# Supplementary material for: Chromosome-level genome assembly of the deep-sea snail Phymorhynchus buccinoides provides insights into the adaptation to the cold seep habitat
Source: BMC Genomics. 2023 Nov 10;24:679. doi: 10.1186/s12864-023-09760-0 (PMC10638732; doi:10.1186/s12864-023-09760-0)
Supplement: Supplementary file 2 — Additional file 2: Table S15a. GO enrichment of unique gene families in P. buccinoides compared with seven other molluscan species. Related to Figure 2c. Table S15b. KEGG enrichment of unique gene families in P. buccinoides compared with seven other molluscan species. Related to Figure 2c. [file 12864_2023_9760_MOESM2_ESM.zip]

Archive with 2 entries (2 files):
- Table S15a.xlsx
- Table S15b.xlsx
