# Supplementary material for: Chromosome-level genome assembly of the deep-sea snail Phymorhynchus buccinoides provides insights into the adaptation to the cold seep habitat
Source: BMC Genomics. 2023 Nov 10;24:679. doi: 10.1186/s12864-023-09760-0 (PMC10638732; doi:10.1186/s12864-023-09760-0)
Supplement: Supplementary file 2 — Additional file 2: Table S15a. GO enrichment of unique gene families in P. buccinoides compared with seven other molluscan species. Related to Figure 2c. Table S15b. KEGG enrichment of unique gene families in P. buccinoides compared with seven other molluscan species. Related to Figure 2c. [file 12864_2023_9760_MOESM2_ESM.zip › Table S15a.xlsx]

## Sheet: Table S15. GO enrichment of uni
Table S15a. GO enrichment of unique gene families in P. buccinoides compared with seven other molluscan species. Related to Figure 2c.
Ontoloty	GO term	Number of Genes	Gene members
biological_process	biological regulation	1	863_maker-Backbone_2930_pilon-snap-gene-0.67-mRNA-1_PBUCC
biological_process	cellular component organization or biogenesis	1	11878_maker-Backbone_1039_pilon-snap-gene-0.23-mRNA-1_PBUCC
biological_process	cellular process	4	11878_maker-Backbone_1039_pilon-snap-gene-0.23-mRNA-1_PBUCC;11878_maker-Backbone_13119_pilon-snap-gene-0.6-mRNA-1_PBUCC;53_maker-Backbone_2093_pilon-snap-gene-0.117-mRNA-1_PBUCC;863_maker-Backbone_2930_pilon-snap-gene-0.67-mRNA-1_PBUCC
biological_process	developmental process	1	11878_maker-Backbone_1039_pilon-snap-gene-0.23-mRNA-1_PBUCC
biological_process	metabolic process	2	11878_maker-Backbone_13119_pilon-snap-gene-0.6-mRNA-1_PBUCC;53_maker-Backbone_2093_pilon-snap-gene-0.117-mRNA-1_PBUCC
biological_process	multi-organism process	1	11878_maker-Backbone_1039_pilon-snap-gene-0.23-mRNA-1_PBUCC
biological_process	multicellular organismal process	1	11878_maker-Backbone_1039_pilon-snap-gene-0.23-mRNA-1_PBUCC
biological_process	regulation of biological process	1	863_maker-Backbone_2930_pilon-snap-gene-0.67-mRNA-1_PBUCC
biological_process	reproduction	1	11878_maker-Backbone_1039_pilon-snap-gene-0.23-mRNA-1_PBUCC
biological_process	reproductive process	1	11878_maker-Backbone_1039_pilon-snap-gene-0.23-mRNA-1_PBUCC
biological_process	response to stimulus	1	863_maker-Backbone_2930_pilon-snap-gene-0.67-mRNA-1_PBUCC
biological_process	signaling	1	863_maker-Backbone_2930_pilon-snap-gene-0.67-mRNA-1_PBUCC
cellular_component	cell	3	11878_maker-Backbone_1039_pilon-snap-gene-0.23-mRNA-1_PBUCC;2754_maker-Backbone_223_pilon-snap-gene-3.86-mRNA-1_PBUCC;53_maker-Backbone_2093_pilon-snap-gene-0.117-mRNA-1_PBUCC
cellular_component	cell part	3	11878_maker-Backbone_1039_pilon-snap-gene-0.23-mRNA-1_PBUCC;2754_maker-Backbone_223_pilon-snap-gene-3.86-mRNA-1_PBUCC;53_maker-Backbone_2093_pilon-snap-gene-0.117-mRNA-1_PBUCC
cellular_component	extracellular region	1	11878_maker-Backbone_1039_pilon-snap-gene-0.23-mRNA-1_PBUCC
cellular_component	macromolecular complex	2	2754_maker-Backbone_223_pilon-snap-gene-3.86-mRNA-1_PBUCC;53_maker-Backbone_2093_pilon-snap-gene-0.117-mRNA-1_PBUCC
cellular_component	virion	1	2754_maker-Backbone_223_pilon-snap-gene-3.86-mRNA-1_PBUCC
cellular_component	virion part	1	2754_maker-Backbone_223_pilon-snap-gene-3.86-mRNA-1_PBUCC
molecular_function	binding	4	11878_maker-Backbone_13119_pilon-snap-gene-0.6-mRNA-1_PBUCC;2754_maker-Backbone_223_pilon-snap-gene-3.86-mRNA-1_PBUCC;5564_augustus-Backbone_3530_pilon-processed-gene-0.0-mRNA-1_PBUCC;6670_maker-Backbone_82_pilon-augustus-gene-0.78-mRNA-1_PBUCC
molecular_function	catalytic activity	2	5564_augustus-Backbone_3530_pilon-processed-gene-0.0-mRNA-1_PBUCC;6670_maker-Backbone_82_pilon-augustus-gene-0.78-mRNA-1_PBUCC
molecular_function	structural molecule activity	1	11878_maker-Backbone_1039_pilon-snap-gene-0.23-mRNA-1_PBUCC
