# Supplementary material for: Chromosome-level genome assembly of the deep-sea snail Phymorhynchus buccinoides provides insights into the adaptation to the cold seep habitat
Source: BMC Genomics. 2023 Nov 10;24:679. doi: 10.1186/s12864-023-09760-0 (PMC10638732; doi:10.1186/s12864-023-09760-0)
Supplement: Supplementary file 2 — Additional file 2: Table S15a. GO enrichment of unique gene families in P. buccinoides compared with seven other molluscan species. Related to Figure 2c. Table S15b. KEGG enrichment of unique gene families in P. buccinoides compared with seven other molluscan species. Related to Figure 2c. [file 12864_2023_9760_MOESM2_ESM.zip › Table S15b.xlsx]

## Sheet: Sheet1
Table S15b. KEGG enrichment of unique gene families in P. buccinoides compared with seven other molluscan species. Related to Figure 2c.
Pathway_level1	Pathway_level2	Number_of_Genes	Genes
Cellular Processes	Cell growth and death	2	2754_maker-Backbone_2054_pilon-snap-gene-1.41-mRNA-1_PBUCC;53_maker-Backbone_2093_pilon-snap-gene-0.117-mRNA-1_PBUCC
Cellular Processes	Cell motility	3	2754_maker-Backbone_2235_pilon-snap-gene-0.22-mRNA-1_PBUCC;2754_maker-Backbone_3741_pilon-snap-gene-0.78-mRNA-1_PBUCC;6670_maker-Backbone_82_pilon-augustus-gene-0.78-mRNA-1_PBUCC
Cellular Processes	Cellular community - eukaryotes	28	2754_maker-Backbone_1158_pilon-snap-gene-0.74-mRNA-1_PBUCC;2754_maker-Backbone_1169_pilon-snap-gene-3.36-mRNA-1_PBUCC;2754_maker-Backbone_15177_pilon-snap-gene-0.11-mRNA-1_PBUCC;2754_maker-Backbone_2054_pilon-snap-gene-1.41-mRNA-1_PBUCC;2754_maker-Backbone_2235_pilon-snap-gene-0.22-mRNA-1_PBUCC;2754_maker-Backbone_3741_pilon-snap-gene-0.78-mRNA-1_PBUCC;2754_maker-Backbone_38_pilon-snap-gene-4.72-…
Cellular Processes	Transport and catabolism	5	2754_maker-Backbone_2054_pilon-snap-gene-1.41-mRNA-1_PBUCC;2754_maker-Backbone_3741_pilon-snap-gene-0.78-mRNA-1_PBUCC;2754_maker-Backbone_84_pilon-snap-gene-8.117-mRNA-1_PBUCC;526_maker-Backbone_9102_pilon-snap-gene-0.28-mRNA-1_PBUCC;6670_maker-Backbone_82_pilon-augustus-gene-0.78-mRNA-1_PBUCC
Environmental Information Processing	Signal transduction	52	11878_maker-Backbone_1039_pilon-snap-gene-0.23-mRNA-1_PBUCC;2754_maker-Backbone_1158_pilon-snap-gene-0.74-mRNA-1_PBUCC;2754_maker-Backbone_1169_pilon-snap-gene-3.36-mRNA-1_PBUCC;2754_maker-Backbone_15177_pilon-snap-gene-0.11-mRNA-1_PBUCC;2754_maker-Backbone_2054_pilon-snap-gene-1.41-mRNA-1_PBUCC;2754_maker-Backbone_3741_pilon-snap-gene-0.78-mRNA-1_PBUCC;2754_maker-Backbone_38_pilon-snap-gene-4.72…
Environmental Information Processing	Signaling molecules and interaction	3	2754_maker-Backbone_3741_pilon-snap-gene-0.78-mRNA-1_PBUCC;526_augustus-Backbone_14003_pilon-processed-gene-0.4-mRNA-1_PBUCC;526_maker-Backbone_7370_pilon-snap-gene-0.27-mRNA-1_PBUCC
Genetic Information Processing	Replication and repair	7	2754_maker-Backbone_1158_pilon-snap-gene-0.74-mRNA-1_PBUCC;2754_maker-Backbone_1558_pilon-snap-gene-3.57-mRNA-1_PBUCC;2754_maker-Backbone_2235_pilon-snap-gene-0.22-mRNA-1_PBUCC;2754_maker-Backbone_2712_pilon-snap-gene-0.73-mRNA-1_PBUCC;2754_maker-Backbone_452_pilon-snap-gene-1.64-mRNA-1_PBUCC;2754_maker-Backbone_69_pilon-snap-gene-0.49-mRNA-1_PBUCC;2754_maker-Backbone_84_pilon-snap-gene-7.89-mRNA…
Genetic Information Processing	Transcription	1	5564_augustus-Backbone_3530_pilon-processed-gene-0.0-mRNA-1_PBUCC
Genetic Information Processing	Translation	2	2754_maker-Backbone_1672_pilon-snap-gene-0.80-mRNA-1_PBUCC;2754_maker-Backbone_69_pilon-snap-gene-0.49-mRNA-1_PBUCC
Human Diseases	Cancers: Overview	16	11878_maker-Backbone_1039_pilon-snap-gene-0.23-mRNA-1_PBUCC;2754_maker-Backbone_1158_pilon-snap-gene-0.74-mRNA-1_PBUCC;2754_maker-Backbone_1169_pilon-snap-gene-3.36-mRNA-1_PBUCC;2754_maker-Backbone_15177_pilon-snap-gene-0.11-mRNA-1_PBUCC;2754_maker-Backbone_2235_pilon-snap-gene-0.22-mRNA-1_PBUCC;2754_maker-Backbone_3741_pilon-snap-gene-0.78-mRNA-1_PBUCC;2754_maker-Backbone_38_pilon-snap-gene-4.72…
Human Diseases	Cancers: Specific types	5	11878_maker-Backbone_1039_pilon-snap-gene-0.23-mRNA-1_PBUCC;2754_maker-Backbone_3741_pilon-snap-gene-0.78-mRNA-1_PBUCC;2754_maker-Backbone_84_pilon-snap-gene-8.117-mRNA-1_PBUCC;53_maker-Backbone_2093_pilon-snap-gene-0.117-mRNA-1_PBUCC;6670_maker-Backbone_82_pilon-augustus-gene-0.78-mRNA-1_PBUCC
Human Diseases	Cardiovascular diseases	2	2754_maker-Backbone_2054_pilon-snap-gene-1.41-mRNA-1_PBUCC;2754_maker-Backbone_3741_pilon-snap-gene-0.78-mRNA-1_PBUCC
Human Diseases	Drug resistance: Antineoplastic	3	11878_maker-Backbone_1039_pilon-snap-gene-0.23-mRNA-1_PBUCC;2754_maker-Backbone_15177_pilon-snap-gene-0.11-mRNA-1_PBUCC;6670_maker-Backbone_82_pilon-augustus-gene-0.78-mRNA-1_PBUCC
Human Diseases	Endocrine and metabolic diseases	7	2754_maker-Backbone_1158_pilon-snap-gene-0.74-mRNA-1_PBUCC;2754_maker-Backbone_1169_pilon-snap-gene-3.36-mRNA-1_PBUCC;2754_maker-Backbone_15177_pilon-snap-gene-0.11-mRNA-1_PBUCC;2754_maker-Backbone_38_pilon-snap-gene-4.72-mRNA-1_PBUCC;2754_maker-Backbone_452_pilon-snap-gene-1.64-mRNA-1_PBUCC;2754_maker-Backbone_69_pilon-snap-gene-0.49-mRNA-1_PBUCC;2754_maker-Backbone_84_pilon-snap-gene-7.89-mRNA-…
Human Diseases	Immune diseases	2	2754_maker-Backbone_223_pilon-snap-gene-3.86-mRNA-1_PBUCC;526_maker-Backbone_9102_pilon-snap-gene-0.28-mRNA-1_PBUCC
Human Diseases	Infectious diseases: Bacterial	11	2754_maker-Backbone_1158_pilon-snap-gene-0.74-mRNA-1_PBUCC;2754_maker-Backbone_1169_pilon-snap-gene-3.36-mRNA-1_PBUCC;2754_maker-Backbone_1558_pilon-snap-gene-3.57-mRNA-1_PBUCC;2754_maker-Backbone_1672_pilon-snap-gene-0.80-mRNA-1_PBUCC;2754_maker-Backbone_2235_pilon-snap-gene-0.22-mRNA-1_PBUCC;2754_maker-Backbone_2712_pilon-snap-gene-0.73-mRNA-1_PBUCC;2754_maker-Backbone_3741_pilon-snap-gene-0.78…
Human Diseases	Infectious diseases: Parasitic	3	2754_maker-Backbone_2054_pilon-snap-gene-1.41-mRNA-1_PBUCC;2754_maker-Backbone_3741_pilon-snap-gene-0.78-mRNA-1_PBUCC;526_maker-Backbone_9102_pilon-snap-gene-0.28-mRNA-1_PBUCC
Human Diseases	Infectious diseases: Viral	7	11878_maker-Backbone_1039_pilon-snap-gene-0.23-mRNA-1_PBUCC;2754_maker-Backbone_2054_pilon-snap-gene-1.41-mRNA-1_PBUCC;2754_maker-Backbone_2235_pilon-snap-gene-0.22-mRNA-1_PBUCC;2754_maker-Backbone_3741_pilon-snap-gene-0.78-mRNA-1_PBUCC;526_augustus-Backbone_14003_pilon-processed-gene-0.4-mRNA-1_PBUCC;526_maker-Backbone_9102_pilon-snap-gene-0.28-mRNA-1_PBUCC;5564_augustus-Backbone_3530_pilon-proc…
Human Diseases	Neurodegenerative diseases	10	11878_maker-Backbone_1039_pilon-snap-gene-0.23-mRNA-1_PBUCC;2754_maker-Backbone_1158_pilon-snap-gene-0.74-mRNA-1_PBUCC;2754_maker-Backbone_1169_pilon-snap-gene-3.36-mRNA-1_PBUCC;2754_maker-Backbone_1558_pilon-snap-gene-3.57-mRNA-1_PBUCC;2754_maker-Backbone_1672_pilon-snap-gene-0.80-mRNA-1_PBUCC;2754_maker-Backbone_2235_pilon-snap-gene-0.22-mRNA-1_PBUCC;2754_maker-Backbone_2712_pilon-snap-gene-0.7…
Metabolism	Carbohydrate metabolism	1	2754_maker-Backbone_1672_pilon-snap-gene-0.80-mRNA-1_PBUCC
Metabolism	Global and overview maps	58	2754_maker-Backbone_1158_pilon-snap-gene-0.74-mRNA-1_PBUCC;2754_maker-Backbone_1169_pilon-snap-gene-3.36-mRNA-1_PBUCC;2754_maker-Backbone_1265_pilon-snap-gene-1.100-mRNA-1_PBUCC;2754_maker-Backbone_15177_pilon-snap-gene-0.11-mRNA-1_PBUCC;2754_maker-Backbone_1558_pilon-snap-gene-3.57-mRNA-1_PBUCC;2754_maker-Backbone_1672_pilon-snap-gene-0.80-mRNA-1_PBUCC;2754_maker-Backbone_2235_pilon-snap-gene-0.…
Metabolism	Lipid metabolism	45	2754_maker-Backbone_757_pilon-snap-gene-0.76-mRNA-1_PBUCC;526_augustus-Backbone_10091_pilon-processed-gene-0.1-mRNA-1_PBUCC;526_augustus-Backbone_1114_pilon-processed-gene-3.4-mRNA-1_PBUCC;526_augustus-Backbone_11344_pilon-processed-gene-0.2-mRNA-1_PBUCC;526_augustus-Backbone_12549_pilon-processed-gene-0.1-mRNA-1_PBUCC;526_augustus-Backbone_13359_pilon-processed-gene-0.1-mRNA-1_PBUCC;526_augustus…
Metabolism	Metabolism of cofactors and vitamins	8	2754_maker-Backbone_1158_pilon-snap-gene-0.74-mRNA-1_PBUCC;2754_maker-Backbone_1169_pilon-snap-gene-3.36-mRNA-1_PBUCC;2754_maker-Backbone_1265_pilon-snap-gene-1.100-mRNA-1_PBUCC;2754_maker-Backbone_15177_pilon-snap-gene-0.11-mRNA-1_PBUCC;2754_maker-Backbone_2712_pilon-snap-gene-0.73-mRNA-1_PBUCC;2754_maker-Backbone_38_pilon-snap-gene-4.72-mRNA-1_PBUCC;2754_maker-Backbone_452_pilon-snap-gene-1.64-…
Metabolism	Nucleotide metabolism	10	2754_maker-Backbone_1169_pilon-snap-gene-3.36-mRNA-1_PBUCC;2754_maker-Backbone_1265_pilon-snap-gene-1.100-mRNA-1_PBUCC;2754_maker-Backbone_15177_pilon-snap-gene-0.11-mRNA-1_PBUCC;2754_maker-Backbone_1558_pilon-snap-gene-3.57-mRNA-1_PBUCC;2754_maker-Backbone_1672_pilon-snap-gene-0.80-mRNA-1_PBUCC;2754_maker-Backbone_2235_pilon-snap-gene-0.22-mRNA-1_PBUCC;2754_maker-Backbone_2712_pilon-snap-gene-0.…
Organismal Systems	Circulatory system	24	2754_maker-Backbone_1158_pilon-snap-gene-0.74-mRNA-1_PBUCC;2754_maker-Backbone_1169_pilon-snap-gene-3.36-mRNA-1_PBUCC;2754_maker-Backbone_15177_pilon-snap-gene-0.11-mRNA-1_PBUCC;2754_maker-Backbone_38_pilon-snap-gene-4.72-mRNA-1_PBUCC;2754_maker-Backbone_452_pilon-snap-gene-1.64-mRNA-1_PBUCC;2754_maker-Backbone_69_pilon-snap-gene-0.49-mRNA-1_PBUCC;2754_maker-Backbone_84_pilon-snap-gene-7.89-mRNA-…
Organismal Systems	Development	3	11878_maker-Backbone_1039_pilon-snap-gene-0.23-mRNA-1_PBUCC;2754_maker-Backbone_2054_pilon-snap-gene-1.41-mRNA-1_PBUCC;2754_maker-Backbone_3741_pilon-snap-gene-0.78-mRNA-1_PBUCC
Organismal Systems	Digestive system	18	11878_snap-Backbone_4842_pilon-processed-gene-0.11-mRNA-1_PBUCC;526_augustus-Backbone_10091_pilon-processed-gene-0.1-mRNA-1_PBUCC;526_augustus-Backbone_1114_pilon-processed-gene-3.4-mRNA-1_PBUCC;526_augustus-Backbone_12549_pilon-processed-gene-0.1-mRNA-1_PBUCC;526_augustus-Backbone_14003_pilon-processed-gene-0.4-mRNA-1_PBUCC;526_augustus-Backbone_154_pilon-processed-gene-0.5-mRNA-1_PBUCC;526_augu…
Organismal Systems	Endocrine system	48	11878_maker-Backbone_1039_pilon-snap-gene-0.23-mRNA-1_PBUCC;2754_maker-Backbone_1158_pilon-snap-gene-0.74-mRNA-1_PBUCC;2754_maker-Backbone_1169_pilon-snap-gene-3.36-mRNA-1_PBUCC;2754_maker-Backbone_15177_pilon-snap-gene-0.11-mRNA-1_PBUCC;2754_maker-Backbone_38_pilon-snap-gene-4.72-mRNA-1_PBUCC;2754_maker-Backbone_452_pilon-snap-gene-1.64-mRNA-1_PBUCC;2754_maker-Backbone_69_pilon-snap-gene-0.49-mR…
Organismal Systems	Environmental adaptation	17	526_augustus-Backbone_10091_pilon-processed-gene-0.1-mRNA-1_PBUCC;526_augustus-Backbone_1114_pilon-processed-gene-3.4-mRNA-1_PBUCC;526_augustus-Backbone_12549_pilon-processed-gene-0.1-mRNA-1_PBUCC;526_augustus-Backbone_14003_pilon-processed-gene-0.4-mRNA-1_PBUCC;526_augustus-Backbone_154_pilon-processed-gene-0.5-mRNA-1_PBUCC;526_augustus-Backbone_1742_pilon-processed-gene-0.2-mRNA-1_PBUCC;526_aug…
Organismal Systems	Immune system	31	11878_maker-Backbone_1039_pilon-snap-gene-0.23-mRNA-1_PBUCC;2754_maker-Backbone_1158_pilon-snap-gene-0.74-mRNA-1_PBUCC;2754_maker-Backbone_1169_pilon-snap-gene-3.36-mRNA-1_PBUCC;2754_maker-Backbone_15177_pilon-snap-gene-0.11-mRNA-1_PBUCC;2754_maker-Backbone_2054_pilon-snap-gene-1.41-mRNA-1_PBUCC;2754_maker-Backbone_2235_pilon-snap-gene-0.22-mRNA-1_PBUCC;2754_maker-Backbone_3741_pilon-snap-gene-0.…
Organismal Systems	Nervous system	17	526_augustus-Backbone_10091_pilon-processed-gene-0.1-mRNA-1_PBUCC;526_augustus-Backbone_1114_pilon-processed-gene-3.4-mRNA-1_PBUCC;526_augustus-Backbone_12549_pilon-processed-gene-0.1-mRNA-1_PBUCC;526_augustus-Backbone_14003_pilon-processed-gene-0.4-mRNA-1_PBUCC;526_augustus-Backbone_154_pilon-processed-gene-0.5-mRNA-1_PBUCC;526_augustus-Backbone_1742_pilon-processed-gene-0.2-mRNA-1_PBUCC;526_aug…
Organismal Systems	Sensory system	24	2754_maker-Backbone_1158_pilon-snap-gene-0.74-mRNA-1_PBUCC;2754_maker-Backbone_1169_pilon-snap-gene-3.36-mRNA-1_PBUCC;2754_maker-Backbone_15177_pilon-snap-gene-0.11-mRNA-1_PBUCC;2754_maker-Backbone_38_pilon-snap-gene-4.72-mRNA-1_PBUCC;2754_maker-Backbone_452_pilon-snap-gene-1.64-mRNA-1_PBUCC;2754_maker-Backbone_69_pilon-snap-gene-0.49-mRNA-1_PBUCC;2754_maker-Backbone_84_pilon-snap-gene-7.89-mRNA-…
