# Supplementary material for: Chromosome-level genome assembly of the deep-sea snail Phymorhynchus buccinoides provides insights into the adaptation to the cold seep habitat
Source: BMC Genomics. 2023 Nov 10;24:679. doi: 10.1186/s12864-023-09760-0 (PMC10638732; doi:10.1186/s12864-023-09760-0)
Supplement: Supplementary file 3 — Additional file 3: Table S16a. Enriched GO terms of expanded genes in the deep-sea gastropod P. buccinoides compared to shallow sea L. gigantea. Related to Figure 3. Table S16b. Enriched KEGG pathways of expanded genes in the deep-sea gastropod P. buccinoides compared to shallow sea L. gigantea. Related to Figure 3. Table S16c. Targeted expanded genes in the deep-sea gastropod P. buccinoides compared to shallow sea L. gigantea. Related to Figure 3. [file 12864_2023_9760_MOESM3_ESM.zip]

Archive with 3 entries (3 files):
- Table S16a.xlsx
- Table S16b.xlsx
- Table S16c.xlsx
