# Supplementary material for: Chromosome-level genome assembly of the deep-sea snail Phymorhynchus buccinoides provides insights into the adaptation to the cold seep habitat
Source: BMC Genomics. 2023 Nov 10;24:679. doi: 10.1186/s12864-023-09760-0 (PMC10638732; doi:10.1186/s12864-023-09760-0)
Supplement: Supplementary file 3 — Additional file 3: Table S16a. Enriched GO terms of expanded genes in the deep-sea gastropod P. buccinoides compared to shallow sea L. gigantea. Related to Figure 3. Table S16b. Enriched KEGG pathways of expanded genes in the deep-sea gastropod P. buccinoides compared to shallow sea L. gigantea. Related to Figure 3. Table S16c. Targeted expanded genes in the deep-sea gastropod P. buccinoides compared to shallow sea L. gigantea. Related to Figure 3. [file 12864_2023_9760_MOESM3_ESM.zip › Table S16a.xlsx]

## Sheet: Sheet1
Table S16a. Enriched GO terms of expanded genes in the deep-sea gastropod P. buccinoides compared to shallow sea L. gigantea. Related to Figure 3.
Ontoloty	GO term	Number of Genes	Gene members
biological_process	behavior	2	7944_maker-Backbone_2_pilon-augustus-gene-0.27-mRNA-1_PBUCC;7944_maker-Backbone_3501_pilon-augustus-gene-0.33-mRNA-1_PBUCC
biological_process	biological adhesion	6	2330_augustus-Backbone_2579_pilon-processed-gene-0.9-mRNA-1_PBUCC;2589_augustus-Backbone_1338_pilon-processed-gene-1.3-mRNA-1_PBUCC;52_maker-Backbone_1675_pilon-snap-gene-1.85-mRNA-1_PBUCC;65_augustus-Backbone_6822_pilon-processed-gene-0.4-mRNA-1_PBUCC;6_snap-Backbone_1196_pilon-processed-gene-1.45-mRNA-1_PBUCC;7950_snap-Backbone_4814_pilon-processed-gene-0.25-mRNA-1_PBUCC
biological_process	biological regulation	256	0_augustus-Backbone_10249_pilon-processed-gene-0.2-mRNA-1_PBUCC;0_augustus-Backbone_5114_pilon-processed-gene-0.3-mRNA-1_PBUCC;10741_maker-Backbone_11306_pilon-snap-gene-0.21-mRNA-1_PBUCC;10767_augustus-Backbone_15641_pilon-processed-gene-0.1-mRNA-1_PBUCC;10767_augustus-Backbone_6061_pilon-processed-gene-0.2-mRNA-1_PBUCC;10767_maker-Backbone_16825_pilon-snap-gene-0.12-mRNA-1_PBUCC;10767_maker-Bac…
biological_process	cell proliferation	4	5815_snap-Backbone_3908_pilon-processed-gene-0.40-mRNA-1_PBUCC;734_maker-Backbone_428_pilon-snap-gene-2.52-mRNA-1_PBUCC;7944_maker-Backbone_2_pilon-augustus-gene-0.27-mRNA-1_PBUCC;7944_maker-Backbone_3501_pilon-augustus-gene-0.33-mRNA-1_PBUCC
biological_process	cellular component organization or biogenesis	86	0_augustus-Backbone_10249_pilon-processed-gene-0.2-mRNA-1_PBUCC;10938_snap-Backbone_7351_pilon-processed-gene-0.2-mRNA-1_PBUCC;1232_augustus-Backbone_1158_pilon-processed-gene-0.14-mRNA-1_PBUCC;1232_augustus-Backbone_1348_pilon-processed-gene-0.4-mRNA-1_PBUCC;1232_augustus-Backbone_1348_pilon-processed-gene-0.9-mRNA-1_PBUCC;1232_augustus-Backbone_837_pilon-processed-gene-0.6-mRNA-1_PBUCC;1232_mak…
biological_process	cellular process	903	0_augustus-Backbone_10249_pilon-processed-gene-0.2-mRNA-1_PBUCC;0_augustus-Backbone_5114_pilon-processed-gene-0.3-mRNA-1_PBUCC;0_augustus-Backbone_770_pilon-processed-gene-0.11-mRNA-1_PBUCC;0_maker-Backbone_2884_pilon-snap-gene-0.51-mRNA-1_PBUCC;0_maker-Backbone_688_pilon-augustus-gene-0.117-mRNA-1_PBUCC;0_maker-Backbone_747_pilon-augustus-gene-1.61-mRNA-1_PBUCC;0_maker-Backbone_861_pilon-snap-ge…	268_augustus-Backbone_595_pilon-processed-gene-0.5-mRNA-1_PBUCC;2874_augustus-Backbone_1062_pilon-processed-gene-2.16-mRNA-1_PBUCC;2874_augustus-Backbone_2344_pilon-processed-gene-0.12-mRNA-1_PBUCC;2874_augustus-Backbone_2697_pilon-processed-gene-0.20-mRNA-1_PBUCC;2874_augustus-Backbone_2977_pilon-processed-gene-2.12-mRNA-1_PBUCC;2874_augustus-Backbone_6584_pilon-processed-gene-0.3-mRNA-1_PBUCC;2…
biological_process	developmental process	22	10744_augustus-Backbone_1295_pilon-processed-gene-3.33-mRNA-1_PBUCC;1238_maker-Backbone_8577_pilon-snap-gene-0.16-mRNA-1_PBUCC;162_snap-Backbone_11230_pilon-processed-gene-0.4-mRNA-1_PBUCC;1766_maker-Backbone_2827_pilon-snap-gene-2.146-mRNA-1_PBUCC;1975_maker-Backbone_1488_pilon-snap-gene-0.16-mRNA-1_PBUCC;1_augustus-Backbone_7526_pilon-processed-gene-0.1-mRNA-1_PBUCC;1_snap-Backbone_16692_pilon-…
biological_process	growth	1	1975_maker-Backbone_1488_pilon-snap-gene-0.16-mRNA-1_PBUCC
biological_process	immune system process	39	10938_snap-Backbone_7351_pilon-processed-gene-0.2-mRNA-1_PBUCC;110_augustus-Backbone_10860_pilon-processed-gene-0.1-mRNA-1_PBUCC;110_augustus-Backbone_1646_pilon-processed-gene-1.3-mRNA-1_PBUCC;110_augustus-Backbone_16542_pilon-processed-gene-0.3-mRNA-1_PBUCC;110_augustus-Backbone_2354_pilon-processed-gene-0.2-mRNA-1_PBUCC;110_augustus-Backbone_2636_pilon-processed-gene-0.26-mRNA-1_PBUCC;110_augu…
biological_process	localization	72	0_maker-Backbone_688_pilon-augustus-gene-0.117-mRNA-1_PBUCC;10709_augustus-Backbone_1508_pilon-processed-gene-2.7-mRNA-1_PBUCC;10709_augustus-Backbone_6199_pilon-processed-gene-0.4-mRNA-1_PBUCC;10709_augustus-Backbone_8100_pilon-processed-gene-0.0-mRNA-1_PBUCC;10938_snap-Backbone_7351_pilon-processed-gene-0.2-mRNA-1_PBUCC;10990_snap-Backbone_2892_pilon-processed-gene-0.5-mRNA-1_PBUCC;110_augustus…
biological_process	locomotion	9	17_augustus-Backbone_215_pilon-processed-gene-2.29-mRNA-1_PBUCC;17_augustus-Backbone_215_pilon-processed-gene-2.30-mRNA-1_PBUCC;17_augustus-Backbone_2624_pilon-processed-gene-1.9-mRNA-1_PBUCC;17_maker-Backbone_824_pilon-snap-gene-0.45-mRNA-1_PBUCC;17_snap-Backbone_1658_pilon-processed-gene-0.28-mRNA-1_PBUCC;1975_maker-Backbone_1488_pilon-snap-gene-0.16-mRNA-1_PBUCC;1_augustus-Backbone_7526_pilon-…
biological_process	metabolic process	778	0_augustus-Backbone_5114_pilon-processed-gene-0.3-mRNA-1_PBUCC;0_augustus-Backbone_770_pilon-processed-gene-0.11-mRNA-1_PBUCC;0_maker-Backbone_2884_pilon-snap-gene-0.51-mRNA-1_PBUCC;0_maker-Backbone_861_pilon-snap-gene-1.67-mRNA-1_PBUCC;0_snap-Backbone_15233_pilon-processed-gene-0.2-mRNA-1_PBUCC;0_snap-Backbone_5063_pilon-processed-gene-0.53-mRNA-1_PBUCC;1003_augustus-Backbone_1081_pilon-processe…	470_maker-Backbone_3869_pilon-snap-gene-0.27-mRNA-1_PBUCC;470_maker-Backbone_3994_pilon-snap-gene-0.92-mRNA-1_PBUCC;470_maker-Backbone_4284_pilon-snap-gene-0.128-mRNA-1_PBUCC;470_maker-Backbone_428_pilon-augustus-gene-4.81-mRNA-1_PBUCC;470_maker-Backbone_42_pilon-snap-gene-4.106-mRNA-1_PBUCC;470_maker-Backbone_487_pilon-snap-gene-2.100-mRNA-1_PBUCC;470_maker-Backbone_6251_pilon-augustus-gene-0.19…
biological_process	multi-organism process	19	110_augustus-Backbone_16542_pilon-processed-gene-0.3-mRNA-1_PBUCC;110_snap-Backbone_5542_pilon-processed-gene-0.2-mRNA-1_PBUCC;1238_maker-Backbone_8577_pilon-snap-gene-0.16-mRNA-1_PBUCC;162_maker-Backbone_99_pilon-augustus-gene-5.66-mRNA-1_PBUCC;162_maker-Backbone_99_pilon-snap-gene-4.42-mRNA-1_PBUCC;162_snap-Backbone_764_pilon-processed-gene-3.117-mRNA-1_PBUCC;1766_maker-Backbone_2827_pilon-snap…
biological_process	multicellular organismal process	36	10744_augustus-Backbone_1295_pilon-processed-gene-3.33-mRNA-1_PBUCC;110_augustus-Backbone_16542_pilon-processed-gene-0.3-mRNA-1_PBUCC;110_snap-Backbone_5542_pilon-processed-gene-0.2-mRNA-1_PBUCC;1238_maker-Backbone_8577_pilon-snap-gene-0.16-mRNA-1_PBUCC;13_maker-Backbone_2083_pilon-snap-gene-0.42-mRNA-1_PBUCC;162_maker-Backbone_99_pilon-augustus-gene-5.66-mRNA-1_PBUCC;162_maker-Backbone_99_pilon-…
biological_process	negative regulation of biological process	85	137_maker-Backbone_1030_pilon-snap-gene-1.124-mRNA-1_PBUCC;137_maker-Backbone_1073_pilon-snap-gene-1.77-mRNA-1_PBUCC;137_maker-Backbone_1082_pilon-snap-gene-0.16-mRNA-1_PBUCC;137_maker-Backbone_13017_pilon-snap-gene-0.18-mRNA-1_PBUCC;137_maker-Backbone_1377_pilon-snap-gene-3.109-mRNA-1_PBUCC;137_maker-Backbone_1472_pilon-snap-gene-0.15-mRNA-1_PBUCC;137_maker-Backbone_1499_pilon-snap-gene-2.148-mR…
biological_process	positive regulation of biological process	28	10767_augustus-Backbone_15641_pilon-processed-gene-0.1-mRNA-1_PBUCC;10767_augustus-Backbone_6061_pilon-processed-gene-0.2-mRNA-1_PBUCC;10767_maker-Backbone_16825_pilon-snap-gene-0.12-mRNA-1_PBUCC;10767_maker-Backbone_2212_pilon-snap-gene-0.38-mRNA-1_PBUCC;10938_snap-Backbone_7351_pilon-processed-gene-0.2-mRNA-1_PBUCC;110_augustus-Backbone_16542_pilon-processed-gene-0.3-mRNA-1_PBUCC;110_snap-Backb…
biological_process	regulation of biological process	244	0_augustus-Backbone_5114_pilon-processed-gene-0.3-mRNA-1_PBUCC;10741_maker-Backbone_11306_pilon-snap-gene-0.21-mRNA-1_PBUCC;10767_augustus-Backbone_15641_pilon-processed-gene-0.1-mRNA-1_PBUCC;10767_augustus-Backbone_6061_pilon-processed-gene-0.2-mRNA-1_PBUCC;10767_maker-Backbone_16825_pilon-snap-gene-0.12-mRNA-1_PBUCC;10767_maker-Backbone_2212_pilon-snap-gene-0.38-mRNA-1_PBUCC;10867_maker-Backbon…
biological_process	reproduction	7	1238_maker-Backbone_8577_pilon-snap-gene-0.16-mRNA-1_PBUCC;1766_maker-Backbone_2827_pilon-snap-gene-2.146-mRNA-1_PBUCC;5798_augustus-Backbone_4049_pilon-processed-gene-0.4-mRNA-1_PBUCC;6_augustus-Backbone_1359_pilon-processed-gene-0.3-mRNA-1_PBUCC;7944_maker-Backbone_2_pilon-augustus-gene-0.27-mRNA-1_PBUCC;7944_maker-Backbone_3501_pilon-augustus-gene-0.33-mRNA-1_PBUCC;8209_maker-Backbone_1039_pil…
biological_process	reproductive process	7	1238_maker-Backbone_8577_pilon-snap-gene-0.16-mRNA-1_PBUCC;1766_maker-Backbone_2827_pilon-snap-gene-2.146-mRNA-1_PBUCC;5798_augustus-Backbone_4049_pilon-processed-gene-0.4-mRNA-1_PBUCC;6_augustus-Backbone_1359_pilon-processed-gene-0.3-mRNA-1_PBUCC;7944_maker-Backbone_2_pilon-augustus-gene-0.27-mRNA-1_PBUCC;7944_maker-Backbone_3501_pilon-augustus-gene-0.33-mRNA-1_PBUCC;8209_maker-Backbone_1039_pil…
biological_process	response to stimulus	138	10759_maker-Backbone_12393_pilon-snap-gene-0.18-mRNA-1_PBUCC;10867_maker-Backbone_536_pilon-snap-gene-0.82-mRNA-1_PBUCC;10938_snap-Backbone_7351_pilon-processed-gene-0.2-mRNA-1_PBUCC;110_augustus-Backbone_1073_pilon-processed-gene-1.14-mRNA-1_PBUCC;110_augustus-Backbone_1073_pilon-processed-gene-1.2-mRNA-1_PBUCC;110_augustus-Backbone_10860_pilon-processed-gene-0.1-mRNA-1_PBUCC;110_augustus-Backbo…
biological_process	rhythmic process	2	7944_maker-Backbone_2_pilon-augustus-gene-0.27-mRNA-1_PBUCC;7944_maker-Backbone_3501_pilon-augustus-gene-0.33-mRNA-1_PBUCC
biological_process	signaling	118	10867_maker-Backbone_536_pilon-snap-gene-0.82-mRNA-1_PBUCC;10938_snap-Backbone_7351_pilon-processed-gene-0.2-mRNA-1_PBUCC;110_augustus-Backbone_1073_pilon-processed-gene-1.14-mRNA-1_PBUCC;110_augustus-Backbone_1073_pilon-processed-gene-1.2-mRNA-1_PBUCC;110_augustus-Backbone_10860_pilon-processed-gene-0.1-mRNA-1_PBUCC;110_augustus-Backbone_1159_pilon-processed-gene-0.13-mRNA-1_PBUCC;110_augustus-B…
cellular_component	cell	578	0_augustus-Backbone_10249_pilon-processed-gene-0.2-mRNA-1_PBUCC;0_maker-Backbone_2884_pilon-snap-gene-0.51-mRNA-1_PBUCC;0_maker-Backbone_688_pilon-augustus-gene-0.117-mRNA-1_PBUCC;0_maker-Backbone_747_pilon-augustus-gene-1.61-mRNA-1_PBUCC;0_maker-Backbone_861_pilon-snap-gene-1.67-mRNA-1_PBUCC;0_snap-Backbone_5129_pilon-processed-gene-1.43-mRNA-1_PBUCC;1010_augustus-Backbone_8874_pilon-processed-g…	80_augustus-Backbone_421_pilon-processed-gene-1.22-mRNA-1_PBUCC;80_augustus-Backbone_421_pilon-processed-gene-1.3-mRNA-1_PBUCC;80_augustus-Backbone_4298_pilon-processed-gene-0.1-mRNA-1_PBUCC;80_augustus-Backbone_492_pilon-processed-gene-2.36-mRNA-1_PBUCC;80_augustus-Backbone_5105_pilon-processed-gene-0.8-mRNA-1_PBUCC;80_augustus-Backbone_6706_pilon-processed-gene-0.2-mRNA-1_PBUCC;80_augustus-Back…
cellular_component	cell junction	5	13_augustus-Backbone_40_pilon-processed-gene-2.22-mRNA-1_PBUCC;13_maker-Backbone_3579_pilon-snap-gene-0.77-mRNA-1_PBUCC;163_snap-Backbone_1491_pilon-processed-gene-0.18-mRNA-1_PBUCC;17_maker-Backbone_2277_pilon-snap-gene-0.30-mRNA-1_PBUCC;4288_augustus-Backbone_14696_pilon-processed-gene-0.3-mRNA-1_PBUCC
cellular_component	cell part	577	0_augustus-Backbone_10249_pilon-processed-gene-0.2-mRNA-1_PBUCC;0_maker-Backbone_2884_pilon-snap-gene-0.51-mRNA-1_PBUCC;0_maker-Backbone_688_pilon-augustus-gene-0.117-mRNA-1_PBUCC;0_maker-Backbone_747_pilon-augustus-gene-1.61-mRNA-1_PBUCC;0_maker-Backbone_861_pilon-snap-gene-1.67-mRNA-1_PBUCC;0_snap-Backbone_5129_pilon-processed-gene-1.43-mRNA-1_PBUCC;1010_augustus-Backbone_8874_pilon-processed-g…	80_augustus-Backbone_421_pilon-processed-gene-1.3-mRNA-1_PBUCC;80_augustus-Backbone_4298_pilon-processed-gene-0.1-mRNA-1_PBUCC;80_augustus-Backbone_492_pilon-processed-gene-2.36-mRNA-1_PBUCC;80_augustus-Backbone_5105_pilon-processed-gene-0.8-mRNA-1_PBUCC;80_augustus-Backbone_6706_pilon-processed-gene-0.2-mRNA-1_PBUCC;80_augustus-Backbone_791_pilon-processed-gene-0.6-mRNA-1_PBUCC;80_augustus-Backb…
cellular_component	extracellular region	35	10744_augustus-Backbone_1295_pilon-processed-gene-3.33-mRNA-1_PBUCC;11_maker-Backbone_17696_pilon-snap-gene-0.8-mRNA-1_PBUCC;1234_maker-Backbone_414_pilon-snap-gene-0.49-mRNA-1_PBUCC;1351_maker-Backbone_478_pilon-augustus-gene-2.43-mRNA-1_PBUCC;1635_augustus-Backbone_2778_pilon-processed-gene-4.17-mRNA-1_PBUCC;1766_maker-Backbone_2827_pilon-snap-gene-2.146-mRNA-1_PBUCC;17_augustus-Backbone_1377_p…
cellular_component	extracellular region part	12	11_maker-Backbone_17696_pilon-snap-gene-0.8-mRNA-1_PBUCC;1766_maker-Backbone_2827_pilon-snap-gene-2.146-mRNA-1_PBUCC;1_augustus-Backbone_7526_pilon-processed-gene-0.1-mRNA-1_PBUCC;211_augustus-Backbone_3023_pilon-processed-gene-0.17-mRNA-1_PBUCC;2323_maker-Backbone_1927_pilon-snap-gene-0.45-mRNA-1_PBUCC;2330_augustus-Backbone_2579_pilon-processed-gene-0.9-mRNA-1_PBUCC;52_maker-Backbone_1115_pilon…
cellular_component	macromolecular complex	183	0_maker-Backbone_2884_pilon-snap-gene-0.51-mRNA-1_PBUCC;0_maker-Backbone_688_pilon-augustus-gene-0.117-mRNA-1_PBUCC;10990_snap-Backbone_2892_pilon-processed-gene-0.5-mRNA-1_PBUCC;110_augustus-Backbone_16542_pilon-processed-gene-0.3-mRNA-1_PBUCC;110_snap-Backbone_5542_pilon-processed-gene-0.2-mRNA-1_PBUCC;11_maker-Backbone_17696_pilon-snap-gene-0.8-mRNA-1_PBUCC;1232_augustus-Backbone_1158_pilon-pr…
cellular_component	membrane	984	0_augustus-Backbone_10249_pilon-processed-gene-0.2-mRNA-1_PBUCC;0_augustus-Backbone_1987_pilon-processed-gene-3.13-mRNA-1_PBUCC;0_augustus-Backbone_770_pilon-processed-gene-0.11-mRNA-1_PBUCC;0_maker-Backbone_4751_pilon-snap-gene-0.58-mRNA-1_PBUCC;0_maker-Backbone_8326_pilon-snap-gene-0.46-mRNA-1_PBUCC;0_snap-Backbone_15233_pilon-processed-gene-0.2-mRNA-1_PBUCC;0_snap-Backbone_1680_pilon-processed…	3740_snap-Backbone_210_pilon-processed-gene-4.47-mRNA-1_PBUCC;3740_snap-Backbone_5192_pilon-processed-gene-0.4-mRNA-1_PBUCC;3740_snap-Backbone_5946_pilon-processed-gene-0.18-mRNA-1_PBUCC;3740_snap-Backbone_8753_pilon-processed-gene-0.6-mRNA-1_PBUCC;3756_maker-Backbone_2055_pilon-snap-gene-0.119-mRNA-1_PBUCC;3756_snap-Backbone_5095_pilon-processed-gene-0.7-mRNA-1_PBUCC;3765_augustus-Backbone_18354…
cellular_component	membrane part	957	0_augustus-Backbone_10249_pilon-processed-gene-0.2-mRNA-1_PBUCC;0_augustus-Backbone_1987_pilon-processed-gene-3.13-mRNA-1_PBUCC;0_augustus-Backbone_770_pilon-processed-gene-0.11-mRNA-1_PBUCC;0_maker-Backbone_8326_pilon-snap-gene-0.46-mRNA-1_PBUCC;0_snap-Backbone_15233_pilon-processed-gene-0.2-mRNA-1_PBUCC;0_snap-Backbone_1680_pilon-processed-gene-2.27-mRNA-1_PBUCC;0_snap-Backbone_5063_pilon-proce…	3767_augustus-Backbone_1963_pilon-processed-gene-0.7-mRNA-1_PBUCC;3767_augustus-Backbone_1963_pilon-processed-gene-0.8-mRNA-1_PBUCC;3767_augustus-Backbone_3504_pilon-processed-gene-0.0-mRNA-1_PBUCC;3767_augustus-Backbone_4443_pilon-processed-gene-1.15-mRNA-1_PBUCC;3767_augustus-Backbone_900_pilon-processed-gene-0.42-mRNA-1_PBUCC;3767_snap-Backbone_193_pilon-processed-gene-2.35-mRNA-1_PBUCC;3767_s…
cellular_component	membrane-enclosed lumen	20	137_snap-Backbone_1015_pilon-processed-gene-2.43-mRNA-1_PBUCC;13_maker-Backbone_390_pilon-snap-gene-1.128-mRNA-1_PBUCC;178_maker-Backbone_313_pilon-snap-gene-1.49-mRNA-1_PBUCC;2323_maker-Backbone_368_pilon-snap-gene-0.104-mRNA-1_PBUCC;2343_maker-Backbone_543_pilon-snap-gene-0.82-mRNA-1_PBUCC;3274_maker-Backbone_1275_pilon-snap-gene-0.102-mRNA-1_PBUCC;407_maker-Backbone_3275_pilon-augustus-gene-0.…
cellular_component	organelle	341	0_augustus-Backbone_10249_pilon-processed-gene-0.2-mRNA-1_PBUCC;0_maker-Backbone_2884_pilon-snap-gene-0.51-mRNA-1_PBUCC;0_maker-Backbone_688_pilon-augustus-gene-0.117-mRNA-1_PBUCC;0_maker-Backbone_747_pilon-augustus-gene-1.61-mRNA-1_PBUCC;0_maker-Backbone_861_pilon-snap-gene-1.67-mRNA-1_PBUCC;0_snap-Backbone_5129_pilon-processed-gene-1.43-mRNA-1_PBUCC;1010_augustus-Backbone_8874_pilon-processed-g…
cellular_component	organelle part	200	0_augustus-Backbone_10249_pilon-processed-gene-0.2-mRNA-1_PBUCC;0_maker-Backbone_2884_pilon-snap-gene-0.51-mRNA-1_PBUCC;0_maker-Backbone_688_pilon-augustus-gene-0.117-mRNA-1_PBUCC;1010_augustus-Backbone_8874_pilon-processed-gene-0.1-mRNA-1_PBUCC;10709_augustus-Backbone_1508_pilon-processed-gene-2.7-mRNA-1_PBUCC;10941_maker-Backbone_1109_pilon-augustus-gene-5.109-mRNA-1_PBUCC;10941_snap-Backbone_2…
cellular_component	other organism	2	1953_augustus-Backbone_1884_pilon-processed-gene-1.14-mRNA-1_PBUCC;5822_augustus-Backbone_3462_pilon-processed-gene-0.16-mRNA-1_PBUCC
cellular_component	other organism part	2	1953_augustus-Backbone_1884_pilon-processed-gene-1.14-mRNA-1_PBUCC;5822_augustus-Backbone_3462_pilon-processed-gene-0.16-mRNA-1_PBUCC
cellular_component	supramolecular complex	24	0_maker-Backbone_688_pilon-augustus-gene-0.117-mRNA-1_PBUCC;1010_augustus-Backbone_8874_pilon-processed-gene-0.1-mRNA-1_PBUCC;10941_maker-Backbone_1109_pilon-augustus-gene-5.109-mRNA-1_PBUCC;10941_snap-Backbone_2783_pilon-processed-gene-0.28-mRNA-1_PBUCC;1627_maker-Backbone_3039_pilon-snap-gene-0.96-mRNA-1_PBUCC;17_augustus-Backbone_1293_pilon-processed-gene-4.13-mRNA-1_PBUCC;17_maker-Backbone_11…
cellular_component	synapse	5	13_augustus-Backbone_40_pilon-processed-gene-2.22-mRNA-1_PBUCC;13_maker-Backbone_3579_pilon-snap-gene-0.77-mRNA-1_PBUCC;163_snap-Backbone_1491_pilon-processed-gene-0.18-mRNA-1_PBUCC;1_snap-Backbone_16692_pilon-processed-gene-0.9-mRNA-1_PBUCC;3294_snap-Backbone_2968_pilon-processed-gene-0.14-mRNA-1_PBUCC
cellular_component	synapse part	5	13_augustus-Backbone_40_pilon-processed-gene-2.22-mRNA-1_PBUCC;13_maker-Backbone_3579_pilon-snap-gene-0.77-mRNA-1_PBUCC;163_snap-Backbone_1491_pilon-processed-gene-0.18-mRNA-1_PBUCC;1_snap-Backbone_16692_pilon-processed-gene-0.9-mRNA-1_PBUCC;3294_snap-Backbone_2968_pilon-processed-gene-0.14-mRNA-1_PBUCC
cellular_component	virion	1	2976_maker-Backbone_223_pilon-snap-gene-3.86-mRNA-1_PBUCC
cellular_component	virion part	1	2976_maker-Backbone_223_pilon-snap-gene-3.86-mRNA-1_PBUCC
molecular_function	antioxidant activity	3	181_augustus-Backbone_4660_pilon-processed-gene-0.1-mRNA-1_PBUCC;181_augustus-Backbone_4660_pilon-processed-gene-0.2-mRNA-1_PBUCC;19_maker-Backbone_1938_pilon-snap-gene-0.53-mRNA-1_PBUCC
molecular_function	binding	1358	0_augustus-Backbone_5114_pilon-processed-gene-0.3-mRNA-1_PBUCC;0_maker-Backbone_1345_pilon-augustus-gene-0.59-mRNA-1_PBUCC;0_maker-Backbone_4751_pilon-snap-gene-0.58-mRNA-1_PBUCC;0_maker-Backbone_688_pilon-augustus-gene-0.117-mRNA-1_PBUCC;0_maker-Backbone_747_pilon-augustus-gene-1.61-mRNA-1_PBUCC;0_maker-Backbone_861_pilon-snap-gene-1.67-mRNA-1_PBUCC;0_snap-Backbone_3009_pilon-processed-gene-0.60…	19_snap-Backbone_12742_pilon-processed-gene-0.8-mRNA-1_PBUCC;19_snap-Backbone_14010_pilon-processed-gene-0.19-mRNA-1_PBUCC;19_snap-Backbone_15354_pilon-processed-gene-0.3-mRNA-1_PBUCC;19_snap-Backbone_15462_pilon-processed-gene-0.6-mRNA-1_PBUCC;19_snap-Backbone_160_pilon-processed-gene-3.35-mRNA-1_PBUCC;19_snap-Backbone_1670_pilon-processed-gene-0.26-mRNA-1_PBUCC;19_snap-Backbone_1697_pilon-proce…	56_augustus-Backbone_1887_pilon-processed-gene-0.16-mRNA-1_PBUCC;56_augustus-Backbone_381_pilon-processed-gene-1.14-mRNA-1_PBUCC;56_maker-Backbone_1000_pilon-augustus-gene-0.73-mRNA-1_PBUCC;56_maker-Backbone_11369_pilon-snap-gene-0.12-mRNA-1_PBUCC;56_maker-Backbone_1146_pilon-snap-gene-1.107-mRNA-1_PBUCC;56_maker-Backbone_1198_pilon-augustus-gene-3.104-mRNA-1_PBUCC;56_maker-Backbone_1727_pilon-sn…
molecular_function	catalytic activity	589	0_augustus-Backbone_770_pilon-processed-gene-0.11-mRNA-1_PBUCC;0_maker-Backbone_1345_pilon-augustus-gene-0.59-mRNA-1_PBUCC;0_maker-Backbone_4751_pilon-snap-gene-0.58-mRNA-1_PBUCC;0_maker-Backbone_688_pilon-augustus-gene-0.117-mRNA-1_PBUCC;0_maker-Backbone_861_pilon-snap-gene-1.67-mRNA-1_PBUCC;0_snap-Backbone_15233_pilon-processed-gene-0.2-mRNA-1_PBUCC;0_snap-Backbone_5063_pilon-processed-gene-0.5…	8100_snap-Backbone_5164_pilon-processed-gene-0.38-mRNA-1_PBUCC;8116_maker-Backbone_7323_pilon-snap-gene-0.6-mRNA-1_PBUCC;8116_maker-Backbone_7967_pilon-snap-gene-0.6-mRNA-1_PBUCC;8138_snap-Backbone_10632_pilon-processed-gene-0.7-mRNA-1_PBUCC;814_augustus-Backbone_1360_pilon-processed-gene-0.3-mRNA-1_PBUCC;814_augustus-Backbone_17541_pilon-processed-gene-0.0-mRNA-1_PBUCC;814_augustus-Backbone_1844…
molecular_function	molecular function regulator	12	10867_maker-Backbone_536_pilon-snap-gene-0.82-mRNA-1_PBUCC;1234_maker-Backbone_414_pilon-snap-gene-0.49-mRNA-1_PBUCC;14_augustus-Backbone_1483_pilon-processed-gene-2.12-mRNA-1_PBUCC;14_augustus-Backbone_2177_pilon-processed-gene-2.34-mRNA-1_PBUCC;14_maker-Backbone_7068_pilon-augustus-gene-0.22-mRNA-1_PBUCC;181_augustus-Backbone_1056_pilon-processed-gene-2.10-mRNA-1_PBUCC;211_maker-Backbone_7428_p…
molecular_function	molecular transducer activity	308	0_maker-Backbone_8326_pilon-snap-gene-0.46-mRNA-1_PBUCC;110_augustus-Backbone_16542_pilon-processed-gene-0.3-mRNA-1_PBUCC;110_snap-Backbone_5542_pilon-processed-gene-0.2-mRNA-1_PBUCC;113_augustus-Backbone_2522_pilon-processed-gene-0.1-mRNA-1_PBUCC;113_augustus-Backbone_4173_pilon-processed-gene-0.0-mRNA-1_PBUCC;113_augustus-Backbone_57_pilon-processed-gene-0.31-mRNA-1_PBUCC;113_augustus-Backbone_…
molecular_function	nutrient reservoir activity	5	2612_maker-Backbone_2817_pilon-augustus-gene-1.93-mRNA-1_PBUCC;578_augustus-Backbone_3787_pilon-processed-gene-0.3-mRNA-1_PBUCC;578_augustus-Backbone_7445_pilon-processed-gene-0.2-mRNA-1_PBUCC;578_augustus-Backbone_7445_pilon-processed-gene-0.4-mRNA-1_PBUCC;578_maker-Backbone_659_pilon-snap-gene-2.58-mRNA-1_PBUCC
molecular_function	signal transducer activity	304	0_maker-Backbone_8326_pilon-snap-gene-0.46-mRNA-1_PBUCC;110_augustus-Backbone_16542_pilon-processed-gene-0.3-mRNA-1_PBUCC;110_snap-Backbone_5542_pilon-processed-gene-0.2-mRNA-1_PBUCC;113_augustus-Backbone_2522_pilon-processed-gene-0.1-mRNA-1_PBUCC;113_augustus-Backbone_4173_pilon-processed-gene-0.0-mRNA-1_PBUCC;113_augustus-Backbone_57_pilon-processed-gene-0.31-mRNA-1_PBUCC;113_augustus-Backbone_…
molecular_function	structural molecule activity	19	0_maker-Backbone_2884_pilon-snap-gene-0.51-mRNA-1_PBUCC;10941_maker-Backbone_1109_pilon-augustus-gene-5.109-mRNA-1_PBUCC;10941_snap-Backbone_2783_pilon-processed-gene-0.28-mRNA-1_PBUCC;11_maker-Backbone_17696_pilon-snap-gene-0.8-mRNA-1_PBUCC;1766_maker-Backbone_2827_pilon-snap-gene-2.146-mRNA-1_PBUCC;17_maker-Backbone_2277_pilon-snap-gene-0.30-mRNA-1_PBUCC;211_augustus-Backbone_3023_pilon-process…
molecular_function	transcription regulator activity	342	10968_maker-Backbone_7637_pilon-snap-gene-0.7-mRNA-1_PBUCC;1486_augustus-Backbone_5718_pilon-processed-gene-0.8-mRNA-1_PBUCC;1486_augustus-Backbone_7995_pilon-processed-gene-0.1-mRNA-1_PBUCC;1486_maker-Backbone_437_pilon-snap-gene-0.84-mRNA-1_PBUCC;15_maker-Backbone_7565_pilon-augustus-gene-0.7-mRNA-1_PBUCC;19_augustus-Backbone_1000_pilon-processed-gene-0.10-mRNA-1_PBUCC;19_augustus-Backbone_1037…
molecular_function	transporter activity	90	10709_augustus-Backbone_1508_pilon-processed-gene-2.7-mRNA-1_PBUCC;10709_augustus-Backbone_6199_pilon-processed-gene-0.4-mRNA-1_PBUCC;10709_augustus-Backbone_8100_pilon-processed-gene-0.0-mRNA-1_PBUCC;11_maker-Backbone_1164_pilon-snap-gene-1.138-mRNA-1_PBUCC;11_maker-Backbone_6062_pilon-snap-gene-0.42-mRNA-1_PBUCC;1232_augustus-Backbone_1158_pilon-processed-gene-0.14-mRNA-1_PBUCC;1232_augustus-Ba…
