# Supplementary material for: Chromosome-level genome assembly of the deep-sea snail Phymorhynchus buccinoides provides insights into the adaptation to the cold seep habitat
Source: BMC Genomics. 2023 Nov 10;24:679. doi: 10.1186/s12864-023-09760-0 (PMC10638732; doi:10.1186/s12864-023-09760-0)
Supplement: Supplementary file 3 — Additional file 3: Table S16a. Enriched GO terms of expanded genes in the deep-sea gastropod P. buccinoides compared to shallow sea L. gigantea. Related to Figure 3. Table S16b. Enriched KEGG pathways of expanded genes in the deep-sea gastropod P. buccinoides compared to shallow sea L. gigantea. Related to Figure 3. Table S16c. Targeted expanded genes in the deep-sea gastropod P. buccinoides compared to shallow sea L. gigantea. Related to Figure 3. [file 12864_2023_9760_MOESM3_ESM.zip › Table S16b.xlsx]

## Sheet: Sheet1
Table S16b. Enriched KEGG pathways of expanded genes in the deep-sea gastropod P. buccinoides compared to shallow sea L. gigantea. Related to Figure 3.
Pathway_level1	Pathway_level2	Number_of_Genes	Genes
Cellular Processes	Cell growth and death	727	0_augustus-Backbone_16_pilon-processed-gene-1.9-mRNA-1_PBUCC;0_augustus-Backbone_1996_pilon-processed-gene-0.6-mRNA-1_PBUCC;0_augustus-Backbone_431_pilon-processed-gene-3.4-mRNA-1_PBUCC;0_augustus-Backbone_4486_pilon-processed-gene-0.10-mRNA-1_PBUCC;0_maker-Backbone_4763_pilon-snap-gene-0.30-mRNA-1_PBUCC;0_maker-Backbone_830_pilon-snap-gene-7.48-mRNA-1_PBUCC;0_maker-Backbone_859_pilon-augustus-ge…	6862_maker-Backbone_204_pilon-augustus-gene-1.41-mRNA-1_PBUCC;6862_maker-Backbone_3677_pilon-snap-gene-0.27-mRNA-1_PBUCC;6865_augustus-Backbone_2651_pilon-processed-gene-0.14-mRNA-1_PBUCC;6865_maker-Backbone_1696_pilon-snap-gene-1.103-mRNA-1_PBUCC;6865_maker-Backbone_209_pilon-snap-gene-2.131-mRNA-1_PBUCC;6865_maker-Backbone_8907_pilon-snap-gene-0.15-mRNA-1_PBUCC;687_maker-Backbone_2317_pilon-sna…
Cellular Processes	Cell motility	625	0_augustus-Backbone_1018_pilon-processed-gene-1.14-mRNA-1_PBUCC;0_augustus-Backbone_10648_pilon-processed-gene-0.6-mRNA-1_PBUCC;0_augustus-Backbone_10953_pilon-processed-gene-0.1-mRNA-1_PBUCC;0_augustus-Backbone_11129_pilon-processed-gene-0.2-mRNA-1_PBUCC;0_augustus-Backbone_1122_pilon-processed-gene-0.11-mRNA-1_PBUCC;0_augustus-Backbone_1124_pilon-processed-gene-3.3-mRNA-1_PBUCC;0_augustus-Backb…	44_maker-Backbone_1846_pilon-snap-gene-0.59-mRNA-1_PBUCC;44_maker-Backbone_2773_pilon-snap-gene-0.26-mRNA-1_PBUCC;44_maker-Backbone_4017_pilon-snap-gene-0.5-mRNA-1_PBUCC;44_maker-Backbone_7546_pilon-snap-gene-0.21-mRNA-1_PBUCC;44_maker-Backbone_8489_pilon-augustus-gene-0.12-mRNA-1_PBUCC;44_maker-Backbone_9076_pilon-snap-gene-0.6-mRNA-1_PBUCC;44_maker-Backbone_9813_pilon-augustus-gene-0.20-mRNA-1_…
Cellular Processes	Cellular community - eukaryotes	1663	0_augustus-Backbone_1018_pilon-processed-gene-1.14-mRNA-1_PBUCC;0_augustus-Backbone_10648_pilon-processed-gene-0.6-mRNA-1_PBUCC;0_augustus-Backbone_10953_pilon-processed-gene-0.1-mRNA-1_PBUCC;0_augustus-Backbone_11129_pilon-processed-gene-0.2-mRNA-1_PBUCC;0_augustus-Backbone_1124_pilon-processed-gene-3.3-mRNA-1_PBUCC;0_augustus-Backbone_11360_pilon-processed-gene-0.12-mRNA-1_PBUCC;0_augustus-Back…	15_augustus-Backbone_6007_pilon-processed-gene-0.2-mRNA-1_PBUCC;15_augustus-Backbone_6062_pilon-processed-gene-0.0-mRNA-1_PBUCC;15_augustus-Backbone_6424_pilon-processed-gene-0.15-mRNA-1_PBUCC;15_augustus-Backbone_6491_pilon-processed-gene-0.1-mRNA-1_PBUCC;15_augustus-Backbone_6505_pilon-processed-gene-0.8-mRNA-1_PBUCC;15_augustus-Backbone_6702_pilon-processed-gene-0.18-mRNA-1_PBUCC;15_augustus-B…	30_augustus-Backbone_204_pilon-processed-gene-3.9-mRNA-1_PBUCC;30_augustus-Backbone_2458_pilon-processed-gene-1.13-mRNA-1_PBUCC;30_augustus-Backbone_2756_pilon-processed-gene-0.3-mRNA-1_PBUCC;30_augustus-Backbone_3040_pilon-processed-gene-0.1-mRNA-1_PBUCC;30_augustus-Backbone_3275_pilon-processed-gene-0.7-mRNA-1_PBUCC;30_augustus-Backbone_3555_pilon-processed-gene-0.0-mRNA-1_PBUCC;30_augustus-Bac…	834_maker-Backbone_14197_pilon-snap-gene-0.13-mRNA-1_PBUCC;834_maker-Backbone_2369_pilon-snap-gene-1.105-mRNA-1_PBUCC;834_maker-Backbone_2722_pilon-augustus-gene-2.87-mRNA-1_PBUCC;834_maker-Backbone_4925_pilon-snap-gene-0.10-mRNA-1_PBUCC;834_maker-Backbone_4981_pilon-snap-gene-0.7-mRNA-1_PBUCC;834_maker-Backbone_8207_pilon-snap-gene-0.8-mRNA-1_PBUCC;834_maker-Backbone_9951_pilon-snap-gene-0.7-mRN…
Cellular Processes	Transport and catabolism	1688	0_augustus-Backbone_10220_pilon-processed-gene-0.2-mRNA-1_PBUCC;0_augustus-Backbone_10249_pilon-processed-gene-0.1-mRNA-1_PBUCC;0_augustus-Backbone_10249_pilon-processed-gene-0.2-mRNA-1_PBUCC;0_augustus-Backbone_102_pilon-processed-gene-0.17-mRNA-1_PBUCC;0_augustus-Backbone_1035_pilon-processed-gene-0.29-mRNA-1_PBUCC;0_augustus-Backbone_10547_pilon-processed-gene-0.3-mRNA-1_PBUCC;0_augustus-Backb…	0.13-mRNA-1_PBUCC;0_snap-Backbone_1704_pilon-processed-gene-0.9-mRNA-1_PBUCC;0_snap-Backbone_17063_pilon-processed-gene-0.7-mRNA-1_PBUCC;0_snap-Backbone_17512_pilon-processed-gene-0.6-mRNA-1_PBUCC;0_snap-Backbone_17653_pilon-processed-gene-0.4-mRNA-1_PBUCC;0_snap-Backbone_2076_pilon-processed-gene-1.66-mRNA-1_PBUCC;0_snap-Backbone_2213_pilon-processed-gene-0.53-mRNA-1_PBUCC;0_snap-Backbone_234_pi…	211_augustus-Backbone_2427_pilon-processed-gene-0.0-mRNA-1_PBUCC;211_augustus-Backbone_2797_pilon-processed-gene-0.26-mRNA-1_PBUCC;211_augustus-Backbone_2797_pilon-processed-gene-0.29-mRNA-1_PBUCC;211_augustus-Backbone_3305_pilon-processed-gene-0.9-mRNA-1_PBUCC;211_augustus-Backbone_5822_pilon-processed-gene-0.0-mRNA-1_PBUCC;211_augustus-Backbone_7219_pilon-processed-gene-0.8-mRNA-1_PBUCC;211_mak…	816_snap-Backbone_3831_pilon-processed-gene-0.43-mRNA-1_PBUCC;817_snap-Backbone_7460_pilon-processed-gene-0.7-mRNA-1_PBUCC;8438_maker-Backbone_2483_pilon-snap-gene-0.51-mRNA-1_PBUCC;8438_maker-Backbone_3556_pilon-augustus-gene-0.10-mRNA-1_PBUCC;8438_maker-Backbone_4046_pilon-snap-gene-0.28-mRNA-1_PBUCC;8438_maker-Backbone_6442_pilon-augustus-gene-0.26-mRNA-1_PBUCC;8438_maker-Backbone_9373_pilon-s…
Environmental Information Processing	Membrane transport	388	0_augustus-Backbone_1377_pilon-processed-gene-1.1-mRNA-1_PBUCC;0_augustus-Backbone_1391_pilon-processed-gene-0.16-mRNA-1_PBUCC;0_augustus-Backbone_2369_pilon-processed-gene-1.9-mRNA-1_PBUCC;0_augustus-Backbone_2637_pilon-processed-gene-1.23-mRNA-1_PBUCC;0_augustus-Backbone_3272_pilon-processed-gene-1.11-mRNA-1_PBUCC;0_augustus-Backbone_4073_pilon-processed-gene-0.1-mRNA-1_PBUCC;0_augustus-Backbon…
Environmental Information Processing	Signal transduction	3591	0_augustus-Backbone_1015_pilon-processed-gene-2.26-mRNA-1_PBUCC;0_augustus-Backbone_10588_pilon-processed-gene-0.1-mRNA-1_PBUCC;0_augustus-Backbone_11068_pilon-processed-gene-0.3-mRNA-1_PBUCC;0_augustus-Backbone_11146_pilon-processed-gene-0.4-mRNA-1_PBUCC;0_augustus-Backbone_11468_pilon-processed-gene-0.1-mRNA-1_PBUCC;0_augustus-Backbone_12527_pilon-processed-gene-0.2-mRNA-1_PBUCC;0_augustus-Back…	128_augustus-Backbone_6118_pilon-processed-gene-0.2-mRNA-1_PBUCC;128_augustus-Backbone_6541_pilon-processed-gene-0.15-mRNA-1_PBUCC;128_augustus-Backbone_6567_pilon-processed-gene-0.1-mRNA-1_PBUCC;128_maker-Backbone_1615_pilon-snap-gene-0.51-mRNA-1_PBUCC;128_maker-Backbone_2508_pilon-snap-gene-0.70-mRNA-1_PBUCC;128_maker-Backbone_2750_pilon-snap-gene-0.92-mRNA-1_PBUCC;128_maker-Backbone_6822_pilon…	17_maker-Backbone_776_pilon-snap-gene-0.44-mRNA-1_PBUCC;17_maker-Backbone_8220_pilon-snap-gene-0.25-mRNA-1_PBUCC;17_maker-Backbone_825_pilon-snap-gene-2.108-mRNA-1_PBUCC;17_maker-Backbone_846_pilon-snap-gene-1.109-mRNA-1_PBUCC;17_maker-Backbone_9396_pilon-snap-gene-0.33-mRNA-1_PBUCC;17_maker-Backbone_9396_pilon-snap-gene-0.38-mRNA-1_PBUCC;1809_maker-Backbone_992_pilon-snap-gene-1.87-mRNA-1_PBUCC;…	294_augustus-Backbone_4868_pilon-processed-gene-0.3-mRNA-1_PBUCC;294_augustus-Backbone_492_pilon-processed-gene-1.9-mRNA-1_PBUCC;294_augustus-Backbone_65_pilon-processed-gene-1.30-mRNA-1_PBUCC;294_augustus-Backbone_9008_pilon-processed-gene-0.1-mRNA-1_PBUCC;294_augustus-Backbone_9635_pilon-processed-gene-0.1-mRNA-1_PBUCC;294_maker-Backbone_1251_pilon-snap-gene-0.108-mRNA-1_PBUCC;294_maker-Backbon…	43_maker-Backbone_5396_pilon-snap-gene-0.12-mRNA-1_PBUCC;43_maker-Backbone_5658_pilon-snap-gene-0.22-mRNA-1_PBUCC;43_maker-Backbone_674_pilon-snap-gene-2.132-mRNA-1_PBUCC;43_maker-Backbone_764_pilon-snap-gene-3.149-mRNA-1_PBUCC;43_maker-Backbone_8709_pilon-snap-gene-0.29-mRNA-1_PBUCC;43_maker-Backbone_8819_pilon-snap-gene-0.9-mRNA-1_PBUCC;4412_maker-Backbone_10038_pilon-snap-gene-0.15-mRNA-1_PBUC…	64_augustus-Backbone_3772_pilon-processed-gene-0.0-mRNA-1_PBUCC;64_augustus-Backbone_3864_pilon-processed-gene-0.8-mRNA-1_PBUCC;64_augustus-Backbone_4160_pilon-processed-gene-0.0mRNA-1_PBUCC;64_augustus-Backbone_422_pilon-processed-gene-0.12-mRNA-1_PBUCC;64_augustus-Backbone_426_pilon-processed-gene-0.2-mRNA-1_PBUCC;64_augustus-Backbone_4487_pilon-processed-gene-0.1-mRNA-1_PBUCC;64_augustus-Backb…	7944_augustus-Backbone_1057_pilon-processed-gene-0.17-mRNA-1_PBUCC;7944_augustus-Backbone_2_pilon-processed-gene-0.2-mRNA-1_PBUCC;7944_augustus-Backbone_2_pilon-processed-gene-0.3-mRNA-1_PBUCC;7944_augustus-Backbone_3501_pilon-processed-gene-0.7-mRNA-1_PBUCC;7944_augustus-Backbone_5724_pilon-processed-gene-0.2-mRNA-1_PBUCC;7944_augustus-Backbone_5724_pilon-processed-gene-0.3-mRNA-1_PBUCC;7944_aug…
Environmental Information Processing	Signaling molecules and interaction	2602	0_maker-Backbone_10760_pilon-snap-gene-0.33-mRNA-1_PBUCC;0_maker-Backbone_3741_pilon-snap-gene-0.78-mRNA-1_PBUCC;0_maker-Backbone_5022_pilon-snap-gene-0.43-mRNA-1_PBUCC;0_maker-Backbone_8326_pilon-snap-gene-0.46-mRNA-1_PBUCC;1012_maker-Backbone_7558_pilon-snap-gene-0.31-mRNA-1_PBUCC;1079_augustus-Backbone_11537_pilon-processed-gene-0.4-mRNA-1_PBUCC;1079_augustus-Backbone_1221_pilon-processed-gene…	1774_maker-Backbone_9865_pilon-augustus-gene-0.16-mRNA-1_PBUCC;1774_snap-Backbone_7361_pilon-processed-gene-0.10-mRNA-1_PBUCC;1778_augustus-Backbone_1645_pilon-processed-gene-0.12-mRNA-1_PBUCC;1778_augustus-Backbone_295_pilon-processed-gene-3.21-mRNA-1_PBUCC;1778_augustus-Backbone_2999_pilon-processed-gene-0.7-mRNA-1_PBUCC;1778_augustus-Backbone_3234_pilon-processed-gene-0.10-mRNA-1_PBUCC;1778_au…	1_augustus-Backbone_5469_pilon-processed-gene-0.3-mRNA-1_PBUCC;1_augustus-Backbone_5541_pilon-processed-gene-0.2-mRNA-1_PBUCC;1_augustus-Backbone_5581_pilon-processed-gene-0.1-mRNA-1_PBUCC;1_augustus-Backbone_5610_pilon-processed-gene-0.5-mRNA-1_PBUCC;1_augustus-Backbone_5637_pilon-processed-gene-0.0-mRNA-1_PBUCC;1_augustus-Backbone_5642_pilon-processed-gene-0.0-mRNA-1_PBUCC;1_augustus-Backbone_5…	2569_augustus-Backbone_5130_pilon-processed-gene-0.9-mRNA-1_PBUCC;2569_augustus-Backbone_8104_pilon-processed-gene-0.5-mRNA-1_PBUCC;2569_maker-Backbone_1624_pilon-snap-gene-0.22-mRNA-1_PBUCC;2574_augustus-Backbone_1077_pilon-processed-gene-0.6-mRNA-1_PBUCC;2574_augustus-Backbone_3504_pilon-processed-gene-0.23-mRNA-1_PBUCC;2574_augustus-Backbone_992_pilon-processed-gene-0.2-mRNA-1_PBUCC;2574_maker…	57_augustus-Backbone_10460_pilon-processed-gene-0.2-mRNA-1_PBUCC;57_augustus-Backbone_158_pilon-processed-gene-0.32-mRNA-1_PBUCC;57_augustus-Backbone_17490_pilon-processed-gene-0.1-mRNA-1_PBUCC;57_augustus-Backbone_18013_pilon-processed-gene-0.1-mRNA-1_PBUCC;57_augustus-Backbone_2206_pilon-processed-gene-0.0-mRNA-1_PBUCC;57_augustus-Backbone_2206_pilon-processed-gene-0.7-mRNA-1_PBUCC;57_augustus-…
Genetic Information Processing	Folding, sorting and degradation	649	0_augustus-Backbone_10238_pilon-processed-gene-0.5-mRNA-1_PBUCC;0_augustus-Backbone_18461_pilon-processed-gene-0.2-mRNA-1_PBUCC;0_augustus-Backbone_2041_pilon-processed-gene-0.17-mRNA-1_PBUCC;0_augustus-Backbone_254_pilon-processed-gene-0.2-mRNA-1_PBUCC;0_augustus-Backbone_408_pilon-processed-gene-3.12-mRNA-1_PBUCC;0_augustus-Backbone_450_pilon-processed-gene-0.11-mRNA-1_PBUCC;0_augustus-Backbone…	57_augustus-Backbone_10460_pilon-processed-gene-0.2-mRNA-1_PBUCC;57_augustus-Backbone_158_pilon-processed-gene-0.32-mRNA-1_PBUCC;57_augustus-Backbone_16137_pilon-processed-gene-0.1-mRNA-1_PBUCC;57_augustus-Backbone_17490_pilon-processed-gene-0.1-mRNA-1_PBUCC;57_augustus-Backbone_18013_pilon-processed-gene-0.1-mRNA-1_PBUCC;57_augustus-Backbone_1880_pilon-processed-gene-0.9-mRNA-1_PBUCC;57_augustus…
Genetic Information Processing	Replication and repair	1155	0_augustus-Backbone_10220_pilon-processed-gene-0.2-mRNA-1_PBUCC;0_augustus-Backbone_10249_pilon-processed-gene-0.1-mRNA-1_PBUCC;0_augustus-Backbone_10953_pilon-processed-gene-0.1-mRNA-1_PBUCC;0_augustus-Backbone_11129_pilon-processed-gene-0.2-mRNA-1_PBUCC;0_augustus-Backbone_1113_pilon-processed-gene-3.18-mRNA-1_PBUCC;0_augustus-Backbone_1122_pilon-processed-gene-0.11-mRNA-1_PBUCC;0_augustus-Back…	1633_augustus-Backbone_72_pilon-processed-gene-3.6-mRNA-1_PBUCC;1633_augustus-Backbone_99_pilon-processed-gene-1.22-mRNA-1_PBUCC;1633_maker-Backbone_13226_pilon-snap-gene-0.15-mRNA-1_PBUCC;1633_maker-Backbone_1396_pilon-snap-gene-2.209-mRNA-1_PBUCC;1633_maker-Backbone_15890_pilon-snap-gene-0.12-mRNA-1_PBUCC;1633_maker-Backbone_16686_pilon-snap-gene-0.13-mRNA-1_PBUCC;1633_maker-Backbone_17911_pilo…	95_maker-Backbone_14301_pilon-snap-gene-0.51-mRNA-1_PBUCC;95_maker-Backbone_1483_pilon-snap-gene-0.52-mRNA-1_PBUCC;95_maker-Backbone_14985_pilon-snap-gene-0.10-mRNA-1_PBUCC;95_maker-Backbone_1523_pilon-snap-gene-0.88-mRNA-1_PBUCC;95_maker-Backbone_1541_pilon-snap-gene-3.120-mRNA-1_PBUCC;95_maker-Backbone_1564_pilon-snap-gene-0.85-mRNA-1_PBUCC;95_maker-Backbone_15755_pilon-snap-gene-0.7-mRNA-1_PBU…
Genetic Information Processing	Transcription	1199	0_augustus-Backbone_10220_pilon-processed-gene-0.2-mRNA-1_PBUCC;0_augustus-Backbone_10249_pilon-processed-gene-0.1-mRNA-1_PBUCC;0_augustus-Backbone_102_pilon-processed-gene-0.17-mRNA-1_PBUCC;0_augustus-Backbone_1035_pilon-processed-gene-0.29-mRNA-1_PBUCC;0_augustus-Backbone_10547_pilon-processed-gene-0.3-mRNA-1_PBUCC;0_augustus-Backbone_10566_pilon-processed-gene-0.2-mRNA-1_PBUCC;0_augustus-Backb…	1239_snap-Backbone_6700_pilon-processed-gene-0.11-mRNA-1_PBUCC;1245_maker-Backbone_2440_pilon-snap-gene-0.52-mRNA-1_PBUCC;1351_augustus-Backbone_2020_pilon-processed-gene-0.11-mRNA-1_PBUCC;136_augustus-Backbone_484_pilon-processed-gene-0.5-mRNA-1_PBUCC;136_maker-Backbone_822_pilon-snap-gene-2.88-mRNA-1_PBUCC;137_maker-Backbone_1568_pilon-snap-gene-0.45-mRNA-1_PBUCC;137_maker-Backbone_961_pilon-sn…	63_maker-Backbone_3305_pilon-snap-gene-0.36-mRNA-1_PBUCC;63_maker-Backbone_3617_pilon-snap-gene-0.12-mRNA-1_PBUCC;63_maker-Backbone_3717_pilon-snap-gene-1.85-mRNA-1_PBUCC;63_maker-Backbone_3744_pilon-snap-gene-0.75-mRNA-1_PBUCC;63_maker-Backbone_4259_pilon-snap-gene-0.36-mRNA-1_PBUCC;63_maker-Backbone_429_pilon-snap-gene-0.34-mRNA-1_PBUCC;63_maker-Backbone_4303_pilon-snap-gene-0.108-mRNA-1_PBUCC;…
Genetic Information Processing	Translation	926	0_augustus-Backbone_11464_pilon-processed-gene-0.8-mRNA-1_PBUCC;0_augustus-Backbone_1359_pilon-processed-gene-3.1-mRNA-1_PBUCC;0_augustus-Backbone_141_pilon-processed-gene-3.2-mRNA-1_PBUCC;0_augustus-Backbone_1435_pilon-processed-gene-0.6-mRNA-1_PBUCC;0_augustus-Backbone_16491_pilon-processed-gene-0.0-mRNA-1_PBUCC;0_augustus-Backbone_1680_pilon-processed-gene-2.4-mRNA-1_PBUCC;0_augustus-Backbone_…	19_snap-Backbone_1925_pilon-processed-gene-0.19-mRNA-1_PBUCC;19_snap-Backbone_2137_pilon-processed-gene-0.29-mRNA-1_PBUCC;19_snap-Backbone_3007_pilon-processed-gene-0.28-mRNA-1_PBUCC;19_snap-Backbone_3991_pilon-processed-gene-0.8-mRNA-1_PBUCC;19_snap-Backbone_4321_pilon-processed-gene-0.13-mRNA-1_PBUCC;19_snap-Backbone_4814_pilon-processed-gene-0.30-mRNA-1_PBUCC;19_snap-Backbone_4947_pilon-proces…
Human Diseases	Cancers: Overview	2209	0_augustus-Backbone_1018_pilon-processed-gene-1.14-mRNA-1_PBUCC;0_augustus-Backbone_10648_pilon-processed-gene-0.6-mRNA-1_PBUCC;0_augustus-Backbone_10953_pilon-processed-gene-0.1-mRNA-1_PBUCC;0_augustus-Backbone_11129_pilon-processed-gene-0.2-mRNA-1_PBUCC;0_augustus-Backbone_1124_pilon-processed-gene-3.3-mRNA-1_PBUCC;0_augustus-Backbone_11360_pilon-processed-gene-0.12-mRNA-1_PBUCC;0_augustus-Back…	136_maker-Backbone_4896_pilon-snap-gene-0.11-mRNA-1_PBUCC;136_maker-Backbone_822_pilon-snap-gene-2.88-mRNA-1_PBUCC;136_maker-Backbone_8428_pilon-snap-gene-0.11-mRNA-1_PBUCC;137_maker-Backbone_1651_pilon-snap-gene-0.21-mRNA-1_PBUCC;13_maker-Backbone_1073_pilon-snap-gene-4.90-mRNA-1_PBUCC;13_maker-Backbone_11463_pilon-snap-gene-0.13-mRNA-1_PBUCC;13_maker-Backbone_1271_pilon-snap-gene-0.38-mRNA-1_PB…	19_snap-Backbone_1846_pilon-processed-gene-0.36-mRNA-1_PBUCC;19_snap-Backbone_1925_pilon-processed-gene-0.19-mRNA-1_PBUCC;19_snap-Backbone_2137_pilon-processed-gene-0.29-mRNA-1_PBUCC;19_snap-Backbone_2676_pilon-processed-gene-0.34-mRNA-1_PBUCC;19_snap-Backbone_3011_pilon-processed-gene-0.36-mRNA-1_PBUCC;19_snap-Backbone_3991_pilon-processed-gene-0.8-mRNA-1_PBUCC;19_snap-Backbone_4321_pilon-proces…	470_augustus-Backbone_399_pilon-processed-gene-3.26-mRNA-1_PBUCC;470_augustus-Backbone_4649_pilon-processed-gene-0.0-mRNA-1_PBUCC;470_augustus-Backbone_6664_pilon-processed-gene-0.3-mRNA-1_PBUCC;470_augustus-Backbone_7915_pilon-processed-gene-0.1-mRNA-1_PBUCC;470_maker-Backbone_12459_pilon-snap-gene-0.18-mRNA-1_PBUCC;470_maker-Backbone_13092_pilon-snap-gene-0.13-mRNA-1_PBUCC;470_maker-Backbone_14…	89_maker-Backbone_536_pilon-snap-gene-0.92-mRNA-1_PBUCC;89_maker-Backbone_5588_pilon-snap-gene-0.33-mRNA-1_PBUCC;89_maker-Backbone_6336_pilon-snap-gene-0.66-mRNA-1_PBUCC;89_maker-Backbone_699_pilon-snap-gene-1.141-mRNA-1_PBUCC;89_maker-Backbone_728_pilon-snap-gene-2.39-mRNA-1_PBUCC;89_maker-Backbone_72_pilon-snap-gene-0.57-mRNA-1_PBUCC;89_maker-Backbone_8321_pilon-snap-gene-0.13-mRNA-1_PBUCC;89_s…
Human Diseases	Cancers: Specific types	1045	0_augustus-Backbone_14823_pilon-processed-gene-0.6-mRNA-1_PBUCC;0_augustus-Backbone_16_pilon-processed-gene-1.9-mRNA-1_PBUCC;0_augustus-Backbone_4486_pilon-processed-gene-0.10-mRNA-1_PBUCC;0_augustus-Backbone_7659_pilon-processed-gene-0.0-mRNA-1_PBUCC;0_maker-Backbone_3741_pilon-snap-gene-0.78-mRNA-1_PBUCC;0_maker-Backbone_471_pilon-snap-gene-0.82-mRNA-1_PBUCC;0_maker-Backbone_5022_pilon-snap-gen…	1953_maker-Backbone_961_pilon-augustus-gene-2.80-mRNA-1_PBUCC;196_maker-Backbone_615_pilon-snap-gene-0.97-mRNA-1_PBUCC;197_augustus-Backbone_2539_pilon-processed-gene-0.13-mRNA-1_PBUCC;197_maker-Backbone_13815_pilon-snap-gene-0.19-mRNA-1_PBUCC;197_maker-Backbone_5658_pilon-snap-gene-0.25-mRNA-1_PBUCC;19_augustus-Backbone_6958_pilon-processed-gene-0.3-mRNA-1_PBUCC;19_maker-Backbone_11511_pilon-sna…
Human Diseases	Cardiovascular diseases	306	0_augustus-Backbone_16_pilon-processed-gene-1.9-mRNA-1_PBUCC;0_augustus-Backbone_1996_pilon-processed-gene-0.6-mRNA-1_PBUCC;0_augustus-Backbone_431_pilon-processed-gene-3.4-mRNA-1_PBUCC;0_augustus-Backbone_4486_pilon-processed-gene-0.10-mRNA-1_PBUCC;0_maker-Backbone_3741_pilon-snap-gene-0.78-mRNA-1_PBUCC;0_maker-Backbone_4751_pilon-snap-gene-0.58-mRNA-1_PBUCC;0_maker-Backbone_830_pilon-snap-gene-…
Human Diseases	Drug resistance: Antineoplastic	510	0_augustus-Backbone_14823_pilon-processed-gene-0.6-mRNA-1_PBUCC;0_augustus-Backbone_16_pilon-processed-gene-1.9-mRNA-1_PBUCC;0_augustus-Backbone_1996_pilon-processed-gene-0.6-mRNA-1_PBUCC;0_augustus-Backbone_320_pilon-processed-gene-2.6-mRNA-1_PBUCC;0_augustus-Backbone_431_pilon-processed-gene-3.4-mRNA-1_PBUCC;0_augustus-Backbone_4486_pilon-processed-gene-0.10-mRNA-1_PBUCC;0_augustus-Backbone_765…
Human Diseases	Endocrine and metabolic diseases	284	0_augustus-Backbone_1354_pilon-processed-gene-0.8-mRNA-1_PBUCC;0_augustus-Backbone_1359_pilon-processed-gene-3.1-mRNA-1_PBUCC;0_augustus-Backbone_16_pilon-processed-gene-1.9-mRNA-1_PBUCC;0_augustus-Backbone_42_pilon-processed-gene-3.1-mRNA-1_PBUCC;0_augustus-Backbone_4486_pilon-processed-gene-0.10-mRNA-1_PBUCC;0_augustus-Backbone_715_pilon-processed-gene-2.10-mRNA-1_PBUCC;0_maker-Backbone_1202_pi…
Human Diseases	Immune diseases	569	0_augustus-Backbone_4486_pilon-processed-gene-0.10-mRNA-1_PBUCC;10816_snap-Backbone_4149_pilon-processed-gene-0.29-mRNA-1_PBUCC;10819_augustus-Backbone_3165_pilon-processed-gene-0.9-mRNA-1_PBUCC;10819_snap-Backbone_11545_pilon-processed-gene-0.2-mRNA-1_PBUCC;10836_maker-Backbone_1725_pilon-snap-gene-0.39-mRNA-1_PBUCC;10836_maker-Backbone_7190_pilon-snap-gene-0.9-mRNA-1_PBUCC;10954_maker-Backbone_…	739_maker-Backbone_11924_pilon-snap-gene-0.38-mRNA-1_PBUCC;739_snap-Backbone_11289_pilon-processed-gene-0.7-mRNA-1_PBUCC;739_snap-Backbone_11603_pilon-processed-gene-0.3-mRNA-1_PBUCC;739_snap-Backbone_18198_pilon-processed-gene-0.9-mRNA-1_PBUCC;739_snap-Backbone_92_pilon-processed-gene-3.78-mRNA-1_PBUCC;8021_augustus-Backbone_16753_pilon-processed-gene-0.2-mRNA-1_PBUCC;8021_augustus-Backbone_4339…
Human Diseases	Infectious diseases: Bacterial	1678	0_augustus-Backbone_1018_pilon-processed-gene-1.14-mRNA-1_PBUCC;0_augustus-Backbone_10220_pilon-processed-gene-0.2-mRNA-1_PBUCC;0_augustus-Backbone_10249_pilon-processed-gene-0.1-mRNA-1_PBUCC;0_augustus-Backbone_102_pilon-processed-gene-0.17-mRNA-1_PBUCC;0_augustus-Backbone_1035_pilon-processed-gene-0.29-mRNA-1_PBUCC;0_augustus-Backbone_10547_pilon-processed-gene-0.3-mRNA-1_PBUCC;0_augustus-Backb…	0_maker-Backbone_919_pilon-snap-gene-0.45-mRNA-1_PBUCC;0_maker-Backbone_925_pilon-snap-gene-0.97-mRNA-1_PBUCC;0_maker-Backbone_9283_pilon-augustus-gene-0.24-mRNA-1_PBUCC;0_maker-Backbone_92_pilon-snap-gene-3.126-mRNA-1_PBUCC;0_maker-Backbone_934_pilon-snap-gene-1.52-mRNA-1_PBUCC;0_maker-Backbone_9377_pilon-snap-gene-0.29-mRNA-1_PBUCC;0_maker-Backbone_939_pilon-snap-gene-2.60-mRNA-1_PBUCC;0_maker-…	2875_augustus-Backbone_2086_pilon-processed-gene-0.30-mRNA-1_PBUCC;2875_maker-Backbone_1196_pilon-snap-gene-1.126-mRNA-1_PBUCC;2875_maker-Backbone_1526_pilon-snap-gene-0.39-mRNA-1_PBUCC;2875_maker-Backbone_2791_pilon-snap-gene-1.110-mRNA-1_PBUCC;2875_maker-Backbone_939_pilon-snap-gene-3.74-mRNA-1_PBUCC;2881_snap-Backbone_236_pilon-processed-gene-0.50-mRNA-1_PBUCC;2886_augustus-Backbone_257_pilon-…	725_augustus-Backbone_15950_pilon-processed-gene-0.6-mRNA-1_PBUCC;725_augustus-Backbone_2019_pilon-processed-gene-0.0-mRNA-1_PBUCC;725_augustus-Backbone_6671_pilon-processed-gene-0.1-mRNA-1_PBUCC;725_maker-Backbone_50_pilon-augustus-gene-0.90-mRNA-1_PBUCC;727_augustus-Backbone_11128_pilon-processed-gene-0.2-mRNA-1_PBUCC;727_maker-Backbone_16151_pilon-snap-gene-0.4-mRNA-1_PBUCC;727_maker-Backbone_…
Human Diseases	Infectious diseases: Parasitic	503	0_augustus-Backbone_16_pilon-processed-gene-1.9-mRNA-1_PBUCC;0_augustus-Backbone_4486_pilon-processed-gene-0.10-mRNA-1_PBUCC;0_maker-Backbone_3741_pilon-snap-gene-0.78-mRNA-1_PBUCC;0_maker-Backbone_4751_pilon-snap-gene-0.58-mRNA-1_PBUCC;0_maker-Backbone_5022_pilon-snap-gene-0.43-mRNA-1_PBUCC;0_maker-Backbone_747_pilon-augustus-gene-1.61-mRNA-1_PBUCC;10808_augustus-Backbone_3698_pilon-processed-ge…
Human Diseases	Infectious diseases: Viral	2736	0_augustus-Backbone_1018_pilon-processed-gene-1.14-mRNA-1_PBUCC;0_augustus-Backbone_10220_pilon-processed-gene-0.2-mRNA-1_PBUCC;0_augustus-Backbone_10249_pilon-processed-gene-0.1-mRNA-1_PBUCC;0_augustus-Backbone_102_pilon-processed-gene-0.17-mRNA-1_PBUCC;0_augustus-Backbone_1035_pilon-processed-gene-0.29-mRNA-1_PBUCC;0_augustus-Backbone_10547_pilon-processed-gene-0.3-mRNA-1_PBUCC;0_augustus-Backb…	0_maker-Backbone_940_pilon-snap-gene-0.72-mRNA-1_PBUCC;0_maker-Backbone_943_pilon-snap-gene-0.67-mRNA-1_PBUCC;0_maker-Backbone_94_pilon-snap-gene-0.91-mRNA-1_PBUCC;0_maker-Backbone_9519_pilon-snap-gene-0.47-mRNA-1_PBUCC;0_maker-Backbone_9741_pilon-snap-gene-0.23-mRNA-1_PBUCC;0_maker-Backbone_977_pilon-snap-gene-0.15-mRNA-1_PBUCC;0_maker-Backbone_980_pilon-snap-gene-0.66-mRNA-1_PBUCC;0_maker-Backb…	14_maker-Backbone_13067_pilon-snap-gene-0.53-mRNA-1_PBUCC;14_maker-Backbone_13597_pilon-snap-gene-0.7-mRNA-1_PBUCC;14_maker-Backbone_1389_pilon-snap-gene-0.38-mRNA-1_PBUCC;14_maker-Backbone_14696_pilon-snap-gene-0.13-mRNA-1_PBUCC;14_maker-Backbone_14828_pilon-snap-gene-0.10-mRNA-1_PBUCC;14_maker-Backbone_14828_pilon-snap-gene-0.8-mRNA-1_PBUCC;14_maker-Backbone_1520_pilon-snap-gene-1.59-mRNA-1_PBU…	1_maker-Backbone_2190_pilon-snap-gene-0.52-mRNA-1_PBUCC;1_maker-Backbone_3101_pilon-snap-gene-0.8-mRNA-1_PBUCC;1_maker-Backbone_5979_pilon-snap-gene-0.7-mRNA-1_PBUCC;1_maker-Backbone_6773_pilon-snap-gene-0.7-mRNA-1_PBUCC;1_maker-Backbone_7781_pilon-augustus-gene-0.17-mRNA-1_PBUCC;1_maker-Backbone_9422_pilon-augustus-gene-0.4-mRNA-1_PBUCC;1_snap-Backbone_13767_pilon-processed-gene-0.9-mRNA-1_PBUCC…	470_augustus-Backbone_4649_pilon-processed-gene-0.0-mRNA-1_PBUCC;470_augustus-Backbone_6664_pilon-processed-gene-0.3-mRNA-1_PBUCC;470_augustus-Backbone_7915_pilon-processed-gene-0.1-mRNA-1_PBUCC;470_maker-Backbone_12459_pilon-snap-gene-0.18-mRNA-1_PBUCC;470_maker-Backbone_13092_pilon-snap-gene-0.13-mRNA-1_PBUCC;470_maker-Backbone_1414_pilon-snap-gene-0.109-mRNA-1_PBUCC;470_maker-Backbone_1552_pil…	89_augustus-Backbone_1884_pilon-processed-gene-1.15-mRNA-1_PBUCC;89_augustus-Backbone_2190_pilon-processed-gene-0.16-mRNA-1_PBUCC;89_augustus-Backbone_3970_pilon-processed-gene-0.8-mRNA-1_PBUCC;89_maker-Backbone_12044_pilon-snap-gene-0.20-mRNA-1_PBUCC;89_maker-Backbone_1558_pilon-snap-gene-3.55-mRNA-1_PBUCC;89_maker-Backbone_2130_pilon-snap-gene-0.7-mRNA-1_PBUCC;89_maker-Backbone_3220_pilon-snap-…
Human Diseases	Neurodegenerative diseases	2370	0_augustus-Backbone_1018_pilon-processed-gene-1.14-mRNA-1_PBUCC;0_augustus-Backbone_10220_pilon-processed-gene-0.2-mRNA-1_PBUCC;0_augustus-Backbone_10249_pilon-processed-gene-0.1-mRNA-1_PBUCC;0_augustus-Backbone_102_pilon-processed-gene-0.17-mRNA-1_PBUCC;0_augustus-Backbone_1035_pilon-processed-gene-0.29-mRNA-1_PBUCC;0_augustus-Backbone_10547_pilon-processed-gene-0.3-mRNA-1_PBUCC;0_augustus-Backb…	0_maker-Backbone_8949_pilon-augustus-gene-0.12-mRNA-1_PBUCC;0_maker-Backbone_89_pilon-snap-gene-3.109-mRNA-1_PBUCC;0_maker-Backbone_9043_pilon-augustus-gene-0.16-mRNA-1_PBUCC;0_maker-Backbone_905_pilon-snap-gene-0.39-mRNA-1_PBUCC;0_maker-Backbone_907_pilon-snap-gene-0.63-mRNA-1_PBUCC;0_maker-Backbone_919_pilon-snap-gene-0.45-mRNA-1_PBUCC;0_maker-Backbone_925_pilon-snap-gene-0.97-mRNA-1_PBUCC;0_ma…	17_augustus-Backbone_215_pilon-processed-gene-2.29-mRNA-1_PBUCC;17_augustus-Backbone_2624_pilon-processed-gene-1.9-mRNA-1_PBUCC;17_augustus-Backbone_280_pilon-processed-gene-0.3-mRNA-1_PBUCC;17_augustus-Backbone_3159_pilon-processed-gene-0.7-mRNA-1_PBUCC;17_augustus-Backbone_3824_pilon-processed-gene-0.7-mRNA-1_PBUCC;17_augustus-Backbone_4483_pilon-processed-gene-0.5-mRNA-1_PBUCC;17_augustus-Back…	43_maker-Backbone_14323_pilon-snap-gene-0.5-mRNA-1_PBUCC;43_maker-backbone_1467_pilon-snap-gene-1.37-mRNA-1_PBUCC;43_maker-Backbone_14988_pilon-snap-gene-0.7-mRNA-1_PBUCC;43_maker-Backbone_1558_pilon-snap-gene-3.56-mRNA-1_PBUCC;43_maker-Backbone_1811_pilon-snap-gene-0.23-mRNA-1_PBUCC;43_maker-Backbone_1825_pilon-snap-gene-2.91-mRNA-1_PBUCC;43_maker-Backbone_209_pilon-snap-gene-1.91-mRNA-1_PBUCC;4…	6_snap-Backbone_14780_pilon-processed-gene-0.12-mRNA-1_PBUCC;6_snap-Backbone_1526_pilon-processed-gene-3.41-mRNA-1_PBUCC;6_snap-Backbone_15852_pilon-processed-gene-0.5-mRNA-1_PBUCC;6_snap-Backbone_1594_pilon-processed-gene-0.19-mRNA-1_PBUCC;6_snap-Backbone_16386_pilon-processed-gene-0.10-mRNA-1_PBUCC;6_snap-Backbone_16_pilon-processed-gene-1.26-mRNA-1_PBUCC;6_snap-Backbone_17005_pilon-processed-g…
Human Diseases	Substance dependence	378	0_augustus-Backbone_11146_pilon-processed-gene-0.4-mRNA-1_PBUCC;0_augustus-Backbone_1996_pilon-processed-gene-0.6-mRNA-1_PBUCC;0_augustus-Backbone_2327_pilon-processed-gene-0.8-mRNA-1_PBUCC;0_augustus-Backbone_2363_pilon-processed-gene-0.1-mRNA-1_PBUCC;0_augustus-Backbone_2459_pilon-processed-gene-0.12-mRNA-1_PBUCC;0_augustus-Backbone_431_pilon-processed-gene-3.4-mRNA-1_PBUCC;0_augustus-Backbone_…
Metabolism	Amino acid metabolism	1706	0_augustus-Backbone_1015_pilon-processed-gene-2.26-mRNA-1_PBUCC;0_augustus-Backbone_1035_pilon-processed-gene-0.29-mRNA-1_PBUCC;0_augustus-Backbone_10547_pilon-processed-gene-0.3-mRNA-1_PBUCC;0_augustus-Backbone_10566_pilon-processed-gene-0.2-mRNA-1_PBUCC;0_augustus-Backbone_10583_pilon-processed-gene-0.1-mRNA-1_PBUCC;0_augustus-Backbone_10583_pilon-processed-gene-0.7-mRNA-1_PBUCC;0_augustus-Back…	0_snap-Backbone_5166_pilon-processed-gene-0.10-mRNA-1_PBUCC;0_snap-Backbone_5183_pilon-processed-gene-0.14-mRNA-1_PBUCC;0_snap-Backbone_528_pilon-processed-gene-0.40-mRNA-1_PBUCC;0_snap-Backbone_5325_pilon-processed-gene-0.27-mRNA-1_PBUCC;0_snap-Backbone_5332_pilon-processed-gene-0.1-mRNA-1_PBUCC;0_snap-Backbone_5400_pilon-processed-gene-0.31-mRNA-1_PBUCC;0_snap-Backbone_5465_pilon-processed-gene…	15_maker-Backbone_14932_pilon-snap-gene-0.7-mRNA-1_PBUCC;1628_augustus-Backbone_1197_pilon-processed-gene-0.12-mRNA-1_PBUCC;1628_augustus-Backbone_14848_pilon-processed-gene-0.2-mRNA-1_PBUCC;1628_augustus-Backbone_15082_pilon-processed-gene-0.1-mRNA-1_PBUCC;1628_augustus-Backbone_18277_pilon-processed-gene-0.1-mRNA-1_PBUCC;1628_augustus-Backbone_2325_pilon-processed-gene-0.1-mRNA-1_PBUCC;1628_aug…	57_snap-Backbone_229_pilon-processed-gene-1.33-mRNA-1_PBUCC;57_snap-Backbone_3629_pilon-processed-gene-0.16-mRNA-1_PBUCC;57_snap-Backbone_4998_pilon-processed-gene-0.33-mRNA-1_PBUCC;57_snap-Backbone_5638_pilon-processed-gene-0.6-mRNA-1_PBUCC;57_snap-Backbone_6750_pilon-processed-gene-0.19-mRNA-1_PBUCC;57_snap-Backbone_7669_pilon-processed-gene-0.18-mRNA-1_PBUCC;57_snap-Backbone_9458_pilon-process…
Metabolism	Biosynthesis of other secondary metabolites	7	2135_augustus-Backbone_1465_pilon-processed-gene-0.12-mRNA-1_PBUCC;2135_augustus-Backbone_1465_pilon-processed-gene-0.2-mRNA-1_PBUCC;2135_augustus-Backbone_1_pilon-processed-gene-1.0-mRNA-1_PBUCC;2135_augustus-Backbone_206_pilon-processed-gene-0.2-mRNA-1_PBUCC;2135_augustus-Backbone_3237_pilon-processed-gene-0.11-mRNA-1_PBUCC;2135_augustus-Backbone_3237_pilon-processed-gene-0.4-mRNA-1_PBUCC;2135_…
Metabolism	Carbohydrate metabolism	1168	0_augustus-Backbone_1015_pilon-processed-gene-2.26-mRNA-1_PBUCC;0_augustus-Backbone_1018_pilon-processed-gene-1.14-mRNA-1_PBUCC;0_augustus-Backbone_1100_pilon-processed-gene-2.22-mRNA-1_PBUCC;0_augustus-Backbone_1124_pilon-processed-gene-3.15-mRNA-1_PBUCC;0_augustus-Backbone_1124_pilon-processed-gene-3.3-mRNA-1_PBUCC;0_augustus-Backbone_11464_pilon-processed-gene-0.8-mRNA-1_PBUCC;0_augustus-Backb…	19_augustus-Backbone_13240_pilon-processed-gene-0.3-mRNA-1_PBUCC;19_augustus-Backbone_13279_pilon-processed-gene-0.1-mRNA-1_PBUCC;19_augustus-Backbone_13501_pilon-processed-gene-0.1-mRNA-1_PBUCC;19_augustus-Backbone_13769_pilon-processed-gene-0.2-mRNA-1_PBUCC;19_augustus-Backbone_16926_pilon-processed-gene-0.3-mRNA-1_PBUCC;19_augustus-Backbone_17338_pilon-processed-gene-0.6-mRNA-1_PBUCC;19_august…	89_augustus-Backbone_14280_pilon-processed-gene-0.1-mRNA-1_PBUCC;89_augustus-Backbone_1503_pilon-processed-gene-0.9-mRNA-1_PBUCC;89_augustus-Backbone_16323_pilon-processed-gene-0.0-mRNA-1_PBUCC;89_augustus-Backbone_1651_pilon-processed-gene-1.26-mRNA-1_PBUCC;89_augustus-Backbone_1872_pilon-processed-gene-2.11-mRNA-1_PBUCC;89_augustus-Backbone_1884_pilon-processed-gene-1.15-mRNA-1_PBUCC;89_augustu…
Metabolism	Energy metabolism	42	1003_augustus-Backbone_1081_pilon-processed-gene-2.12-mRNA-1_PBUCC;1003_augustus-Backbone_1305_pilon-processed-gene-0.9-mRNA-1_PBUCC;1003_augustus-Backbone_16220_pilon-processed-gene-0.1-mRNA-1_PBUCC;1003_augustus-Backbone_2376_pilon-processed-gene-0.32-mRNA-1_PBUCC;1003_augustus-Backbone_2376_pilon-processed-gene-0.33-mRNA-1_PBUCC;1003_augustus-Backbone_2999_pilon-processed-gene-0.5-mRNA-1_PBUCC…
Metabolism	Global and overview maps	4025	0_augustus-Backbone_1015_pilon-processed-gene-2.26-mRNA-1_PBUCC;0_augustus-Backbone_1018_pilon-processed-gene-1.14-mRNA-1_PBUCC;0_augustus-Backbone_10220_pilon-processed-gene-0.2-mRNA-1_PBUCC;0_augustus-Backbone_10249_pilon-processed-gene-0.1-mRNA-1_PBUCC;0_augustus-Backbone_102_pilon-processed-gene-0.17-mRNA-1_PBUCC;0_augustus-Backbone_1035_pilon-processed-gene-0.29-mRNA-1_PBUCC;0_augustus-Backb…	0_maker-Backbone_2773_pilon-snap-gene-0.34-mRNA-1_PBUCC;0_maker-Backbone_2799_pilon-snap-gene-0.128-mRNA-1_PBUCC;0_maker-Backbone_2807_pilon-snap-gene-0.72-mRNA-1_PBUCC;0_maker-Backbone_2837_pilon-snap-gene-1.163-mRNA-1_PBUCC;0_maker-Backbone_2849_pilon-snap-gene-0.43-mRNA-1_PBUCC;0_maker-Backbone_2879_pilon-snap-gene-0.71-mRNA-1_PBUCC;0_maker-Backbone_2945_pilon-snap-gene-0.50-mRNA-1_PBUCC;0_mak…	10_maker-Backbone_2366_pilon-snap-gene-0.52-mRNA-1_PBUCC;10_maker-Backbone_249_pilon-snap-gene-0.66-mRNA-1_PBUCC;10_maker-Backbone_2542_pilon-snap-gene-2.174-mRNA-1_PBUCC;10_maker-Backbone_2542_pilon-snap-gene-2.175-mRNA-1_PBUCC;10_maker-Backbone_2666_pilon-snap-gene-0.9-mRNA-1_PBUCC;10_maker-Backbone_2722_pilon-snap-gene-2.105-mRNA-1_PBUCC;10_maker-Backbone_2740_pilon-snap-gene-0.53-mRNA-1_PBUCC…	13_maker-Backbone_2676_pilon-snap-gene-0.76-mRNA-1_PBUCC;13_maker-Backbone_2695_pilon-snap-gene-0.62-mRNA-1_PBUCC;13_maker-Backbone_2733_pilon-snap-gene-1.76-mRNA-1_PBUCC;13_maker-Backbone_2736_pilon-snap-gene-1.73-mRNA-1_PBUCC;13_maker-Backbone_276_pilon-snap-gene-2.97-mRNA-1_PBUCC;13_maker-Backbone_2773_pilon-snap-gene-0.32-mRNA-1_PBUCC;13_maker-Backbone_2799_pilon-snap-gene-0.106-mRNA-1_PBUCC;…	17_augustus-Backbone_1587_pilon-processed-gene-0.14-mRNA-1_PBUCC;17_augustus-Backbone_163_pilon-processed-gene-4.17-mRNA-1_PBUCC;17_augustus-Backbone_1673_pilon-processed-gene-0.5-mRNA-1_PBUCC;17_augustus-Backbone_1858_pilon-processed-gene-0.7-mRNA-1_PBUCC;17_augustus-Backbone_2547_pilon-processed-gene-0.30-mRNA-1_PBUCC;17_augustus-Backbone_2624_pilon-processed-gene-1.9-mRNA-1_PBUCC;17_augustus-B…	36_augustus-Backbone_10103_pilon-processed-gene-0.4-mRNA-1_PBUCC;36_augustus-Backbone_10478_pilon-processed-gene-0.4-mRNA-1_PBUCC;36_augustus-Backbone_1094_pilon-processed-gene-1.16-mRNA-1_PBUCC;36_augustus-Backbone_11126_pilon-processed-gene-0.1-mRNA-1_PBUCC;36_augustus-Backbone_11519_pilon-processed-gene-0.3-mRNA-1_PBUCC;36_augustus-Backbone_11825_pilon-processed-gene-0.1-mRNA-1_PBUCC;36_august…	53_maker-Backbone_2956_pilon-snap-gene-0.31-mRNA-1_PBUCC;53_maker-Backbone_333_pilon-snap-gene-0.8-mRNA-1_PBUCC;53_maker-Backbone_3525_pilon-snap-gene-0.37-mRNA-1_PBUCC;53_maker-Backbone_3757_pilon-snap-gene-0.28-mRNA-1_PBUCC;53_maker-Backbone_3928_pilon-snap-gene-0.34-mRNA-1_PBUCC;53_maker-Backbone_3984_pilon-snap-gene-0.86-mRNA-1_PBUCC;53_maker-Backbone_4477_pilon-snap-gene-0.44-mRNA-1_PBUCC;53…	8118_maker-Backbone_5770_pilon-augustus-gene-0.6-mRNA-1_PBUCC;812_augustus-Backbone_10252_pilon-processed-gene-0.1-mRNA-1_PBUCC;812_augustus-Backbone_1105_pilon-processed-gene-2.12-mRNA-1_PBUCC;812_augustus-Backbone_11307_pilon-processed-gene-0.0-mRNA-1_PBUCC;812_augustus-Backbone_11464_pilon-processed-gene-0.1-mRNA-1_PBUCC;812_augustus-Backbone_13387_pilon-processed-gene-0.2-mRNA-1_PBUCC;812_aug…
Metabolism	Glycan biosynthesis and metabolism	472	0_maker-Backbone_2171_pilon-snap-gene-0.51-mRNA-1_PBUCC;1004_maker-Backbone_113_pilon-snap-gene-1.83-mRNA-1_PBUCC;10744_snap-Backbone_18799_pilon-processed-gene-0.9-mRNA-1_PBUCC;10744_snap-Backbone_7056_pilon-processed-gene-0.4-mRNA-1_PBUCC;10762_augustus-Backbone_15128_pilon-processed-gene-0.0-mRNA-1_PBUCC;10762_snap-Backbone_11656_pilon-processed-gene-0.5-mRNA-1_PBUCC;10836_maker-Backbone_1725_…
Metabolism	Lipid metabolism	1401	0_augustus-Backbone_10588_pilon-processed-gene-0.1-mRNA-1_PBUCC;0_augustus-Backbone_11068_pilon-processed-gene-0.3-mRNA-1_PBUCC;0_augustus-Backbone_12527_pilon-processed-gene-0.2-mRNA-1_PBUCC;0_augustus-Backbone_12768_pilon-processed-gene-0.3-mRNA-1_PBUCC;0_augustus-Backbone_13501_pilon-processed-gene-0.5-mRNA-1_PBUCC;0_augustus-Backbone_1354_pilon-processed-gene-0.3-mRNA-1_PBUCC;0_augustus-Backb…	15_augustus-Backbone_4698_pilon-processed-gene-0.4-mRNA-1_PBUCC;15_augustus-Backbone_4812_pilon-processed-gene-0.13-mRNA-1_PBUCC;15_augustus-Backbone_4857_pilon-processed-gene-0.14-mRNA-1_PBUCC;15_augustus-Backbone_4865_pilon-processed-gene-0.5-mRNA-1_PBUCC;15_augustus-Backbone_4872_pilon-processed-gene-0.10-mRNA-1_PBUCC;15_augustus-Backbone_5011_pilon-processed-gene-0.9-mRNA-1_PBUCC;15_augustus-…	5079_snap-Backbone_4624_pilon-processed-gene-0.15-mRNA-1_PBUCC;5079_snap-Backbone_822_pilon-processed-gene-2.45-mRNA-1_PBUCC;52_maker-Backbone_6_pilon-snap-gene-2.152-mRNA-1_PBUCC;52_snap-Backbone_7193_pilon-processed-gene-0.27-mRNA-1_PBUCC;53_maker-Backbone_12452_pilon-snap-gene-0.15-mRNA-1_PBUCC;53_maker-Backbone_13088_pilon-snap-gene-0.18-mRNA-1_PBUCC;53_maker-Backbone_15503_pilon-snap-gene-0.…
Metabolism	Metabolism of cofactors and vitamins	560	0_augustus-Backbone_1165_pilon-processed-gene-2.22-mRNA-1_PBUCC;0_augustus-Backbone_1354_pilon-processed-gene-0.8-mRNA-1_PBUCC;0_augustus-Backbone_1359_pilon-processed-gene-3.1-mRNA-1_PBUCC;0_augustus-Backbone_1435_pilon-processed-gene-0.6-mRNA-1_PBUCC;0_augustus-Backbone_1801_pilon-processed-gene-0.10-mRNA-1_PBUCC;0_augustus-Backbone_1849_pilon-processed-gene-1.29-mRNA-1_PBUCC;0_augustus-Backbon…	39_snap-Backbone_8382_pilon-processed-gene-0.7-mRNA-1_PBUCC;739_snap-Backbone_92_pilon-processed-gene-3.78-mRNA-1_PBUCC;7945_augustus-Backbone_1184_pilon-processed-gene-0.3-mRNA-1_PBUCC;7945_augustus-Backbone_62_pilon-processed-gene-0.22-mRNA-1_PBUCC;834_maker-Backbone_14197_pilon-snap-gene-0.13-mRNA-1_PBUCC;834_maker-Backbone_2369_pilon-snap-gene-1.105-mRNA-1_PBUCC;834_maker-Backbone_2722_pilon-…
Metabolism	Metabolism of other amino acids	196	0_augustus-Backbone_1015_pilon-processed-gene-2.26-mRNA-1_PBUCC;0_augustus-Backbone_1124_pilon-processed-gene-3.15-mRNA-1_PBUCC;0_augustus-Backbone_1124_pilon-processed-gene-3.3-mRNA-1_PBUCC;0_augustus-Backbone_11464_pilon-processed-gene-0.8-mRNA-1_PBUCC;0_augustus-Backbone_1165_pilon-processed-gene-2.22-mRNA-1_PBUCC;0_augustus-Backbone_1354_pilon-processed-gene-0.8-mRNA-1_PBUCC;0_augustus-Backbo…
Metabolism	Metabolism of terpenoids and polyketides	40	14_augustus-Backbone_1359_pilon-processed-gene-3.9-mRNA-1_PBUCC;14_augustus-Backbone_13974_pilon-processed-gene-0.2-mRNA-1_PBUCC;14_augustus-Backbone_14115_pilon-processed-gene-0.0-mRNA-1_PBUCC;14_augustus-Backbone_18614_pilon-processed-gene-0.2-mRNA-1_PBUCC;14_augustus-Backbone_2011_pilon-processed-gene-0.1-mRNA-1_PBUCC;14_augustus-Backbone_2383_pilon-processed-gene-0.2-mRNA-1_PBUCC;14_augustus-…
Metabolism	Nucleotide metabolism	1370	0_augustus-Backbone_10220_pilon-processed-gene-0.2-mRNA-1_PBUCC;0_augustus-Backbone_10249_pilon-processed-gene-0.1-mRNA-1_PBUCC;0_augustus-Backbone_102_pilon-processed-gene-0.17-mRNA-1_PBUCC;0_augustus-Backbone_1035_pilon-processed-gene-0.29-mRNA-1_PBUCC;0_augustus-Backbone_10547_pilon-processed-gene-0.3-mRNA-1_PBUCC;0_augustus-Backbone_10566_pilon-processed-gene-0.2-mRNA-1_PBUCC;0_augustus-Backb…	0_snap-Backbone_355_pilon-processed-gene-4.40-mRNA-1_PBUCC;0_snap-Backbone_38_pilon-processed-gene-3.22-mRNA-1_PBUCC;0_snap-Backbone_404_pilon-processed-gene-1.36-mRNA-1_PBUCC;0_snap-Backbone_4300_pilon-processed-gene-0.25-mRNA-1_PBUCC;0_snap-Backbone_452_pilon-processed-gene-0.12-mRNA-1_PBUCC;0_snap-Backbone_4560_pilon-processed-gene-0.7-mRNA-1_PBUCC;0_snap-Backbone_461_pilon-processed-gene-1.64…	353_maker-Backbone_236_pilon-snap-gene-0.83-mRNA-1_PBUCC;3731_maker-Backbone_1382_pilon-snap-gene-0.71-mRNA-1_PBUCC;3731_maker-Backbone_4775_pilon-snap-gene-0.63-mRNA-1_PBUCC;3746_maker-Backbone_708_pilon-snap-gene-2.69-mRNA-1_PBUCC;3755_augustus-Backbone_18191_pilon-processed-gene-0.0-mRNA-1_PBUCC;3755_maker-Backbone_5563_pilon-snap-gene-0.21-mRNA-1_PBUCC;3755_snap-Backbone_10110_pilon-processed…
Metabolism	Xenobiotics biodegradation and metabolism	254	0_augustus-Backbone_1801_pilon-processed-gene-0.10-mRNA-1_PBUCC;0_augustus-Backbone_2041_pilon-processed-gene-0.17-mRNA-1_PBUCC;0_augustus-Backbone_254_pilon-processed-gene-0.2-mRNA-1_PBUCC;0_augustus-Backbone_355_pilon-processed-gene-0.1-mRNA-1_PBUCC;0_augustus-Backbone_4618_pilon-processed-gene-0.9-mRNA-1_PBUCC;0_augustus-Backbone_558_pilon-processed-gene-0.3-mRNA-1_PBUCC;0_augustus-Backbone_66…
Organismal Systems	Aging	219	0_augustus-Backbone_16_pilon-processed-gene-1.9-mRNA-1_PBUCC;0_augustus-Backbone_1996_pilon-processed-gene-0.6-mRNA-1_PBUCC;0_augustus-Backbone_431_pilon-processed-gene-3.4-mRNA-1_PBUCC;0_maker-Backbone_830_pilon-snap-gene-7.48-mRNA-1_PBUCC;0_maker-Backbone_859_pilon-augustus-gene-0.101-mRNA-1_PBUCC;1014_maker-Backbone_7727_pilon-snap-gene-0.9-mRNA-1_PBUCC;1014_snap-Backbone_10191_pilon-processed…
Organismal Systems	Circulatory system	384	0_augustus-Backbone_1359_pilon-processed-gene-3.1-mRNA-1_PBUCC;0_augustus-Backbone_16_pilon-processed-gene-1.9-mRNA-1_PBUCC;0_augustus-Backbone_1996_pilon-processed-gene-0.6-mRNA-1_PBUCC;0_augustus-Backbone_431_pilon-processed-gene-3.4-mRNA-1_PBUCC;0_maker-Backbone_830_pilon-snap-gene-7.48-mRNA-1_PBUCC;0_maker-Backbone_859_pilon-augustus-gene-0.101-mRNA-1_PBUCC;0_maker-Backbone_864_pilon-snap-gen…
Organismal Systems	Development	825	0_augustus-Backbone_1122_pilon-processed-gene-0.11-mRNA-1_PBUCC;0_augustus-Backbone_1227_pilon-processed-gene-3.2-mRNA-1_PBUCC;0_augustus-Backbone_1227_pilon-processed-gene-3.34-mRNA-1_PBUCC;0_augustus-Backbone_1495_pilon-processed-gene-1.23-mRNA-1_PBUCC;0_augustus-Backbone_1613_pilon-processed-gene-0.3-mRNA-1_PBUCC;0_augustus-Backbone_1649_pilon-processed-gene-0.1-mRNA-1_PBUCC;0_augustus-Backbon…	470_maker-Backbone_1552_pilon-snap-gene-0.104-mRNA-1_PBUCC;470_maker-Backbone_15550_pilon-snap-gene-0.6-mRNA-1_PBUCC;470_maker-Backbone_1667_pilon-snap-gene-0.68-mRNA-1_PBUCC;470_maker-Backbone_293_pilon-snap-gene-0.37-mRNA-1_PBUCC;470_maker-Backbone_320_pilon-snap-gene-3.133-mRNA-1_PBUCC;470_maker-Backbone_3715_pilon-snap-gene-0.73-mRNA-1_PBUCC;470_maker-Backbone_3869_pilon-snap-gene-0.27-mRNA-1…
Organismal Systems	Digestive system	2185	0_augustus-Backbone_11468_pilon-processed-gene-0.1-mRNA-1_PBUCC;0_augustus-Backbone_16_pilon-processed-gene-1.9-mRNA-1_PBUCC;0_augustus-Backbone_1785_pilon-processed-gene-2.13-mRNA-1_PBUCC;0_augustus-Backbone_1996_pilon-processed-gene-0.6-mRNA-1_PBUCC;0_augustus-Backbone_320_pilon-processed-gene-2.6-mRNA-1_PBUCC;0_augustus-Backbone_355_pilon-processed-gene-0.1-mRNA-1_PBUCC;0_augustus-Backbone_431…	15_augustus-Backbone_10651_pilon-processed-gene-0.4-mRNA-1_PBUCC;15_augustus-Backbone_1080_pilon-processed-gene-0.10-mRNA-1_PBUCC;15_augustus-Backbone_1099_pilon-processed-gene-1.5-mRNA-1_PBUCC;15_augustus-Backbone_11010_pilon-processed-gene-0.4-mRNA-1_PBUCC;15_augustus-Backbone_11368_pilon-processed-gene-0.1-mRNA-1_PBUCC;15_augustus-Backbone_1151_pilon-processed-gene-0.7-mRNA-1_PBUCC;15_augustus…	223_augustus-Backbone_10832_pilon-processed-gene-0.1-mRNA-1_PBUCC;223_augustus-Backbone_1108_pilon-processed-gene-0.17-mRNA-1_PBUCC;223_augustus-Backbone_1175_pilon-processed-gene-0.1-mRNA-1_PBUCC;223_augustus-Backbone_1194_pilon-processed-gene-1.14-mRNA-1_PBUCC;223_augustus-Backbone_1303_pilon-processed-gene-0.3-mRNA-1_PBUCC;223_augustus-Backbone_1421_pilon-processed-gene-0.3-mRNA-1_PBUCC;223_au…	528_maker-Backbone_6181_pilon-snap-gene-0.21-mRNA-1_PBUCC;528_maker-Backbone_6181_pilon-snap-gene-0.28-mRNA-1_PBUCC;528_maker-Backbone_6409_pilon-snap-gene-0.18-mRNA-1_PBUCC;528_maker-Backbone_7802_pilon-snap-gene-0.59-mRNA-1_PBUCC;528_maker-Backbone_940_pilon-snap-gene-0.76-mRNA-1_PBUCC;52_maker-Backbone_135_pilon-snap-gene-1.41-mRNA-1_PBUCC;52_maker-Backbone_268_pilon-snap-gene-2.40-mRNA-1_PBUC…	9392_snap-Backbone_4844_pilon-processed-gene-0.41-mRNA-1_PBUCC;9398_augustus-Backbone_1409_pilon-processed-gene-0.5-mRNA-1_PBUCC;93_augustus-Backbone_1062_pilon-processed-gene-2.15-mRNA-1_PBUCC;93_augustus-Backbone_6397_pilon-processed-gene-0.15-mRNA-1_PBUCC;93_augustus-Backbone_7373_pilon-processed-gene-0.1-mRNA-1_PBUCC;93_snap-Backbone_12137_pilon-processed-gene-0.5-mRNA-1_PBUCC;9401_snap-Backb…
Organismal Systems	Endocrine system	2947	0_augustus-Backbone_11468_pilon-processed-gene-0.1-mRNA-1_PBUCC;0_augustus-Backbone_1359_pilon-processed-gene-3.1-mRNA-1_PBUCC;0_augustus-Backbone_16_pilon-processed-gene-1.9-mRNA-1_PBUCC;0_augustus-Backbone_1785_pilon-processed-gene-2.13-mRNA-1_PBUCC;0_augustus-Backbone_1996_pilon-processed-gene-0.6-mRNA-1_PBUCC;0_augustus-Backbone_355_pilon-processed-gene-0.1-mRNA-1_PBUCC;0_augustus-Backbone_43…	17_maker-Backbone_14515_pilon-snap-gene-0.19-mRNA-1_PBUCC;17_maker-Backbone_1651_pilon-snap-gene-0.24-mRNA-1_PBUCC;17_maker-Backbone_16590_pilon-snap-gene-0.11-mRNA-1_PBUCC;17_maker-Backbone_189_pilon-snap-gene-7.54-mRNA-1_PBUCC;17_maker-Backbone_204_pilon-snap-gene-4.83-mRNA-1_PBUCC;17_maker-Backbone_3236_pilon-snap-gene-0.26-mRNA-1_PBUCC;17_maker-Backbone_4110_pilon-snap-gene-0.42-mRNA-1_PBUCC;…	1_maker-Backbone_1394_pilon-snap-gene-5.50-mRNA-1_PBUCC;1_maker-Backbone_14028_pilon-snap-gene-0.13-mRNA-1_PBUCC;1_maker-Backbone_14108_pilon-augustus-gene-0.15-mRNA-1_PBUCC;1_maker-Backbone_14135_pilon-snap-gene-0.13-mRNA-1_PBUCC;1_maker-Backbone_14218_pilon-snap-gene-0.7-mRNA-1_PBUCC;1_maker-Backbone_14241_pilon-snap-gene-0.16-mRNA-1_PBUCC;1_maker-Backbone_14280_pilon-snap-gene-0.16-mRNA-1_PBUC…	294_augustus-Backbone_12549_pilon-processed-gene-0.1-mRNA-1_PBUCC;294_augustus-Backbone_14003_pilon-processed-gene-0.4-mRNA-1_PBUCC;294_augustus-Backbone_14577_pilon-processed-gene-0.1-mRNA-1_PBUCC;294_augustus-Backbone_154_pilon-processed-gene-0.5-mRNA-1_PBUCC;294_augustus-Backbone_1742_pilon-processed-gene-0.2-mRNA-1_PBUCC;294_augustus-Backbone_17680_pilon-processed-gene-0.2-mRNA-1_PBUCC;294_au…	520_snap-Backbone_3783_pilon-processed-gene-0.2-mRNA-1_PBUCC;521_maker-Backbone_219_pilon-augustus-gene-0.5-mRNA-1_PBUCC;521_maker-Backbone_8600_pilon-augustus-gene-0.11-mRNA-1_PBUCC;524_maker-Backbone_15966_pilon-snap-gene-0.9-mRNA-1_PBUCC;52_augustus-Backbone_12876_pilon-processed-gene-0.3-mRNA-1_PBUCC;52_maker-Backbone_1115_pilon-snap-gene-0.34-mRNA-1_PBUCC;52_maker-Backbone_135_pilon-snap-gen…	6_snap-Backbone_4179_pilon-processed-gene-0.51-mRNA-1_PBUCC;6_snap-Backbone_4284_pilon-processed-gene-0.61-mRNA-1_PBUCC;6_snap-Backbone_4790_pilon-processed-gene-0.21-mRNA-1_PBUCC;6_snap-Backbone_4874_pilon-processed-gene-0.25-mRNA-1_PBUCC;6_snap-Backbone_4996_pilon-processed-gene-0.39-mRNA-1_PBUCC;6_snap-Backbone_502_pilon-processed-gene-1.39-mRNA-1_PBUCC;6_snap-Backbone_502_pilon-processed-gene…
Organismal Systems	Environmental adaptation	910	0_augustus-Backbone_11468_pilon-processed-gene-0.1-mRNA-1_PBUCC;0_augustus-Backbone_1785_pilon-processed-gene-2.13-mRNA-1_PBUCC;0_augustus-Backbone_1996_pilon-processed-gene-0.6-mRNA-1_PBUCC;0_augustus-Backbone_355_pilon-processed-gene-0.1-mRNA-1_PBUCC;0_augustus-Backbone_431_pilon-processed-gene-3.4-mRNA-1_PBUCC;0_augustus-Backbone_5183_pilon-processed-gene-0.1-mRNA-1_PBUCC;0_augustus-Backbone_7…	6_augustus-Backbone_15188_pilon-processed-gene-0.1-mRNA-1_PBUCC;6_augustus-Backbone_15462_pilon-processed-gene-0.1-mRNA-1_PBUCC;6_augustus-Backbone_1546_pilon-processed-gene-1.17-mRNA-1_PBUCC;6_augustus-Backbone_15521_pilon-processed-gene-0.19-mRNA-1_PBUCC;6_augustus-Backbone_15537_pilon-processed-gene-0.1-mRNA-1_PBUCC;6_augustus-Backbone_15693_pilon-processed-gene-0.1-mRNA-1_PBUCC;6_augustus-Bac…
Organismal Systems	Excretory system	395	10731_augustus-Backbone_16891_pilon-processed-gene-0.1-mRNA-1_PBUCC;10731_maker-Backbone_2103_pilon-augustus-gene-2.109-mRNA-1_PBUCC;10954_maker-Backbone_11911_pilon-augustus-gene-0.8-mRNA-1_PBUCC;10954_maker-Backbone_127_pilon-augustus-gene-0.44-mRNA-1_PBUCC;10954_maker-Backbone_15319_pilon-augustus-gene-0.9-mRNA-1_PBUCC;10954_maker-Backbone_3381_pilon-augustus-gene-0.44-mRNA-1_PBUCC;10954_maker…
Organismal Systems	Immune system	2475	0_augustus-Backbone_1018_pilon-processed-gene-1.14-mRNA-1_PBUCC;0_augustus-Backbone_10220_pilon-processed-gene-0.2-mRNA-1_PBUCC;0_augustus-Backbone_10249_pilon-processed-gene-0.1-mRNA-1_PBUCC;0_augustus-Backbone_102_pilon-processed-gene-0.17-mRNA-1_PBUCC;0_augustus-Backbone_1035_pilon-processed-gene-0.29-mRNA-1_PBUCC;0_augustus-Backbone_10547_pilon-processed-gene-0.3-mRNA-1_PBUCC;0_augustus-Backb…	0_maker-Backbone_88_pilon-snap-gene-2.118-mRNA-1_PBUCC;0_maker-Backbone_8949_pilon-augustus-gene-0.12-mRNA-1_PBUCC;0_maker-Backbone_89_pilon-snap-gene-3.109-mRNA-1_PBUCC;0_maker-Backbone_9043_pilon-augustus-gene-0.16-mRNA-1_PBUCC;0_maker-Backbone_905_pilon-snap-gene-0.39-mRNA-1_PBUCC;0_maker-Backbone_907_pilon-snap-gene-0.63-mRNA-1_PBUCC;0_maker-Backbone_9283_pilon-augustus-gene-0.24-mRNA-1_PBUCC…	14_maker-Backbone_2745_pilon-snap-gene-1.93-mRNA-1_PBUCC;14_maker-Backbone_2976_pilon-snap-gene-1.97-mRNA-1_PBUCC;14_maker-Backbone_323_pilon-snap-gene-0.16-mRNA-1_PBUCC;14_maker-Backbone_33_pilon-snap-gene-3.119-mRNA-1_PBUCC;14_maker-Backbone_4027_pilon-snap-gene-0.57-mRNA-1_PBUCC;14_maker-Backbone_405_pilon-snap-gene-0.69-mRNA-1_PBUCC;14_maker-Backbone_4074_pilon-snap-gene-0.58-mRNA-1_PBUCC;14_…	3284_augustus-Backbone_2182_pilon-processed-gene-1.17-mRNA-1_PBUCC;3284_augustus-Backbone_284_pilon-processed-gene-0.3-mRNA-1_PBUCC;3284_snap-Backbone_3929_pilon-processed-gene-0.60-mRNA-1_PBUCC;3284_snap-Backbone_806_pilon-processed-gene-1.71-mRNA-1_PBUCC;3286_augustus-Backbone_7821_pilon-processed-gene-0.5-mRNA-1_PBUCC;3286_augustus-Backbone_7821_pilon-processed-gene-0.6-mRNA-1_PBUCC;3286_snap-…	5860_maker-Backbone_13938_pilon-augustus-gene-0.8-mRNA-1_PBUCC;5860_maker-Backbone_793_pilon-snap-gene-2.61-mRNA-1_PBUCC;5871_snap-Backbone_189_pilon-processed-gene-4.24-mRNA-1_PBUCC;5884_maker-Backbone_1463_pilon-snap-gene-2.48-mRNA-1_PBUCC;5884_maker-Backbone_89_pilon-snap-gene-3.119-mRNA-1_PBUCC;5895_snap-Backbone_5456_pilon-processed-gene-0.31-mRNA-1_PBUCC;5895_snap-Backbone_6994_pilon-proces…
Organismal Systems	Nervous system	1556	0_augustus-Backbone_1354_pilon-processed-gene-0.8-mRNA-1_PBUCC;0_augustus-Backbone_16_pilon-processed-gene-1.9-mRNA-1_PBUCC;0_augustus-Backbone_1996_pilon-processed-gene-0.6-mRNA-1_PBUCC;0_augustus-Backbone_42_pilon-processed-gene-3.1-mRNA-1_PBUCC;0_augustus-Backbone_431_pilon-processed-gene-3.4-mRNA-1_PBUCC;0_augustus-Backbone_4486_pilon-processed-gene-0.10-mRNA-1_PBUCC;0_augustus-Backbone_715_p…	2875_maker-Backbone_939_pilon-snap-gene-3.74-mRNA-1_PBUCC;2875_snap-Backbone_7356_pilon-processed-gene-0.17-mRNA-1_PBUCC;2881_maker-Backbone_598_pilon-augustus-gene-2.131-mRNA-1_PBUCC;2893_augustus-Backbone_14157_pilon-processed-gene-0.0-mRNA-1_PBUCC;2893_augustus-Backbone_15502_pilon-processed-gene-0.1-mRNA-1_PBUCC;2893_augustus-Backbone_18494_pilon-processed-gene-0.1-mRNA-1_PBUCC;2893_augustus-…	5895_augustus-Backbone_3549_pilon-processed-gene-0.7-mRNA-1_PBUCC;5895_augustus-Backbone_6994_pilon-processed-gene-0.11-mRNA-1_PBUCC;5895_maker-Backbone_13505_pilon-snap-gene-0.16-mRNA-1_PBUCC;5895_maker-Backbone_2058_pilon-snap-gene-0.53-mRNA-1_PBUCC;5895_maker-Backbone_5638_pilon-snap-gene-0.14-mRNA-1_PBUCC;5895_maker-Backbone_7180_pilon-snap-gene-0.22-mRNA-1_PBUCC;5895_snap-Backbone_18368_pilo…
Organismal Systems	Sensory system	799	0_augustus-Backbone_1359_pilon-processed-gene-3.1-mRNA-1_PBUCC;0_augustus-Backbone_1996_pilon-processed-gene-0.6-mRNA-1_PBUCC;0_augustus-Backbone_431_pilon-processed-gene-3.4-mRNA-1_PBUCC;0_maker-Backbone_5255_pilon-snap-gene-0.14-mRNA-1_PBUCC;0_maker-Backbone_633_pilon-snap-gene-3.71-mRNA-1_PBUCC;0_maker-Backbone_830_pilon-snap-gene-7.48-mRNA-1_PBUCC;0_maker-Backbone_859_pilon-augustus-gene-0.10…	5079_snap-Backbone_10725_pilon-processed-gene-0.10-mRNA-1_PBUCC;5079_snap-Backbone_12907_pilon-processed-gene-0.9-mRNA-1_PBUCC;5079_snap-Backbone_4624_pilon-processed-gene-0.15-mRNA-1_PBUCC;5079_snap-Backbone_822_pilon-processed-gene-2.45-mRNA-1_PBUCC;52_maker-Backbone_135_pilon-snap-gene-1.41-mRNA-1_PBUCC;52_maker-Backbone_450_pilon-snap-gene-4.40-mRNA-1_PBUCC;52_snap-Backbone_465_pilon-processe…
