# Supplementary material for: Chromosome-level genome assembly of the deep-sea snail Phymorhynchus buccinoides provides insights into the adaptation to the cold seep habitat
Source: BMC Genomics. 2023 Nov 10;24:679. doi: 10.1186/s12864-023-09760-0 (PMC10638732; doi:10.1186/s12864-023-09760-0)
Supplement: Supplementary file 3 — Additional file 3: Table S16a. Enriched GO terms of expanded genes in the deep-sea gastropod P. buccinoides compared to shallow sea L. gigantea. Related to Figure 3. Table S16b. Enriched KEGG pathways of expanded genes in the deep-sea gastropod P. buccinoides compared to shallow sea L. gigantea. Related to Figure 3. Table S16c. Targeted expanded genes in the deep-sea gastropod P. buccinoides compared to shallow sea L. gigantea. Related to Figure 3. [file 12864_2023_9760_MOESM3_ESM.zip › Table S16c.xlsx]

## Sheet: sheet
Table S16c. Targeted expanded genes in the deep-sea gastropod P. buccinoides compared to shallow sea L. gigantea. Related to Figure 3.
Gene	GO	KEGG	Unigene	Nr	Swissprot	TrEMBL	Interpro
glutamine synthetase	NA	aqu:105312699/2e-30/type-1 glutamine synthetase 1-like; K01915 glutamine synthetase [EC:6.3.1.2]	maker-Backbone_506_pilon-snap-gene-3.67-mRNA-1	gi|871268334|ref|XP_005110298.2|/3.72622e-71/PREDICTED: lengsin-like [Aplysia californica]	Q5TDP6/1e-43/LGSN_HUMAN Lengsin (Glutamate-ammonia ligase domain-containing protein 1) (Lens glutamine synthase-like) OS=Homo sapiens (Human) GN=LGSN GLULD1 LGS	A0A0B6ZUT1/6e-68/A0A0B6ZUT1_9EUPU Uncharacterized protein (Fragment) OS=Arion vulgaris GN=ORF81998 PE=3 SV=1	PF00078/1.1E-12/Reverse transcriptase (RNA-dependent DNA polymerase)
glutamine synthetase	NA	aqu:105312699/6e-49/type-1 glutamine synthetase 1-like; K01915 glutamine synthetase [EC:6.3.1.2]	maker-Backbone_736_pilon-augustus-gene-3.128-mRNA-1	gi|524896565|ref|XP_005104755.1|/6.33975e-81/PREDICTED: lengsin-like isoform X2 [Aplysia californica] &gt;gi|524896567|ref|XP_005104756.1| PREDICTED: lengsin-like isoform X2 [Aplysia californica]	Q5TDP6/3e-46/LGSN_HUMAN Lengsin (Glutamate-ammonia ligase domain-containing protein 1) (Lens glutamine synthase-like) OS=Homo sapiens (Human) GN=LGSN GLULD1 LGS	A0A1I8IGV2/5e-74/A0A1I8IGV2_9PLAT Uncharacterized protein OS=Macrostomum lignano PE=3 SV=1	PF00120/8.1E-77/Glutamine synthetase, catalytic domain
glutamine synthetase	NA	adf:107327524/8e-107/glutamine synthetase-like; K01915 glutamine synthetase [EC:6.3.1.2]	augustus-Backbone_814_pilon-processed-gene-0.0-mRNA-1	gi|871253187|ref|XP_012941687.1|/6.82891e-158/PREDICTED: glutamine synthetase 2 cytoplasmic-like [Aplysia californica] &gt;gi|871253191|ref|XP_012941688.1| PREDICTED: glutamine synthetase 2 cytoplasmic-like [Aplysia californica]	P20478/4e-99/GLNA2_DROME Glutamine synthetase 2 cytoplasmic (EC 6.3.1.2) (Glutamate--ammonia ligase 2) OS=Drosophila melanogaster (Fruit fly) GN=Gs2 CG1743	A0A0B7BBI6/1e-165/A0A0B7BBI6_9EUPU Uncharacterized protein OS=Arion vulgaris GN=ORF170931 PE=3 SV=1	SM01230/4.0E-27/--
glutamine synthetase	biological_process:GO:0006542//glutamine biosynthetic process;molecular_function:GO:0004356//glutamate-ammonia ligase activity;	aqu:105312699/3e-33/type-1 glutamine synthetase 1-like; K01915 glutamine synthetase [EC:6.3.1.2]	maker-Backbone_825_pilon-snap-gene-2.103-mRNA-1	gi|524896565|ref|XP_005104755.1|/8.52015e-91/PREDICTED: lengsin-like isoform X2 [Aplysia californica] &gt;gi|524896567|ref|XP_005104756.1| PREDICTED: lengsin-like isoform X2 [Aplysia californica]	Q5TDP6/5e-39/LGSN_HUMAN Lengsin (Glutamate-ammonia ligase domain-containing protein 1) (Lens glutamine synthase-like) OS=Homo sapiens (Human) GN=LGSN GLULD1 LGS	A0A0B7BF42/4e-81/A0A0B7BF42_9EUPU Uncharacterized protein OS=Arion vulgaris GN=ORF179914 PE=3 SV=1	SM01230/8.0E-59/--
glutamine synthetase	NA	aqu:105312699/2e-25/type-1 glutamine synthetase 1-like; K01915 glutamine synthetase [EC:6.3.1.2]	augustus-Backbone_856_pilon-processed-gene-0.3-mRNA-1	gi|871268334|ref|XP_005110298.2|/1.98428e-86/PREDICTED: lengsin-like [Aplysia californica]	Q5TDP6/2e-43/LGSN_HUMAN Lengsin (Glutamate-ammonia ligase domain-containing protein 1) (Lens glutamine synthase-like) OS=Homo sapiens (Human) GN=LGSN GLULD1 LGS	A0A0B7BF42/8e-78/A0A0B7BF42_9EUPU Uncharacterized protein OS=Arion vulgaris GN=ORF179914 PE=3 SV=1	PF00120/2.1E-66/Glutamine synthetase, catalytic domain
glutamine synthetase	biological_process:GO:0006542//glutamine biosynthetic process;molecular_function:GO:0004356//glutamate-ammonia ligase activity;	aqu:105312699/7e-28/type-1 glutamine synthetase 1-like; K01915 glutamine synthetase [EC:6.3.1.2]	augustus-Backbone_1081_pilon-processed-gene-2.12-mRNA-1	gi|871268334|ref|XP_005110298.2|/4.86226e-74/PREDICTED: lengsin-like [Aplysia californica]	Q5TDP6/9e-47/LGSN_HUMAN Lengsin (Glutamate-ammonia ligase domain-containing protein 1) (Lens glutamine synthase-like) OS=Homo sapiens (Human) GN=LGSN GLULD1 LGS	A0A0B7BF42/4e-78/A0A0B7BF42_9EUPU Uncharacterized protein OS=Arion vulgaris GN=ORF179914 PE=3 SV=1	SM01230/3.4E-45/--
glutamine synthetase	biological_process:GO:0006542//glutamine biosynthetic process;molecular_function:GO:0004356//glutamate-ammonia ligase activity;	aqu:105312699/4e-32/type-1 glutamine synthetase 1-like; K01915 glutamine synthetase [EC:6.3.1.2]	maker-Backbone_1081_pilon-augustus-gene-2.108-mRNA-1	gi|524896565|ref|XP_005104755.1|/1.53006e-65/PREDICTED: lengsin-like isoform X2 [Aplysia californica] &gt;gi|524896567|ref|XP_005104756.1| PREDICTED: lengsin-like isoform X2 [Aplysia californica]	Q5TDP6/5e-32/LGSN_HUMAN Lengsin (Glutamate-ammonia ligase domain-containing protein 1) (Lens glutamine synthase-like) OS=Homo sapiens (Human) GN=LGSN GLULD1 LGS	A0A0B6ZUT1/3e-64/A0A0B6ZUT1_9EUPU Uncharacterized protein (Fragment) OS=Arion vulgaris GN=ORF81998 PE=3 SV=1	SM01230/3.4E-50/--
glutamine synthetase	biological_process:GO:0006542//glutamine biosynthetic process;molecular_function:GO:0004356//glutamate-ammonia ligase activity;	aqu:105312699/9e-28/type-1 glutamine synthetase 1-like; K01915 glutamine synthetase [EC:6.3.1.2]	maker-Backbone_1081_pilon-augustus-gene-2.109-mRNA-1	gi|524896565|ref|XP_005104755.1|/1.5403e-88/PREDICTED: lengsin-like isoform X2 [Aplysia californica] &gt;gi|524896567|ref|XP_005104756.1| PREDICTED: lengsin-like isoform X2 [Aplysia californica]	Q5TDP6/8e-37/LGSN_HUMAN Lengsin (Glutamate-ammonia ligase domain-containing protein 1) (Lens glutamine synthase-like) OS=Homo sapiens (Human) GN=LGSN GLULD1 LGS	A0A0B7BF42/2e-76/A0A0B7BF42_9EUPU Uncharacterized protein OS=Arion vulgaris GN=ORF179914 PE=3 SV=1	SM01230/4.8E-54/--
glutamine synthetase	biological_process:GO:0006542//glutamine biosynthetic process;molecular_function:GO:0004356//glutamate-ammonia ligase activity;	aqu:105312699/4e-28/type-1 glutamine synthetase 1-like; K01915 glutamine synthetase [EC:6.3.1.2]	snap-Backbone_1081_pilon-processed-gene-2.56-mRNA-1	gi|871268334|ref|XP_005110298.2|/9.44554e-73/PREDICTED: lengsin-like [Aplysia californica]	Q5TDP6/7e-48/LGSN_HUMAN Lengsin (Glutamate-ammonia ligase domain-containing protein 1) (Lens glutamine synthase-like) OS=Homo sapiens (Human) GN=LGSN GLULD1 LGS	A0A0B7BF42/3e-77/A0A0B7BF42_9EUPU Uncharacterized protein OS=Arion vulgaris GN=ORF179914 PE=3 SV=1	PF00120/6.6E-62/Glutamine synthetase, catalytic domain
glutamine synthetase	biological_process:GO:0006542//glutamine biosynthetic process;molecular_function:GO:0004356//glutamate-ammonia ligase activity;	aqu:105312699/4e-27/type-1 glutamine synthetase 1-like; K01915 glutamine synthetase [EC:6.3.1.2]	augustus-Backbone_1305_pilon-processed-gene-0.9-mRNA-1	gi|524896565|ref|XP_005104755.1|/4.05861e-81/PREDICTED: lengsin-like isoform X2 [Aplysia californica] &gt;gi|524896567|ref|XP_005104756.1| PREDICTED: lengsin-like isoform X2 [Aplysia californica]	Q5TDP6/2e-47/LGSN_HUMAN Lengsin (Glutamate-ammonia ligase domain-containing protein 1) (Lens glutamine synthase-like) OS=Homo sapiens (Human) GN=LGSN GLULD1 LGS	A0A0B6ZUT1/3e-70/A0A0B6ZUT1_9EUPU Uncharacterized protein (Fragment) OS=Arion vulgaris GN=ORF81998 PE=3 SV=1	PF00120/2.1E-68/Glutamine synthetase, catalytic domain
glutamine synthetase	biological_process:GO:0006542//glutamine biosynthetic process;molecular_function:GO:0004356//glutamate-ammonia ligase activity;	aqu:105312699/1e-26/type-1 glutamine synthetase 1-like; K01915 glutamine synthetase [EC:6.3.1.2]	maker-Backbone_2205_pilon-augustus-gene-0.26-mRNA-1	gi|871268334|ref|XP_005110298.2|/2.18679e-84/PREDICTED: lengsin-like [Aplysia californica]	Q5TDP6/2e-49/LGSN_HUMAN Lengsin (Glutamate-ammonia ligase domain-containing protein 1) (Lens glutamine synthase-like) OS=Homo sapiens (Human) GN=LGSN GLULD1 LGS	T1FNT9/6e-74/T1FNT9_HELRO Uncharacterized protein OS=Helobdella robusta GN=20210486 PE=3 SV=1	SM01230/5.6E-61/--
glutamine synthetase	biological_process:GO:0006542//glutamine biosynthetic process;molecular_function:GO:0004356//glutamate-ammonia ligase activity;	aqu:105312699/2e-27/type-1 glutamine synthetase 1-like; K01915 glutamine synthetase [EC:6.3.1.2]	snap-Backbone_2205_pilon-processed-gene-0.12-mRNA-1	gi|524896565|ref|XP_005104755.1|/1.15553e-85/PREDICTED: lengsin-like isoform X2 [Aplysia californica] &gt;gi|524896567|ref|XP_005104756.1| PREDICTED: lengsin-like isoform X2 [Aplysia californica]	Q5TDP6/2e-48/LGSN_HUMAN Lengsin (Glutamate-ammonia ligase domain-containing protein 1) (Lens glutamine synthase-like) OS=Homo sapiens (Human) GN=LGSN GLULD1 LGS	A0A0B6ZUT1/3e-74/A0A0B6ZUT1_9EUPU Uncharacterized protein (Fragment) OS=Arion vulgaris GN=ORF81998 PE=3 SV=1	PF00120/8.7E-68/Glutamine synthetase, catalytic domain
glutamine synthetase	NA	aqu:105312699/1e-27/type-1 glutamine synthetase 1-like; K01915 glutamine synthetase [EC:6.3.1.2]	augustus-Backbone_2376_pilon-processed-gene-0.32-mRNA-1	gi|871268334|ref|XP_005110298.2|/1.38925e-74/PREDICTED: lengsin-like [Aplysia californica]	Q5TDP6/9e-47/LGSN_HUMAN Lengsin (Glutamate-ammonia ligase domain-containing protein 1) (Lens glutamine synthase-like) OS=Homo sapiens (Human) GN=LGSN GLULD1 LGS	A0A0B6ZUT1/2e-72/A0A0B6ZUT1_9EUPU Uncharacterized protein (Fragment) OS=Arion vulgaris GN=ORF81998 PE=3 SV=1	SM01230/4.3E-55/--
glutamine synthetase	NA	aqu:105312699/2e-30/type-1 glutamine synthetase 1-like; K01915 glutamine synthetase [EC:6.3.1.2]	augustus-Backbone_2376_pilon-processed-gene-0.33-mRNA-1	gi|524896565|ref|XP_005104755.1|/1.92134e-76/PREDICTED: lengsin-like isoform X2 [Aplysia californica] &gt;gi|524896567|ref|XP_005104756.1| PREDICTED: lengsin-like isoform X2 [Aplysia californica]	Q5TDP6/4e-46/LGSN_HUMAN Lengsin (Glutamate-ammonia ligase domain-containing protein 1) (Lens glutamine synthase-like) OS=Homo sapiens (Human) GN=LGSN GLULD1 LGS	A0A0B6ZUT1/2e-74/A0A0B6ZUT1_9EUPU Uncharacterized protein (Fragment) OS=Arion vulgaris GN=ORF81998 PE=3 SV=1	PF00120/4.6E-68/Glutamine synthetase, catalytic domain
glutamine synthetase	biological_process:GO:0006542//glutamine biosynthetic process;molecular_function:GO:0004356//glutamate-ammonia ligase activity;	aqu:105312699/3e-26/type-1 glutamine synthetase 1-like; K01915 glutamine synthetase [EC:6.3.1.2]	maker-Backbone_2376_pilon-augustus-gene-0.86-mRNA-1	gi|524896565|ref|XP_005104755.1|/6.64665e-78/PREDICTED: lengsin-like isoform X2 [Aplysia californica] &gt;gi|524896567|ref|XP_005104756.1| PREDICTED: lengsin-like isoform X2 [Aplysia californica]	Q5TDP6/2e-47/LGSN_HUMAN Lengsin (Glutamate-ammonia ligase domain-containing protein 1) (Lens glutamine synthase-like) OS=Homo sapiens (Human) GN=LGSN GLULD1 LGS	A0A0B6ZUT1/7e-74/A0A0B6ZUT1_9EUPU Uncharacterized protein (Fragment) OS=Arion vulgaris GN=ORF81998 PE=3 SV=1	PF00120/3.4E-67/Glutamine synthetase, catalytic domain
glutamine synthetase	biological_process:GO:0006542//glutamine biosynthetic process;molecular_function:GO:0004356//glutamate-ammonia ligase activity;	aqu:105312699/9e-30/type-1 glutamine synthetase 1-like; K01915 glutamine synthetase [EC:6.3.1.2]	maker-Backbone_2781_pilon-snap-gene-0.101-mRNA-1	gi|675892478|ref|XP_009031741.1|/1.85366e-74/hypothetical protein HELRODRAFT_186218 [Helobdella robusta] &gt;gi|555686932|gb|ESN90164.1| hypothetical protein HELRODRAFT_186218 [Helobdella robusta]	Q5TDP6/4e-42/LGSN_HUMAN Lengsin (Glutamate-ammonia ligase domain-containing protein 1) (Lens glutamine synthase-like) OS=Homo sapiens (Human) GN=LGSN GLULD1 LGS	A0A0B7BF42/3e-77/A0A0B7BF42_9EUPU Uncharacterized protein OS=Arion vulgaris GN=ORF179914 PE=3 SV=1	PF00120/6.9E-62/Glutamine synthetase, catalytic domain
glutamine synthetase	biological_process:GO:0006542//glutamine biosynthetic process;molecular_function:GO:0004356//glutamate-ammonia ligase activity;GO:0005524//ATP binding;	myi:110442451/0.0/glutamine synthetase-like; K01915 glutamine synthetase [EC:6.3.1.2]	maker-Backbone_2958_pilon-snap-gene-0.34-mRNA-1	gi|871264174|ref|XP_012943766.1|/0/PREDICTED: glutamine synthetase-like [Aplysia californica]	P51121/0.0/GLNA_XENLA Glutamine synthetase (GS) (EC 6.3.1.2) (Glutamate decarboxylase) (EC 4.1.1.15) (Glutamate--ammonia ligase) OS=Xenopus laevis (African clawed frog) GN=glul	A0A0B6XZT4/0.0/A0A0B6XZT4_9EUPU Glutamine synthetase OS=Arion vulgaris GN=ORF6140 PE=3 SV=1	PF03951/2.8E-13/Glutamine synthetase, beta-Grasp domain
glutamine synthetase	NA	aqu:105312699/6e-26/type-1 glutamine synthetase 1-like; K01915 glutamine synthetase [EC:6.3.1.2]	augustus-Backbone_2999_pilon-processed-gene-0.5-mRNA-1	gi|871268334|ref|XP_005110298.2|/4.17838e-74/PREDICTED: lengsin-like [Aplysia californica]	Q5TDP6/8e-45/LGSN_HUMAN Lengsin (Glutamate-ammonia ligase domain-containing protein 1) (Lens glutamine synthase-like) OS=Homo sapiens (Human) GN=LGSN GLULD1 LGS	A0A0B6ZUT1/3e-70/A0A0B6ZUT1_9EUPU Uncharacterized protein (Fragment) OS=Arion vulgaris GN=ORF81998 PE=3 SV=1	PF00120/4.7E-66/Glutamine synthetase, catalytic domain
glutamine synthetase	NA	aqu:105312699/9e-34/type-1 glutamine synthetase 1-like; K01915 glutamine synthetase [EC:6.3.1.2]	augustus-Backbone_4161_pilon-processed-gene-0.4-mRNA-1	gi|524896565|ref|XP_005104755.1|/5.37121e-95/PREDICTED: lengsin-like isoform X2 [Aplysia californica] &gt;gi|524896567|ref|XP_005104756.1| PREDICTED: lengsin-like isoform X2 [Aplysia californica]	Q0GA40/2e-52/LGSN_RABIT Lengsin (Glutamate-ammonia ligase domain-containing protein 1) OS=Oryctolagus cuniculus (Rabbit) GN=LGSN GLULD1 LGS	A0A0B7BF42/4e-98/A0A0B7BF42_9EUPU Uncharacterized protein OS=Arion vulgaris GN=ORF179914 PE=3 SV=1	SM01230/2.1E-78/--
glutamine synthetase	biological_process:GO:0006542//glutamine biosynthetic process;molecular_function:GO:0004356//glutamate-ammonia ligase activity;	aqu:105312699/1e-28/type-1 glutamine synthetase 1-like; K01915 glutamine synthetase [EC:6.3.1.2]	maker-Backbone_4389_pilon-augustus-gene-0.6-mRNA-1	gi|675892478|ref|XP_009031741.1|/2.23827e-60/hypothetical protein HELRODRAFT_186218 [Helobdella robusta] &gt;gi|555686932|gb|ESN90164.1| hypothetical protein HELRODRAFT_186218 [Helobdella robusta]	Q5TDP6/4e-42/LGSN_HUMAN Lengsin (Glutamate-ammonia ligase domain-containing protein 1) (Lens glutamine synthase-like) OS=Homo sapiens (Human) GN=LGSN GLULD1 LGS	A0A061QZW1/4e-63/A0A061QZW1_9CHLO Glutamine synthetase OS=Tetraselmis sp. GSL018 GN=GLNA PE=3 SV=1	SM01230/4.3E-46/--
glutamine synthetase	biological_process:GO:0006542//glutamine biosynthetic process;molecular_function:GO:0004356//glutamate-ammonia ligase activity;	aqu:105312699/7e-26/type-1 glutamine synthetase 1-like; K01915 glutamine synthetase [EC:6.3.1.2]	maker-Backbone_4389_pilon-snap-gene-0.7-mRNA-1	gi|871268334|ref|XP_005110298.2|/2.62565e-70/PREDICTED: lengsin-like [Aplysia californica]	Q5TDP6/3e-45/LGSN_HUMAN Lengsin (Glutamate-ammonia ligase domain-containing protein 1) (Lens glutamine synthase-like) OS=Homo sapiens (Human) GN=LGSN GLULD1 LGS	A0A0B7BF42/8e-75/A0A0B7BF42_9EUPU Uncharacterized protein OS=Arion vulgaris GN=ORF179914 PE=3 SV=1	SM01230/9.3E-41/--
glutamine synthetase	NA	aqu:105312699/6e-23/type-1 glutamine synthetase 1-like; K01915 glutamine synthetase [EC:6.3.1.2]	snap-Backbone_4521_pilon-processed-gene-0.16-mRNA-1	gi|358332521|dbj|GAA51166.1|/1.07932e-41/glutamine synthetase [Clonorchis sinensis]	Q5TDP6/2e-21/LGSN_HUMAN Lengsin (Glutamate-ammonia ligase domain-containing protein 1) (Lens glutamine synthase-like) OS=Homo sapiens (Human) GN=LGSN GLULD1 LGS	A0A1I8IGV2/1e-41/A0A1I8IGV2_9PLAT Uncharacterized protein OS=Macrostomum lignano PE=3 SV=1	PF00120/3.1E-44/Glutamine synthetase, catalytic domain
glutamine synthetase	NA	aqu:105312699/8e-31/type-1 glutamine synthetase 1-like; K01915 glutamine synthetase [EC:6.3.1.2]	augustus-Backbone_6554_pilon-processed-gene-0.2-mRNA-1	gi|524896565|ref|XP_005104755.1|/2.72406e-77/PREDICTED: lengsin-like isoform X2 [Aplysia californica] &gt;gi|524896567|ref|XP_005104756.1| PREDICTED: lengsin-like isoform X2 [Aplysia californica]	Q5TDP6/3e-46/LGSN_HUMAN Lengsin (Glutamate-ammonia ligase domain-containing protein 1) (Lens glutamine synthase-like) OS=Homo sapiens (Human) GN=LGSN GLULD1 LGS	A0A0B6ZUT1/1e-75/A0A0B6ZUT1_9EUPU Uncharacterized protein (Fragment) OS=Arion vulgaris GN=ORF81998 PE=3 SV=1	PF00120/4.3E-68/Glutamine synthetase, catalytic domain
glutamine synthetase	NA	aqu:105312699/2e-28/type-1 glutamine synthetase 1-like; K01915 glutamine synthetase [EC:6.3.1.2]	augustus-Backbone_6554_pilon-processed-gene-0.3-mRNA-1	gi|524896565|ref|XP_005104755.1|/8.96768e-77/PREDICTED: lengsin-like isoform X2 [Aplysia californica] &gt;gi|524896567|ref|XP_005104756.1| PREDICTED: lengsin-like isoform X2 [Aplysia californica]	Q5TDP6/3e-46/LGSN_HUMAN Lengsin (Glutamate-ammonia ligase domain-containing protein 1) (Lens glutamine synthase-like) OS=Homo sapiens (Human) GN=LGSN GLULD1 LGS	A0A0B6ZUT1/7e-74/A0A0B6ZUT1_9EUPU Uncharacterized protein (Fragment) OS=Arion vulgaris GN=ORF81998 PE=3 SV=1	PF00120/7.2E-68/Glutamine synthetase, catalytic domain
glutamine synthetase	biological_process:GO:0006542//glutamine biosynthetic process;molecular_function:GO:0004356//glutamate-ammonia ligase activity;	aqu:105312699/2e-28/type-1 glutamine synthetase 1-like; K01915 glutamine synthetase [EC:6.3.1.2]	maker-Backbone_8527_pilon-augustus-gene-0.14-mRNA-1	gi|871268334|ref|XP_005110298.2|/4.04425e-71/PREDICTED: lengsin-like [Aplysia californica]	Q5TDP6/2e-45/LGSN_HUMAN Lengsin (Glutamate-ammonia ligase domain-containing protein 1) (Lens glutamine synthase-like) OS=Homo sapiens (Human) GN=LGSN GLULD1 LGS	A0A0B7BF42/1e-73/A0A0B7BF42_9EUPU Uncharacterized protein OS=Arion vulgaris GN=ORF179914 PE=3 SV=1	SM01230/2.1E-38/--
glutamine synthetase	biological_process:GO:0006542//glutamine biosynthetic process;molecular_function:GO:0004356//glutamate-ammonia ligase activity;	aqu:105312699/1e-27/type-1 glutamine synthetase 1-like; K01915 glutamine synthetase [EC:6.3.1.2]	maker-Backbone_8527_pilon-augustus-gene-0.15-mRNA-1	gi|871268334|ref|XP_005110298.2|/1.75786e-73/PREDICTED: lengsin-like [Aplysia californica]	Q5TDP6/6e-49/LGSN_HUMAN Lengsin (Glutamate-ammonia ligase domain-containing protein 1) (Lens glutamine synthase-like) OS=Homo sapiens (Human) GN=LGSN GLULD1 LGS	A0A0B7BF42/6e-77/A0A0B7BF42_9EUPU Uncharacterized protein OS=Arion vulgaris GN=ORF179914 PE=3 SV=1	SM01230/3.0E-46/--
glutamine synthetase	biological_process:GO:0006542//glutamine biosynthetic process;molecular_function:GO:0004356//glutamate-ammonia ligase activity;GO:0005524//ATP binding;	myi:110442451/0.0/glutamine synthetase-like; K01915 glutamine synthetase [EC:6.3.1.2]	maker-Backbone_15764_pilon-snap-gene-0.9-mRNA-1	gi|871264174|ref|XP_012943766.1|/0/PREDICTED: glutamine synthetase-like [Aplysia californica]	P51121/0.0/GLNA_XENLA Glutamine synthetase (GS) (EC 6.3.1.2) (Glutamate decarboxylase) (EC 4.1.1.15) (Glutamate--ammonia ligase) OS=Xenopus laevis (African clawed frog) GN=glul	A0A0B6XZT4/0.0/A0A0B6XZT4_9EUPU Glutamine synthetase OS=Arion vulgaris GN=ORF6140 PE=3 SV=1	PS00181/-/Glutamine synthetase putative ATP-binding region signature.
glutamine synthetase	NA	aqu:105312699/6e-15/type-1 glutamine synthetase 1-like; K01915 glutamine synthetase [EC:6.3.1.2]	augustus-Backbone_16220_pilon-processed-gene-0.1-mRNA-1	gi|524896565|ref|XP_005104755.1|/2.47293e-58/PREDICTED: lengsin-like isoform X2 [Aplysia californica] &gt;gi|524896567|ref|XP_005104756.1| PREDICTED: lengsin-like isoform X2 [Aplysia californica]	Q5TDP6/9e-34/LGSN_HUMAN Lengsin (Glutamate-ammonia ligase domain-containing protein 1) (Lens glutamine synthase-like) OS=Homo sapiens (Human) GN=LGSN GLULD1 LGS	A0A0B6ZUT1/3e-55/A0A0B6ZUT1_9EUPU Uncharacterized protein (Fragment) OS=Arion vulgaris GN=ORF81998 PE=3 SV=1	SM01230/3.1E-10/--
glutamine γ-glutamyltransferase	biological_process:GO:0018149//peptide cross-linking;molecular_function:GO:0003810//protein-glutamine gamma-glutamyltransferase activity;	myi:110467514/3e-146/annulin-like; K05619 transglutaminase 1 [EC:2.3.2.13]	snap-Backbone_113_pilon-processed-gene-0.18-mRNA-1	gi|871259834|ref|XP_012942973.1|/3.84189e-163/PREDICTED: annulin-like [Aplysia californica]	P52183/1e-127/ANNU_SCHAM Annulin (Protein-glutamine gamma-glutamyltransferase) (EC 2.3.2.13) (Transglutaminase) OS=Schistocerca americana (American grasshopper)	A0A210PLM6/3e-145/A0A210PLM6_MIZYE Protein-glutamine gamma-glutamyltransferase K OS=Mizuhopecten yessoensis GN=KP79_PYT14012 PE=4 SV=1	SM00460/4.0E-35/--
glutamine γ-glutamyltransferase	biological_process:GO:0018149//peptide cross-linking;molecular_function:GO:0003810//protein-glutamine gamma-glutamyltransferase activity;	lak:106152364/8e-128/annulin-like isoform X1; K05619 transglutaminase 1 [EC:2.3.2.13]	maker-Backbone_773_pilon-snap-gene-1.104-mRNA-1	gi|871259834|ref|XP_012942973.1|/6.44029e-155/PREDICTED: annulin-like [Aplysia californica]	P52183/6e-118/ANNU_SCHAM Annulin (Protein-glutamine gamma-glutamyltransferase) (EC 2.3.2.13) (Transglutaminase) OS=Schistocerca americana (American grasshopper)	V4AN19/2e-150/V4AN19_LOTGI Uncharacterized protein OS=Lottia gigantea GN=LOTGIDRAFT_188829 PE=4 SV=1	PF01841/5.6E-16/Transglutaminase-like superfamily
glutamine γ-glutamyltransferase	biological_process:GO:0018149//peptide cross-linking;molecular_function:GO:0003810//protein-glutamine gamma-glutamyltransferase activity;	myi:110467514/1e-131/annulin-like; K05619 transglutaminase 1 [EC:2.3.2.13]	maker-Backbone_773_pilon-snap-gene-1.99-mRNA-1	gi|871259834|ref|XP_012942973.1|/4.37153e-133/PREDICTED: annulin-like [Aplysia californica]	P22735/6e-116/TGM1_HUMAN Protein-glutamine gamma-glutamyltransferase K (EC 2.3.2.13) (Epidermal TGase) (Transglutaminase K) (TG(K)) (TGK) (TGase K) (Transglutaminase-1) (TGase-1) OS=Homo sapiens (Human) GN=TGM1 KTG	R7VGB5/4e-132/R7VGB5_CAPTE Uncharacterized protein (Fragment) OS=Capitella teleta GN=CAPTEDRAFT_122859 PE=4 SV=1	PF01841/4.9E-14/Transglutaminase-like superfamily
glutamine γ-glutamyltransferase	biological_process:GO:0018149//peptide cross-linking;molecular_function:GO:0003810//protein-glutamine gamma-glutamyltransferase activity;	lak:106166344/0.0/hemocyte protein-glutamine gamma-glutamyltransferase-like; K05619 transglutaminase 1 [EC:2.3.2.13]	snap-Backbone_1260_pilon-processed-gene-1.74-mRNA-1	gi|676450554|ref|XP_009052416.1|/0/hypothetical protein LOTGIDRAFT_231723 [Lottia gigantea] &gt;gi|556108271|gb|ESO96923.1| hypothetical protein LOTGIDRAFT_231723 [Lottia gigantea]	Q9GLK0/0.0/TGM1_CANLF Protein-glutamine gamma-glutamyltransferase K (EC 2.3.2.13) (Epidermal TGase) (Transglutaminase K) (TG(K)) (TGK) (TGase K) (Transglutaminase-1) (TGase-1) OS=Canis lupus familiaris (Dog) (Canis familiaris) GN=TGM1	V3ZZF9/0.0/V3ZZF9_LOTGI Uncharacterized protein OS=Lottia gigantea GN=LOTGIDRAFT_231723 PE=4 SV=1	PS00547/-/Transglutaminases active site.
glutamine γ-glutamyltransferase	NA	myi:110449910/0.0/hemocyte protein-glutamine gamma-glutamyltransferase-like isoform X1; K05619 transglutaminase 1 [EC:2.3.2.13]	snap-Backbone_1272_pilon-processed-gene-8.110-mRNA-1	gi|871207251|ref|XP_012938089.1|/0/PREDICTED: hemocyte protein-glutamine gamma-glutamyltransferase-like [Aplysia californica]	P22735/7e-154/TGM1_HUMAN Protein-glutamine gamma-glutamyltransferase K (EC 2.3.2.13) (Epidermal TGase) (Transglutaminase K) (TG(K)) (TGK) (TGase K) (Transglutaminase-1) (TGase-1) OS=Homo sapiens (Human) GN=TGM1 KTG	A0A0B7A7F1/0.0/A0A0B7A7F1_9EUPU Uncharacterized protein OS=Arion vulgaris GN=ORF100584 PE=4 SV=1	PF01841/1.5E-14/Transglutaminase-like superfamily
glutamine γ-glutamyltransferase	biological_process:GO:0018149//peptide cross-linking;GO:0072378//blood coagulation, fibrin clot formation;molecular_function:GO:0003810//protein-glutamine gamma-glutamyltransferase activity;	sfm:108923479/1e-15/coagulation factor XIII A chain-like; K03917 coagulation factor XIII A1 polypeptide [EC:2.3.2.13]	maker-Backbone_2083_pilon-snap-gene-0.42-mRNA-1	gi|946673064|ref|XP_014432425.1|/1.62794e-17/PREDICTED: uncharacterized protein LOC106732486 [Pelodiscus sinensis]	NA	K7EZH9/1e-18/K7EZH9_PELSI Uncharacterized protein OS=Pelodiscus sinensis PE=4 SV=1	NA
glutamine γ-glutamyltransferase	NA	ola:101170168/1e-73/protein-glutamine gamma-glutamyltransferase K-like; K05619 transglutaminase 1 [EC:2.3.2.13]	maker-Backbone_2720_pilon-augustus-gene-0.8-mRNA-1	gi|871223789|ref|XP_005095513.2|/4.94853e-97/PREDICTED: protein-glutamine gamma-glutamyltransferase K-like [Aplysia californica]	Q05187/9e-76/TGMH_TACTR Hemocyte protein-glutamine gamma-glutamyltransferase (EC 2.3.2.13) (Hemocyte transglutaminase) (TGase) OS=Tachypleus tridentatus (Japanese horseshoe crab)	V3ZZF9/3e-91/V3ZZF9_LOTGI Uncharacterized protein OS=Lottia gigantea GN=LOTGIDRAFT_231723 PE=4 SV=1	PF00927/2.5E-11/Transglutaminase family, C-terminal ig like domain
glutamine γ-glutamyltransferase	NA	myi:110450183/0.0/protein-glutamine gamma-glutamyltransferase K-like; K05619 transglutaminase 1 [EC:2.3.2.13]	maker-Backbone_4492_pilon-snap-gene-0.45-mRNA-1	gi|871261399|ref|XP_012943258.1|/0/PREDICTED: protein-glutamine gamma-glutamyltransferase K-like [Aplysia californica]	P22758/4e-165/TGM1_RABIT Protein-glutamine gamma-glutamyltransferase K (EC 2.3.2.13) (Epidermal TGase) (Transglutaminase K) (TG(K)) (TGK) (TGase K) (Transglutaminase-1) (TGase-1) OS=Oryctolagus cuniculus (Rabbit) GN=TGM1	A0A210QPK9/0.0/A0A210QPK9_MIZYE Protein-glutamine gamma-glutamyltransferase K OS=Mizuhopecten yessoensis GN=KP79_PYT00850 PE=4 SV=1	SM00460/1.3E-34/--
glutamine γ-glutamyltransferase	biological_process:GO:0018149//peptide cross-linking;molecular_function:GO:0003810//protein-glutamine gamma-glutamyltransferase activity;	myi:110467514/4e-61/annulin-like; K05619 transglutaminase 1 [EC:2.3.2.13]	maker-Backbone_4846_pilon-snap-gene-0.13-mRNA-1	gi|676456062|ref|XP_009054208.1|/3.61697e-60/hypothetical protein LOTGIDRAFT_188829 [Lottia gigantea] &gt;gi|556106354|gb|ESO95006.1| hypothetical protein LOTGIDRAFT_188829 [Lottia gigantea]	Q8BZH1/2e-52/TGM4_MOUSE Protein-glutamine gamma-glutamyltransferase 4 (EC 2.3.2.13) (Experimental autoimmune prostatitis antigen 1) (Transglutaminase-4) (TGase-4) OS=Mus musculus (Mouse) GN=Tgm4 Eapa1	A0A210PLM6/4e-60/A0A210PLM6_MIZYE Protein-glutamine gamma-glutamyltransferase K OS=Mizuhopecten yessoensis GN=KP79_PYT14012 PE=4 SV=1	SM00460/6.2E-16/--
glutamine γ-glutamyltransferase	biological_process:GO:0018149//peptide cross-linking;molecular_function:GO:0003810//protein-glutamine gamma-glutamyltransferase activity;	myi:110449942/2e-43/uncharacterized protein LOC110449942; K05619 transglutaminase 1 [EC:2.3.2.13]	maker-Backbone_5264_pilon-snap-gene-0.43-mRNA-1	gi|676456062|ref|XP_009054208.1|/5.69174e-48/hypothetical protein LOTGIDRAFT_188829 [Lottia gigantea] &gt;gi|556106354|gb|ESO95006.1| hypothetical protein LOTGIDRAFT_188829 [Lottia gigantea]	P52183/2e-34/ANNU_SCHAM Annulin (Protein-glutamine gamma-glutamyltransferase) (EC 2.3.2.13) (Transglutaminase) OS=Schistocerca americana (American grasshopper)	V4AN19/1e-47/V4AN19_LOTGI Uncharacterized protein OS=Lottia gigantea GN=LOTGIDRAFT_188829 PE=4 SV=1	PF00868/3.9E-16/Transglutaminase family
glutamine γ-glutamyltransferase	biological_process:GO:0018149//peptide cross-linking;molecular_function:GO:0003810//protein-glutamine gamma-glutamyltransferase activity;	myi:110449910/8e-160/hemocyte protein-glutamine gamma-glutamyltransferase-like isoform X1; K05619 transglutaminase 1 [EC:2.3.2.13]	maker-Backbone_5755_pilon-snap-gene-0.13-mRNA-1	gi|908502098|ref|XP_013062663.1|/0/PREDICTED: hemocyte protein-glutamine gamma-glutamyltransferase-like isoform X3 [Biomphalaria glabrata]	Q05187/2e-154/TGMH_TACTR Hemocyte protein-glutamine gamma-glutamyltransferase (EC 2.3.2.13) (Hemocyte transglutaminase) (TGase) OS=Tachypleus tridentatus (Japanese horseshoe crab)	V3ZZF9/0.0/V3ZZF9_LOTGI Uncharacterized protein OS=Lottia gigantea GN=LOTGIDRAFT_231723 PE=4 SV=1	PF00927/9.4E-12/Transglutaminase family, C-terminal ig like domain
glutamine γ-glutamyltransferase	biological_process:GO:0018149//peptide cross-linking;molecular_function:GO:0003810//protein-glutamine gamma-glutamyltransferase activity;	myi:110453586/2e-23/protein-glutamine gamma-glutamyltransferase K-like; K05619 transglutaminase 1 [EC:2.3.2.13]	augustus-Backbone_6101_pilon-processed-gene-0.10-mRNA-1	gi|871223794|ref|XP_012936345.1|/7.77285e-29/PREDICTED: hemocyte protein-glutamine gamma-glutamyltransferase-like [Aplysia californica]	Q05187/1e-21/TGMH_TACTR Hemocyte protein-glutamine gamma-glutamyltransferase (EC 2.3.2.13) (Hemocyte transglutaminase) (TGase) OS=Tachypleus tridentatus (Japanese horseshoe crab)	A0A0B7A7F1/5e-27/A0A0B7A7F1_9EUPU Uncharacterized protein OS=Arion vulgaris GN=ORF100584 PE=4 SV=1	PF00927/9.6E-7/Transglutaminase family, C-terminal ig like domain
glutamine γ-glutamyltransferase	NA	myi:110449942/3e-11/uncharacterized protein LOC110449942; K05619 transglutaminase 1 [EC:2.3.2.13]	augustus-Backbone_6101_pilon-processed-gene-0.4-mRNA-1	gi|929265637|ref|XP_014009363.1|/1.04772e-24/PREDICTED: uncharacterized protein LOC106576646 [Salmo salar]	P08587/8e-11/TGM2_CAVCU Protein-glutamine gamma-glutamyltransferase 2 (EC 2.3.2.13) (Tissue transglutaminase) (Transglutaminase C) (TG(C)) (TGC) (TGase C) (Transglutaminase-2) (TGase-2) OS=Cavia cutleri (Guinea pig) GN=TGM2	A0A1S3N1K7/2e-24/A0A1S3N1K7_SALSA uncharacterized protein LOC106576646 OS=Salmo salar GN=LOC106576646 PE=4 SV=1	NA
glutamine γ-glutamyltransferase	biological_process:GO:0018149//peptide cross-linking;molecular_function:GO:0003810//protein-glutamine gamma-glutamyltransferase activity;	myi:110449942/9e-51/uncharacterized protein LOC110449942; K05619 transglutaminase 1 [EC:2.3.2.13]	snap-Backbone_6101_pilon-processed-gene-0.35-mRNA-1	gi|871207251|ref|XP_012938089.1|/2.90317e-60/PREDICTED: hemocyte protein-glutamine gamma-glutamyltransferase-like [Aplysia californica]	Q8BH61/4e-36/F13A_MOUSE Coagulation factor XIII A chain (Coagulation factor XIIIa) (EC 2.3.2.13) (Protein-glutamine gamma-glutamyltransferase A chain) (Transglutaminase A chain) OS=Mus musculus (Mouse) GN=F13a1 F13a	A0A182ZWE7/4e-62/A0A182ZWE7_BIOGL Uncharacterized protein OS=Biomphalaria glabrata PE=4 SV=1	PF00868/3.0E-35/Transglutaminase family
glutamine γ-glutamyltransferase	NA	ccar:109061201/2e-17/protein-glutamine gamma-glutamyltransferase K-like; K05619 transglutaminase 1 [EC:2.3.2.13]	maker-Backbone_10151_pilon-snap-gene-0.11-mRNA-1	gi|966704453|gb|KTG36694.1|/3.52226e-16/hypothetical protein cypCar_00009618 [Cyprinus carpio]	Q99041/1e-14/TGM4_RAT Protein-glutamine gamma-glutamyltransferase 4 (EC 2.3.2.13) (Dorsal prostate transglutaminase) (Dorsal protein 1) (DP1) (Transglutaminase-4) (TGase-4) OS=Rattus norvegicus (Rat) GN=Tgm4 Dp1	A0A182JG08/3e-16/A0A182JG08_9DIPT Uncharacterized protein OS=Anopheles atroparvus PE=4 SV=1	NA
γ-aminobutyric acid receptor (GABA(A))	biological_process:GO:0006914//autophagy;	lak:106160890/3e-81/gamma-aminobutyric acid receptor-associated protein; K08341 GABA(A) receptor-associated protein	maker-Backbone_33_pilon-augustus-gene-1.81-mRNA-1	gi|298108445|gb|ADI56518.1|/1.20362e-81/GABA(A) receptor-associated protein [Haliotis diversicolor] &gt;gi|383282285|gb|AFH01334.1| GABAA receptor-associated protein [Haliotis diversicolor supertexta] &gt;gi|383282288|gb|AFH01335.1| GABAA receptor-associated protein [Haliotis diversicolor supertexta]	O95166/4e-78/GBRAP_HUMAN Gamma-aminobutyric acid receptor-associated protein (GABA(A) receptor-associated protein) (MM46) OS=Homo sapiens (Human) GN=GABARAP FLC3B HT004	D7RP03/2e-81/D7RP03_HALDV GABA(A) receptor-associated protein OS=Haliotis diversicolor PE=2 SV=1	PF02991/1.0E-48/Autophagy protein Atg8 ubiquitin like
γ-aminobutyric acid receptor (GABA(A))	biological_process:GO:0006914//autophagy;	lak:106160890/2e-64/gamma-aminobutyric acid receptor-associated protein; K08341 GABA(A) receptor-associated protein	maker-Backbone_50_pilon-augustus-gene-0.86-mRNA-1	gi|298108445|gb|ADI56518.1|/4.8146e-65/GABA(A) receptor-associated protein [Haliotis diversicolor] &gt;gi|383282285|gb|AFH01334.1| GABAA receptor-associated protein [Haliotis diversicolor supertexta] &gt;gi|383282288|gb|AFH01335.1| GABAA receptor-associated protein [Haliotis diversicolor supertexta]	O95166/1e-61/GBRAP_HUMAN Gamma-aminobutyric acid receptor-associated protein (GABA(A) receptor-associated protein) (MM46) OS=Homo sapiens (Human) GN=GABARAP FLC3B HT004	D7RP03/8e-65/D7RP03_HALDV GABA(A) receptor-associated protein OS=Haliotis diversicolor PE=2 SV=1	PF02991/1.8E-6/Autophagy protein Atg8 ubiquitin like
γ-aminobutyric acid receptor (GABA(A))	biological_process:GO:0006914//autophagy;	crg:105331926/5e-47/gamma-aminobutyric acid receptor-associated protein-like 2; K08341 GABA(A) receptor-associated protein	augustus-Backbone_134_pilon-processed-gene-1.0-mRNA-1	gi|405971103|gb|EKC35958.1|/2.49031e-46/Gamma-aminobutyric acid receptor-associated protein-like 2 [Crassostrea gigas]	P60520/5e-39/GBRL2_HUMAN Gamma-aminobutyric acid receptor-associated protein-like 2 (GABA(A) receptor-associated protein-like 2) (Ganglioside expression factor 2) (GEF-2) (General protein transport factor p16) (Golgi-associated ATPase enhancer of 16 kDa) (GATE-16) (MAP1 light chain 3-related protein) OS=Homo sapiens (Human) GN=GABARAPL2 FLC3A GEF2	K1QQ43/4e-46/K1QQ43_CRAGI Gamma-aminobutyric acid receptor-associated protein-like 2 OS=Crassostrea gigas GN=CGI_10027515 PE=3 SV=1	PF02991/3.6E-37/Autophagy protein Atg8 ubiquitin like
γ-aminobutyric acid receptor (GABA(A))	NA	myi:110443005/2e-51/glycine receptor subunit alphaZ1-like; K05195 glycine receptor alpha-3	maker-Backbone_261_pilon-snap-gene-0.56-mRNA-1	gi|961091433|ref|XP_014772149.1|/2.8961e-46/PREDICTED: glycine receptor subunit alpha-2-like [Octopus bimaculoides]	P18508/2e-20/GBRG2_RAT Gamma-aminobutyric acid receptor subunit gamma-2 (GABA(A) receptor subunit gamma-2) OS=Rattus norvegicus (Rat) GN=Gabrg2	A0A210PG09/2e-50/A0A210PG09_MIZYE Glycine receptor subunit alphaZ1 OS=Mizuhopecten yessoensis GN=KP79_PYT18424 PE=4 SV=1	PS00236/-/Neurotransmitter-gated ion-channels signature.
γ-aminobutyric acid receptor (GABA(A))	cellular_component:GO:0016021//integral component of membrane;GO:0005886//plasma membrane;molecular_function:GO:0005230//extracellular ligand-gated ion channel activity;	myi:110441294/1e-36/gamma-aminobutyric acid receptor alpha-like; K05175 gamma-aminobutyric acid receptor subunit alpha	augustus-Backbone_402_pilon-processed-gene-1.18-mRNA-1	gi|908487833|ref|XP_013094260.1|/1.68527e-40/PREDICTED: gamma-aminobutyric acid receptor subunit alpha-1-like [Biomphalaria glabrata]	Q24352/3e-25/GBRAL_DROME Gamma-aminobutyric acid receptor alpha-like (GABA(A) receptor alpha-like and glycine receptor-like subunit of Drosophila) (GRD) OS=Drosophila melanogaster (Fruit fly) GN=Grd CG7446	A0A182ZRI2/2e-38/A0A182ZRI2_BIOGL Uncharacterized protein OS=Biomphalaria glabrata PE=4 SV=1	PF02931/8.5E-20/Neurotransmitter-gated ion-channel ligand binding domain
γ-aminobutyric acid receptor (GABA(A))	NA	adf:107335256/2e-14/monocarboxylate transporter 10-like; K08187 MFS transporter, MCP family, solute carrier family 16 (monocarboxylic acid transporters), member 10	maker-Backbone_766_pilon-snap-gene-3.124-mRNA-1	gi|676421306|ref|XP_009043808.1|/4.05723e-65/hypothetical protein LOTGIDRAFT_152089 [Lottia gigantea] &gt;gi|556116611|gb|ESP05263.1| hypothetical protein LOTGIDRAFT_152089 [Lottia gigantea]	Q24352/2e-10/GBRAL_DROME Gamma-aminobutyric acid receptor alpha-like (GABA(A) receptor alpha-like and glycine receptor-like subunit of Drosophila) (GRD) OS=Drosophila melanogaster (Fruit fly) GN=Grd CG7446	V4B485/7e-65/V4B485_LOTGI Uncharacterized protein OS=Lottia gigantea GN=LOTGIDRAFT_152089 PE=4 SV=1	PF02931/1.0E-9/Neurotransmitter-gated ion-channel ligand binding domain
γ-aminobutyric acid receptor (GABA(A))	cellular_component:GO:0016021//integral component of membrane;GO:0030054//cell junction;GO:0045202//synapse;GO:0005886//plasma membrane;molecular_function:GO:0005230//extracellular ligand-gated ion channel activity;GO:0004890//GABA-A receptor activity;	obi:106883576/2e-134/gamma-aminobutyric acid receptor alpha-like; K05175 gamma-aminobutyric acid receptor subunit alpha	maker-Backbone_1300_pilon-snap-gene-0.34-mRNA-1	gi|908504017|ref|XP_013063333.1|/2.04537e-173/PREDICTED: gamma-aminobutyric acid receptor subunit alpha-6-like [Biomphalaria glabrata]	P30191/3e-86/GBRA6_RAT Gamma-aminobutyric acid receptor subunit alpha-6 (GABA(A) receptor subunit alpha-6) OS=Rattus norvegicus (Rat) GN=Gabra6 Gabra-6	V4B8R3/5e-150/V4B8R3_LOTGI Uncharacterized protein OS=Lottia gigantea GN=LOTGIDRAFT_157371 PE=3 SV=1	PR01079/4.1E-6/Gamma-aminobutyric-acid A receptor alpha subunit signature
γ-aminobutyric acid receptor (GABA(A))	NA	ccw:104693567/8e-49/GABRA6; gamma-aminobutyric acid receptor subunit alpha-6; K05175 gamma-aminobutyric acid receptor subunit alpha	augustus-Backbone_1729_pilon-processed-gene-0.1-mRNA-1	NA	Q16445/1e-42/GBRA6_HUMAN Gamma-aminobutyric acid receptor subunit alpha-6 (GABA(A) receptor subunit alpha-6) OS=Homo sapiens (Human) GN=GABRA6	V4C292/4e-52/V4C292_LOTGI Uncharacterized protein (Fragment) OS=Lottia gigantea GN=LOTGIDRAFT_68338 PE=3 SV=1	PR00253/1.2E-37/Gamma-aminobutyric acid A (GABAA) receptor signature
γ-aminobutyric acid receptor (GABA(A))	NA	myi:110443128/3e-38/gamma-aminobutyric acid receptor subunit rho-3-like; K05186 gamma-aminobutyric acid receptor subunit gamma	augustus-Backbone_4083_pilon-processed-gene-0.9-mRNA-1	gi|762119634|ref|XP_011442729.1|/1.68938e-43/PREDICTED: gamma-aminobutyric acid receptor subunit gamma-2-like isoform X2 [Crassostrea gigas]	NA	K1PH74/8e-41/K1PH74_CRAGI Gamma-aminobutyric acid receptor subunit gamma-2 OS=Crassostrea gigas GN=CGI_10005054 PE=3 SV=1	NA
γ-aminobutyric acid receptor (GABA(A))	cellular_component:GO:0016021//integral component of membrane;GO:0030054//cell junction;GO:0045202//synapse;GO:0005886//plasma membrane;molecular_function:GO:0005230//extracellular ligand-gated ion channel activity;GO:0004890//GABA-A receptor activity;	obi:106872511/2e-28/gamma-aminobutyric acid receptor subunit beta-like; K05181 gamma-aminobutyric acid receptor subunit beta	maker-Backbone_5013_pilon-snap-gene-0.53-mRNA-1	gi|871254284|ref|XP_012941886.1|/4.92124e-34/PREDICTED: gamma-aminobutyric acid receptor subunit beta-like [Aplysia californica]	P26714/1e-29/GBRB_LYMST Gamma-aminobutyric acid receptor subunit beta (GABA(A) receptor) OS=Lymnaea stagnalis (Great pond snail) (Helix stagnalis)	A3F8U8/3e-31/A3F8U8_HALAI GABA-A receptor OS=Haliotis asinina PE=2 SV=1	PF02932/1.3E-7/Neurotransmitter-gated ion-channel transmembrane region
γ-aminobutyric acid receptor (GABA(A))	biological_process:GO:0006914//autophagy;	lak:106160890/1e-59/gamma-aminobutyric acid receptor-associated protein; K08341 GABA(A) receptor-associated protein	augustus-Backbone_17350_pilon-processed-gene-0.1-mRNA-1	gi|298108445|gb|ADI56518.1|/5.6157e-59/GABA(A) receptor-associated protein [Haliotis diversicolor] &gt;gi|383282285|gb|AFH01334.1| GABAA receptor-associated protein [Haliotis diversicolor supertexta] &gt;gi|383282288|gb|AFH01335.1| GABAA receptor-associated protein [Haliotis diversicolor supertexta]	O95166/1e-57/GBRAP_HUMAN Gamma-aminobutyric acid receptor-associated protein (GABA(A) receptor-associated protein) (MM46) OS=Homo sapiens (Human) GN=GABARAP FLC3B HT004	D7RP03/9e-59/D7RP03_HALDV GABA(A) receptor-associated protein OS=Haliotis diversicolor PE=2 SV=1	PF02991/9.8E-38/Autophagy protein Atg8 ubiquitin like
γ-aminobutyric acid receptor (GABA(A))	biological_process:GO:0006914//autophagy;GO:0006419//alanyl-tRNA aminoacylation;cellular_component:GO:0005737//cytoplasm;molecular_function:GO:0005524//ATP binding;GO:0003676//nucleic acid binding;GO:0004813//alanine-tRNA ligase activity;	crg:105335546/2e-15/gamma-aminobutyric acid receptor-associated protein; K08341 GABA(A) receptor-associated protein	augustus-Backbone_17350_pilon-processed-gene-0.2-mRNA-1	gi|405960463|gb|EKC26388.1|/1.06501e-14/Gamma-aminobutyric acid receptor-associated protein [Crassostrea gigas]	O95166/2e-15/GBRAP_HUMAN Gamma-aminobutyric acid receptor-associated protein (GABA(A) receptor-associated protein) (MM46) OS=Homo sapiens (Human) GN=GABARAP FLC3B HT004	T1JJB7/9e-15/T1JJB7_STRMM Uncharacterized protein OS=Strigamia maritima PE=3 SV=1	NA
γ-aminobutyric acid receptor (GABA(A))	biological_process:GO:0006914//autophagy;	lak:106160890/3e-81/gamma-aminobutyric acid receptor-associated protein; K08341 GABA(A) receptor-associated protein	maker-Backbone_33_pilon-augustus-gene-1.81-mRNA-1	gi|298108445|gb|ADI56518.1|/1.20362e-81/GABA(A) receptor-associated protein [Haliotis diversicolor] &gt;gi|383282285|gb|AFH01334.1| GABAA receptor-associated protein [Haliotis diversicolor supertexta] &gt;gi|383282288|gb|AFH01335.1| GABAA receptor-associated protein [Haliotis diversicolor supertexta]	O95166/4e-78/GBRAP_HUMAN Gamma-aminobutyric acid receptor-associated protein (GABA(A) receptor-associated protein) (MM46) OS=Homo sapiens (Human) GN=GABARAP FLC3B HT004	D7RP03/2e-81/D7RP03_HALDV GABA(A) receptor-associated protein OS=Haliotis diversicolor PE=2 SV=1	PF02991/1.0E-48/Autophagy protein Atg8 ubiquitin like
γ-aminobutyric acid receptor (GABA(A))	biological_process:GO:0006914//autophagy;	lak:106160890/2e-64/gamma-aminobutyric acid receptor-associated protein; K08341 GABA(A) receptor-associated protein	maker-Backbone_50_pilon-augustus-gene-0.86-mRNA-1	gi|298108445|gb|ADI56518.1|/4.8146e-65/GABA(A) receptor-associated protein [Haliotis diversicolor] &gt;gi|383282285|gb|AFH01334.1| GABAA receptor-associated protein [Haliotis diversicolor supertexta] &gt;gi|383282288|gb|AFH01335.1| GABAA receptor-associated protein [Haliotis diversicolor supertexta]	O95166/1e-61/GBRAP_HUMAN Gamma-aminobutyric acid receptor-associated protein (GABA(A) receptor-associated protein) (MM46) OS=Homo sapiens (Human) GN=GABARAP FLC3B HT004	D7RP03/8e-65/D7RP03_HALDV GABA(A) receptor-associated protein OS=Haliotis diversicolor PE=2 SV=1	PF02991/1.8E-6/Autophagy protein Atg8 ubiquitin like
γ-aminobutyric acid receptor (GABA(A))	biological_process:GO:0006914//autophagy;	crg:105331926/5e-47/gamma-aminobutyric acid receptor-associated protein-like 2; K08341 GABA(A) receptor-associated protein	augustus-Backbone_134_pilon-processed-gene-1.0-mRNA-1	gi|405971103|gb|EKC35958.1|/2.49031e-46/Gamma-aminobutyric acid receptor-associated protein-like 2 [Crassostrea gigas]	P60520/5e-39/GBRL2_HUMAN Gamma-aminobutyric acid receptor-associated protein-like 2 (GABA(A) receptor-associated protein-like 2) (Ganglioside expression factor 2) (GEF-2) (General protein transport factor p16) (Golgi-associated ATPase enhancer of 16 kDa) (GATE-16) (MAP1 light chain 3-related protein) OS=Homo sapiens (Human) GN=GABARAPL2 FLC3A GEF2	K1QQ43/4e-46/K1QQ43_CRAGI Gamma-aminobutyric acid receptor-associated protein-like 2 OS=Crassostrea gigas GN=CGI_10027515 PE=3 SV=1	PF02991/3.6E-37/Autophagy protein Atg8 ubiquitin like
γ-aminobutyric acid receptor (GABA(A))	cellular_component:GO:0016021//integral component of membrane;GO:0005886//plasma membrane;molecular_function:GO:0005230//extracellular ligand-gated ion channel activity;	myi:110441294/1e-36/gamma-aminobutyric acid receptor alpha-like; K05175 gamma-aminobutyric acid receptor subunit alpha	augustus-Backbone_402_pilon-processed-gene-1.18-mRNA-1	gi|908487833|ref|XP_013094260.1|/1.68527e-40/PREDICTED: gamma-aminobutyric acid receptor subunit alpha-1-like [Biomphalaria glabrata]	Q24352/3e-25/GBRAL_DROME Gamma-aminobutyric acid receptor alpha-like (GABA(A) receptor alpha-like and glycine receptor-like subunit of Drosophila) (GRD) OS=Drosophila melanogaster (Fruit fly) GN=Grd CG7446	A0A182ZRI2/2e-38/A0A182ZRI2_BIOGL Uncharacterized protein OS=Biomphalaria glabrata PE=4 SV=1	PF02931/8.5E-20/Neurotransmitter-gated ion-channel ligand binding domain
γ-aminobutyric acid receptor (GABA(A))	cellular_component:GO:0016021//integral component of membrane;GO:0005886//plasma membrane;molecular_function:GO:0005230//extracellular ligand-gated ion channel activity;	crg:105344233/9e-20/gamma-aminobutyric acid receptor alpha-like; K05175 gamma-aminobutyric acid receptor subunit alpha	augustus-Backbone_402_pilon-processed-gene-1.20-mRNA-1	gi|871215349|ref|XP_005092770.2|/6.81906e-24/PREDICTED: gamma-aminobutyric acid receptor subunit alpha-5-like [Aplysia californica]	NA	K1PI24/1e-18/K1PI24_CRAGI Uncharacterized protein OS=Crassostrea gigas GN=CGI_10013185 PE=3 SV=1	NA
γ-aminobutyric acid receptor (GABA(A))	NA	lcf:108888320/4e-08/gamma-aminobutyric acid receptor subunit alpha-2-like; K05175 gamma-aminobutyric acid receptor subunit alpha	snap-Backbone_478_pilon-processed-gene-0.35-mRNA-1	gi|999968459|gb|KXJ07633.1|/4.40616e-13/RNA-directed DNA polymerase from mobile element jockey [Exaiptasia pallida]	NA	W4XB66/3e-11/W4XB66_STRPU Uncharacterized protein OS=Strongylocentrotus purpuratus PE=4 SV=1	NA
γ-aminobutyric acid receptor (GABA(A))	NA	bpec:110174897/8e-17/gamma-aminobutyric acid receptor subunit alpha-2-like; K05175 gamma-aminobutyric acid receptor subunit alpha	maker-Backbone_518_pilon-snap-gene-0.69-mRNA-1	gi|683461015|gb|KFZ55651.1|/1.54435e-35/Ice nucleation protein, partial [Caprimulgus carolinensis]	F1QBY1/4e-07/NIPLB_DANRE Nipped-B-like protein B OS=Danio rerio (Zebrafish) (Brachydanio rerio) GN=nipblb	A0A094KVN7/3e-35/A0A094KVN7_ANTCR Ice nucleation protein (Fragment) OS=Antrostomus carolinensis GN=N321_11480 PE=4 SV=1	NA
γ-aminobutyric acid receptor (GABA(A))	cellular_component:GO:0030054//cell junction;GO:0016021//integral component of membrane;GO:0045202//synapse;GO:0005886//plasma membrane;molecular_function:GO:0005230//extracellular ligand-gated ion channel activity;GO:0004890//GABA-A receptor activity;	lak:106174534/2e-12/gamma-aminobutyric acid receptor subunit alpha-2-like; K05175 gamma-aminobutyric acid receptor subunit alpha	augustus-Backbone_766_pilon-processed-gene-3.24-mRNA-1	gi|871215349|ref|XP_005092770.2|/8.30519e-18/PREDICTED: gamma-aminobutyric acid receptor subunit alpha-5-like [Aplysia californica]	NA	V4CJM7/3e-17/V4CJM7_LOTGI Uncharacterized protein (Fragment) OS=Lottia gigantea GN=LOTGIDRAFT_138508 PE=3 SV=1	NA
γ-aminobutyric acid receptor (GABA(A))	NA	lcf:108888320/2e-11/gamma-aminobutyric acid receptor subunit alpha-2-like; K05175 gamma-aminobutyric acid receptor subunit alpha	snap-Backbone_811_pilon-processed-gene-0.47-mRNA-1	gi|999968459|gb|KXJ07633.1|/1.1465e-15/RNA-directed DNA polymerase from mobile element jockey [Exaiptasia pallida]	NA	W4XB66/6e-18/W4XB66_STRPU Uncharacterized protein OS=Strongylocentrotus purpuratus PE=4 SV=1	NA
γ-aminobutyric acid receptor (GABA(A))	NA	ocu:100339376/3e-25/GABRA2; gamma-aminobutyric acid type A receptor alpha2 subunit; K05175 gamma-aminobutyric acid receptor subunit alpha	augustus-Backbone_902_pilon-processed-gene-0.24-mRNA-1	gi|524871875|ref|XP_005092708.1|/3.26192e-29/PREDICTED: protein AF-10-like isoform X1 [Aplysia californica]	P55197/5e-29/AF10_HUMAN Protein AF-10 (ALL1-fused gene from chromosome 10 protein) OS=Homo sapiens (Human) GN=MLLT10 AF10	A0A0B6YJX9/7e-29/A0A0B6YJX9_9EUPU Uncharacterized protein (Fragment) OS=Arion vulgaris GN=ORF26862 PE=4 SV=1	PS51805/14.901/Extended PHD (ePHD) domain profile.
γ-aminobutyric acid receptor (GABA(A))	molecular_function:GO:0046872//metal ion binding;	ocu:100339376/2e-34/GABRA2; gamma-aminobutyric acid type A receptor alpha2 subunit; K05175 gamma-aminobutyric acid receptor subunit alpha	maker-Backbone_939_pilon-snap-gene-0.61-mRNA-1	gi|961120939|ref|XP_014782471.1|/5.31074e-76/PREDICTED: protein AF-10-like isoform X3 [Octopus bimaculoides]	P55197/3e-75/AF10_HUMAN Protein AF-10 (ALL1-fused gene from chromosome 10 protein) OS=Homo sapiens (Human) GN=MLLT10 AF10	A0A0L8GCV5/6e-75/A0A0L8GCV5_OCTBM Uncharacterized protein OS=Octopus bimaculoides GN=OCBIM_22036368mg PE=4 SV=1	SM00249/3.7E-8/--
γ-aminobutyric acid receptor (GABA(A))	NA	myi:110443128/3e-66/gamma-aminobutyric acid receptor subunit rho-3-like; K05186 gamma-aminobutyric acid receptor subunit gamma	maker-Backbone_983_pilon-augustus-gene-1.97-mRNA-1	gi|871271533|ref|XP_005111291.2|/9.04901e-174/PREDICTED: gamma-aminobutyric acid receptor subunit rho-2-like [Aplysia californica]	Q5R5M4/2e-32/MOT9_PONAB Monocarboxylate transporter 9 (MCT 9) (Solute carrier family 16 member 9) OS=Pongo abelii (Sumatran orangutan) (Pongo pygmaeus abelii) GN=SLC16A9 MCT9	A0A0B6ZXR1/8e-167/A0A0B6ZXR1_9EUPU Uncharacterized protein (Fragment) OS=Arion vulgaris GN=ORF82817 PE=3 SV=1	PF07690/2.0E-24/Major Facilitator Superfamily
γ-aminobutyric acid receptor (GABA(A))	cellular_component:GO:0016021//integral component of membrane;GO:0030054//cell junction;GO:0045202//synapse;GO:0005886//plasma membrane;molecular_function:GO:0005230//extracellular ligand-gated ion channel activity;GO:0004890//GABA-A receptor activity;	obi:106883576/2e-134/gamma-aminobutyric acid receptor alpha-like; K05175 gamma-aminobutyric acid receptor subunit alpha	maker-Backbone_1300_pilon-snap-gene-0.34-mRNA-1	gi|908504017|ref|XP_013063333.1|/2.04537e-173/PREDICTED: gamma-aminobutyric acid receptor subunit alpha-6-like [Biomphalaria glabrata]	P30191/3e-86/GBRA6_RAT Gamma-aminobutyric acid receptor subunit alpha-6 (GABA(A) receptor subunit alpha-6) OS=Rattus norvegicus (Rat) GN=Gabra6 Gabra-6	V4B8R3/5e-150/V4B8R3_LOTGI Uncharacterized protein OS=Lottia gigantea GN=LOTGIDRAFT_157371 PE=3 SV=1	PR01079/4.1E-6/Gamma-aminobutyric-acid A receptor alpha subunit signature
γ-aminobutyric acid receptor (GABA(A))	NA	ccw:104693567/8e-49/GABRA6; gamma-aminobutyric acid receptor subunit alpha-6; K05175 gamma-aminobutyric acid receptor subunit alpha	augustus-Backbone_1729_pilon-processed-gene-0.1-mRNA-1	NA	Q16445/1e-42/GBRA6_HUMAN Gamma-aminobutyric acid receptor subunit alpha-6 (GABA(A) receptor subunit alpha-6) OS=Homo sapiens (Human) GN=GABRA6	V4C292/4e-52/V4C292_LOTGI Uncharacterized protein (Fragment) OS=Lottia gigantea GN=LOTGIDRAFT_68338 PE=3 SV=1	PR00253/1.2E-37/Gamma-aminobutyric acid A (GABAA) receptor signature
γ-aminobutyric acid receptor (GABA(A))	cellular_component:GO:0016021//integral component of membrane;molecular_function:GO:0005230//extracellular ligand-gated ion channel activity;	myi:110443128/9e-101/gamma-aminobutyric acid receptor subunit rho-3-like; K05186 gamma-aminobutyric acid receptor subunit gamma	maker-Backbone_2890_pilon-snap-gene-3.81-mRNA-1	gi|443717557|gb|ELU08571.1|/1.4834e-94/hypothetical protein CAPTEDRAFT_211232 [Capitella teleta]	P49582/4e-13/ACHA7_MOUSE Neuronal acetylcholine receptor subunit alpha-7 OS=Mus musculus (Mouse) GN=Chrna7 Acra7	A0A210PFR0/8e-100/A0A210PFR0_MIZYE Cys-loop ligand-gated ion channel OS=Mizuhopecten yessoensis GN=KP79_PYT22790 PE=4 SV=1	PF02931/1.7E-12/Neurotransmitter-gated ion-channel ligand binding domain
γ-aminobutyric acid receptor (GABA(A))	NA	myi:110443128/3e-38/gamma-aminobutyric acid receptor subunit rho-3-like; K05186 gamma-aminobutyric acid receptor subunit gamma	augustus-Backbone_4083_pilon-processed-gene-0.9-mRNA-1	gi|762119634|ref|XP_011442729.1|/1.68938e-43/PREDICTED: gamma-aminobutyric acid receptor subunit gamma-2-like isoform X2 [Crassostrea gigas]	NA	K1PH74/8e-41/K1PH74_CRAGI Gamma-aminobutyric acid receptor subunit gamma-2 OS=Crassostrea gigas GN=CGI_10005054 PE=3 SV=1	NA
γ-aminobutyric acid receptor (GABA(A))	cellular_component:GO:0016021//integral component of membrane;molecular_function:GO:0005230//extracellular ligand-gated ion channel activity;	myi:110443128/4e-27/gamma-aminobutyric acid receptor subunit rho-3-like; K05186 gamma-aminobutyric acid receptor subunit gamma	maker-Backbone_4576_pilon-snap-gene-0.56-mRNA-1	gi|676450209|ref|XP_009052304.1|/1.41599e-70/hypothetical protein LOTGIDRAFT_231643 [Lottia gigantea] &gt;gi|556108151|gb|ESO96803.1| hypothetical protein LOTGIDRAFT_231643 [Lottia gigantea]	NA	V3ZZ27/2e-70/V3ZZ27_LOTGI Uncharacterized protein OS=Lottia gigantea GN=LOTGIDRAFT_231643 PE=3 SV=1	PF02931/2.3E-8/Neurotransmitter-gated ion-channel ligand binding domain
γ-aminobutyric acid receptor (GABA(A))	cellular_component:GO:0016021//integral component of membrane;GO:0030054//cell junction;GO:0045202//synapse;GO:0005886//plasma membrane;molecular_function:GO:0005230//extracellular ligand-gated ion channel activity;GO:0004890//GABA-A receptor activity;	obi:106872511/2e-28/gamma-aminobutyric acid receptor subunit beta-like; K05181 gamma-aminobutyric acid receptor subunit beta	maker-Backbone_5013_pilon-snap-gene-0.53-mRNA-1	gi|871254284|ref|XP_012941886.1|/4.92124e-34/PREDICTED: gamma-aminobutyric acid receptor subunit beta-like [Aplysia californica]	P26714/1e-29/GBRB_LYMST Gamma-aminobutyric acid receptor subunit beta (GABA(A) receptor) OS=Lymnaea stagnalis (Great pond snail) (Helix stagnalis)	A3F8U8/3e-31/A3F8U8_HALAI GABA-A receptor OS=Haliotis asinina PE=2 SV=1	PF02932/1.3E-7/Neurotransmitter-gated ion-channel transmembrane region
γ-aminobutyric acid receptor (GABA(A))	cellular_component:GO:0016021//integral component of membrane;molecular_function:GO:0005230//extracellular ligand-gated ion channel activity;	myi:110443128/6e-38/gamma-aminobutyric acid receptor subunit rho-3-like; K05186 gamma-aminobutyric acid receptor subunit gamma	maker-Backbone_6066_pilon-augustus-gene-0.66-mRNA-1	gi|676429709|ref|XP_009045689.1|/1.20343e-47/hypothetical protein LOTGIDRAFT_237606 [Lottia gigantea] &gt;gi|556114949|gb|ESP03601.1| hypothetical protein LOTGIDRAFT_237606 [Lottia gigantea]	NA	V4B7M3/2e-47/V4B7M3_LOTGI Uncharacterized protein OS=Lottia gigantea GN=LOTGIDRAFT_237606 PE=3 SV=1	PF02932/1.9E-6/Neurotransmitter-gated ion-channel transmembrane region
γ-aminobutyric acid receptor (GABA(A))	biological_process:GO:0006914//autophagy;	lak:106160890/1e-59/gamma-aminobutyric acid receptor-associated protein; K08341 GABA(A) receptor-associated protein	augustus-Backbone_17350_pilon-processed-gene-0.1-mRNA-1	gi|298108445|gb|ADI56518.1|/5.6157e-59/GABA(A) receptor-associated protein [Haliotis diversicolor] &gt;gi|383282285|gb|AFH01334.1| GABAA receptor-associated protein [Haliotis diversicolor supertexta] &gt;gi|383282288|gb|AFH01335.1| GABAA receptor-associated protein [Haliotis diversicolor supertexta]	O95166/1e-57/GBRAP_HUMAN Gamma-aminobutyric acid receptor-associated protein (GABA(A) receptor-associated protein) (MM46) OS=Homo sapiens (Human) GN=GABARAP FLC3B HT004	D7RP03/9e-59/D7RP03_HALDV GABA(A) receptor-associated protein OS=Haliotis diversicolor PE=2 SV=1	PF02991/9.8E-38/Autophagy protein Atg8 ubiquitin like
γ-aminobutyric acid receptor (GABA(A))	biological_process:GO:0006914//autophagy;GO:0006419//alanyl-tRNA aminoacylation;cellular_component:GO:0005737//cytoplasm;molecular_function:GO:0005524//ATP binding;GO:0003676//nucleic acid binding;GO:0004813//alanine-tRNA ligase activity;	crg:105335546/2e-15/gamma-aminobutyric acid receptor-associated protein; K08341 GABA(A) receptor-associated protein	augustus-Backbone_17350_pilon-processed-gene-0.2-mRNA-1	gi|405960463|gb|EKC26388.1|/1.06501e-14/Gamma-aminobutyric acid receptor-associated protein [Crassostrea gigas]	O95166/2e-15/GBRAP_HUMAN Gamma-aminobutyric acid receptor-associated protein (GABA(A) receptor-associated protein) (MM46) OS=Homo sapiens (Human) GN=GABARAP FLC3B HT004	T1JJB7/9e-15/T1JJB7_STRMM Uncharacterized protein OS=Strigamia maritima PE=3 SV=1	NA
Olfactory specific medium-chain acyl CoA synthetase	NA	myi:110449011/3e-61/acyl-CoA synthetase family member 2, mitochondrial-like; K00666 fatty-acyl-CoA synthase [EC:6.2.1.-]	augustus-Backbone_2015_pilon-processed-gene-1.15-mRNA-1	gi|871245728|ref|XP_012940381.1|/3.20001e-83/PREDICTED: putative peroxisomal-coenzyme A synthetase isoform X3 [Aplysia californica]	Q7TN78/2e-26/ACSM4_RAT "Acyl-coenzyme A synthetase ACSM4, mitochondrial (EC 6.2.1.2) (Olfactory specific medium-chain acyl CoA synthetase) (O-MACS)" OS=Rattus norvegicus (Rat) GN=Acsm4 Omacs	A0A0B7B1E1/3e-75/A0A0B7B1E1_9EUPU Uncharacterized protein OS=Arion vulgaris GN=ORF151956 PE=4 SV=1	PF00501/3.8E-57/AMP-binding enzyme
Olfactory specific medium-chain acyl CoA synthetase	NA	myi:110449011/5e-49/acyl-CoA synthetase family member 2, mitochondrial-like; K00666 fatty-acyl-CoA synthase [EC:6.2.1.-]	maker-Backbone_2015_pilon-snap-gene-1.136-mRNA-1	gi|871245728|ref|XP_012940381.1|/2.10699e-58/PREDICTED: putative peroxisomal-coenzyme A synthetase isoform X3 [Aplysia californica]	Q80W40/9e-19/ACSM4_MOUSE "Acyl-coenzyme A synthetase ACSM4, mitochondrial (EC 6.2.1.2) (Olfactory specific medium-chain acyl CoA synthetase) (O-MACS)" OS=Mus musculus (Mouse) GN=Acsm4 Omacs	A0A0B7B1E6/2e-55/A0A0B7B1E6_9EUPU Uncharacterized protein OS=Arion vulgaris GN=ORF151979 PE=4 SV=1	PF13193/2.0E-5/AMP-binding enzyme C-terminal domain
Olfactory specific medium-chain acyl CoA synthetase	NA	myi:110449011/2e-63/acyl-CoA synthetase family member 2, mitochondrial-like; K00666 fatty-acyl-CoA synthase [EC:6.2.1.-]	augustus-Backbone_2313_pilon-processed-gene-0.4-mRNA-1	gi|871245728|ref|XP_012940381.1|/3.62356e-87/PREDICTED: putative peroxisomal-coenzyme A synthetase isoform X3 [Aplysia californica]	Q80W40/1e-24/ACSM4_MOUSE "Acyl-coenzyme A synthetase ACSM4, mitochondrial (EC 6.2.1.2) (Olfactory specific medium-chain acyl CoA synthetase) (O-MACS)" OS=Mus musculus (Mouse) GN=Acsm4 Omacs	A0A0B7B1E6/8e-82/A0A0B7B1E6_9EUPU Uncharacterized protein OS=Arion vulgaris GN=ORF151979 PE=4 SV=1	PF13193/5.2E-8/AMP-binding enzyme C-terminal domain
Serpentine type 7TM GPCR chemoreceptor Srw	cellular_component:GO:0016021//integral component of membrane;molecular_function:GO:0008528//G-protein coupled peptide receptor activity;	crg:105327504/1e-51/sex peptide receptor-like; K08428 G protein-coupled receptor 139	maker-Backbone_18_pilon-augustus-gene-0.48-mRNA-1	gi|524901650|ref|XP_005107230.1|/2.81948e-175/PREDICTED: FMRFamide receptor-like isoform X1 [Aplysia californica]	Q8SWR3/2e-96/SPR_DROME Sex peptide receptor OS=Drosophila melanogaster (Fruit fly) GN=SPR CG16752	V4BXC4/3e-170/V4BXC4_LOTGI Uncharacterized protein (Fragment) OS=Lottia gigantea GN=LOTGIDRAFT_94766 PE=4 SV=1	PF10324/2.8E-28/Serpentine type 7TM GPCR chemoreceptor Srw
Serpentine type 7TM GPCR chemoreceptor Srw	NA	epa:110251095/3e-28/uncharacterized protein LOC110251095; K11491 condensin-2 complex subunit D3	maker-Backbone_26_pilon-augustus-gene-0.55-mRNA-1	gi|871248899|ref|XP_012940931.1|/1.05686e-44/PREDICTED: uncharacterized protein LOC106012455 [Aplysia californica]	P46663/2e-06/BKRB1_HUMAN B1 bradykinin receptor (B1R) (BK-1 receptor) OS=Homo sapiens (Human) GN=BDKRB1 BRADYB1	W4Z2V4/4e-36/W4Z2V4_STRPU Uncharacterized protein OS=Strongylocentrotus purpuratus PE=4 SV=1	PF10324/1.7E-15/Serpentine type 7TM GPCR chemoreceptor Srw
Serpentine type 7TM GPCR chemoreceptor Srw	NA	bpec:110158281/3e-32/uncharacterized protein LOC110158281; K15261 poly [ADP-ribose] polymerase 10/14/15 [EC:2.4.2.30]	maker-Backbone_33_pilon-augustus-gene-3.96-mRNA-1	gi|528515028|ref|XP_005161593.1|/9.50543e-64/PREDICTED: GTPase IMAP family member 8 [Danio rerio] &gt;gi|688607128|ref|XP_009294065.1| PREDICTED: GTPase IMAP family member 8 [Danio rerio]	Q8NHV1/4e-34/GIMA7_HUMAN GTPase IMAP family member 7 (Immunity-associated nucleotide 7 protein) (IAN-7) OS=Homo sapiens (Human) GN=GIMAP7 IAN7	A0A060YUB8/5e-43/A0A060YUB8_ONCMY Uncharacterized protein OS=Oncorhynchus mykiss GN=GSONMT00046664001 PE=4 SV=1	PF10324/7.4E-12/Serpentine type 7TM GPCR chemoreceptor Srw
Serpentine type 7TM GPCR chemoreceptor Srw	NA	NA	maker-Backbone_39_pilon-snap-gene-0.31-mRNA-1	gi|871270740|ref|XP_012945008.1|/7.72687e-15/PREDICTED: allatostatin-A receptor-like [Aplysia californica]	NA	C5H675/7e-10/C5H675_APLCA Chemosensory receptor B OS=Aplysia californica PE=2 SV=1	PF10324/7.5E-9/Serpentine type 7TM GPCR chemoreceptor Srw
Serpentine type 7TM GPCR chemoreceptor Srw	NA	NA	augustus-Backbone_92_pilon-processed-gene-3.35-mRNA-1	gi|908476012|ref|XP_013090255.1|/6.01617e-12/PREDICTED: neuropeptides capa receptor-like [Biomphalaria glabrata]	NA	A0A182ZPL7/3e-08/A0A182ZPL7_BIOGL Uncharacterized protein OS=Biomphalaria glabrata PE=4 SV=1	PF10324/2.3E-11/Serpentine type 7TM GPCR chemoreceptor Srw
Serpentine type 7TM GPCR chemoreceptor Srw	NA	NA	maker-Backbone_121_pilon-augustus-gene-0.49-mRNA-1	gi|871264638|ref|XP_012943852.1|/5.00214e-23/PREDICTED: uncharacterized protein LOC101856294 [Aplysia californica]	NA	A0A0B6ZHU5/5e-12/A0A0B6ZHU5_9EUPU Uncharacterized protein OS=Arion vulgaris GN=ORF62195 PE=4 SV=1	PF10324/4.3E-9/Serpentine type 7TM GPCR chemoreceptor Srw
Serpentine type 7TM GPCR chemoreceptor Srw	NA	dvi:Dvir_GJ11962/2e-07/uncharacterized protein, isoform A; K14071 leucokinin receptor	maker-Backbone_121_pilon-snap-gene-0.54-mRNA-1	gi|524866486|ref|XP_005090064.1|/2.12117e-24/PREDICTED: FMRFamide receptor-like [Aplysia californica]	NA	C0M0N9/7e-14/C0M0N9_APLDA Multitransmembrane protein (Fragment) OS=Aplysia dactylomela PE=2 SV=1	PF10324/1.3E-10/Serpentine type 7TM GPCR chemoreceptor Srw
Serpentine type 7TM GPCR chemoreceptor Srw	NA	myi:110461717/6e-09/C-C chemokine receptor type 2-like; K08428 G protein-coupled receptor 139	maker-Backbone_121_pilon-snap-gene-0.60-mRNA-1	gi|871264638|ref|XP_012943852.1|/7.04989e-32/PREDICTED: uncharacterized protein LOC101856294 [Aplysia californica]	Q9JJS7/4e-06/P2RY4_MOUSE P2Y purinoceptor 4 (P2Y4) OS=Mus musculus (Mouse) GN=P2ry4 P2y4r	C0M0N9/6e-21/C0M0N9_APLDA Multitransmembrane protein (Fragment) OS=Aplysia dactylomela PE=2 SV=1	PF10324/7.3E-10/Serpentine type 7TM GPCR chemoreceptor Srw
Serpentine type 7TM GPCR chemoreceptor Srw	NA	obi:106871985/1e-07/FMRFamide receptor-like; K04216 nociceptin receptor	augustus-Backbone_130_pilon-processed-gene-7.6-mRNA-1	gi|524887510|ref|XP_005100340.1|/4.24942e-22/PREDICTED: allatostatin-A receptor-like [Aplysia californica]	NA	C5H675/4e-13/C5H675_APLCA Chemosensory receptor B OS=Aplysia californica PE=2 SV=1	PF10324/5.1E-8/Serpentine type 7TM GPCR chemoreceptor Srw
Serpentine type 7TM GPCR chemoreceptor Srw	NA	NA	augustus-Backbone_143_pilon-processed-gene-0.13-mRNA-1	gi|576693544|gb|EUB57154.1|/5.71355e-09/FMRFamide receptor [Echinococcus granulosus] &gt;gi|674563400|emb|CDS22365.1| g protein coupled receptor [Echinococcus granulosus]	NA	U6JIU4/1e-08/U6JIU4_ECHGR FMRFamide receptor OS=Echinococcus granulosus GN=EGR_07971 PE=4 SV=1	PF10324/5.3E-8/Serpentine type 7TM GPCR chemoreceptor Srw
Serpentine type 7TM GPCR chemoreceptor Srw	NA	NA	augustus-Backbone_148_pilon-processed-gene-0.0-mRNA-1	gi|524887508|ref|XP_005100339.1|/7.93723e-13/PREDICTED: allatostatin-A receptor-like [Aplysia californica]	NA	A0A182ZPL7/4e-17/A0A182ZPL7_BIOGL Uncharacterized protein OS=Biomphalaria glabrata PE=4 SV=1	PF10324/4.5E-9/Serpentine type 7TM GPCR chemoreceptor Srw
Serpentine type 7TM GPCR chemoreceptor Srw	NA	NA	augustus-Backbone_162_pilon-processed-gene-0.2-mRNA-1	gi|524915931|ref|XP_005112751.1|/1.6998e-23/PREDICTED: uncharacterized protein LOC101860068 [Aplysia californica]	NA	C5H675/4e-15/C5H675_APLCA Chemosensory receptor B OS=Aplysia californica PE=2 SV=1	PF10324/6.5E-11/Serpentine type 7TM GPCR chemoreceptor Srw
Serpentine type 7TM GPCR chemoreceptor Srw	NA	amex:103034900/2e-07/proteinase-activated receptor 2-like; K04234 coagulation factor II (thrombin) receptor-like 1	snap-Backbone_165_pilon-processed-gene-2.71-mRNA-1	gi|524907764|ref|XP_005108995.1|/3.58163e-37/PREDICTED: uncharacterized protein LOC101856054 [Aplysia californica]	NA	C5H675/8e-30/C5H675_APLCA Chemosensory receptor B OS=Aplysia californica PE=2 SV=1	PF10324/3.7E-16/Serpentine type 7TM GPCR chemoreceptor Srw
Serpentine type 7TM GPCR chemoreceptor Srw	NA	myi:110461717/2e-06/C-C chemokine receptor type 2-like; K08428 G protein-coupled receptor 139	augustus-Backbone_189_pilon-processed-gene-7.9-mRNA-1	gi|524887510|ref|XP_005100340.1|/6.13935e-27/PREDICTED: allatostatin-A receptor-like [Aplysia californica]	NA	C0M0N9/2e-20/C0M0N9_APLDA Multitransmembrane protein (Fragment) OS=Aplysia dactylomela PE=2 SV=1	PF10324/1.2E-15/Serpentine type 7TM GPCR chemoreceptor Srw
Serpentine type 7TM GPCR chemoreceptor Srw	NA	sko:102808511/2e-08/neuromedin-U receptor 2-like; K05053 neuromedin U receptor 2	augustus-Backbone_212_pilon-processed-gene-0.2-mRNA-1	gi|524903418|ref|XP_005107909.1|/1.7626e-30/PREDICTED: adenosine receptor A1-like [Aplysia californica]	NA	C5H675/1e-18/C5H675_APLCA Chemosensory receptor B OS=Aplysia californica PE=2 SV=1	PF10324/2.4E-20/Serpentine type 7TM GPCR chemoreceptor Srw
Serpentine type 7TM GPCR chemoreceptor Srw	NA	NA	snap-Backbone_227_pilon-processed-gene-8.68-mRNA-1	gi|908459419|ref|XP_013084890.1|/4.12754e-11/PREDICTED: uncharacterized protein LOC106069711 [Biomphalaria glabrata]	NA	NA	PF10324/1.8E-7/Serpentine type 7TM GPCR chemoreceptor Srw
Serpentine type 7TM GPCR chemoreceptor Srw	cellular_component:GO:0016021//integral component of membrane;molecular_function:GO:0008528//G-protein coupled peptide receptor activity;	NA	snap-Backbone_330_pilon-processed-gene-2.40-mRNA-1	gi|524887508|ref|XP_005100339.1|/9.55125e-15/PREDICTED: allatostatin-A receptor-like [Aplysia californica]	NA	C5H675/8e-13/C5H675_APLCA Chemosensory receptor B OS=Aplysia californica PE=2 SV=1	PF10324/9.5E-9/Serpentine type 7TM GPCR chemoreceptor Srw
Serpentine type 7TM GPCR chemoreceptor Srw	NA	nvi:100123518/2e-21/ATP-dependent helicase brm-like; K11647 SWI/SNF-related matrix-associated actin-dependent regulator of chromatin subfamily A member 2/4 [EC:3.6.4.-]	maker-Backbone_385_pilon-snap-gene-1.52-mRNA-1	gi|669319297|gb|KFD59736.1|/3.87385e-76/hypothetical protein M514_28088 [Trichuris suis]	Q9Y2Q1/2e-09/ZN257_HUMAN Zinc finger protein 257 (Bone marrow zinc finger 4) (BMZF-4) OS=Homo sapiens (Human) GN=ZNF257 BMZF4	A0A085MR90/7e-76/A0A085MR90_9BILA Uncharacterized protein OS=Trichuris suis GN=M514_28088 PE=4 SV=1	PF10324/2.3E-5/Serpentine type 7TM GPCR chemoreceptor Srw
Serpentine type 7TM GPCR chemoreceptor Srw	NA	lak:106157047/2e-08/FMRFamide receptor-like; K04282 thyrotropin-releasing hormone receptor	augustus-Backbone_466_pilon-processed-gene-2.13-mRNA-1	gi|908422717|ref|XP_013072739.1|/1.3414e-27/PREDICTED: allatostatin-A receptor-like [Biomphalaria glabrata]	O08726/5e-06/GALR2_RAT Galanin receptor type 2 (GAL2-R) (GALR-2) OS=Rattus norvegicus (Rat) GN=Galr2 Galnr2	A0A0B6ZHU5/2e-21/A0A0B6ZHU5_9EUPU Uncharacterized protein OS=Arion vulgaris GN=ORF62195 PE=4 SV=1	PF10324/1.1E-10/Serpentine type 7TM GPCR chemoreceptor Srw
Serpentine type 7TM GPCR chemoreceptor Srw	NA	sasa:106581425/2e-09/P2Y purinoceptor 3-like; K04272 purinergic receptor P2Y, G protein-coupled, 6	augustus-Backbone_478_pilon-processed-gene-3.18-mRNA-1	gi|524903418|ref|XP_005107909.1|/1.45522e-23/PREDICTED: adenosine receptor A1-like [Aplysia californica]	Q9VZW5/2e-06/FMAR_DROME FMRFamide receptor (DFR) (DrmFMRFa-R) (Larval opioid receptor) OS=Drosophila melanogaster (Fruit fly) GN=FR FMRFaR CG2114	C5H877/6e-14/C5H877_APLCA Chemosensory receptor A OS=Aplysia californica PE=2 SV=1	PF10324/1.4E-7/Serpentine type 7TM GPCR chemoreceptor Srw
Serpentine type 7TM GPCR chemoreceptor Srw	NA	adf:107345618/3e-07/somatostatin receptor type 5-like; K04225 tachykinin-like receptor	augustus-Backbone_619_pilon-processed-gene-0.0-mRNA-1	gi|871252813|ref|XP_012941609.1|/1.38168e-30/PREDICTED: growth hormone secretagogue receptor type 1-like [Aplysia californica]	NA	C0M0N9/1e-23/C0M0N9_APLDA Multitransmembrane protein (Fragment) OS=Aplysia dactylomela PE=2 SV=1	PF10324/1.4E-18/Serpentine type 7TM GPCR chemoreceptor Srw
Serpentine type 7TM GPCR chemoreceptor Srw	cellular_component:GO:0016021//integral component of membrane;molecular_function:GO:0004930//G-protein coupled receptor activity;	myi:110449139/3e-26/FMRFamide receptor-like; K04282 thyrotropin-releasing hormone receptor	augustus-Backbone_633_pilon-processed-gene-0.3-mRNA-1	gi|762124913|ref|XP_011445471.1|/6.0359e-24/PREDICTED: probable G-protein coupled receptor 139 [Crassostrea gigas] &gt;gi|405955818|gb|EKC22775.1| hypothetical protein CGI_10001494 [Crassostrea gigas]	Q6DWJ6/3e-07/GP139_HUMAN Probable G-protein coupled receptor 139 (G(q)-coupled orphan receptor GPRg1) (G-protein-coupled receptor PGR3) OS=Homo sapiens (Human) GN=GPR139 GPRG1 PGR3	A0A210QZM9/1e-27/A0A210QZM9_MIZYE Orexin receptor type 2 OS=Mizuhopecten yessoensis GN=KP79_PYT15225 PE=4 SV=1	PF10324/2.0E-7/Serpentine type 7TM GPCR chemoreceptor Srw
Serpentine type 7TM GPCR chemoreceptor Srw	NA	obi:106871985/2e-11/FMRFamide receptor-like; K04216 nociceptin receptor	augustus-Backbone_709_pilon-processed-gene-1.15-mRNA-1	gi|524866486|ref|XP_005090064.1|/9.33982e-30/PREDICTED: FMRFamide receptor-like [Aplysia californica]	P79178/6e-06/FPR3_GORGO N-formyl peptide receptor 3 (FMLP-related receptor II) (FMLP-R-II) (Formyl peptide receptor-like 2) (Fragment) OS=Gorilla gorilla gorilla (Western lowland gorilla) GN=FPR3 FPRL2	C0M0N9/2e-18/C0M0N9_APLDA Multitransmembrane protein (Fragment) OS=Aplysia dactylomela PE=2 SV=1	PF10324/1.5E-8/Serpentine type 7TM GPCR chemoreceptor Srw
Serpentine type 7TM GPCR chemoreceptor Srw	NA	amex:103035423/7e-08/proteinase-activated receptor 2-like; K04234 coagulation factor II (thrombin) receptor-like 1	maker-Backbone_746_pilon-snap-gene-1.57-mRNA-1	gi|524911009|ref|XP_005110376.1|/3.98755e-29/PREDICTED: tachykinin-like peptides receptor 86C [Aplysia californica]	NA	A0A0B6ZR42/5e-19/A0A0B6ZR42_9EUPU Uncharacterized protein OS=Arion vulgaris GN=ORF73587 PE=4 SV=1	PF10324/2.3E-12/Serpentine type 7TM GPCR chemoreceptor Srw
Serpentine type 7TM GPCR chemoreceptor Srw	NA	NA	augustus-Backbone_769_pilon-processed-gene-1.4-mRNA-1	gi|908422717|ref|XP_013072739.1|/4.28867e-29/PREDICTED: allatostatin-A receptor-like [Biomphalaria glabrata]	NA	C5H877/4e-22/C5H877_APLCA Chemosensory receptor A OS=Aplysia californica PE=2 SV=1	PF10324/9.4E-13/Serpentine type 7TM GPCR chemoreceptor Srw
Serpentine type 7TM GPCR chemoreceptor Srw	NA	NA	augustus-Backbone_769_pilon-processed-gene-1.5-mRNA-1	gi|908422717|ref|XP_013072739.1|/2.88771e-29/PREDICTED: allatostatin-A receptor-like [Biomphalaria glabrata]	NA	C5H877/1e-20/C5H877_APLCA Chemosensory receptor A OS=Aplysia californica PE=2 SV=1	PF10324/9.2E-12/Serpentine type 7TM GPCR chemoreceptor Srw
Serpentine type 7TM GPCR chemoreceptor Srw	NA	oaa:100074078/1e-06/G-protein coupled receptor 35-like; K04276 G protein-coupled receptor 35	augustus-Backbone_791_pilon-processed-gene-0.5-mRNA-1	gi|908422717|ref|XP_013072739.1|/8.4277e-35/PREDICTED: allatostatin-A receptor-like [Biomphalaria glabrata]	A5PLE7/3e-06/GP83A_DANRE G-protein coupled receptor 183-A OS=Danio rerio (Zebrafish) (Brachydanio rerio) GN=gpr183a gpr183 zgc:165579	C5H675/1e-26/C5H675_APLCA Chemosensory receptor B OS=Aplysia californica PE=2 SV=1	PF10324/2.0E-15/Serpentine type 7TM GPCR chemoreceptor Srw
Serpentine type 7TM GPCR chemoreceptor Srw	NA	NA	augustus-Backbone_991_pilon-processed-gene-0.0-mRNA-1	gi|524915931|ref|XP_005112751.1|/1.13285e-18/PREDICTED: uncharacterized protein LOC101860068 [Aplysia californica]	NA	C5H877/7e-11/C5H877_APLCA Chemosensory receptor A OS=Aplysia californica PE=2 SV=1	PF10324/3.2E-6/Serpentine type 7TM GPCR chemoreceptor Srw
Serpentine type 7TM GPCR chemoreceptor Srw	NA	NA	snap-Backbone_1012_pilon-processed-gene-2.65-mRNA-1	gi|524887508|ref|XP_005100339.1|/1.29938e-19/PREDICTED: allatostatin-A receptor-like [Aplysia californica]	NA	C5H877/3e-11/C5H877_APLCA Chemosensory receptor A OS=Aplysia californica PE=2 SV=1	PF10324/1.0E-7/Serpentine type 7TM GPCR chemoreceptor Srw
Serpentine type 7TM GPCR chemoreceptor Srw	NA	adf:107345618/2e-08/somatostatin receptor type 5-like; K04225 tachykinin-like receptor	augustus-Backbone_1068_pilon-processed-gene-0.4-mRNA-1	gi|871252815|ref|XP_012941610.1|/1.09611e-26/PREDICTED: growth hormone secretagogue receptor type 1-like [Aplysia californica]	NA	C0M0N9/1e-20/C0M0N9_APLDA Multitransmembrane protein (Fragment) OS=Aplysia dactylomela PE=2 SV=1	PF10324/7.1E-17/Serpentine type 7TM GPCR chemoreceptor Srw
Serpentine type 7TM GPCR chemoreceptor Srw	NA	NA	augustus-Backbone_1073_pilon-processed-gene-3.4-mRNA-1	gi|908435045|ref|XP_013077191.1|/2.09963e-23/PREDICTED: uncharacterized protein LOC106063385 [Biomphalaria glabrata]	NA	A0A0B6ZHU5/3e-14/A0A0B6ZHU5_9EUPU Uncharacterized protein OS=Arion vulgaris GN=ORF62195 PE=4 SV=1	PF10324/1.4E-13/Serpentine type 7TM GPCR chemoreceptor Srw
Serpentine type 7TM GPCR chemoreceptor Srw	NA	adf:107345618/8e-08/somatostatin receptor type 5-like; K04225 tachykinin-like receptor	snap-Backbone_1073_pilon-processed-gene-3.24-mRNA-1	gi|908409540|ref|XP_013065800.1|/3.47952e-14/PREDICTED: N-formyl peptide receptor 2-like [Biomphalaria glabrata]	O62795/4e-06/OPSD_PAGGO Rhodopsin OS=Pagophilus groenlandicus (Harp seal) (Phoca groenlandica) GN=RHO	A0A0B6ZHU5/3e-09/A0A0B6ZHU5_9EUPU Uncharacterized protein OS=Arion vulgaris GN=ORF62195 PE=4 SV=1	PF10324/2.5E-8/Serpentine type 7TM GPCR chemoreceptor Srw
Serpentine type 7TM GPCR chemoreceptor Srw	NA	lcm:102353553/5e-20/sorting nexin-29-like; K17935 sorting nexin-29	maker-Backbone_1081_pilon-snap-gene-2.135-mRNA-1	gi|405974301|gb|EKC38957.1|/3.80311e-56/hypothetical protein CGI_10026724 [Crassostrea gigas]	NA	K1QPS7/6e-56/K1QPS7_CRAGI Uncharacterized protein OS=Crassostrea gigas GN=CGI_10026724 PE=4 SV=1	PF10324/3.9E-15/Serpentine type 7TM GPCR chemoreceptor Srw
Serpentine type 7TM GPCR chemoreceptor Srw	NA	hai:109377401/7e-07/N-formyl peptide receptor 2-like; K04173 formyl peptide receptor-like	augustus-Backbone_1272_pilon-processed-gene-5.23-mRNA-1	gi|524895813|ref|XP_005104388.1|/4.58922e-26/PREDICTED: probable G-protein coupled receptor 139 [Aplysia californica] &gt;gi|871251170|ref|XP_012941326.1| PREDICTED: probable G-protein coupled receptor 139 [Aplysia californica]	NA	C5H877/6e-19/C5H877_APLCA Chemosensory receptor A OS=Aplysia californica PE=2 SV=1	PF10324/4.6E-11/Serpentine type 7TM GPCR chemoreceptor Srw
Serpentine type 7TM GPCR chemoreceptor Srw	NA	lak:106162945/2e-08/FMRFamide receptor-like; K08428 G protein-coupled receptor 139	maker-Backbone_1272_pilon-snap-gene-5.127-mRNA-1	gi|524913887|ref|XP_005111766.1|/2.38611e-27/PREDICTED: probable G-protein coupled receptor B0563.6 [Aplysia californica]	NA	C0M0N9/2e-17/C0M0N9_APLDA Multitransmembrane protein (Fragment) OS=Aplysia dactylomela PE=2 SV=1	PF10324/9.8E-9/Serpentine type 7TM GPCR chemoreceptor Srw
Serpentine type 7TM GPCR chemoreceptor Srw	NA	sko:102808511/3e-08/neuromedin-U receptor 2-like; K05053 neuromedin U receptor 2	augustus-Backbone_1277_pilon-processed-gene-0.5-mRNA-1	gi|524903418|ref|XP_005107909.1|/2.38323e-32/PREDICTED: adenosine receptor A1-like [Aplysia californica]	NA	C5H675/5e-20/C5H675_APLCA Chemosensory receptor B OS=Aplysia californica PE=2 SV=1	PF10324/7.3E-20/Serpentine type 7TM GPCR chemoreceptor Srw
Serpentine type 7TM GPCR chemoreceptor Srw	NA	sko:102808511/8e-08/neuromedin-U receptor 2-like; K05053 neuromedin U receptor 2	snap-Backbone_1277_pilon-processed-gene-0.17-mRNA-1	gi|524907764|ref|XP_005108995.1|/7.68618e-29/PREDICTED: uncharacterized protein LOC101856054 [Aplysia californica]	NA	C5H877/2e-19/C5H877_APLCA Chemosensory receptor A OS=Aplysia californica PE=2 SV=1	PF10324/1.1E-15/Serpentine type 7TM GPCR chemoreceptor Srw
Serpentine type 7TM GPCR chemoreceptor Srw	NA	spu:754750/8e-20/uncharacterized LOC754750; K11647 SWI/SNF-related matrix-associated actin-dependent regulator of chromatin subfamily A member 2/4 [EC:3.6.4.-]	maker-Backbone_1403_pilon-snap-gene-1.90-mRNA-1	gi|999966201|gb|KXJ05377.1|/2.86602e-35/putative RNA-directed DNA polymerase from transposon X-element, partial [Exaiptasia pallida]	Q95SX7/4e-13/RTBS_DROME Probable RNA-directed DNA polymerase from transposon BS (EC 2.7.7.49) (Reverse transcriptase) OS=Drosophila melanogaster (Fruit fly) GN=RTase	A0A1B6M5P8/1e-28/A0A1B6M5P8_9HEMI Uncharacterized protein OS=Graphocephala atropunctata GN=g.40381 PE=4 SV=1	PF10324/3.8E-10/Serpentine type 7TM GPCR chemoreceptor Srw
Serpentine type 7TM GPCR chemoreceptor Srw	NA	sasa:106582126/3e-06/cholecystokinin receptor-like; K04194 cholecystokinin A receptor	augustus-Backbone_1457_pilon-processed-gene-0.4-mRNA-1	gi|524866486|ref|XP_005090064.1|/4.7452e-13/PREDICTED: FMRFamide receptor-like [Aplysia californica]	NA	K1R909/3e-08/K1R909_CRAGI Uncharacterized protein OS=Crassostrea gigas GN=CGI_10026119 PE=4 SV=1	PF10324/3.0E-6/Serpentine type 7TM GPCR chemoreceptor Srw
Serpentine type 7TM GPCR chemoreceptor Srw	NA	crg:105345803/6e-07/FMRFamide receptor; K04208 neuropeptide Y receptor type 6	augustus-Backbone_1463_pilon-processed-gene-5.12-mRNA-1	gi|524903418|ref|XP_005107909.1|/1.37941e-20/PREDICTED: adenosine receptor A1-like [Aplysia californica]	Q9VZW5/5e-10/FMAR_DROME FMRFamide receptor (DFR) (DrmFMRFa-R) (Larval opioid receptor) OS=Drosophila melanogaster (Fruit fly) GN=FR FMRFaR CG2114	C5H877/4e-14/C5H877_APLCA Chemosensory receptor A OS=Aplysia californica PE=2 SV=1	PF10324/3.5E-10/Serpentine type 7TM GPCR chemoreceptor Srw
Serpentine type 7TM GPCR chemoreceptor Srw	NA	NA	snap-Backbone_1463_pilon-processed-gene-4.14-mRNA-1	gi|524890710|ref|XP_005101898.1|/3.98785e-15/PREDICTED: uncharacterized protein LOC101858642 [Aplysia californica]	NA	A0A182ZPL7/2e-08/A0A182ZPL7_BIOGL Uncharacterized protein OS=Biomphalaria glabrata PE=4 SV=1	PF10324/5.7E-8/Serpentine type 7TM GPCR chemoreceptor Srw
Serpentine type 7TM GPCR chemoreceptor Srw	cellular_component:GO:0016021//integral component of membrane;molecular_function:GO:0004930//G-protein coupled receptor activity;	crg:105349066/2e-27/neuromedin-U receptor 2; K04322 cysteinyl leukotriene receptor 1	augustus-Backbone_1467_pilon-processed-gene-3.13-mRNA-1	gi|405952719|gb|EKC20497.1|/1.21716e-26/hypothetical protein CGI_10005970 [Crassostrea gigas]	Q9VZW5/4e-06/FMAR_DROME FMRFamide receptor (DFR) (DrmFMRFa-R) (Larval opioid receptor) OS=Drosophila melanogaster (Fruit fly) GN=FR FMRFaR CG2114	K1P9R6/2e-26/K1P9R6_CRAGI Uncharacterized protein OS=Crassostrea gigas GN=CGI_10005970 PE=4 SV=1	PF10324/5.5E-8/Serpentine type 7TM GPCR chemoreceptor Srw
Serpentine type 7TM GPCR chemoreceptor Srw	NA	obi:106881783/7e-07/sex peptide receptor-like; K08428 G protein-coupled receptor 139	maker-Backbone_1523_pilon-augustus-gene-0.73-mRNA-1	gi|524866486|ref|XP_005090064.1|/7.17272e-22/PREDICTED: FMRFamide receptor-like [Aplysia californica]	NA	C5H877/6e-14/C5H877_APLCA Chemosensory receptor A OS=Aplysia californica PE=2 SV=1	PF10324/2.3E-8/Serpentine type 7TM GPCR chemoreceptor Srw
Serpentine type 7TM GPCR chemoreceptor Srw	NA	crg:109619752/6e-08/psychosine receptor-like; K08428 G protein-coupled receptor 139	augustus-Backbone_1575_pilon-processed-gene-0.6-mRNA-1	gi|524887508|ref|XP_005100339.1|/2.2353e-28/PREDICTED: allatostatin-A receptor-like [Aplysia californica]	P79178/5e-07/FPR3_GORGO N-formyl peptide receptor 3 (FMLP-related receptor II) (FMLP-R-II) (Formyl peptide receptor-like 2) (Fragment) OS=Gorilla gorilla gorilla (Western lowland gorilla) GN=FPR3 FPRL2	C5H877/3e-21/C5H877_APLCA Chemosensory receptor A OS=Aplysia californica PE=2 SV=1	PF10324/4.9E-12/Serpentine type 7TM GPCR chemoreceptor Srw
Serpentine type 7TM GPCR chemoreceptor Srw	cellular_component:GO:0016021//integral component of membrane;molecular_function:GO:0008528//G-protein coupled peptide receptor activity;	nvl:108565057/9e-06/prolactin-releasing peptide receptor-like; K04209 neuropeptide Y receptor, invertebrate	maker-Backbone_1624_pilon-snap-gene-0.22-mRNA-1	gi|676442811|ref|XP_009049921.1|/1.07833e-29/hypothetical protein LOTGIDRAFT_158519 [Lottia gigantea] &gt;gi|556110783|gb|ESO99434.1| hypothetical protein LOTGIDRAFT_158519 [Lottia gigantea]	NA	V4CC38/2e-29/V4CC38_LOTGI Uncharacterized protein OS=Lottia gigantea GN=LOTGIDRAFT_158519 PE=4 SV=1	PF10324/6.9E-11/Serpentine type 7TM GPCR chemoreceptor Srw
Serpentine type 7TM GPCR chemoreceptor Srw	NA	NA	augustus-Backbone_1715_pilon-processed-gene-0.0-mRNA-1	gi|871256208|ref|XP_012942255.1|/3.04041e-14/PREDICTED: cysteinyl leukotriene receptor 1-like [Aplysia californica]	NA	A0A0B6ZR42/1e-12/A0A0B6ZR42_9EUPU Uncharacterized protein OS=Arion vulgaris GN=ORF73587 PE=4 SV=1	PF10324/9.8E-7/Serpentine type 7TM GPCR chemoreceptor Srw
Serpentine type 7TM GPCR chemoreceptor Srw	NA	NA	augustus-Backbone_1821_pilon-processed-gene-0.12-mRNA-1	gi|908461858|ref|XP_013085673.1|/6.22168e-15/PREDICTED: uncharacterized protein LOC106070342 [Biomphalaria glabrata]	NA	A0A210QKX2/1e-09/A0A210QKX2_MIZYE FMRFamide receptor OS=Mizuhopecten yessoensis GN=KP79_PYT16595 PE=4 SV=1	PF10324/5.1E-12/Serpentine type 7TM GPCR chemoreceptor Srw
Serpentine type 7TM GPCR chemoreceptor Srw	NA	lgi:LOTGIDRAFT_159904/1e-07/hypothetical protein; K04216 nociceptin receptor	maker-Backbone_1843_pilon-augustus-gene-0.54-mRNA-1	gi|908422717|ref|XP_013072739.1|/9.31708e-35/PREDICTED: allatostatin-A receptor-like [Biomphalaria glabrata]	NA	C5H675/7e-25/C5H675_APLCA Chemosensory receptor B OS=Aplysia californica PE=2 SV=1	PF10324/5.6E-13/Serpentine type 7TM GPCR chemoreceptor Srw
Serpentine type 7TM GPCR chemoreceptor Srw	NA	NA	maker-Backbone_1843_pilon-snap-gene-0.65-mRNA-1	gi|524887510|ref|XP_005100340.1|/2.99602e-27/PREDICTED: allatostatin-A receptor-like [Aplysia californica]	NA	C5H675/7e-19/C5H675_APLCA Chemosensory receptor B OS=Aplysia californica PE=2 SV=1	PF10324/1.9E-11/Serpentine type 7TM GPCR chemoreceptor Srw
Serpentine type 7TM GPCR chemoreceptor Srw	NA	sfm:108918379/8e-09/neuromedin-U receptor 2-like; K05052 neuromedin U receptor 1	maker-Backbone_1898_pilon-snap-gene-0.27-mRNA-1	gi|524907764|ref|XP_005108995.1|/8.14597e-27/PREDICTED: uncharacterized protein LOC101856054 [Aplysia californica]	Q9JJI5/1e-08/NMUR1_RAT Neuromedin-U receptor 1 (NMU-R1) (G-protein coupled receptor 66) (G-protein coupled receptor FM-3) OS=Rattus norvegicus (Rat) GN=Nmur1 Gpr66	C5H877/8e-24/C5H877_APLCA Chemosensory receptor A OS=Aplysia californica PE=2 SV=1	PF10324/5.4E-16/Serpentine type 7TM GPCR chemoreceptor Srw
Serpentine type 7TM GPCR chemoreceptor Srw	NA	dpl:KGM_209869/2e-07/allatotropin receptor; K04239 hypocretin (orexin) receptor 2	augustus-Backbone_1954_pilon-processed-gene-0.9-mRNA-1	gi|908422717|ref|XP_013072739.1|/6.94148e-29/PREDICTED: allatostatin-A receptor-like [Biomphalaria glabrata]	NA	C5H675/2e-26/C5H675_APLCA Chemosensory receptor B OS=Aplysia californica PE=2 SV=1	PF10324/7.2E-17/Serpentine type 7TM GPCR chemoreceptor Srw
Serpentine type 7TM GPCR chemoreceptor Srw	cellular_component:GO:0016021//integral component of membrane;molecular_function:GO:0004930//G-protein coupled receptor activity;	lak:106157047/7e-11/FMRFamide receptor-like; K04282 thyrotropin-releasing hormone receptor	snap-Backbone_2045_pilon-processed-gene-0.5-mRNA-1	gi|676473873|ref|XP_009059961.1|/3.48522e-16/hypothetical protein LOTGIDRAFT_153971 [Lottia gigantea] &gt;gi|556100257|gb|ESO88909.1| hypothetical protein LOTGIDRAFT_153971 [Lottia gigantea]	Q9VZW5/1e-06/FMAR_DROME FMRFamide receptor (DFR) (DrmFMRFa-R) (Larval opioid receptor) OS=Drosophila melanogaster (Fruit fly) GN=FR FMRFaR CG2114	V4BK32/6e-16/V4BK32_LOTGI Uncharacterized protein OS=Lottia gigantea GN=LOTGIDRAFT_153971 PE=4 SV=1	PF10324/7.2E-5/Serpentine type 7TM GPCR chemoreceptor Srw
Serpentine type 7TM GPCR chemoreceptor Srw	cellular_component:GO:0016021//integral component of membrane;molecular_function:GO:0004930//G-protein coupled receptor activity;	lak:106157047/2e-09/FMRFamide receptor-like; K04282 thyrotropin-releasing hormone receptor	snap-Backbone_2045_pilon-processed-gene-0.6-mRNA-1	gi|676473873|ref|XP_009059961.1|/3.91076e-16/hypothetical protein LOTGIDRAFT_153971 [Lottia gigantea] &gt;gi|556100257|gb|ESO88909.1| hypothetical protein LOTGIDRAFT_153971 [Lottia gigantea]	Q9VZW5/3e-06/FMAR_DROME FMRFamide receptor (DFR) (DrmFMRFa-R) (Larval opioid receptor) OS=Drosophila melanogaster (Fruit fly) GN=FR FMRFaR CG2114	V4BK32/7e-16/V4BK32_LOTGI Uncharacterized protein OS=Lottia gigantea GN=LOTGIDRAFT_153971 PE=4 SV=1	PF10324/5.6E-5/Serpentine type 7TM GPCR chemoreceptor Srw
Serpentine type 7TM GPCR chemoreceptor Srw	NA	NA	augustus-Backbone_2048_pilon-processed-gene-0.22-mRNA-1	gi|871229442|ref|XP_012937382.1|/9.08532e-10/PREDICTED: uncharacterized protein LOC106011634 [Aplysia californica]	NA	A0A182ZPL7/5e-13/A0A182ZPL7_BIOGL Uncharacterized protein OS=Biomphalaria glabrata PE=4 SV=1	PF10324/3.0E-6/Serpentine type 7TM GPCR chemoreceptor Srw
Serpentine type 7TM GPCR chemoreceptor Srw	NA	csem:103389101/4e-22/LOW QUALITY PROTEIN: ryanodine receptor 3-like; K04963 ryanodine receptor 3	snap-Backbone_2048_pilon-processed-gene-0.83-mRNA-1	gi|765170553|ref|XP_011471706.1|/2.0944e-25/PREDICTED: uncharacterized protein LOC105353767, partial [Oryzias latipes]	NA	A0A1A8FBF3/4e-26/A0A1A8FBF3_9TELE Uncharacterized protein (Fragment) OS=Nothobranchius korthausae GN=Nfu_g_1_025807 PE=4 SV=1	PF10324/3.9E-5/Serpentine type 7TM GPCR chemoreceptor Srw
Serpentine type 7TM GPCR chemoreceptor Srw	NA	NA	snap-Backbone_2085_pilon-processed-gene-0.9-mRNA-1	gi|524903418|ref|XP_005107909.1|/1.23817e-25/PREDICTED: adenosine receptor A1-like [Aplysia californica]	NA	C5H877/3e-17/C5H877_APLCA Chemosensory receptor A OS=Aplysia californica PE=2 SV=1	PF10324/1.2E-13/Serpentine type 7TM GPCR chemoreceptor Srw
Serpentine type 7TM GPCR chemoreceptor Srw	NA	NA	augustus-Backbone_2190_pilon-processed-gene-0.20-mRNA-1	gi|908409540|ref|XP_013065800.1|/1.64796e-16/PREDICTED: N-formyl peptide receptor 2-like [Biomphalaria glabrata]	NA	A0A0B6ZR42/8e-13/A0A0B6ZR42_9EUPU Uncharacterized protein OS=Arion vulgaris GN=ORF73587 PE=4 SV=1	PF10324/1.9E-14/Serpentine type 7TM GPCR chemoreceptor Srw
Serpentine type 7TM GPCR chemoreceptor Srw	NA	NA	snap-Backbone_2190_pilon-processed-gene-0.44-mRNA-1	gi|524905776|ref|XP_005108250.1|/3.21635e-17/PREDICTED: probable G-protein coupled receptor AH9.1 [Aplysia californica]	NA	A0A182ZXM6/4e-13/A0A182ZXM6_BIOGL Uncharacterized protein OS=Biomphalaria glabrata PE=4 SV=1	PF10324/2.3E-7/Serpentine type 7TM GPCR chemoreceptor Srw
Serpentine type 7TM GPCR chemoreceptor Srw	NA	epa:110246293/2e-06/tachykinin-like peptides receptor 86C; K04225 tachykinin-like receptor	augustus-Backbone_2227_pilon-processed-gene-0.2-mRNA-1	gi|871252815|ref|XP_012941610.1|/1.49695e-29/PREDICTED: growth hormone secretagogue receptor type 1-like [Aplysia californica]	NA	C0M0N9/3e-25/C0M0N9_APLDA Multitransmembrane protein (Fragment) OS=Aplysia dactylomela PE=2 SV=1	PF10324/2.3E-13/Serpentine type 7TM GPCR chemoreceptor Srw
Serpentine type 7TM GPCR chemoreceptor Srw	NA	lak:106173846/8e-26/uncharacterized protein LOC106173846; K14445 solute carrier family 13 (sodium-dependent dicarboxylate transporter), member 2/3/5	maker-Backbone_2233_pilon-augustus-gene-0.19-mRNA-1	gi|871245917|ref|XP_012940411.1|/1.23467e-123/PREDICTED: uncharacterized protein LOC101850577 [Aplysia californica]	Q04202/6e-45/TCB2_CAEBR Transposable element Tcb2 transposase OS=Caenorhabditis briggsae	A0A1A7YAS8/3e-75/A0A1A7YAS8_9TELE Uncharacterized protein OS=Aphyosemion striatum GN=Nfu_g_1_026078 PE=4 SV=1	PF10324/2.3E-9/Serpentine type 7TM GPCR chemoreceptor Srw
Serpentine type 7TM GPCR chemoreceptor Srw	NA	NA	snap-Backbone_2286_pilon-processed-gene-0.42-mRNA-1	gi|908422717|ref|XP_013072739.1|/7.41542e-30/PREDICTED: allatostatin-A receptor-like [Biomphalaria glabrata]	NA	C5H877/3e-20/C5H877_APLCA Chemosensory receptor A OS=Aplysia californica PE=2 SV=1	PF10324/3.4E-10/Serpentine type 7TM GPCR chemoreceptor Srw
Serpentine type 7TM GPCR chemoreceptor Srw	NA	NA	augustus-Backbone_2319_pilon-processed-gene-0.2-mRNA-1	gi|871217657|ref|XP_012935270.1|/2.82468e-24/PREDICTED: alpha-1A adrenergic receptor-like [Aplysia californica]	NA	C5H675/1e-16/C5H675_APLCA Chemosensory receptor B OS=Aplysia californica PE=2 SV=1	PF10324/2.1E-14/Serpentine type 7TM GPCR chemoreceptor Srw
Serpentine type 7TM GPCR chemoreceptor Srw	NA	srx:107728974/1e-08/usf2; upstream stimulatory factor 2; K09106 upstream stimulatory factor	maker-Backbone_2458_pilon-snap-gene-0.17-mRNA-1	gi|585722101|ref|XP_006813392.1|/1.92387e-44/PREDICTED: uncharacterized protein LOC102810040 [Saccoglossus kowalevskii]	NA	V4BDH6/8e-38/V4BDH6_LOTGI Uncharacterized protein OS=Lottia gigantea GN=LOTGIDRAFT_166878 PE=4 SV=1	PF10324/2.5E-11/Serpentine type 7TM GPCR chemoreceptor Srw
Serpentine type 7TM GPCR chemoreceptor Srw	NA	NA	augustus-Backbone_2459_pilon-processed-gene-0.10-mRNA-1	gi|524915931|ref|XP_005112751.1|/8.44959e-22/PREDICTED: uncharacterized protein LOC101860068 [Aplysia californica]	NA	C5H877/2e-13/C5H877_APLCA Chemosensory receptor A OS=Aplysia californica PE=2 SV=1	PF10324/1.8E-12/Serpentine type 7TM GPCR chemoreceptor Srw
Serpentine type 7TM GPCR chemoreceptor Srw	NA	NA	snap-Backbone_2490_pilon-processed-gene-0.29-mRNA-1	gi|908422717|ref|XP_013072739.1|/1.71753e-25/PREDICTED: allatostatin-A receptor-like [Biomphalaria glabrata]	NA	A0A0B6ZHU5/1e-19/A0A0B6ZHU5_9EUPU Uncharacterized protein OS=Arion vulgaris GN=ORF62195 PE=4 SV=1	PF10324/5.3E-9/Serpentine type 7TM GPCR chemoreceptor Srw
Serpentine type 7TM GPCR chemoreceptor Srw	NA	fab:101812796/2e-08/LPAR5; lysophosphatidic acid receptor 5; K08390 lysophosphatidic acid receptor 5	augustus-Backbone_2506_pilon-processed-gene-2.45-mRNA-1	gi|908422717|ref|XP_013072739.1|/1.87704e-34/PREDICTED: allatostatin-A receptor-like [Biomphalaria glabrata]	Q63645/7e-06/PAR2_RAT Proteinase-activated receptor 2 (PAR-2) (Coagulation factor II receptor-like 1) (Thrombin receptor-like 1) OS=Rattus norvegicus (Rat) GN=F2rl1 Par2	C5H675/6e-28/C5H675_APLCA Chemosensory receptor B OS=Aplysia californica PE=2 SV=1	PF10324/9.1E-16/Serpentine type 7TM GPCR chemoreceptor Srw
Serpentine type 7TM GPCR chemoreceptor Srw	NA	lak:106180664/1e-06/cholecystokinin receptor type A-like; K08378 G protein-coupled receptor 103	augustus-Backbone_2600_pilon-processed-gene-0.0-mRNA-1	gi|871256208|ref|XP_012942255.1|/4.36136e-33/PREDICTED: cysteinyl leukotriene receptor 1-like [Aplysia californica]	NA	C5H877/1e-24/C5H877_APLCA Chemosensory receptor A OS=Aplysia californica PE=2 SV=1	PF10324/1.1E-15/Serpentine type 7TM GPCR chemoreceptor Srw
Serpentine type 7TM GPCR chemoreceptor Srw	NA	lak:106175587/5e-08/growth hormone secretagogue receptor type 1-like; K04284 growth hormone secretagogue receptor	augustus-Backbone_2624_pilon-processed-gene-1.33-mRNA-1	gi|871216091|ref|XP_012935007.1|/1.40118e-30/PREDICTED: uncharacterized protein LOC101864442 [Aplysia californica]	NA	C5H675/5e-23/C5H675_APLCA Chemosensory receptor B OS=Aplysia californica PE=2 SV=1	PF10324/1.5E-9/Serpentine type 7TM GPCR chemoreceptor Srw
Serpentine type 7TM GPCR chemoreceptor Srw	NA	crg:109619752/4e-06/psychosine receptor-like; K08428 G protein-coupled receptor 139	augustus-Backbone_2643_pilon-processed-gene-0.2-mRNA-1	gi|871264638|ref|XP_012943852.1|/8.6527e-32/PREDICTED: uncharacterized protein LOC101856294 [Aplysia californica]	NA	C5H877/1e-22/C5H877_APLCA Chemosensory receptor A OS=Aplysia californica PE=2 SV=1	PF10324/1.5E-16/Serpentine type 7TM GPCR chemoreceptor Srw
Serpentine type 7TM GPCR chemoreceptor Srw	NA	lcm:102360823/4e-06/chemokine-like receptor 1; K04245 chemokine-like receptor 1	augustus-Backbone_2750_pilon-processed-gene-0.10-mRNA-1	gi|524902021|ref|XP_005107389.1|/2.18743e-28/PREDICTED: neuropeptides capa receptor-like [Aplysia californica] &gt;gi|871259728|ref|XP_012942945.1| PREDICTED: neuropeptides capa receptor-like [Aplysia californica]	NA	C5H877/1e-19/C5H877_APLCA Chemosensory receptor A OS=Aplysia californica PE=2 SV=1	PF10324/9.0E-10/Serpentine type 7TM GPCR chemoreceptor Srw
Serpentine type 7TM GPCR chemoreceptor Srw	NA	amex:103035423/3e-07/proteinase-activated receptor 2-like; K04234 coagulation factor II (thrombin) receptor-like 1	snap-Backbone_2880_pilon-processed-gene-0.3-mRNA-1	gi|908422717|ref|XP_013072739.1|/2.96236e-29/PREDICTED: allatostatin-A receptor-like [Biomphalaria glabrata]	NA	C5H877/3e-23/C5H877_APLCA Chemosensory receptor A OS=Aplysia californica PE=2 SV=1	PF10324/1.4E-16/Serpentine type 7TM GPCR chemoreceptor Srw
Serpentine type 7TM GPCR chemoreceptor Srw	NA	csem:103389101/1e-81/LOW QUALITY PROTEIN: ryanodine receptor 3-like; K04963 ryanodine receptor 3	maker-Backbone_2966_pilon-augustus-gene-0.53-mRNA-1	gi|808870483|gb|KKF20321.1|/1.40486e-85/putative RNA-directed DNA polymerase from transposon X-element [Larimichthys crocea]	Q95SX7/8e-14/RTBS_DROME Probable RNA-directed DNA polymerase from transposon BS (EC 2.7.7.49) (Reverse transcriptase) OS=Drosophila melanogaster (Fruit fly) GN=RTase	W4Z4Z0/4e-97/W4Z4Z0_STRPU Uncharacterized protein OS=Strongylocentrotus purpuratus PE=4 SV=1	PF10324/6.7E-18/Serpentine type 7TM GPCR chemoreceptor Srw
Serpentine type 7TM GPCR chemoreceptor Srw	NA	pss:102456021/8e-07/pinopsin-like; K04251 long/medium wavelength-sensitive opsin	augustus-Backbone_3000_pilon-processed-gene-0.1-mRNA-1	gi|524869126|ref|XP_005091360.1|/2.01516e-26/PREDICTED: N-formyl peptide receptor 2-like [Aplysia californica]	P51476/8e-06/OPSP_COLLI Pinopsin (Pineal gland-specific opsin) (P-opsin) (Pineal opsin) OS=Columba livia (Rock dove)	C5H877/3e-19/C5H877_APLCA Chemosensory receptor A OS=Aplysia californica PE=2 SV=1	PF10324/5.7E-10/Serpentine type 7TM GPCR chemoreceptor Srw
Serpentine type 7TM GPCR chemoreceptor Srw	NA	NA	augustus-Backbone_3023_pilon-processed-gene-0.54-mRNA-1	gi|524915931|ref|XP_005112751.1|/3.65954e-29/PREDICTED: uncharacterized protein LOC101860068 [Aplysia californica]	NA	A0A0B6ZHU5/5e-24/A0A0B6ZHU5_9EUPU Uncharacterized protein OS=Arion vulgaris GN=ORF62195 PE=4 SV=1	PF10324/3.9E-16/Serpentine type 7TM GPCR chemoreceptor Srw
Serpentine type 7TM GPCR chemoreceptor Srw	NA	lak:106180929/2e-21/neuromedin-U receptor 2-like; K04282 thyrotropin-releasing hormone receptor	augustus-Backbone_3028_pilon-processed-gene-0.2-mRNA-1	gi|524866812|ref|XP_005090222.1|/6.75184e-24/PREDICTED: CX3C chemokine receptor 1-like [Aplysia californica]	Q11082/1e-06/YT66_CAEEL Probable G-protein coupled receptor B0563.6 OS=Caenorhabditis elegans GN=B0563.6	A0A210QZM9/3e-24/A0A210QZM9_MIZYE Orexin receptor type 2 OS=Mizuhopecten yessoensis GN=KP79_PYT15225 PE=4 SV=1	PF10324/5.1E-5/Serpentine type 7TM GPCR chemoreceptor Srw
Serpentine type 7TM GPCR chemoreceptor Srw	NA	sfm:108918379/7e-06/neuromedin-U receptor 2-like; K05052 neuromedin U receptor 1	augustus-Backbone_3045_pilon-processed-gene-1.5-mRNA-1	gi|524915931|ref|XP_005112751.1|/7.62142e-30/PREDICTED: uncharacterized protein LOC101860068 [Aplysia californica]	NA	C5H877/1e-23/C5H877_APLCA Chemosensory receptor A OS=Aplysia californica PE=2 SV=1	PF10324/1.9E-12/Serpentine type 7TM GPCR chemoreceptor Srw
Serpentine type 7TM GPCR chemoreceptor Srw	NA	NA	augustus-Backbone_3051_pilon-processed-gene-0.12-mRNA-1	gi|524902742|ref|XP_005107598.1|/1.18969e-09/PREDICTED: neuropeptides capa receptor-like [Aplysia californica]	NA	A0A182ZPL7/3e-12/A0A182ZPL7_BIOGL Uncharacterized protein OS=Biomphalaria glabrata PE=4 SV=1	PF10324/2.9E-6/Serpentine type 7TM GPCR chemoreceptor Srw
Serpentine type 7TM GPCR chemoreceptor Srw	NA	NA	augustus-Backbone_3051_pilon-processed-gene-0.8-mRNA-1	gi|524902742|ref|XP_005107598.1|/1.18969e-09/PREDICTED: neuropeptides capa receptor-like [Aplysia californica]	NA	A0A182ZPL7/3e-12/A0A182ZPL7_BIOGL Uncharacterized protein OS=Biomphalaria glabrata PE=4 SV=1	PF10324/2.9E-6/Serpentine type 7TM GPCR chemoreceptor Srw
Serpentine type 7TM GPCR chemoreceptor Srw	cellular_component:GO:0016021//integral component of membrane;molecular_function:GO:0008528//G-protein coupled peptide receptor activity;	NA	snap-Backbone_3051_pilon-processed-gene-0.29-mRNA-1	gi|524902742|ref|XP_005107598.1|/5.61338e-14/PREDICTED: neuropeptides capa receptor-like [Aplysia californica]	NA	C5H675/1e-08/C5H675_APLCA Chemosensory receptor B OS=Aplysia californica PE=2 SV=1	PF10324/9.4E-8/Serpentine type 7TM GPCR chemoreceptor Srw
Serpentine type 7TM GPCR chemoreceptor Srw	NA	crg:109619752/2e-06/psychosine receptor-like; K08428 G protein-coupled receptor 139	snap-Backbone_3095_pilon-processed-gene-0.1-mRNA-1	gi|524907764|ref|XP_005108995.1|/1.09746e-27/PREDICTED: uncharacterized protein LOC101856054 [Aplysia californica]	NA	C5H877/1e-20/C5H877_APLCA Chemosensory receptor A OS=Aplysia californica PE=2 SV=1	PF10324/1.3E-16/Serpentine type 7TM GPCR chemoreceptor Srw
Serpentine type 7TM GPCR chemoreceptor Srw	NA	bpec:110169620/4e-12/galanin receptor type 2-like; K04231 galanin receptor 2	augustus-Backbone_3274_pilon-processed-gene-0.13-mRNA-1	gi|524866486|ref|XP_005090064.1|/1.84125e-26/PREDICTED: FMRFamide receptor-like [Aplysia californica]	P79178/6e-06/FPR3_GORGO N-formyl peptide receptor 3 (FMLP-related receptor II) (FMLP-R-II) (Formyl peptide receptor-like 2) (Fragment) OS=Gorilla gorilla gorilla (Western lowland gorilla) GN=FPR3 FPRL2	A0A0B6ZR42/1e-17/A0A0B6ZR42_9EUPU Uncharacterized protein OS=Arion vulgaris GN=ORF73587 PE=4 SV=1	PF10324/4.5E-11/Serpentine type 7TM GPCR chemoreceptor Srw
Serpentine type 7TM GPCR chemoreceptor Srw	NA	npr:108799831/6e-09/OPRK1; kappa-type opioid receptor; K04214 kappa-type opioid receptor	augustus-Backbone_3274_pilon-processed-gene-0.8-mRNA-1	gi|524869104|ref|XP_005091349.1|/2.44246e-26/PREDICTED: violet-sensitive opsin-like [Aplysia californica]	P33534/3e-07/OPRK_MOUSE Kappa-type opioid receptor (K-OR-1) (KOR-1) (MSL-1) OS=Mus musculus (Mouse) GN=Oprk1	C0M0N9/8e-18/C0M0N9_APLDA Multitransmembrane protein (Fragment) OS=Aplysia dactylomela PE=2 SV=1	PF10324/1.6E-13/Serpentine type 7TM GPCR chemoreceptor Srw
Serpentine type 7TM GPCR chemoreceptor Srw	NA	NA	augustus-Backbone_3338_pilon-processed-gene-0.2-mRNA-1	gi|908409540|ref|XP_013065800.1|/2.86858e-07/PREDICTED: N-formyl peptide receptor 2-like [Biomphalaria glabrata]	NA	NA	PF10324/9.4E-5/Serpentine type 7TM GPCR chemoreceptor Srw
Serpentine type 7TM GPCR chemoreceptor Srw	NA	sko:102807548/2e-14/uncharacterized LOC102807548; K17388 Rho-associated protein kinase 2 [EC:2.7.11.1]	snap-Backbone_3368_pilon-processed-gene-0.8-mRNA-1	gi|390367906|ref|XP_003731353.1|/3.4304e-36/PREDICTED: uncharacterized protein LOC100892607 [Strongylocentrotus purpuratus]	NA	W4ZAZ4/2e-35/W4ZAZ4_STRPU Uncharacterized protein OS=Strongylocentrotus purpuratus PE=4 SV=1	PF10324/8.1E-9/Serpentine type 7TM GPCR chemoreceptor Srw
Serpentine type 7TM GPCR chemoreceptor Srw	NA	sgh:107556387/6e-07/neuromedin-U receptor 2-like; K05052 neuromedin U receptor 1	augustus-Backbone_3519_pilon-processed-gene-0.24-mRNA-1	gi|524903418|ref|XP_005107909.1|/1.14099e-26/PREDICTED: adenosine receptor A1-like [Aplysia californica]	NA	A0A0B6ZHU5/9e-20/A0A0B6ZHU5_9EUPU Uncharacterized protein OS=Arion vulgaris GN=ORF62195 PE=4 SV=1	PF10324/3.9E-10/Serpentine type 7TM GPCR chemoreceptor Srw
Serpentine type 7TM GPCR chemoreceptor Srw	NA	NA	augustus-Backbone_3560_pilon-processed-gene-0.2-mRNA-1	gi|871217657|ref|XP_012935270.1|/1.11891e-21/PREDICTED: alpha-1A adrenergic receptor-like [Aplysia californica]	NA	C5H877/2e-16/C5H877_APLCA Chemosensory receptor A OS=Aplysia californica PE=2 SV=1	PF10324/9.8E-16/Serpentine type 7TM GPCR chemoreceptor Srw
Serpentine type 7TM GPCR chemoreceptor Srw	NA	NA	augustus-Backbone_3566_pilon-processed-gene-0.3-mRNA-1	gi|871256208|ref|XP_012942255.1|/2.14212e-19/PREDICTED: cysteinyl leukotriene receptor 1-like [Aplysia californica]	NA	C0M0N9/2e-14/C0M0N9_APLDA Multitransmembrane protein (Fragment) OS=Aplysia dactylomela PE=2 SV=1	PF10324/6.2E-12/Serpentine type 7TM GPCR chemoreceptor Srw
Serpentine type 7TM GPCR chemoreceptor Srw	cellular_component:GO:0016021//integral component of membrane;molecular_function:GO:0008528//G-protein coupled peptide receptor activity;	crg:105345803/1e-28/FMRFamide receptor; K04208 neuropeptide Y receptor type 6	maker-Backbone_3580_pilon-augustus-gene-0.95-mRNA-1	gi|908436107|ref|XP_013077589.1|/2.96539e-90/PREDICTED: FMRFamide receptor-like, partial [Biomphalaria glabrata]	O08786/1e-11/CCKAR_MOUSE Cholecystokinin receptor type A (CCK-A receptor) (CCK-AR) (Cholecystokinin-1 receptor) (CCK1-R) OS=Mus musculus (Mouse) GN=Cckar	A0A0B6ZV07/8e-120/A0A0B6ZV07_9EUPU Uncharacterized protein OS=Arion vulgaris GN=ORF79351 PE=4 SV=1	PF10324/1.2E-8/Serpentine type 7TM GPCR chemoreceptor Srw
Serpentine type 7TM GPCR chemoreceptor Srw	NA	NA	augustus-Backbone_3686_pilon-processed-gene-0.0-mRNA-1	gi|524885858|ref|XP_005099532.1|/2.18768e-27/PREDICTED: FMRFamide receptor-like [Aplysia californica]	NA	C5H675/4e-22/C5H675_APLCA Chemosensory receptor B OS=Aplysia californica PE=2 SV=1	PF10324/9.9E-10/Serpentine type 7TM GPCR chemoreceptor Srw
Serpentine type 7TM GPCR chemoreceptor Srw	NA	NA	snap-Backbone_3786_pilon-processed-gene-0.6-mRNA-1	NA	NA	NA	PF10324/1.1E-5/Serpentine type 7TM GPCR chemoreceptor Srw
Serpentine type 7TM GPCR chemoreceptor Srw	NA	crg:109619752/5e-07/psychosine receptor-like; K08428 G protein-coupled receptor 139	maker-Backbone_3794_pilon-snap-gene-0.25-mRNA-1	NA	P12526/7e-06/MAS_RAT Proto-oncogene Mas OS=Rattus norvegicus (Rat) GN=Mas1 Mas Mas-1	NA	PF10324/5.4E-14/Serpentine type 7TM GPCR chemoreceptor Srw
Serpentine type 7TM GPCR chemoreceptor Srw	NA	NA	snap-Backbone_3880_pilon-processed-gene-0.12-mRNA-1	gi|524915931|ref|XP_005112751.1|/3.94977e-23/PREDICTED: uncharacterized protein LOC101860068 [Aplysia californica]	NA	C5H877/6e-17/C5H877_APLCA Chemosensory receptor A OS=Aplysia californica PE=2 SV=1	PF10324/2.0E-7/Serpentine type 7TM GPCR chemoreceptor Srw
Serpentine type 7TM GPCR chemoreceptor Srw	NA	cmk:103189251/7e-06/galr3; galanin receptor 3; K04231 galanin receptor 2	augustus-Backbone_3942_pilon-processed-gene-0.1-mRNA-1	gi|524903418|ref|XP_005107909.1|/3.11502e-33/PREDICTED: adenosine receptor A1-like [Aplysia californica]	NA	C5H877/1e-21/C5H877_APLCA Chemosensory receptor A OS=Aplysia californica PE=2 SV=1	PF10324/2.4E-14/Serpentine type 7TM GPCR chemoreceptor Srw
Serpentine type 7TM GPCR chemoreceptor Srw	NA	mze:101477078/5e-07/cadherin-12-like; K06804 cadherin 12, type 2, N-cadherin 2	augustus-Backbone_3970_pilon-processed-gene-0.21-mRNA-1	gi|524887508|ref|XP_005100339.1|/1.0556e-16/PREDICTED: allatostatin-A receptor-like [Aplysia californica]	NA	A0A182ZPL7/3e-11/A0A182ZPL7_BIOGL Uncharacterized protein OS=Biomphalaria glabrata PE=4 SV=1	PF10324/4.1E-5/Serpentine type 7TM GPCR chemoreceptor Srw
Serpentine type 7TM GPCR chemoreceptor Srw	NA	NA	augustus-Backbone_4009_pilon-processed-gene-0.2-mRNA-1	gi|524915931|ref|XP_005112751.1|/4.14197e-19/PREDICTED: uncharacterized protein LOC101860068 [Aplysia californica]	NA	NA	PF10324/3.2E-7/Serpentine type 7TM GPCR chemoreceptor Srw
Serpentine type 7TM GPCR chemoreceptor Srw	NA	ame:411611/8e-06/GB18532, TRP-R; tachykinin-like peptides receptor 99D; K04225 tachykinin-like receptor	augustus-Backbone_4016_pilon-processed-gene-0.0-mRNA-1	gi|871261155|ref|XP_012943201.1|/9.99855e-30/PREDICTED: growth hormone secretagogue receptor type 1-like [Aplysia californica]	Q10904/6e-06/YWO1_CAEEL Probable G-protein coupled receptor AH9.1 OS=Caenorhabditis elegans GN=AH9.1	C5H675/6e-22/C5H675_APLCA Chemosensory receptor B OS=Aplysia californica PE=2 SV=1	PF10324/2.3E-11/Serpentine type 7TM GPCR chemoreceptor Srw
Serpentine type 7TM GPCR chemoreceptor Srw	NA	NA	snap-Backbone_4068_pilon-processed-gene-0.32-mRNA-1	gi|871208872|ref|XP_012940987.1|/9.28534e-06/PREDICTED: thyrotropin-releasing hormone receptor-like [Aplysia californica]	NA	NA	PF10324/3.6E-5/Serpentine type 7TM GPCR chemoreceptor Srw
Serpentine type 7TM GPCR chemoreceptor Srw	NA	NA	maker-Backbone_4120_pilon-snap-gene-0.67-mRNA-1	gi|524915931|ref|XP_005112751.1|/2.26509e-21/PREDICTED: uncharacterized protein LOC101860068 [Aplysia californica]	NA	C5H877/3e-12/C5H877_APLCA Chemosensory receptor A OS=Aplysia californica PE=2 SV=1	PF10324/1.6E-7/Serpentine type 7TM GPCR chemoreceptor Srw
Serpentine type 7TM GPCR chemoreceptor Srw	NA	crg:109619752/1e-06/psychosine receptor-like; K08428 G protein-coupled receptor 139	augustus-Backbone_4140_pilon-processed-gene-0.5-mRNA-1	gi|524915931|ref|XP_005112751.1|/2.13729e-28/PREDICTED: uncharacterized protein LOC101860068 [Aplysia californica]	NA	C5H877/1e-14/C5H877_APLCA Chemosensory receptor A OS=Aplysia californica PE=2 SV=1	PF10324/2.0E-6/Serpentine type 7TM GPCR chemoreceptor Srw
Serpentine type 7TM GPCR chemoreceptor Srw	NA	myi:110440579/5e-12/sodium-dependent multivitamin transporter-like; K14386 solute carrier family 5 (sodium-dependent multivitamin transporter), member 6	augustus-Backbone_4214_pilon-processed-gene-0.0-mRNA-1	gi|908409540|ref|XP_013065800.1|/3.14654e-33/PREDICTED: N-formyl peptide receptor 2-like [Biomphalaria glabrata]	Q9VZW5/5e-06/FMAR_DROME FMRFamide receptor (DFR) (DrmFMRFa-R) (Larval opioid receptor) OS=Drosophila melanogaster (Fruit fly) GN=FR FMRFaR CG2114	C5H675/6e-21/C5H675_APLCA Chemosensory receptor B OS=Aplysia californica PE=2 SV=1	PF10324/1.5E-9/Serpentine type 7TM GPCR chemoreceptor Srw
Serpentine type 7TM GPCR chemoreceptor Srw	NA	NA	snap-Backbone_4243_pilon-processed-gene-0.5-mRNA-1	NA	NA	NA	PF10324/2.4E-5/Serpentine type 7TM GPCR chemoreceptor Srw
Serpentine type 7TM GPCR chemoreceptor Srw	NA	NA	augustus-Backbone_4255_pilon-processed-gene-0.7-mRNA-1	gi|871261164|ref|XP_012943204.1|/2.59372e-13/PREDICTED: rhodopsin-like [Aplysia californica]	NA	C0M0N9/7e-09/C0M0N9_APLDA Multitransmembrane protein (Fragment) OS=Aplysia dactylomela PE=2 SV=1	PF10324/3.0E-7/Serpentine type 7TM GPCR chemoreceptor Srw
Serpentine type 7TM GPCR chemoreceptor Srw	NA	lcf:108896280/3e-10/LOW QUALITY PROTEIN: uracil nucleotide/cysteinyl leukotriene receptor-like; K08404 G protein-coupled receptor 17	augustus-Backbone_4284_pilon-processed-gene-0.19-mRNA-1	gi|524903418|ref|XP_005107909.1|/4.53006e-35/PREDICTED: adenosine receptor A1-like [Aplysia californica]	O55040/4e-08/NMUR1_MOUSE Neuromedin-U receptor 1 (NMU-R1) (G-protein coupled receptor 66) (G-protein coupled receptor FM-3) OS=Mus musculus (Mouse) GN=Nmur1 Gpr66	C5H675/2e-23/C5H675_APLCA Chemosensory receptor B OS=Aplysia californica PE=2 SV=1	PF10324/9.6E-12/Serpentine type 7TM GPCR chemoreceptor Srw
Serpentine type 7TM GPCR chemoreceptor Srw	NA	crg:105345302/1e-58/beta-1,3-galactosyltransferase 1; K07819 beta-1,3-galactosyltransferase 1 [EC:2.4.1.86]	augustus-Backbone_4289_pilon-processed-gene-0.11-mRNA-1	gi|908415164|ref|XP_013068798.1|/3.96898e-62/PREDICTED: beta-1,3-galactosyltransferase 1-like [Biomphalaria glabrata] &gt;gi|908415166|ref|XP_013068799.1| PREDICTED: beta-1,3-galactosyltransferase 1-like [Biomphalaria glabrata] &gt;gi|908415168|ref|XP_013068800.1| PREDICTED: beta-1,3-galactosyltransferase 1-like [Biomphalaria glabrata] &gt;gi|908415170|ref|XP_013068801.1| PREDICTED: beta-1,3-gala…	Q7JK26/1e-45/B3GT1_PANTR "Beta-1,3-galactosyltransferase 1 (Beta-1,3-GalTase 1) (Beta3Gal-T1) (Beta3GalT1) (EC 2.4.1.86) (UDP-galactose:beta-N-acetyl-glucosamine-beta-1,3-galactosyltransferase 1)" OS=Pan troglodytes (Chimpanzee) GN=B3GALT1	A0A210PZV3/4e-58/A0A210PZV3_MIZYE Beta-1,3-galactosyltransferase 1 OS=Mizuhopecten yessoensis GN=KP79_PYT11052 PE=4 SV=1	PF10324/3.1E-5/Serpentine type 7TM GPCR chemoreceptor Srw
Serpentine type 7TM GPCR chemoreceptor Srw	NA	crg:105341607/4e-06/C-C chemokine receptor type 5; K04284 growth hormone secretagogue receptor	augustus-Backbone_4422_pilon-processed-gene-0.7-mRNA-1	gi|524869104|ref|XP_005091349.1|/3.70281e-27/PREDICTED: violet-sensitive opsin-like [Aplysia californica]	NA	C0M0N9/4e-18/C0M0N9_APLDA Multitransmembrane protein (Fragment) OS=Aplysia dactylomela PE=2 SV=1	PF10324/1.1E-8/Serpentine type 7TM GPCR chemoreceptor Srw
Serpentine type 7TM GPCR chemoreceptor Srw	cellular_component:GO:0016021//integral component of membrane;molecular_function:GO:0004930//G-protein coupled receptor activity;	crg:105349066/6e-27/neuromedin-U receptor 2; K04322 cysteinyl leukotriene receptor 1	augustus-Backbone_4436_pilon-processed-gene-0.2-mRNA-1	gi|524871275|ref|XP_005092412.1|/7.07668e-35/PREDICTED: CX3C chemokine receptor 1-like [Aplysia californica]	Q2NNR5/3e-08/CLTR1_CAVPO Cysteinyl leukotriene receptor 1 (CysLTR1) (Cysteinyl leukotriene D4 receptor) (LTD4 receptor) OS=Cavia porcellus (Guinea pig) GN=CYSLTR1	A0A182Z287/8e-30/A0A182Z287_BIOGL Uncharacterized protein OS=Biomphalaria glabrata PE=4 SV=1	PF10324/5.9E-9/Serpentine type 7TM GPCR chemoreceptor Srw
Serpentine type 7TM GPCR chemoreceptor Srw	NA	NA	snap-Backbone_4591_pilon-processed-gene-0.47-mRNA-1	gi|871253587|ref|XP_012941762.1|/4.29066e-14/PREDICTED: uncharacterized protein LOC106012673 [Aplysia californica]	NA	A0A0B6ZHU5/5e-08/A0A0B6ZHU5_9EUPU Uncharacterized protein OS=Arion vulgaris GN=ORF62195 PE=4 SV=1	PF10324/5.6E-8/Serpentine type 7TM GPCR chemoreceptor Srw
Serpentine type 7TM GPCR chemoreceptor Srw	NA	NA	augustus-Backbone_4844_pilon-processed-gene-0.11-mRNA-1	gi|871229442|ref|XP_012937382.1|/2.10977e-12/PREDICTED: uncharacterized protein LOC106011634 [Aplysia californica]	NA	NA	PF10324/7.5E-7/Serpentine type 7TM GPCR chemoreceptor Srw
Serpentine type 7TM GPCR chemoreceptor Srw	NA	NA	augustus-Backbone_4844_pilon-processed-gene-0.9-mRNA-1	gi|524887508|ref|XP_005100339.1|/2.26699e-17/PREDICTED: allatostatin-A receptor-like [Aplysia californica]	NA	A0A182ZPL7/3e-07/A0A182ZPL7_BIOGL Uncharacterized protein OS=Biomphalaria glabrata PE=4 SV=1	PF10324/5.6E-10/Serpentine type 7TM GPCR chemoreceptor Srw
Serpentine type 7TM GPCR chemoreceptor Srw	NA	NA	augustus-Backbone_4889_pilon-processed-gene-0.1-mRNA-1	gi|908483234|ref|XP_013092714.1|/5.49865e-16/PREDICTED: uncharacterized protein LOC106076410 [Biomphalaria glabrata]	NA	C5H877/2e-11/C5H877_APLCA Chemosensory receptor A OS=Aplysia californica PE=2 SV=1	PF10324/4.5E-8/Serpentine type 7TM GPCR chemoreceptor Srw
Serpentine type 7TM GPCR chemoreceptor Srw	NA	obi:106881783/5e-08/sex peptide receptor-like; K08428 G protein-coupled receptor 139	augustus-Backbone_4898_pilon-processed-gene-0.7-mRNA-1	gi|871261180|ref|XP_012943210.1|/7.72041e-23/PREDICTED: tachykinin-like peptides receptor 86C [Aplysia californica]	NA	C0M0N9/1e-16/C0M0N9_APLDA Multitransmembrane protein (Fragment) OS=Aplysia dactylomela PE=2 SV=1	PF10324/1.4E-14/Serpentine type 7TM GPCR chemoreceptor Srw
Serpentine type 7TM GPCR chemoreceptor Srw	NA	ccw:104696307/4e-07/GALR3; galanin receptor type 3 isoform X1; K04232 galanin receptor 3	augustus-Backbone_5037_pilon-processed-gene-0.22-mRNA-1	gi|524903418|ref|XP_005107909.1|/4.42373e-29/PREDICTED: adenosine receptor A1-like [Aplysia californica]	NA	C5H877/7e-17/C5H877_APLCA Chemosensory receptor A OS=Aplysia californica PE=2 SV=1	PF10324/5.5E-17/Serpentine type 7TM GPCR chemoreceptor Srw
Serpentine type 7TM GPCR chemoreceptor Srw	NA	bpec:110169620/5e-08/galanin receptor type 2-like; K04231 galanin receptor 2	augustus-Backbone_5042_pilon-processed-gene-0.9-mRNA-1	gi|524907030|ref|XP_005108644.1|/2.13893e-30/PREDICTED: probable G-protein coupled receptor C02B8.5 [Aplysia californica]	NA	C0M0N9/2e-22/C0M0N9_APLDA Multitransmembrane protein (Fragment) OS=Aplysia dactylomela PE=2 SV=1	PF10324/3.3E-13/Serpentine type 7TM GPCR chemoreceptor Srw
Serpentine type 7TM GPCR chemoreceptor Srw	NA	crg:109619752/6e-09/psychosine receptor-like; K08428 G protein-coupled receptor 139	augustus-Backbone_5048_pilon-processed-gene-0.10-mRNA-1	gi|908435045|ref|XP_013077191.1|/3.2592e-17/PREDICTED: uncharacterized protein LOC106063385 [Biomphalaria glabrata]	NA	R7T625/2e-11/R7T625_CAPTE Uncharacterized protein OS=Capitella teleta GN=CAPTEDRAFT_185708 PE=3 SV=1	PF10324/5.4E-11/Serpentine type 7TM GPCR chemoreceptor Srw
Serpentine type 7TM GPCR chemoreceptor Srw	NA	crg:109619752/2e-08/psychosine receptor-like; K08428 G protein-coupled receptor 139	augustus-Backbone_5048_pilon-processed-gene-0.29-mRNA-1	gi|908435045|ref|XP_013077191.1|/6.56299e-20/PREDICTED: uncharacterized protein LOC106063385 [Biomphalaria glabrata]	NA	A0A0B6ZHU5/4e-10/A0A0B6ZHU5_9EUPU Uncharacterized protein OS=Arion vulgaris GN=ORF62195 PE=4 SV=1	PF10324/8.8E-8/Serpentine type 7TM GPCR chemoreceptor Srw
Serpentine type 7TM GPCR chemoreceptor Srw	NA	dre:560955/4e-08/npffr2a; neuropeptide FF receptor 2a; K08375 neuropeptide FF receptor 2	maker-Backbone_5085_pilon-augustus-gene-0.15-mRNA-1	gi|871264638|ref|XP_012943852.1|/6.93682e-28/PREDICTED: uncharacterized protein LOC101856294 [Aplysia californica]	Q9EQD2/9e-06/NPFF2_RAT Neuropeptide FF receptor 2 (G-protein coupled receptor 74) (Neuropeptide G-protein coupled receptor) OS=Rattus norvegicus (Rat) GN=Npffr2 Gpr74 Npff2 Npgpr	C5H877/8e-22/C5H877_APLCA Chemosensory receptor A OS=Aplysia californica PE=2 SV=1	PF10324/4.7E-9/Serpentine type 7TM GPCR chemoreceptor Srw
Serpentine type 7TM GPCR chemoreceptor Srw	NA	NA	augustus-Backbone_5185_pilon-processed-gene-0.8-mRNA-1	gi|524915931|ref|XP_005112751.1|/4.14197e-19/PREDICTED: uncharacterized protein LOC101860068 [Aplysia californica]	NA	NA	PF10324/3.2E-7/Serpentine type 7TM GPCR chemoreceptor Srw
Serpentine type 7TM GPCR chemoreceptor Srw	NA	sko:102808511/3e-07/neuromedin-U receptor 2-like; K05053 neuromedin U receptor 2	maker-Backbone_5215_pilon-snap-gene-0.61-mRNA-1	gi|908422717|ref|XP_013072739.1|/4.6452e-28/PREDICTED: allatostatin-A receptor-like [Biomphalaria glabrata]	P79235/8e-06/FPR1_PONPY fMet-Leu-Phe receptor (fMLP receptor) (N-formyl peptide receptor) (FPR) (N-formylpeptide chemoattractant receptor) (Fragment) OS=Pongo pygmaeus (Bornean orangutan) GN=FPR1	C5H675/2e-16/C5H675_APLCA Chemosensory receptor B OS=Aplysia californica PE=2 SV=1	PF10324/6.4E-14/Serpentine type 7TM GPCR chemoreceptor Srw
Serpentine type 7TM GPCR chemoreceptor Srw	NA	NA	augustus-Backbone_5274_pilon-processed-gene-0.1-mRNA-1	gi|871261180|ref|XP_012943210.1|/8.16828e-25/PREDICTED: tachykinin-like peptides receptor 86C [Aplysia californica]	NA	C0M0N9/2e-17/C0M0N9_APLDA Multitransmembrane protein (Fragment) OS=Aplysia dactylomela PE=2 SV=1	PF10324/4.4E-12/Serpentine type 7TM GPCR chemoreceptor Srw
Serpentine type 7TM GPCR chemoreceptor Srw	NA	lco:104926620/1e-06/proteinase-activated receptor 2-like; K04234 coagulation factor II (thrombin) receptor-like 1	augustus-Backbone_5312_pilon-processed-gene-0.0-mRNA-1	gi|871261164|ref|XP_012943204.1|/7.89237e-26/PREDICTED: rhodopsin-like [Aplysia californica]	NA	A0A0B6ZHU5/3e-14/A0A0B6ZHU5_9EUPU Uncharacterized protein OS=Arion vulgaris GN=ORF62195 PE=4 SV=1	PF10324/2.8E-17/Serpentine type 7TM GPCR chemoreceptor Srw
Serpentine type 7TM GPCR chemoreceptor Srw	NA	crg:105349066/3e-26/neuromedin-U receptor 2; K04322 cysteinyl leukotriene receptor 1	maker-Backbone_5359_pilon-snap-gene-0.19-mRNA-1	gi|443713157|gb|ELU06163.1|/1.40869e-25/hypothetical protein CAPTEDRAFT_212775 [Capitella teleta]	P0C0W8/1e-06/GP139_RAT Probable G-protein coupled receptor 139 (G(q)-coupled orphan receptor GPRg1) OS=Rattus norvegicus (Rat) GN=Gpr139 Gprg1	A0A210QZM9/6e-26/A0A210QZM9_MIZYE Orexin receptor type 2 OS=Mizuhopecten yessoensis GN=KP79_PYT15225 PE=4 SV=1	PF10324/1.4E-7/Serpentine type 7TM GPCR chemoreceptor Srw
Serpentine type 7TM GPCR chemoreceptor Srw	cellular_component:GO:0016021//integral component of membrane;molecular_function:GO:0008528//G-protein coupled peptide receptor activity;	sko:100329054/7e-09/QRFP receptor-like protein; K08378 G protein-coupled receptor 103	augustus-Backbone_5448_pilon-processed-gene-0.5-mRNA-1	gi|676442815|ref|XP_009049922.1|/2.42392e-28/hypothetical protein LOTGIDRAFT_158520 [Lottia gigantea] &gt;gi|556110784|gb|ESO99435.1| hypothetical protein LOTGIDRAFT_158520 [Lottia gigantea]	NA	V4AWP8/4e-28/V4AWP8_LOTGI Uncharacterized protein OS=Lottia gigantea GN=LOTGIDRAFT_158520 PE=4 SV=1	PF10324/1.2E-10/Serpentine type 7TM GPCR chemoreceptor Srw
Serpentine type 7TM GPCR chemoreceptor Srw	NA	crg:109619752/3e-06/psychosine receptor-like; K08428 G protein-coupled receptor 139	augustus-Backbone_5509_pilon-processed-gene-0.0-mRNA-1	gi|871264638|ref|XP_012943852.1|/1.52605e-31/PREDICTED: uncharacterized protein LOC101856294 [Aplysia californica]	NA	C5H877/8e-22/C5H877_APLCA Chemosensory receptor A OS=Aplysia californica PE=2 SV=1	PF10324/1.5E-16/Serpentine type 7TM GPCR chemoreceptor Srw
Serpentine type 7TM GPCR chemoreceptor Srw	NA	NA	augustus-Backbone_5517_pilon-processed-gene-0.1-mRNA-1	gi|524903418|ref|XP_005107909.1|/2.36716e-27/PREDICTED: adenosine receptor A1-like [Aplysia californica]	NA	C5H877/2e-20/C5H877_APLCA Chemosensory receptor A OS=Aplysia californica PE=2 SV=1	PF10324/1.5E-13/Serpentine type 7TM GPCR chemoreceptor Srw
Serpentine type 7TM GPCR chemoreceptor Srw	NA	lak:106151715/1e-05/LOW QUALITY PROTEIN: allatostatin-A receptor-like; K04233 allatostatin receptor	maker-Backbone_5594_pilon-augustus-gene-0.11-mRNA-1	gi|908422717|ref|XP_013072739.1|/9.85033e-32/PREDICTED: allatostatin-A receptor-like [Biomphalaria glabrata]	NA	C5H675/2e-21/C5H675_APLCA Chemosensory receptor B OS=Aplysia californica PE=2 SV=1	PF10324/2.4E-12/Serpentine type 7TM GPCR chemoreceptor Srw
Serpentine type 7TM GPCR chemoreceptor Srw	NA	myi:110460185/5e-08/probable G-protein coupled receptor 139 isoform X1; K08428 G protein-coupled receptor 139	augustus-Backbone_5670_pilon-processed-gene-0.3-mRNA-1	gi|908422717|ref|XP_013072739.1|/4.3536e-27/PREDICTED: allatostatin-A receptor-like [Biomphalaria glabrata]	Q10904/5e-06/YWO1_CAEEL Probable G-protein coupled receptor AH9.1 OS=Caenorhabditis elegans GN=AH9.1	C5H877/7e-18/C5H877_APLCA Chemosensory receptor A OS=Aplysia californica PE=2 SV=1	PF10324/5.8E-13/Serpentine type 7TM GPCR chemoreceptor Srw
Serpentine type 7TM GPCR chemoreceptor Srw	NA	phi:102108219/1e-07/SUCNR1; succinate receptor 1; K10042 succinate receptor 1	augustus-Backbone_5682_pilon-processed-gene-0.1-mRNA-1	gi|524915931|ref|XP_005112751.1|/9.00293e-26/PREDICTED: uncharacterized protein LOC101860068 [Aplysia californica]	NA	A0A0B6ZHU5/6e-18/A0A0B6ZHU5_9EUPU Uncharacterized protein OS=Arion vulgaris GN=ORF62195 PE=4 SV=1	PF10324/3.7E-12/Serpentine type 7TM GPCR chemoreceptor Srw
Serpentine type 7TM GPCR chemoreceptor Srw	NA	obi:106881783/2e-06/sex peptide receptor-like; K08428 G protein-coupled receptor 139	augustus-Backbone_5715_pilon-processed-gene-0.2-mRNA-1	gi|524907764|ref|XP_005108995.1|/2.32748e-30/PREDICTED: uncharacterized protein LOC101856054 [Aplysia californica]	Q10904/2e-06/YWO1_CAEEL Probable G-protein coupled receptor AH9.1 OS=Caenorhabditis elegans GN=AH9.1	C0M0N9/5e-24/C0M0N9_APLDA Multitransmembrane protein (Fragment) OS=Aplysia dactylomela PE=2 SV=1	PF10324/5.6E-14/Serpentine type 7TM GPCR chemoreceptor Srw
Serpentine type 7TM GPCR chemoreceptor Srw	NA	lcf:108897645/1e-06/LOW QUALITY PROTEIN: putative gonadotropin-releasing hormone II receptor; K04280 gonadotropin-releasing hormone receptor	augustus-Backbone_5781_pilon-processed-gene-0.6-mRNA-1	gi|524903418|ref|XP_005107909.1|/4.04788e-24/PREDICTED: adenosine receptor A1-like [Aplysia californica]	NA	C5H877/3e-17/C5H877_APLCA Chemosensory receptor A OS=Aplysia californica PE=2 SV=1	PF10324/4.2E-12/Serpentine type 7TM GPCR chemoreceptor Srw
Serpentine type 7TM GPCR chemoreceptor Srw	NA	sko:102807548/9e-14/uncharacterized LOC102807548; K17388 Rho-associated protein kinase 2 [EC:2.7.11.1]	maker-Backbone_5997_pilon-snap-gene-0.9-mRNA-1	gi|390367906|ref|XP_003731353.1|/7.02931e-34/PREDICTED: uncharacterized protein LOC100892607 [Strongylocentrotus purpuratus]	NA	W4ZAZ4/6e-33/W4ZAZ4_STRPU Uncharacterized protein OS=Strongylocentrotus purpuratus PE=4 SV=1	PF10324/3.5E-10/Serpentine type 7TM GPCR chemoreceptor Srw
Serpentine type 7TM GPCR chemoreceptor Srw	NA	sko:102808511/9e-06/neuromedin-U receptor 2-like; K05053 neuromedin U receptor 2	augustus-Backbone_6018_pilon-processed-gene-0.5-mRNA-1	gi|871264638|ref|XP_012943852.1|/6.72051e-28/PREDICTED: uncharacterized protein LOC101856294 [Aplysia californica]	NA	C5H877/2e-23/C5H877_APLCA Chemosensory receptor A OS=Aplysia californica PE=2 SV=1	PF10324/1.2E-16/Serpentine type 7TM GPCR chemoreceptor Srw
Serpentine type 7TM GPCR chemoreceptor Srw	NA	sko:102808511/4e-06/neuromedin-U receptor 2-like; K05053 neuromedin U receptor 2	snap-Backbone_6248_pilon-processed-gene-0.5-mRNA-1	gi|908422717|ref|XP_013072739.1|/1.03111e-16/PREDICTED: allatostatin-A receptor-like [Biomphalaria glabrata]	NA	A0A182ZPL7/5e-13/A0A182ZPL7_BIOGL Uncharacterized protein OS=Biomphalaria glabrata PE=4 SV=1	PF10324/6.7E-9/Serpentine type 7TM GPCR chemoreceptor Srw
Serpentine type 7TM GPCR chemoreceptor Srw	NA	NA	augustus-Backbone_6380_pilon-processed-gene-0.19-mRNA-1	gi|871264638|ref|XP_012943852.1|/2.30148e-17/PREDICTED: uncharacterized protein LOC101856294 [Aplysia californica]	NA	C0M0N9/2e-10/C0M0N9_APLDA Multitransmembrane protein (Fragment) OS=Aplysia dactylomela PE=2 SV=1	PF10324/2.0E-7/Serpentine type 7TM GPCR chemoreceptor Srw
Serpentine type 7TM GPCR chemoreceptor Srw	NA	NA	snap-Backbone_6459_pilon-processed-gene-0.17-mRNA-1	gi|524887514|ref|XP_005100342.1|/6.9661e-14/PREDICTED: allatostatin-A receptor-like [Aplysia californica]	NA	A0A182ZPL7/7e-19/A0A182ZPL7_BIOGL Uncharacterized protein OS=Biomphalaria glabrata PE=4 SV=1	PF10324/3.0E-11/Serpentine type 7TM GPCR chemoreceptor Srw
Serpentine type 7TM GPCR chemoreceptor Srw	NA	obi:106881783/9e-06/sex peptide receptor-like; K08428 G protein-coupled receptor 139	augustus-Backbone_6474_pilon-processed-gene-0.8-mRNA-1	gi|524887510|ref|XP_005100340.1|/5.52075e-30/PREDICTED: allatostatin-A receptor-like [Aplysia californica]	NA	C5H877/2e-21/C5H877_APLCA Chemosensory receptor A OS=Aplysia californica PE=2 SV=1	PF10324/6.1E-11/Serpentine type 7TM GPCR chemoreceptor Srw
Serpentine type 7TM GPCR chemoreceptor Srw	NA	lgi:LOTGIDRAFT_159904/8e-06/hypothetical protein; K04216 nociceptin receptor	augustus-Backbone_6551_pilon-processed-gene-0.2-mRNA-1	gi|524905776|ref|XP_005108250.1|/1.9719e-16/PREDICTED: probable G-protein coupled receptor AH9.1 [Aplysia californica]	NA	A0A182ZXM6/2e-12/A0A182ZXM6_BIOGL Uncharacterized protein OS=Biomphalaria glabrata PE=4 SV=1	PF10324/1.2E-7/Serpentine type 7TM GPCR chemoreceptor Srw
Serpentine type 7TM GPCR chemoreceptor Srw	NA	crg:109619752/1e-06/psychosine receptor-like; K08428 G protein-coupled receptor 139	augustus-Backbone_6684_pilon-processed-gene-0.1-mRNA-1	gi|871264638|ref|XP_012943852.1|/2.09298e-26/PREDICTED: uncharacterized protein LOC101856294 [Aplysia californica]	NA	C5H877/2e-15/C5H877_APLCA Chemosensory receptor A OS=Aplysia californica PE=2 SV=1	PF10324/1.7E-8/Serpentine type 7TM GPCR chemoreceptor Srw
Serpentine type 7TM GPCR chemoreceptor Srw	NA	obi:106871985/2e-09/FMRFamide receptor-like; K04216 nociceptin receptor	augustus-Backbone_6778_pilon-processed-gene-0.3-mRNA-1	gi|871264638|ref|XP_012943852.1|/4.87962e-28/PREDICTED: uncharacterized protein LOC101856294 [Aplysia californica]	NA	C0M0N9/8e-19/C0M0N9_APLDA Multitransmembrane protein (Fragment) OS=Aplysia dactylomela PE=2 SV=1	PF10324/2.3E-10/Serpentine type 7TM GPCR chemoreceptor Srw
Serpentine type 7TM GPCR chemoreceptor Srw	NA	ola:101158752/1e-09/serum response factor-like; K04378 serum response factor	augustus-Backbone_6779_pilon-processed-gene-0.1-mRNA-1	gi|871261164|ref|XP_012943204.1|/7.5241e-12/PREDICTED: rhodopsin-like [Aplysia californica]	NA	A0A1A8HN68/2e-12/A0A1A8HN68_9TELE Uncharacterized protein (Fragment) OS=Nothobranchius korthausae GN=Nfu_g_1_025907 PE=4 SV=1	PF10324/6.7E-7/Serpentine type 7TM GPCR chemoreceptor Srw
Serpentine type 7TM GPCR chemoreceptor Srw	NA	cjo:107318862/4e-08/LPAR5; lysophosphatidic acid receptor 5; K08390 lysophosphatidic acid receptor 5	augustus-Backbone_6785_pilon-processed-gene-0.1-mRNA-1	gi|908422717|ref|XP_013072739.1|/8.78399e-34/PREDICTED: allatostatin-A receptor-like [Biomphalaria glabrata]	O15973/7e-07/OPSD1_MIZYE "Rhodopsin, GQ-coupled (GQ-rhodopsin)" OS=Mizuhopecten yessoensis (Japanese scallop) (Patinopecten yessoensis) GN=SCOP1	C5H877/2e-23/C5H877_APLCA Chemosensory receptor A OS=Aplysia californica PE=2 SV=1	PF10324/8.0E-14/Serpentine type 7TM GPCR chemoreceptor Srw
Serpentine type 7TM GPCR chemoreceptor Srw	NA	phi:102108219/5e-07/SUCNR1; succinate receptor 1; K10042 succinate receptor 1	augustus-Backbone_6887_pilon-processed-gene-0.2-mRNA-1	gi|871261186|ref|XP_012943212.1|/3.02048e-24/PREDICTED: kappa-type opioid receptor-like [Aplysia californica]	NA	C0M0N9/5e-19/C0M0N9_APLDA Multitransmembrane protein (Fragment) OS=Aplysia dactylomela PE=2 SV=1	PF10324/4.5E-10/Serpentine type 7TM GPCR chemoreceptor Srw
Serpentine type 7TM GPCR chemoreceptor Srw	NA	NA	augustus-Backbone_6901_pilon-processed-gene-0.0-mRNA-1	gi|524883066|ref|XP_005098167.1|/8.10445e-13/PREDICTED: uncharacterized protein LOC101862182 [Aplysia californica]	NA	C5H675/4e-08/C5H675_APLCA Chemosensory receptor B OS=Aplysia californica PE=2 SV=1	PF10324/1.8E-11/Serpentine type 7TM GPCR chemoreceptor Srw
Serpentine type 7TM GPCR chemoreceptor Srw	NA	tru:101078077/3e-06/proteinase-activated receptor 2-like; K04234 coagulation factor II (thrombin) receptor-like 1	augustus-Backbone_7006_pilon-processed-gene-0.1-mRNA-1	gi|871264638|ref|XP_012943852.1|/2.78672e-29/PREDICTED: uncharacterized protein LOC101856294 [Aplysia californica]	NA	C5H675/9e-18/C5H675_APLCA Chemosensory receptor B OS=Aplysia californica PE=2 SV=1	PF10324/2.5E-8/Serpentine type 7TM GPCR chemoreceptor Srw
Serpentine type 7TM GPCR chemoreceptor Srw	NA	NA	augustus-Backbone_7066_pilon-processed-gene-0.0-mRNA-1	gi|524887508|ref|XP_005100339.1|/2.66651e-11/PREDICTED: allatostatin-A receptor-like [Aplysia californica]	NA	A0A182ZPL7/2e-12/A0A182ZPL7_BIOGL Uncharacterized protein OS=Biomphalaria glabrata PE=4 SV=1	PF10324/1.9E-7/Serpentine type 7TM GPCR chemoreceptor Srw
Serpentine type 7TM GPCR chemoreceptor Srw	NA	fab:101820954/6e-07/GALR2; galanin receptor 2; K04231 galanin receptor 2	augustus-Backbone_7227_pilon-processed-gene-0.7-mRNA-1	gi|524899309|ref|XP_005106089.1|/1.20287e-20/PREDICTED: uncharacterized protein LOC101853877 [Aplysia californica]	NA	C0M0N9/1e-15/C0M0N9_APLDA Multitransmembrane protein (Fragment) OS=Aplysia dactylomela PE=2 SV=1	PF10324/3.4E-13/Serpentine type 7TM GPCR chemoreceptor Srw
Serpentine type 7TM GPCR chemoreceptor Srw	NA	NA	augustus-Backbone_7231_pilon-processed-gene-0.1-mRNA-1	gi|524885858|ref|XP_005099532.1|/2.68796e-15/PREDICTED: FMRFamide receptor-like [Aplysia californica]	NA	C0M0N9/5e-09/C0M0N9_APLDA Multitransmembrane protein (Fragment) OS=Aplysia dactylomela PE=2 SV=1	PF10324/1.5E-7/Serpentine type 7TM GPCR chemoreceptor Srw
Serpentine type 7TM GPCR chemoreceptor Srw	NA	lcf:108896280/3e-10/LOW QUALITY PROTEIN: uracil nucleotide/cysteinyl leukotriene receptor-like; K08404 G protein-coupled receptor 17	augustus-Backbone_7385_pilon-processed-gene-0.1-mRNA-1	gi|524903418|ref|XP_005107909.1|/4.53006e-35/PREDICTED: adenosine receptor A1-like [Aplysia californica]	O55040/4e-08/NMUR1_MOUSE Neuromedin-U receptor 1 (NMU-R1) (G-protein coupled receptor 66) (G-protein coupled receptor FM-3) OS=Mus musculus (Mouse) GN=Nmur1 Gpr66	C5H675/2e-23/C5H675_APLCA Chemosensory receptor B OS=Aplysia californica PE=2 SV=1	PF10324/9.6E-12/Serpentine type 7TM GPCR chemoreceptor Srw
Serpentine type 7TM GPCR chemoreceptor Srw	NA	phd:102341725/2e-15/uncharacterized LOC102341725; K17298 mucin-13	maker-Backbone_7426_pilon-snap-gene-0.12-mRNA-1	gi|871264638|ref|XP_012943852.1|/4.12397e-28/PREDICTED: uncharacterized protein LOC101856294 [Aplysia californica]	NA	C5H877/3e-21/C5H877_APLCA Chemosensory receptor A OS=Aplysia californica PE=2 SV=1	PF10324/1.5E-15/Serpentine type 7TM GPCR chemoreceptor Srw
Serpentine type 7TM GPCR chemoreceptor Srw	NA	myi:110445073/1e-17/rho-related protein racA-like; K07868 Rho-related BTB domain-containing protein 1/2	snap-Backbone_7446_pilon-processed-gene-0.11-mRNA-1	NA	P34147/2e-12/RACA_DICDI Rho-related protein racA OS=Dictyostelium discoideum (Slime mold) GN=racA DDB_G0286555	NA	PF10324/2.4E-7/Serpentine type 7TM GPCR chemoreceptor Srw
Serpentine type 7TM GPCR chemoreceptor Srw	NA	myb:102260678/3e-08/N-formyl peptide receptor 2; K04173 formyl peptide receptor-like	augustus-Backbone_7453_pilon-processed-gene-0.1-mRNA-1	gi|524869104|ref|XP_005091349.1|/2.07198e-27/PREDICTED: violet-sensitive opsin-like [Aplysia californica]	Q804X9/6e-06/OPN4A_GADMO Melanopsin-A (Opsin-4A) OS=Gadus morhua (Atlantic cod) GN=opn4a	C5H877/6e-21/C5H877_APLCA Chemosensory receptor A OS=Aplysia californica PE=2 SV=1	PF10324/1.3E-10/Serpentine type 7TM GPCR chemoreceptor Srw
Serpentine type 7TM GPCR chemoreceptor Srw	NA	sko:102808511/2e-08/neuromedin-U receptor 2-like; K05053 neuromedin U receptor 2	augustus-Backbone_7516_pilon-processed-gene-0.0-mRNA-1	gi|524903418|ref|XP_005107909.1|/2.21042e-30/PREDICTED: adenosine receptor A1-like [Aplysia californica]	NA	C5H675/3e-19/C5H675_APLCA Chemosensory receptor B OS=Aplysia californica PE=2 SV=1	PF10324/8.1E-18/Serpentine type 7TM GPCR chemoreceptor Srw
Serpentine type 7TM GPCR chemoreceptor Srw	NA	lak:106162945/7e-11/FMRFamide receptor-like; K08428 G protein-coupled receptor 139	maker-Backbone_7558_pilon-snap-gene-0.31-mRNA-1	gi|871261155|ref|XP_012943201.1|/4.38318e-32/PREDICTED: growth hormone secretagogue receptor type 1-like [Aplysia californica]	NA	C5H675/6e-25/C5H675_APLCA Chemosensory receptor B OS=Aplysia californica PE=2 SV=1	PF10324/6.1E-11/Serpentine type 7TM GPCR chemoreceptor Srw
Serpentine type 7TM GPCR chemoreceptor Srw	NA	sko:102808511/9e-06/neuromedin-U receptor 2-like; K05053 neuromedin U receptor 2	augustus-Backbone_7601_pilon-processed-gene-0.6-mRNA-1	gi|871264638|ref|XP_012943852.1|/6.72051e-28/PREDICTED: uncharacterized protein LOC101856294 [Aplysia californica]	NA	C5H877/2e-23/C5H877_APLCA Chemosensory receptor A OS=Aplysia californica PE=2 SV=1	PF10324/1.2E-16/Serpentine type 7TM GPCR chemoreceptor Srw
Serpentine type 7TM GPCR chemoreceptor Srw	cellular_component:GO:0016021//integral component of membrane;molecular_function:GO:0008528//G-protein coupled peptide receptor activity;	NA	maker-Backbone_7695_pilon-augustus-gene-0.25-mRNA-1	gi|676442815|ref|XP_009049922.1|/6.00273e-26/hypothetical protein LOTGIDRAFT_158520 [Lottia gigantea] &gt;gi|556110784|gb|ESO99435.1| hypothetical protein LOTGIDRAFT_158520 [Lottia gigantea]	NA	V4AWP8/1e-25/V4AWP8_LOTGI Uncharacterized protein OS=Lottia gigantea GN=LOTGIDRAFT_158520 PE=4 SV=1	PF10324/3.1E-14/Serpentine type 7TM GPCR chemoreceptor Srw
Serpentine type 7TM GPCR chemoreceptor Srw	NA	NA	augustus-Backbone_7732_pilon-processed-gene-0.3-mRNA-1	gi|524915931|ref|XP_005112751.1|/3.07893e-22/PREDICTED: uncharacterized protein LOC101860068 [Aplysia californica]	NA	C5H675/3e-13/C5H675_APLCA Chemosensory receptor B OS=Aplysia californica PE=2 SV=1	PF10324/2.4E-7/Serpentine type 7TM GPCR chemoreceptor Srw
Serpentine type 7TM GPCR chemoreceptor Srw	cellular_component:GO:0016021//integral component of membrane;molecular_function:GO:0004930//G-protein coupled receptor activity;	crg:105349066/5e-31/neuromedin-U receptor 2; K04322 cysteinyl leukotriene receptor 1	augustus-Backbone_7753_pilon-processed-gene-0.7-mRNA-1	gi|405952719|gb|EKC20497.1|/2.87091e-30/hypothetical protein CGI_10005970 [Crassostrea gigas]	NA	A0A210QZM9/3e-34/A0A210QZM9_MIZYE Orexin receptor type 2 OS=Mizuhopecten yessoensis GN=KP79_PYT15225 PE=4 SV=1	PF10324/5.3E-7/Serpentine type 7TM GPCR chemoreceptor Srw
Serpentine type 7TM GPCR chemoreceptor Srw	NA	NA	augustus-Backbone_7808_pilon-processed-gene-0.0-mRNA-1	gi|871277875|ref|XP_012946438.1|/1.85393e-24/PREDICTED: neuromedin-U receptor 2-like [Aplysia californica]	NA	C0M0N9/4e-18/C0M0N9_APLDA Multitransmembrane protein (Fragment) OS=Aplysia dactylomela PE=2 SV=1	PF10324/4.2E-7/Serpentine type 7TM GPCR chemoreceptor Srw
Serpentine type 7TM GPCR chemoreceptor Srw	cellular_component:GO:0016021//integral component of membrane;molecular_function:GO:0008528//G-protein coupled peptide receptor activity;	oaa:100074078/1e-07/G-protein coupled receptor 35-like; K04276 G protein-coupled receptor 35	augustus-Backbone_7856_pilon-processed-gene-0.1-mRNA-1	gi|908422717|ref|XP_013072739.1|/2.74787e-33/PREDICTED: allatostatin-A receptor-like [Biomphalaria glabrata]	NA	C5H675/3e-27/C5H675_APLCA Chemosensory receptor B OS=Aplysia californica PE=2 SV=1	PF10324/8.0E-10/Serpentine type 7TM GPCR chemoreceptor Srw
Serpentine type 7TM GPCR chemoreceptor Srw	NA	NA	augustus-Backbone_8008_pilon-processed-gene-0.2-mRNA-1	gi|524887510|ref|XP_005100340.1|/4.36418e-17/PREDICTED: allatostatin-A receptor-like [Aplysia californica]	NA	A0A182ZPL7/3e-12/A0A182ZPL7_BIOGL Uncharacterized protein OS=Biomphalaria glabrata PE=4 SV=1	PF10324/3.0E-6/Serpentine type 7TM GPCR chemoreceptor Srw
Serpentine type 7TM GPCR chemoreceptor Srw	NA	NA	augustus-Backbone_8067_pilon-processed-gene-0.6-mRNA-1	gi|908476027|ref|XP_013090259.1|/7.47429e-17/PREDICTED: thyrotropin-releasing hormone receptor-like [Biomphalaria glabrata]	NA	C0M0N9/7e-08/C0M0N9_APLDA Multitransmembrane protein (Fragment) OS=Aplysia dactylomela PE=2 SV=1	PF10324/1.3E-9/Serpentine type 7TM GPCR chemoreceptor Srw
Serpentine type 7TM GPCR chemoreceptor Srw	NA	amex:103027370/4e-18/kiaa0391; mitochondrial ribonuclease P protein 3; K17655 mitochondrial ribonuclease P protein 3	snap-Backbone_8067_pilon-processed-gene-0.22-mRNA-1	gi|443687468|gb|ELT90439.1|/1.24249e-27/hypothetical protein CAPTEDRAFT_197457 [Capitella teleta]	Q11082/2e-12/YT66_CAEEL Probable G-protein coupled receptor B0563.6 OS=Caenorhabditis elegans GN=B0563.6	R7T9R6/2e-27/R7T9R6_CAPTE Uncharacterized protein OS=Capitella teleta GN=CAPTEDRAFT_197457 PE=4 SV=1	PF10324/3.7E-7/Serpentine type 7TM GPCR chemoreceptor Srw
Serpentine type 7TM GPCR chemoreceptor Srw	cellular_component:GO:0016021//integral component of membrane;molecular_function:GO:0008528//G-protein coupled peptide receptor activity;	crg:105327504/1e-06/sex peptide receptor-like; K08428 G protein-coupled receptor 139	augustus-Backbone_8104_pilon-processed-gene-0.5-mRNA-1	gi|676442811|ref|XP_009049921.1|/1.43256e-27/hypothetical protein LOTGIDRAFT_158519 [Lottia gigantea] &gt;gi|556110783|gb|ESO99434.1| hypothetical protein LOTGIDRAFT_158519 [Lottia gigantea]	NA	V4CC38/2e-27/V4CC38_LOTGI Uncharacterized protein OS=Lottia gigantea GN=LOTGIDRAFT_158519 PE=4 SV=1	PF10324/5.3E-12/Serpentine type 7TM GPCR chemoreceptor Srw
Serpentine type 7TM GPCR chemoreceptor Srw	NA	mze:101477078/5e-07/cadherin-12-like; K06804 cadherin 12, type 2, N-cadherin 2	augustus-Backbone_8419_pilon-processed-gene-0.0-mRNA-1	gi|524887508|ref|XP_005100339.1|/1.7368e-16/PREDICTED: allatostatin-A receptor-like [Aplysia californica]	NA	A0A182ZPL7/3e-11/A0A182ZPL7_BIOGL Uncharacterized protein OS=Biomphalaria glabrata PE=4 SV=1	PF10324/3.5E-5/Serpentine type 7TM GPCR chemoreceptor Srw
Serpentine type 7TM GPCR chemoreceptor Srw	NA	NA	augustus-Backbone_8519_pilon-processed-gene-0.7-mRNA-1	gi|524902742|ref|XP_005107598.1|/1.27142e-09/PREDICTED: neuropeptides capa receptor-like [Aplysia californica]	NA	A0A182ZPL7/1e-12/A0A182ZPL7_BIOGL Uncharacterized protein OS=Biomphalaria glabrata PE=4 SV=1	PF10324/2.7E-6/Serpentine type 7TM GPCR chemoreceptor Srw
Serpentine type 7TM GPCR chemoreceptor Srw	NA	obi:106881783/6e-06/sex peptide receptor-like; K08428 G protein-coupled receptor 139	maker-Backbone_8519_pilon-snap-gene-0.72-mRNA-1	gi|524887508|ref|XP_005100339.1|/2.89696e-19/PREDICTED: allatostatin-A receptor-like [Aplysia californica]	NA	A0A182ZPL7/4e-18/A0A182ZPL7_BIOGL Uncharacterized protein OS=Biomphalaria glabrata PE=4 SV=1	PF10324/4.8E-10/Serpentine type 7TM GPCR chemoreceptor Srw
Serpentine type 7TM GPCR chemoreceptor Srw	NA	sfm:108925089/2e-07/f2rl1; proteinase-activated receptor 2; K04234 coagulation factor II (thrombin) receptor-like 1	augustus-Backbone_8723_pilon-processed-gene-0.1-mRNA-1	gi|871256208|ref|XP_012942255.1|/2.47876e-23/PREDICTED: cysteinyl leukotriene receptor 1-like [Aplysia californica]	NA	C5H675/1e-15/C5H675_APLCA Chemosensory receptor B OS=Aplysia californica PE=2 SV=1	PF10324/2.4E-15/Serpentine type 7TM GPCR chemoreceptor Srw
Serpentine type 7TM GPCR chemoreceptor Srw	cellular_component:GO:0016021//integral component of membrane;molecular_function:GO:0008528//G-protein coupled peptide receptor activity;	lak:106162945/5e-07/FMRFamide receptor-like; K08428 G protein-coupled receptor 139	augustus-Backbone_8767_pilon-processed-gene-0.0-mRNA-1	gi|524911692|ref|XP_005110706.1|/2.55237e-21/PREDICTED: uncharacterized protein LOC101861916 [Aplysia californica]	NA	C5H877/5e-17/C5H877_APLCA Chemosensory receptor A OS=Aplysia californica PE=2 SV=1	PF10324/1.7E-16/Serpentine type 7TM GPCR chemoreceptor Srw
Serpentine type 7TM GPCR chemoreceptor Srw	NA	myi:110440579/6e-12/sodium-dependent multivitamin transporter-like; K14386 solute carrier family 5 (sodium-dependent multivitamin transporter), member 6	augustus-Backbone_8778_pilon-processed-gene-0.2-mRNA-1	gi|908409540|ref|XP_013065800.1|/4.47785e-33/PREDICTED: N-formyl peptide receptor 2-like [Biomphalaria glabrata]	NA	C5H675/8e-21/C5H675_APLCA Chemosensory receptor B OS=Aplysia californica PE=2 SV=1	PF10324/1.6E-9/Serpentine type 7TM GPCR chemoreceptor Srw
Serpentine type 7TM GPCR chemoreceptor Srw	NA	lcm:102347667/2e-07/AGTR1; angiotensin II receptor type 1; K04166 angiotensin II receptor type 1	augustus-Backbone_8798_pilon-processed-gene-0.4-mRNA-1	gi|524869104|ref|XP_005091349.1|/2.26477e-31/PREDICTED: violet-sensitive opsin-like [Aplysia californica]	NA	C5H675/1e-27/C5H675_APLCA Chemosensory receptor B OS=Aplysia californica PE=2 SV=1	PF10324/1.3E-13/Serpentine type 7TM GPCR chemoreceptor Srw
Serpentine type 7TM GPCR chemoreceptor Srw	NA	tgu:100218073/2e-09/CDC42BPB; CDC42 binding protein kinase beta; K16307 serine/threonine-protein kinase MRCK [EC:2.7.11.1]	maker-Backbone_8798_pilon-snap-gene-0.15-mRNA-1	gi|524903418|ref|XP_005107909.1|/5.0649e-32/PREDICTED: adenosine receptor A1-like [Aplysia californica]	O15973/1e-06/OPSD1_MIZYE "Rhodopsin, GQ-coupled (GQ-rhodopsin)" OS=Mizuhopecten yessoensis (Japanese scallop) (Patinopecten yessoensis) GN=SCOP1	C5H675/9e-24/C5H675_APLCA Chemosensory receptor B OS=Aplysia californica PE=2 SV=1	PF10324/1.1E-10/Serpentine type 7TM GPCR chemoreceptor Srw
Serpentine type 7TM GPCR chemoreceptor Srw	NA	NA	augustus-Backbone_8920_pilon-processed-gene-0.2-mRNA-1	gi|871270740|ref|XP_012945008.1|/5.93878e-06/PREDICTED: allatostatin-A receptor-like [Aplysia californica]	NA	NA	PF10324/4.1E-7/Serpentine type 7TM GPCR chemoreceptor Srw
Serpentine type 7TM GPCR chemoreceptor Srw	NA	NA	augustus-Backbone_8980_pilon-processed-gene-0.0-mRNA-1	gi|524887508|ref|XP_005100339.1|/2.66651e-11/PREDICTED: allatostatin-A receptor-like [Aplysia californica]	NA	A0A182ZPL7/2e-12/A0A182ZPL7_BIOGL Uncharacterized protein OS=Biomphalaria glabrata PE=4 SV=1	PF10324/1.9E-7/Serpentine type 7TM GPCR chemoreceptor Srw
Serpentine type 7TM GPCR chemoreceptor Srw	NA	NA	augustus-Backbone_9136_pilon-processed-gene-0.2-mRNA-1	gi|524887514|ref|XP_005100342.1|/3.9607e-10/PREDICTED: allatostatin-A receptor-like [Aplysia californica]	NA	A0A182ZPL7/3e-11/A0A182ZPL7_BIOGL Uncharacterized protein OS=Biomphalaria glabrata PE=4 SV=1	PF10324/3.0E-7/Serpentine type 7TM GPCR chemoreceptor Srw
Serpentine type 7TM GPCR chemoreceptor Srw	NA	NA	augustus-Backbone_9136_pilon-processed-gene-0.3-mRNA-1	gi|524887514|ref|XP_005100342.1|/6.47179e-10/PREDICTED: allatostatin-A receptor-like [Aplysia californica]	NA	A0A182ZPL7/5e-15/A0A182ZPL7_BIOGL Uncharacterized protein OS=Biomphalaria glabrata PE=4 SV=1	PF10324/8.3E-7/Serpentine type 7TM GPCR chemoreceptor Srw
Serpentine type 7TM GPCR chemoreceptor Srw	NA	sko:102808511/8e-07/neuromedin-U receptor 2-like; K05053 neuromedin U receptor 2	augustus-Backbone_9259_pilon-processed-gene-0.8-mRNA-1	gi|524903418|ref|XP_005107909.1|/9.06029e-31/PREDICTED: adenosine receptor A1-like [Aplysia californica]	NA	A0A0B6ZHU5/2e-19/A0A0B6ZHU5_9EUPU Uncharacterized protein OS=Arion vulgaris GN=ORF62195 PE=4 SV=1	PF10324/1.4E-13/Serpentine type 7TM GPCR chemoreceptor Srw
Serpentine type 7TM GPCR chemoreceptor Srw	NA	tut:107362066/4e-06/tachykinin-like peptides receptor 86C; K04225 tachykinin-like receptor	augustus-Backbone_9322_pilon-processed-gene-0.3-mRNA-1	gi|524915931|ref|XP_005112751.1|/4.99094e-29/PREDICTED: uncharacterized protein LOC101860068 [Aplysia californica]	NA	C5H877/4e-19/C5H877_APLCA Chemosensory receptor A OS=Aplysia californica PE=2 SV=1	PF10324/1.5E-14/Serpentine type 7TM GPCR chemoreceptor Srw
Serpentine type 7TM GPCR chemoreceptor Srw	NA	fch:102053783/2e-06/GALR3; galanin receptor 3; K04232 galanin receptor 3	augustus-Backbone_9434_pilon-processed-gene-0.3-mRNA-1	gi|524915931|ref|XP_005112751.1|/5.29412e-23/PREDICTED: uncharacterized protein LOC101860068 [Aplysia californica]	NA	C5H877/1e-14/C5H877_APLCA Chemosensory receptor A OS=Aplysia californica PE=2 SV=1	PF10324/2.0E-13/Serpentine type 7TM GPCR chemoreceptor Srw
Serpentine type 7TM GPCR chemoreceptor Srw	NA	NA	snap-Backbone_9571_pilon-processed-gene-0.9-mRNA-1	NA	NA	NA	PF10324/1.0E-4/Serpentine type 7TM GPCR chemoreceptor Srw
Serpentine type 7TM GPCR chemoreceptor Srw	NA	crg:105341331/1e-07/probable G-protein coupled receptor 139 isoform X1; K08428 G protein-coupled receptor 139	augustus-Backbone_9608_pilon-processed-gene-0.14-mRNA-1	gi|524911009|ref|XP_005110376.1|/3.31885e-26/PREDICTED: tachykinin-like peptides receptor 86C [Aplysia californica]	Q8SPN1/3e-07/PKR2_BOVIN Prokineticin receptor 2 (PK-R2) (G-protein coupled receptor 73-like 1) (G-protein coupled receptor I5E) OS=Bos taurus (Bovine) GN=PROKR2 GPR73L1 PKR2	C5H877/2e-18/C5H877_APLCA Chemosensory receptor A OS=Aplysia californica PE=2 SV=1	PF10324/1.7E-11/Serpentine type 7TM GPCR chemoreceptor Srw
Serpentine type 7TM GPCR chemoreceptor Srw	NA	myi:110460185/2e-07/probable G-protein coupled receptor 139 isoform X1; K08428 G protein-coupled receptor 139	augustus-Backbone_9608_pilon-processed-gene-0.9-mRNA-1	gi|908422717|ref|XP_013072739.1|/4.07509e-26/PREDICTED: allatostatin-A receptor-like [Biomphalaria glabrata]	NA	C5H877/2e-17/C5H877_APLCA Chemosensory receptor A OS=Aplysia californica PE=2 SV=1	PF10324/9.6E-12/Serpentine type 7TM GPCR chemoreceptor Srw
Serpentine type 7TM GPCR chemoreceptor Srw	NA	NA	snap-Backbone_9639_pilon-processed-gene-0.15-mRNA-1	gi|908475413|ref|XP_013090038.1|/9.53276e-13/PREDICTED: uncharacterized protein LOC106073905 [Biomphalaria glabrata]	NA	C5H675/2e-09/C5H675_APLCA Chemosensory receptor B OS=Aplysia californica PE=2 SV=1	PF10324/7.3E-10/Serpentine type 7TM GPCR chemoreceptor Srw
Serpentine type 7TM GPCR chemoreceptor Srw	NA	lak:106162945/2e-07/FMRFamide receptor-like; K08428 G protein-coupled receptor 139	augustus-Backbone_9673_pilon-processed-gene-0.0-mRNA-1	gi|908494118|ref|XP_013096443.1|/2.2152e-22/PREDICTED: uncharacterized protein LOC106079784 [Biomphalaria glabrata]	NA	A0A0B6ZR42/5e-13/A0A0B6ZR42_9EUPU Uncharacterized protein OS=Arion vulgaris GN=ORF73587 PE=4 SV=1	PF10324/7.8E-12/Serpentine type 7TM GPCR chemoreceptor Srw
Serpentine type 7TM GPCR chemoreceptor Srw	NA	NA	maker-Backbone_9676_pilon-snap-gene-0.17-mRNA-1	gi|908419412|ref|XP_013071028.1|/1.40752e-13/PREDICTED: uncharacterized protein LOC106058199 [Biomphalaria glabrata]	NA	C5H877/2e-07/C5H877_APLCA Chemosensory receptor A OS=Aplysia californica PE=2 SV=1	PF10324/2.2E-8/Serpentine type 7TM GPCR chemoreceptor Srw
Serpentine type 7TM GPCR chemoreceptor Srw	cellular_component:GO:0016021//integral component of membrane;molecular_function:GO:0008528//G-protein coupled peptide receptor activity;	dgr:Dgri_GH22663/5e-06/GH22663 gene product from transcript GH22663-RA; K04218 somatostatin receptor 2	augustus-Backbone_9740_pilon-processed-gene-0.2-mRNA-1	gi|524887510|ref|XP_005100340.1|/1.48122e-27/PREDICTED: allatostatin-A receptor-like [Aplysia californica]	NA	C5H877/3e-23/C5H877_APLCA Chemosensory receptor A OS=Aplysia californica PE=2 SV=1	PF10324/1.0E-14/Serpentine type 7TM GPCR chemoreceptor Srw
Serpentine type 7TM GPCR chemoreceptor Srw	NA	NA	maker-Backbone_9883_pilon-augustus-gene-0.3-mRNA-1	gi|676442815|ref|XP_009049922.1|/1.81374e-17/hypothetical protein LOTGIDRAFT_158520 [Lottia gigantea] &gt;gi|556110784|gb|ESO99435.1| hypothetical protein LOTGIDRAFT_158520 [Lottia gigantea]	NA	V4AWP8/3e-17/V4AWP8_LOTGI Uncharacterized protein OS=Lottia gigantea GN=LOTGIDRAFT_158520 PE=4 SV=1	PF10324/5.5E-12/Serpentine type 7TM GPCR chemoreceptor Srw
Serpentine type 7TM GPCR chemoreceptor Srw	NA	myi:110460185/3e-06/probable G-protein coupled receptor 139 isoform X1; K08428 G protein-coupled receptor 139	augustus-Backbone_10040_pilon-processed-gene-0.1-mRNA-1	gi|908422717|ref|XP_013072739.1|/3.52212e-28/PREDICTED: allatostatin-A receptor-like [Biomphalaria glabrata]	NA	C5H877/1e-19/C5H877_APLCA Chemosensory receptor A OS=Aplysia californica PE=2 SV=1	PF10324/4.3E-10/Serpentine type 7TM GPCR chemoreceptor Srw
Serpentine type 7TM GPCR chemoreceptor Srw	NA	NA	augustus-Backbone_10072_pilon-processed-gene-0.2-mRNA-1	gi|871252815|ref|XP_012941610.1|/6.3374e-28/PREDICTED: growth hormone secretagogue receptor type 1-like [Aplysia californica]	NA	C0M0N9/1e-23/C0M0N9_APLDA Multitransmembrane protein (Fragment) OS=Aplysia dactylomela PE=2 SV=1	PF10324/3.6E-13/Serpentine type 7TM GPCR chemoreceptor Srw
Serpentine type 7TM GPCR chemoreceptor Srw	cellular_component:GO:0016021//integral component of membrane;molecular_function:GO:0008528//G-protein coupled peptide receptor activity;	crg:105333193/5e-06/lysophosphatidic acid receptor 6; K04284 growth hormone secretagogue receptor	augustus-Backbone_10460_pilon-processed-gene-0.4-mRNA-1	gi|676442811|ref|XP_009049921.1|/9.51802e-27/hypothetical protein LOTGIDRAFT_158519 [Lottia gigantea] &gt;gi|556110783|gb|ESO99434.1| hypothetical protein LOTGIDRAFT_158519 [Lottia gigantea]	NA	V4CC38/2e-26/V4CC38_LOTGI Uncharacterized protein OS=Lottia gigantea GN=LOTGIDRAFT_158519 PE=4 SV=1	PF10324/1.6E-11/Serpentine type 7TM GPCR chemoreceptor Srw
Serpentine type 7TM GPCR chemoreceptor Srw	NA	NA	augustus-Backbone_10506_pilon-processed-gene-0.0-mRNA-1	gi|524887508|ref|XP_005100339.1|/2.66651e-11/PREDICTED: allatostatin-A receptor-like [Aplysia californica]	NA	A0A182ZPL7/2e-12/A0A182ZPL7_BIOGL Uncharacterized protein OS=Biomphalaria glabrata PE=4 SV=1	PF10324/1.9E-7/Serpentine type 7TM GPCR chemoreceptor Srw
Serpentine type 7TM GPCR chemoreceptor Srw	NA	obi:106871985/2e-08/FMRFamide receptor-like; K04216 nociceptin receptor	augustus-Backbone_10719_pilon-processed-gene-0.1-mRNA-1	gi|908459419|ref|XP_013084890.1|/1.69818e-29/PREDICTED: uncharacterized protein LOC106069711 [Biomphalaria glabrata]	NA	C0M0N9/2e-18/C0M0N9_APLDA Multitransmembrane protein (Fragment) OS=Aplysia dactylomela PE=2 SV=1	PF10324/3.3E-11/Serpentine type 7TM GPCR chemoreceptor Srw
Serpentine type 7TM GPCR chemoreceptor Srw	NA	adf:107345618/3e-07/somatostatin receptor type 5-like; K04225 tachykinin-like receptor	augustus-Backbone_10805_pilon-processed-gene-0.1-mRNA-1	gi|524869126|ref|XP_005091360.1|/9.3108e-18/PREDICTED: N-formyl peptide receptor 2-like [Aplysia californica]	NA	A0A0B6ZR42/7e-14/A0A0B6ZR42_9EUPU Uncharacterized protein OS=Arion vulgaris GN=ORF73587 PE=4 SV=1	PF10324/8.5E-9/Serpentine type 7TM GPCR chemoreceptor Srw
Serpentine type 7TM GPCR chemoreceptor Srw	NA	NA	augustus-Backbone_10873_pilon-processed-gene-0.0-mRNA-1	gi|524887508|ref|XP_005100339.1|/7.93723e-13/PREDICTED: allatostatin-A receptor-like [Aplysia californica]	NA	A0A182ZPL7/4e-17/A0A182ZPL7_BIOGL Uncharacterized protein OS=Biomphalaria glabrata PE=4 SV=1	PF10324/4.5E-9/Serpentine type 7TM GPCR chemoreceptor Srw
Serpentine type 7TM GPCR chemoreceptor Srw	NA	sanh:107684111/1e-10/probable G-protein coupled receptor 142; K08430 G protein-coupled receptor 142	snap-Backbone_10987_pilon-processed-gene-0.2-mRNA-1	gi|762082025|ref|XP_011423218.1|/2.09745e-60/PREDICTED: probable G-protein coupled receptor 139 [Crassostrea gigas]	Q8SWR3/5e-08/SPR_DROME Sex peptide receptor OS=Drosophila melanogaster (Fruit fly) GN=SPR CG16752	A0A210QY15/6e-66/A0A210QY15_MIZYE FMRFamide receptor OS=Mizuhopecten yessoensis GN=KP79_PYT21746 PE=4 SV=1	PF10324/1.8E-14/Serpentine type 7TM GPCR chemoreceptor Srw
Serpentine type 7TM GPCR chemoreceptor Srw	NA	myi:110449139/2e-07/FMRFamide receptor-like; K04282 thyrotropin-releasing hormone receptor	snap-Backbone_11058_pilon-processed-gene-0.2-mRNA-1	gi|675856674|ref|XP_009013897.1|/1.39699e-09/hypothetical protein HELRODRAFT_169842 [Helobdella robusta] &gt;gi|555704875|gb|ESO08108.1| hypothetical protein HELRODRAFT_169842 [Helobdella robusta]	NA	A0A210QZM9/2e-13/A0A210QZM9_MIZYE Orexin receptor type 2 OS=Mizuhopecten yessoensis GN=KP79_PYT15225 PE=4 SV=1	PF10324/1.2E-5/Serpentine type 7TM GPCR chemoreceptor Srw
Serpentine type 7TM GPCR chemoreceptor Srw	NA	NA	augustus-Backbone_11161_pilon-processed-gene-0.1-mRNA-1	gi|524903418|ref|XP_005107909.1|/1.76237e-19/PREDICTED: adenosine receptor A1-like [Aplysia californica]	NA	C5H877/5e-13/C5H877_APLCA Chemosensory receptor A OS=Aplysia californica PE=2 SV=1	PF10324/4.5E-7/Serpentine type 7TM GPCR chemoreceptor Srw
Serpentine type 7TM GPCR chemoreceptor Srw	NA	NA	snap-Backbone_11295_pilon-processed-gene-0.13-mRNA-1	gi|524911009|ref|XP_005110376.1|/1.60557e-14/PREDICTED: tachykinin-like peptides receptor 86C [Aplysia californica]	NA	A0A182ZEE6/8e-09/A0A182ZEE6_BIOGL Uncharacterized protein OS=Biomphalaria glabrata PE=4 SV=1	PF10324/5.9E-9/Serpentine type 7TM GPCR chemoreceptor Srw
Serpentine type 7TM GPCR chemoreceptor Srw	NA	fab:101812796/3e-08/LPAR5; lysophosphatidic acid receptor 5; K08390 lysophosphatidic acid receptor 5	augustus-Backbone_11320_pilon-processed-gene-0.0-mRNA-1	gi|908422717|ref|XP_013072739.1|/1.36433e-34/PREDICTED: allatostatin-A receptor-like [Biomphalaria glabrata]	Q63645/7e-06/PAR2_RAT Proteinase-activated receptor 2 (PAR-2) (Coagulation factor II receptor-like 1) (Thrombin receptor-like 1) OS=Rattus norvegicus (Rat) GN=F2rl1 Par2	C5H675/6e-28/C5H675_APLCA Chemosensory receptor B OS=Aplysia californica PE=2 SV=1	PF10324/6.0E-16/Serpentine type 7TM GPCR chemoreceptor Srw
Serpentine type 7TM GPCR chemoreceptor Srw	cellular_component:GO:0016021//integral component of membrane;molecular_function:GO:0008528//G-protein coupled peptide receptor activity;	NA	augustus-Backbone_11418_pilon-processed-gene-0.1-mRNA-1	gi|524902742|ref|XP_005107598.1|/3.64544e-13/PREDICTED: neuropeptides capa receptor-like [Aplysia californica]	NA	A0A182ZPL7/8e-11/A0A182ZPL7_BIOGL Uncharacterized protein OS=Biomphalaria glabrata PE=4 SV=1	PF10324/3.2E-7/Serpentine type 7TM GPCR chemoreceptor Srw
Serpentine type 7TM GPCR chemoreceptor Srw	NA	pvt:110080774/2e-07/NMUR2; neuromedin-U receptor 2; K05053 neuromedin U receptor 2	augustus-Backbone_11453_pilon-processed-gene-0.5-mRNA-1	gi|918292005|gb|KOF69848.1|/2.66357e-24/hypothetical protein OCBIM_22003991mg [Octopus bimaculoides]	Q8WPA2/4e-08/AR_BOMMO Allatostatin-A receptor (BAR) OS=Bombyx mori (Silk moth) GN=AR	A0A0L8FYU4/5e-24/A0A0L8FYU4_OCTBM Uncharacterized protein OS=Octopus bimaculoides GN=OCBIM_22003991mg PE=4 SV=1	PF10324/2.6E-11/Serpentine type 7TM GPCR chemoreceptor Srw
Serpentine type 7TM GPCR chemoreceptor Srw	NA	dgr:Dgri_GH16251/2e-06/GH16251 gene product from transcript GH16251-RA; K14071 leucokinin receptor	augustus-Backbone_11625_pilon-processed-gene-0.10-mRNA-1	gi|225542838|gb|ACN91301.1|/6.68369e-26/multitransmembrane protein [Aplysia dactylomela]	NA	C0M0N9/1e-25/C0M0N9_APLDA Multitransmembrane protein (Fragment) OS=Aplysia dactylomela PE=2 SV=1	PF10324/1.7E-11/Serpentine type 7TM GPCR chemoreceptor Srw
Serpentine type 7TM GPCR chemoreceptor Srw	NA	ccw:104696307/5e-07/GALR3; galanin receptor type 3 isoform X1; K04232 galanin receptor 3	augustus-Backbone_11674_pilon-processed-gene-0.0-mRNA-1	gi|524915931|ref|XP_005112751.1|/1.17544e-28/PREDICTED: uncharacterized protein LOC101860068 [Aplysia californica]	NA	C5H877/8e-17/C5H877_APLCA Chemosensory receptor A OS=Aplysia californica PE=2 SV=1	PF10324/3.7E-17/Serpentine type 7TM GPCR chemoreceptor Srw
Serpentine type 7TM GPCR chemoreceptor Srw	NA	cmk:103186057/4e-07/galanin receptor type 2-like; K04231 galanin receptor 2	augustus-Backbone_11863_pilon-processed-gene-0.1-mRNA-1	gi|908422717|ref|XP_013072739.1|/2.3428e-31/PREDICTED: allatostatin-A receptor-like [Biomphalaria glabrata]	NA	C5H877/7e-20/C5H877_APLCA Chemosensory receptor A OS=Aplysia californica PE=2 SV=1	PF10324/2.1E-15/Serpentine type 7TM GPCR chemoreceptor Srw
Serpentine type 7TM GPCR chemoreceptor Srw	cellular_component:GO:0016021//integral component of membrane;molecular_function:GO:0004930//G-protein coupled receptor activity;	crg:105317546/3e-13/cholecystokinin receptor; K04194 cholecystokinin A receptor	maker-Backbone_12168_pilon-snap-gene-0.11-mRNA-1	gi|405964977|gb|EKC30410.1|/1.35547e-12/Cholecystokinin receptor [Crassostrea gigas]	Q9EQD2/7e-06/NPFF2_RAT Neuropeptide FF receptor 2 (G-protein coupled receptor 74) (Neuropeptide G-protein coupled receptor) OS=Rattus norvegicus (Rat) GN=Npffr2 Gpr74 Npff2 Npgpr	A0A210PXV4/8e-14/A0A210PXV4_MIZYE Orexin receptor type 2 OS=Mizuhopecten yessoensis GN=KP79_PYT13148 PE=4 SV=1	PF10324/1.0E-7/Serpentine type 7TM GPCR chemoreceptor Srw
Serpentine type 7TM GPCR chemoreceptor Srw	NA	NA	augustus-Backbone_12205_pilon-processed-gene-0.1-mRNA-1	gi|871208872|ref|XP_012940987.1|/7.30296e-12/PREDICTED: thyrotropin-releasing hormone receptor-like [Aplysia californica]	NA	A0A182ZPL7/9e-06/A0A182ZPL7_BIOGL Uncharacterized protein OS=Biomphalaria glabrata PE=4 SV=1	PF10324/2.2E-5/Serpentine type 7TM GPCR chemoreceptor Srw
Serpentine type 7TM GPCR chemoreceptor Srw	NA	lak:106162945/9e-11/FMRFamide receptor-like; K08428 G protein-coupled receptor 139	augustus-Backbone_12434_pilon-processed-gene-0.1-mRNA-1	gi|524887510|ref|XP_005100340.1|/1.81907e-25/PREDICTED: allatostatin-A receptor-like [Aplysia californica]	P51471/4e-08/OPSB_ANOCA Blue-sensitive opsin (Blue photoreceptor pigment) (RH2 opsin) OS=Anolis carolinensis (Green anole) (American chameleon)	C5H877/2e-14/C5H877_APLCA Chemosensory receptor A OS=Aplysia californica PE=2 SV=1	PF10324/2.8E-8/Serpentine type 7TM GPCR chemoreceptor Srw
Serpentine type 7TM GPCR chemoreceptor Srw	NA	NA	snap-Backbone_12538_pilon-processed-gene-0.1-mRNA-1	NA	NA	NA	PF10324/2.6E-5/Serpentine type 7TM GPCR chemoreceptor Srw
Serpentine type 7TM GPCR chemoreceptor Srw	NA	NA	snap-Backbone_12538_pilon-processed-gene-0.2-mRNA-1	NA	NA	NA	PF10324/4.1E-5/Serpentine type 7TM GPCR chemoreceptor Srw
Serpentine type 7TM GPCR chemoreceptor Srw	NA	myi:110460185/1e-07/probable G-protein coupled receptor 139 isoform X1; K08428 G protein-coupled receptor 139	snap-Backbone_12595_pilon-processed-gene-0.4-mRNA-1	gi|908422717|ref|XP_013072739.1|/5.44343e-32/PREDICTED: allatostatin-A receptor-like [Biomphalaria glabrata]	NA	C5H877/5e-20/C5H877_APLCA Chemosensory receptor A OS=Aplysia californica PE=2 SV=1	PF10324/1.2E-11/Serpentine type 7TM GPCR chemoreceptor Srw
Serpentine type 7TM GPCR chemoreceptor Srw	NA	NA	augustus-Backbone_12707_pilon-processed-gene-0.1-mRNA-1	gi|908422717|ref|XP_013072739.1|/7.15912e-29/PREDICTED: allatostatin-A receptor-like [Biomphalaria glabrata]	NA	C5H877/1e-15/C5H877_APLCA Chemosensory receptor A OS=Aplysia californica PE=2 SV=1	PF10324/8.1E-11/Serpentine type 7TM GPCR chemoreceptor Srw
Serpentine type 7TM GPCR chemoreceptor Srw	NA	sko:102808511/3e-06/neuromedin-U receptor 2-like; K05053 neuromedin U receptor 2	augustus-Backbone_12788_pilon-processed-gene-0.0-mRNA-1	gi|524903418|ref|XP_005107909.1|/3.57934e-30/PREDICTED: adenosine receptor A1-like [Aplysia californica]	NA	C0M0N9/5e-19/C0M0N9_APLDA Multitransmembrane protein (Fragment) OS=Aplysia dactylomela PE=2 SV=1	PF10324/1.5E-16/Serpentine type 7TM GPCR chemoreceptor Srw
Serpentine type 7TM GPCR chemoreceptor Srw	NA	NA	augustus-Backbone_12788_pilon-processed-gene-0.1-mRNA-1	gi|871264638|ref|XP_012943852.1|/1.25347e-27/PREDICTED: uncharacterized protein LOC101856294 [Aplysia californica]	NA	C5H877/2e-22/C5H877_APLCA Chemosensory receptor A OS=Aplysia californica PE=2 SV=1	PF10324/1.1E-14/Serpentine type 7TM GPCR chemoreceptor Srw
Serpentine type 7TM GPCR chemoreceptor Srw	NA	NA	augustus-Backbone_12798_pilon-processed-gene-0.3-mRNA-1	gi|524902742|ref|XP_005107598.1|/5.40933e-08/PREDICTED: neuropeptides capa receptor-like [Aplysia californica]	NA	NA	PF10324/1.2E-5/Serpentine type 7TM GPCR chemoreceptor Srw
Serpentine type 7TM GPCR chemoreceptor Srw	cellular_component:GO:0016021//integral component of membrane;molecular_function:GO:0008528//G-protein coupled peptide receptor activity;	NA	augustus-Backbone_12798_pilon-processed-gene-0.6-mRNA-1	gi|524902742|ref|XP_005107598.1|/1.1209e-13/PREDICTED: neuropeptides capa receptor-like [Aplysia californica]	NA	A0A182ZPL7/4e-15/A0A182ZPL7_BIOGL Uncharacterized protein OS=Biomphalaria glabrata PE=4 SV=1	PF10324/2.0E-7/Serpentine type 7TM GPCR chemoreceptor Srw
Serpentine type 7TM GPCR chemoreceptor Srw	NA	NA	augustus-Backbone_12798_pilon-processed-gene-0.8-mRNA-1	gi|524902742|ref|XP_005107598.1|/1.2994e-13/PREDICTED: neuropeptides capa receptor-like [Aplysia californica]	NA	NA	PF10324/1.9E-6/Serpentine type 7TM GPCR chemoreceptor Srw
Serpentine type 7TM GPCR chemoreceptor Srw	NA	dpa:109539811/3e-07/neuromedin-U receptor 2-like isoform X1; K05053 neuromedin U receptor 2	augustus-Backbone_12896_pilon-processed-gene-0.1-mRNA-1	gi|908422717|ref|XP_013072739.1|/2.17947e-31/PREDICTED: allatostatin-A receptor-like [Biomphalaria glabrata]	NA	C5H877/8e-20/C5H877_APLCA Chemosensory receptor A OS=Aplysia californica PE=2 SV=1	PF10324/9.7E-15/Serpentine type 7TM GPCR chemoreceptor Srw
Serpentine type 7TM GPCR chemoreceptor Srw	NA	myi:110460185/1e-06/probable G-protein coupled receptor 139 isoform X1; K08428 G protein-coupled receptor 139	augustus-Backbone_12936_pilon-processed-gene-0.0-mRNA-1	gi|908422717|ref|XP_013072739.1|/9.90607e-29/PREDICTED: allatostatin-A receptor-like [Biomphalaria glabrata]	NA	C5H877/2e-19/C5H877_APLCA Chemosensory receptor A OS=Aplysia californica PE=2 SV=1	PF10324/5.1E-10/Serpentine type 7TM GPCR chemoreceptor Srw
Serpentine type 7TM GPCR chemoreceptor Srw	NA	NA	augustus-Backbone_13247_pilon-processed-gene-0.1-mRNA-1	gi|908483234|ref|XP_013092714.1|/5.55377e-16/PREDICTED: uncharacterized protein LOC106076410 [Biomphalaria glabrata]	NA	C5H877/2e-11/C5H877_APLCA Chemosensory receptor A OS=Aplysia californica PE=2 SV=1	PF10324/1.0E-7/Serpentine type 7TM GPCR chemoreceptor Srw
Serpentine type 7TM GPCR chemoreceptor Srw	NA	lak:106180664/2e-07/cholecystokinin receptor type A-like; K08378 G protein-coupled receptor 103	augustus-Backbone_13408_pilon-processed-gene-0.0-mRNA-1	gi|524903418|ref|XP_005107909.1|/5.28072e-34/PREDICTED: adenosine receptor A1-like [Aplysia californica]	NA	C5H877/1e-24/C5H877_APLCA Chemosensory receptor A OS=Aplysia californica PE=2 SV=1	PF10324/8.7E-14/Serpentine type 7TM GPCR chemoreceptor Srw
Serpentine type 7TM GPCR chemoreceptor Srw	NA	NA	augustus-Backbone_13449_pilon-processed-gene-0.0-mRNA-1	gi|524887514|ref|XP_005100342.1|/7.2597e-13/PREDICTED: allatostatin-A receptor-like [Aplysia californica]	NA	A0A182ZPL7/1e-06/A0A182ZPL7_BIOGL Uncharacterized protein OS=Biomphalaria glabrata PE=4 SV=1	PF10324/2.3E-11/Serpentine type 7TM GPCR chemoreceptor Srw
Serpentine type 7TM GPCR chemoreceptor Srw	cellular_component:GO:0016021//integral component of membrane;molecular_function:GO:0004930//G-protein coupled receptor activity;	crg:105349066/2e-32/neuromedin-U receptor 2; K04322 cysteinyl leukotriene receptor 1	augustus-Backbone_13476_pilon-processed-gene-0.4-mRNA-1	gi|405952719|gb|EKC20497.1|/9.47986e-32/hypothetical protein CGI_10005970 [Crassostrea gigas]	NA	A0A210QZM9/2e-34/A0A210QZM9_MIZYE Orexin receptor type 2 OS=Mizuhopecten yessoensis GN=KP79_PYT15225 PE=4 SV=1	PF10324/3.2E-7/Serpentine type 7TM GPCR chemoreceptor Srw
Serpentine type 7TM GPCR chemoreceptor Srw	NA	NA	snap-Backbone_13815_pilon-processed-gene-0.13-mRNA-1	gi|524911009|ref|XP_005110376.1|/1.69985e-14/PREDICTED: tachykinin-like peptides receptor 86C [Aplysia californica]	NA	A0A182ZXM6/8e-09/A0A182ZXM6_BIOGL Uncharacterized protein OS=Biomphalaria glabrata PE=4 SV=1	PF10324/5.4E-9/Serpentine type 7TM GPCR chemoreceptor Srw
Serpentine type 7TM GPCR chemoreceptor Srw	NA	lco:104926620/1e-06/proteinase-activated receptor 2-like; K04234 coagulation factor II (thrombin) receptor-like 1	augustus-Backbone_13951_pilon-processed-gene-0.0-mRNA-1	gi|871261164|ref|XP_012943204.1|/1.28241e-25/PREDICTED: rhodopsin-like [Aplysia californica]	NA	A0A0B6ZHU5/5e-14/A0A0B6ZHU5_9EUPU Uncharacterized protein OS=Arion vulgaris GN=ORF62195 PE=4 SV=1	PF10324/1.9E-17/Serpentine type 7TM GPCR chemoreceptor Srw
Serpentine type 7TM GPCR chemoreceptor Srw	NA	NA	augustus-Backbone_14155_pilon-processed-gene-0.5-mRNA-1	gi|871256208|ref|XP_012942255.1|/1.21417e-14/PREDICTED: cysteinyl leukotriene receptor 1-like [Aplysia californica]	NA	A0A182ZXM6/3e-10/A0A182ZXM6_BIOGL Uncharacterized protein OS=Biomphalaria glabrata PE=4 SV=1	PF10324/4.1E-11/Serpentine type 7TM GPCR chemoreceptor Srw
Serpentine type 7TM GPCR chemoreceptor Srw	NA	oaa:100074078/1e-06/G-protein coupled receptor 35-like; K04276 G protein-coupled receptor 35	augustus-Backbone_14236_pilon-processed-gene-0.2-mRNA-1	gi|908422717|ref|XP_013072739.1|/8.4277e-35/PREDICTED: allatostatin-A receptor-like [Biomphalaria glabrata]	A5PLE7/3e-06/GP83A_DANRE G-protein coupled receptor 183-A OS=Danio rerio (Zebrafish) (Brachydanio rerio) GN=gpr183a gpr183 zgc:165579	C5H675/1e-26/C5H675_APLCA Chemosensory receptor B OS=Aplysia californica PE=2 SV=1	PF10324/2.0E-15/Serpentine type 7TM GPCR chemoreceptor Srw
Serpentine type 7TM GPCR chemoreceptor Srw	NA	myi:110460185/1e-07/probable G-protein coupled receptor 139 isoform X1; K08428 G protein-coupled receptor 139	augustus-Backbone_14324_pilon-processed-gene-0.1-mRNA-1	gi|908422717|ref|XP_013072739.1|/8.5541e-28/PREDICTED: allatostatin-A receptor-like [Biomphalaria glabrata]	Q10904/1e-06/YWO1_CAEEL Probable G-protein coupled receptor AH9.1 OS=Caenorhabditis elegans GN=AH9.1	C5H877/2e-18/C5H877_APLCA Chemosensory receptor A OS=Aplysia californica PE=2 SV=1	PF10324/8.8E-13/Serpentine type 7TM GPCR chemoreceptor Srw
Serpentine type 7TM GPCR chemoreceptor Srw	NA	sko:102807548/6e-14/uncharacterized LOC102807548; K17388 Rho-associated protein kinase 2 [EC:2.7.11.1]	snap-Backbone_14454_pilon-processed-gene-0.6-mRNA-1	gi|390367906|ref|XP_003731353.1|/1.7769e-34/PREDICTED: uncharacterized protein LOC100892607 [Strongylocentrotus purpuratus]	NA	W4ZAZ4/1e-32/W4ZAZ4_STRPU Uncharacterized protein OS=Strongylocentrotus purpuratus PE=4 SV=1	PF10324/8.1E-9/Serpentine type 7TM GPCR chemoreceptor Srw
Serpentine type 7TM GPCR chemoreceptor Srw	NA	nvl:108565059/6e-07/prolactin-releasing peptide receptor-like; K04209 neuropeptide Y receptor, invertebrate	augustus-Backbone_14561_pilon-processed-gene-0.0-mRNA-1	gi|908422717|ref|XP_013072739.1|/7.63665e-31/PREDICTED: allatostatin-A receptor-like [Biomphalaria glabrata]	NA	C5H877/8e-21/C5H877_APLCA Chemosensory receptor A OS=Aplysia californica PE=2 SV=1	PF10324/1.0E-7/Serpentine type 7TM GPCR chemoreceptor Srw
Serpentine type 7TM GPCR chemoreceptor Srw	NA	NA	augustus-Backbone_14739_pilon-processed-gene-0.1-mRNA-1	gi|524915931|ref|XP_005112751.1|/3.74445e-14/PREDICTED: uncharacterized protein LOC101860068 [Aplysia californica]	NA	A0A182ZPL7/7e-11/A0A182ZPL7_BIOGL Uncharacterized protein OS=Biomphalaria glabrata PE=4 SV=1	PF10324/5.0E-6/Serpentine type 7TM GPCR chemoreceptor Srw
Serpentine type 7TM GPCR chemoreceptor Srw	NA	NA	augustus-Backbone_14767_pilon-processed-gene-0.1-mRNA-1	gi|524903418|ref|XP_005107909.1|/9.68023e-22/PREDICTED: adenosine receptor A1-like [Aplysia californica]	NA	C5H675/2e-15/C5H675_APLCA Chemosensory receptor B OS=Aplysia californica PE=2 SV=1	PF10324/1.9E-15/Serpentine type 7TM GPCR chemoreceptor Srw
Serpentine type 7TM GPCR chemoreceptor Srw	NA	lak:106162945/5e-07/FMRFamide receptor-like; K08428 G protein-coupled receptor 139	augustus-Backbone_14929_pilon-processed-gene-0.0-mRNA-1	gi|871217657|ref|XP_012935270.1|/1.15466e-24/PREDICTED: alpha-1A adrenergic receptor-like [Aplysia californica]	NA	C5H675/2e-17/C5H675_APLCA Chemosensory receptor B OS=Aplysia californica PE=2 SV=1	PF10324/5.3E-15/Serpentine type 7TM GPCR chemoreceptor Srw
Serpentine type 7TM GPCR chemoreceptor Srw	NA	NA	augustus-Backbone_15181_pilon-processed-gene-0.1-mRNA-1	gi|908422717|ref|XP_013072739.1|/7.15912e-29/PREDICTED: allatostatin-A receptor-like [Biomphalaria glabrata]	NA	C5H877/1e-15/C5H877_APLCA Chemosensory receptor A OS=Aplysia californica PE=2 SV=1	PF10324/8.1E-11/Serpentine type 7TM GPCR chemoreceptor Srw
Serpentine type 7TM GPCR chemoreceptor Srw	NA	NA	maker-Backbone_15241_pilon-snap-gene-0.7-mRNA-1	gi|908409540|ref|XP_013065800.1|/5.92536e-20/PREDICTED: N-formyl peptide receptor 2-like [Biomphalaria glabrata]	NA	A0A0B6ZHU5/4e-13/A0A0B6ZHU5_9EUPU Uncharacterized protein OS=Arion vulgaris GN=ORF62195 PE=4 SV=1	PF10324/1.2E-11/Serpentine type 7TM GPCR chemoreceptor Srw
Serpentine type 7TM GPCR chemoreceptor Srw	NA	NA	augustus-Backbone_15255_pilon-processed-gene-0.2-mRNA-1	gi|524903418|ref|XP_005107909.1|/5.64877e-27/PREDICTED: adenosine receptor A1-like [Aplysia californica]	NA	C5H675/7e-20/C5H675_APLCA Chemosensory receptor B OS=Aplysia californica PE=2 SV=1	PF10324/1.6E-14/Serpentine type 7TM GPCR chemoreceptor Srw
Serpentine type 7TM GPCR chemoreceptor Srw	NA	NA	snap-Backbone_15311_pilon-processed-gene-0.13-mRNA-1	NA	NA	NA	PF10324/1.6E-5/Serpentine type 7TM GPCR chemoreceptor Srw
Serpentine type 7TM GPCR chemoreceptor Srw	NA	myb:102263784/1e-06/P2RY4; pyrimidinergic receptor P2Y4; K04271 purinergic receptor P2Y, G protein-coupled, 4	augustus-Backbone_15321_pilon-processed-gene-0.0-mRNA-1	gi|908422717|ref|XP_013072739.1|/4.13401e-30/PREDICTED: allatostatin-A receptor-like [Biomphalaria glabrata]	NA	C5H675/7e-19/C5H675_APLCA Chemosensory receptor B OS=Aplysia californica PE=2 SV=1	PF10324/5.2E-13/Serpentine type 7TM GPCR chemoreceptor Srw
Serpentine type 7TM GPCR chemoreceptor Srw	NA	NA	augustus-Backbone_15331_pilon-processed-gene-0.6-mRNA-1	gi|871256208|ref|XP_012942255.1|/9.55645e-15/PREDICTED: cysteinyl leukotriene receptor 1-like [Aplysia californica]	NA	A0A182ZXM6/1e-09/A0A182ZXM6_BIOGL Uncharacterized protein OS=Biomphalaria glabrata PE=4 SV=1	PF10324/4.2E-11/Serpentine type 7TM GPCR chemoreceptor Srw
Serpentine type 7TM GPCR chemoreceptor Srw	NA	NA	snap-Backbone_15578_pilon-processed-gene-0.1-mRNA-1	NA	NA	NA	PF10324/2.5E-5/Serpentine type 7TM GPCR chemoreceptor Srw
Serpentine type 7TM GPCR chemoreceptor Srw	NA	crg:105337119/6e-07/growth hormone secretagogue receptor type 1; K04284 growth hormone secretagogue receptor	augustus-Backbone_15651_pilon-processed-gene-0.1-mRNA-1	gi|405961144|gb|EKC26990.1|/4.57247e-08/Growth hormone secretagogue receptor type 1 [Crassostrea gigas]	NA	A0A210QZM9/4e-09/A0A210QZM9_MIZYE Orexin receptor type 2 OS=Mizuhopecten yessoensis GN=KP79_PYT15225 PE=4 SV=1	PF10324/2.7E-6/Serpentine type 7TM GPCR chemoreceptor Srw
Serpentine type 7TM GPCR chemoreceptor Srw	NA	NA	augustus-Backbone_15682_pilon-processed-gene-0.1-mRNA-1	gi|871264638|ref|XP_012943852.1|/7.15268e-30/PREDICTED: uncharacterized protein LOC101856294 [Aplysia californica]	NA	C5H877/1e-19/C5H877_APLCA Chemosensory receptor A OS=Aplysia californica PE=2 SV=1	PF10324/1.2E-12/Serpentine type 7TM GPCR chemoreceptor Srw
Serpentine type 7TM GPCR chemoreceptor Srw	NA	crg:105341331/8e-09/probable G-protein coupled receptor 139 isoform X1; K08428 G protein-coupled receptor 139	augustus-Backbone_15836_pilon-processed-gene-0.1-mRNA-1	gi|524887514|ref|XP_005100342.1|/2.64329e-26/PREDICTED: allatostatin-A receptor-like [Aplysia californica]	Q8SPN1/5e-06/PKR2_BOVIN Prokineticin receptor 2 (PK-R2) (G-protein coupled receptor 73-like 1) (G-protein coupled receptor I5E) OS=Bos taurus (Bovine) GN=PROKR2 GPR73L1 PKR2	C5H877/4e-17/C5H877_APLCA Chemosensory receptor A OS=Aplysia californica PE=2 SV=1	PF10324/2.1E-13/Serpentine type 7TM GPCR chemoreceptor Srw
Serpentine type 7TM GPCR chemoreceptor Srw	NA	crg:105341331/7e-10/probable G-protein coupled receptor 139 isoform X1; K08428 G protein-coupled receptor 139	augustus-Backbone_15878_pilon-processed-gene-0.2-mRNA-1	gi|524887514|ref|XP_005100342.1|/1.09011e-26/PREDICTED: allatostatin-A receptor-like [Aplysia californica]	NA	C5H877/1e-16/C5H877_APLCA Chemosensory receptor A OS=Aplysia californica PE=2 SV=1	PF10324/2.9E-10/Serpentine type 7TM GPCR chemoreceptor Srw
Serpentine type 7TM GPCR chemoreceptor Srw	NA	aplc:110976616/4e-06/olfactory receptor 13-like; K04220 somatostatin receptor 4	augustus-Backbone_16200_pilon-processed-gene-0.2-mRNA-1	gi|524903418|ref|XP_005107909.1|/1.59823e-25/PREDICTED: adenosine receptor A1-like [Aplysia californica]	NA	C5H675/8e-18/C5H675_APLCA Chemosensory receptor B OS=Aplysia californica PE=2 SV=1	PF10324/2.3E-13/Serpentine type 7TM GPCR chemoreceptor Srw
Serpentine type 7TM GPCR chemoreceptor Srw	NA	NA	augustus-Backbone_16322_pilon-processed-gene-0.1-mRNA-1	gi|871217657|ref|XP_012935270.1|/1.03438e-09/PREDICTED: alpha-1A adrenergic receptor-like [Aplysia californica]	NA	C5H675/1e-05/C5H675_APLCA Chemosensory receptor B OS=Aplysia californica PE=2 SV=1	PF10324/2.5E-7/Serpentine type 7TM GPCR chemoreceptor Srw
Serpentine type 7TM GPCR chemoreceptor Srw	NA	pss:102449142/2e-07/GPR1; G protein-coupled receptor 1; K04310 G protein-coupled receptor 1	augustus-Backbone_16545_pilon-processed-gene-0.0-mRNA-1	gi|524915931|ref|XP_005112751.1|/1.27526e-29/PREDICTED: uncharacterized protein LOC101860068 [Aplysia californica]	NA	C5H877/3e-22/C5H877_APLCA Chemosensory receptor A OS=Aplysia californica PE=2 SV=1	PF10324/3.9E-14/Serpentine type 7TM GPCR chemoreceptor Srw
Serpentine type 7TM GPCR chemoreceptor Srw	NA	NA	augustus-Backbone_16567_pilon-processed-gene-0.1-mRNA-1	gi|524887514|ref|XP_005100342.1|/1.85247e-11/PREDICTED: allatostatin-A receptor-like [Aplysia californica]	NA	NA	PF10324/6.1E-11/Serpentine type 7TM GPCR chemoreceptor Srw
Serpentine type 7TM GPCR chemoreceptor Srw	NA	crg:109619752/8e-07/psychosine receptor-like; K08428 G protein-coupled receptor 139	augustus-Backbone_16835_pilon-processed-gene-0.1-mRNA-1	gi|524907764|ref|XP_005108995.1|/2.82187e-21/PREDICTED: uncharacterized protein LOC101856054 [Aplysia californica]	NA	A0A0B6ZHU5/1e-13/A0A0B6ZHU5_9EUPU Uncharacterized protein OS=Arion vulgaris GN=ORF62195 PE=4 SV=1	PF10324/3.1E-11/Serpentine type 7TM GPCR chemoreceptor Srw
Serpentine type 7TM GPCR chemoreceptor Srw	NA	NA	augustus-Backbone_16842_pilon-processed-gene-0.3-mRNA-1	gi|871256208|ref|XP_012942255.1|/1.01219e-14/PREDICTED: cysteinyl leukotriene receptor 1-like [Aplysia californica]	NA	A0A182ZXM6/3e-10/A0A182ZXM6_BIOGL Uncharacterized protein OS=Biomphalaria glabrata PE=4 SV=1	PF10324/4.1E-11/Serpentine type 7TM GPCR chemoreceptor Srw
Serpentine type 7TM GPCR chemoreceptor Srw	NA	sfm:108918379/9e-06/neuromedin-U receptor 2-like; K05052 neuromedin U receptor 1	augustus-Backbone_17077_pilon-processed-gene-0.0-mRNA-1	gi|524915931|ref|XP_005112751.1|/4.27145e-30/PREDICTED: uncharacterized protein LOC101860068 [Aplysia californica]	NA	C5H877/1e-23/C5H877_APLCA Chemosensory receptor A OS=Aplysia californica PE=2 SV=1	PF10324/3.9E-12/Serpentine type 7TM GPCR chemoreceptor Srw
Serpentine type 7TM GPCR chemoreceptor Srw	NA	NA	augustus-Backbone_17099_pilon-processed-gene-0.5-mRNA-1	gi|524915931|ref|XP_005112751.1|/3.65954e-29/PREDICTED: uncharacterized protein LOC101860068 [Aplysia californica]	NA	A0A0B6ZHU5/5e-24/A0A0B6ZHU5_9EUPU Uncharacterized protein OS=Arion vulgaris GN=ORF62195 PE=4 SV=1	PF10324/3.9E-16/Serpentine type 7TM GPCR chemoreceptor Srw
Serpentine type 7TM GPCR chemoreceptor Srw	NA	fch:102053783/6e-06/GALR3; galanin receptor 3; K04232 galanin receptor 3	augustus-Backbone_17407_pilon-processed-gene-0.1-mRNA-1	gi|524915931|ref|XP_005112751.1|/6.38592e-23/PREDICTED: uncharacterized protein LOC101860068 [Aplysia californica]	NA	C5H675/1e-14/C5H675_APLCA Chemosensory receptor B OS=Aplysia californica PE=2 SV=1	PF10324/4.8E-13/Serpentine type 7TM GPCR chemoreceptor Srw
Serpentine type 7TM GPCR chemoreceptor Srw	NA	NA	snap-Backbone_17489_pilon-processed-gene-0.8-mRNA-1	NA	NA	NA	PF10324/2.7E-5/Serpentine type 7TM GPCR chemoreceptor Srw
Serpentine type 7TM GPCR chemoreceptor Srw	NA	NA	augustus-Backbone_17667_pilon-processed-gene-0.3-mRNA-1	gi|908422717|ref|XP_013072739.1|/9.40612e-10/PREDICTED: allatostatin-A receptor-like [Biomphalaria glabrata]	NA	A0A182ZPL7/7e-13/A0A182ZPL7_BIOGL Uncharacterized protein OS=Biomphalaria glabrata PE=4 SV=1	PF10324/2.1E-6/Serpentine type 7TM GPCR chemoreceptor Srw
Serpentine type 7TM GPCR chemoreceptor Srw	NA	NA	snap-Backbone_17667_pilon-processed-gene-0.8-mRNA-1	gi|524902742|ref|XP_005107598.1|/1.17604e-12/PREDICTED: neuropeptides capa receptor-like [Aplysia californica]	NA	A0A182ZPL7/5e-15/A0A182ZPL7_BIOGL Uncharacterized protein OS=Biomphalaria glabrata PE=4 SV=1	PF10324/4.1E-7/Serpentine type 7TM GPCR chemoreceptor Srw
Serpentine type 7TM GPCR chemoreceptor Srw	NA	NA	augustus-Backbone_17858_pilon-processed-gene-0.3-mRNA-1	gi|524903418|ref|XP_005107909.1|/3.31949e-28/PREDICTED: adenosine receptor A1-like [Aplysia californica]	NA	C0M0N9/4e-22/C0M0N9_APLDA Multitransmembrane protein (Fragment) OS=Aplysia dactylomela PE=2 SV=1	PF10324/1.3E-13/Serpentine type 7TM GPCR chemoreceptor Srw
Serpentine type 7TM GPCR chemoreceptor Srw	NA	ipu:108281099/1e-06/neuromedin-U receptor 2-like; K05052 neuromedin U receptor 1	snap-Backbone_17881_pilon-processed-gene-0.2-mRNA-1	gi|524907764|ref|XP_005108995.1|/1.77274e-27/PREDICTED: uncharacterized protein LOC101856054 [Aplysia californica]	NA	C5H877/5e-20/C5H877_APLCA Chemosensory receptor A OS=Aplysia californica PE=2 SV=1	PF10324/1.6E-16/Serpentine type 7TM GPCR chemoreceptor Srw
Serpentine type 7TM GPCR chemoreceptor Srw	NA	lgi:LOTGIDRAFT_159904/5e-07/hypothetical protein; K04216 nociceptin receptor	augustus-Backbone_17993_pilon-processed-gene-0.3-mRNA-1	gi|871252815|ref|XP_012941610.1|/8.71171e-21/PREDICTED: growth hormone secretagogue receptor type 1-like [Aplysia californica]	NA	C5H877/2e-15/C5H877_APLCA Chemosensory receptor A OS=Aplysia californica PE=2 SV=1	PF10324/4.7E-15/Serpentine type 7TM GPCR chemoreceptor Srw
Serpentine type 7TM GPCR chemoreceptor Srw	NA	NA	augustus-Backbone_18281_pilon-processed-gene-0.1-mRNA-1	gi|524908212|ref|XP_005109211.1|/6.1149e-09/PREDICTED: uncharacterized protein LOC101846166 [Aplysia californica]	NA	NA	PF10324/4.1E-5/Serpentine type 7TM GPCR chemoreceptor Srw
Serpentine type 7TM GPCR chemoreceptor Srw	NA	NA	snap-Backbone_18320_pilon-processed-gene-0.4-mRNA-1	NA	NA	NA	PF10324/2.7E-7/Serpentine type 7TM GPCR chemoreceptor Srw
Serpentine type 7TM GPCR chemoreceptor Srw	NA	NA	augustus-Backbone_18431_pilon-processed-gene-0.0-mRNA-1	gi|524887510|ref|XP_005100340.1|/1.98474e-19/PREDICTED: allatostatin-A receptor-like [Aplysia californica]	NA	A0A182ZPL7/1e-12/A0A182ZPL7_BIOGL Uncharacterized protein OS=Biomphalaria glabrata PE=4 SV=1	PF10324/2.5E-8/Serpentine type 7TM GPCR chemoreceptor Srw
Serpentine type 7TM GPCR chemoreceptor Srw	NA	NA	augustus-Backbone_18823_pilon-processed-gene-0.0-mRNA-1	gi|524887514|ref|XP_005100342.1|/3.9607e-10/PREDICTED: allatostatin-A receptor-like [Aplysia californica]	NA	A0A182ZPL7/3e-11/A0A182ZPL7_BIOGL Uncharacterized protein OS=Biomphalaria glabrata PE=4 SV=1	PF10324/3.0E-7/Serpentine type 7TM GPCR chemoreceptor Srw
Serpentine type 7TM GPCR chemoreceptor Srw	NA	NA	augustus-Backbone_18881_pilon-processed-gene-0.1-mRNA-1	gi|908435045|ref|XP_013077191.1|/2.44199e-13/PREDICTED: uncharacterized protein LOC106063385 [Biomphalaria glabrata]	NA	C5H877/1e-06/C5H877_APLCA Chemosensory receptor A OS=Aplysia californica PE=2 SV=1	PF10324/1.8E-5/Serpentine type 7TM GPCR chemoreceptor Srw
G-protein coupled receptor	NA	myi:110452030/7e-43/relaxin receptor 2-like; K04307 relaxin family peptide receptor 2	augustus-Backbone_6_pilon-processed-gene-2.24-mRNA-1	gi|524908364|ref|XP_005109282.1|/4.7811e-59/PREDICTED: uncharacterized protein LOC101862454 [Aplysia californica]	P46023/4e-39/GR101_LYMST G-protein coupled receptor GRL101 OS=Lymnaea stagnalis (Great pond snail) (Helix stagnalis)	A0A182ZTL6/3e-50/A0A182ZTL6_BIOGL Uncharacterized protein OS=Biomphalaria glabrata GN=106079811 PE=4 SV=1	PF13855/9.0E-7/Leucine rich repeat
G-protein coupled receptor	NA	myi:110452030/5e-79/relaxin receptor 2-like; K04307 relaxin family peptide receptor 2	augustus-Backbone_6_pilon-processed-gene-2.41-mRNA-1	gi|871265437|ref|XP_012943977.1|/2.84889e-122/PREDICTED: G-protein coupled receptor GRL101-like [Aplysia californica]	P46023/4e-72/GR101_LYMST G-protein coupled receptor GRL101 OS=Lymnaea stagnalis (Great pond snail) (Helix stagnalis)	V3Z189/7e-90/V3Z189_LOTGI Uncharacterized protein OS=Lottia gigantea GN=LOTGIDRAFT_132442 PE=4 SV=1	PS51450/5.194/Leucine-rich repeat profile.
G-protein coupled receptor	NA	myi:110456898/7e-38/relaxin receptor 2-like; K04307 relaxin family peptide receptor 2	snap-Backbone_6_pilon-processed-gene-2.103-mRNA-1	gi|524864774|ref|XP_005089221.1|/5.60899e-61/PREDICTED: uncharacterized protein LOC101854763 [Aplysia californica]	P46023/4e-35/GR101_LYMST G-protein coupled receptor GRL101 OS=Lymnaea stagnalis (Great pond snail) (Helix stagnalis)	A0A182ZTL6/6e-56/A0A182ZTL6_BIOGL Uncharacterized protein OS=Biomphalaria glabrata GN=106079811 PE=4 SV=1	PR00237/1.8E-8/Rhodopsin-like GPCR superfamily signature
G-protein coupled receptor	NA	crg:105343477/3e-42/tuftelin-interacting protein 11; K13103 tuftelin-interacting protein 11	augustus-Backbone_10_pilon-processed-gene-0.23-mRNA-1	gi|405951038|gb|EKC18985.1|/6.49007e-42/Tuftelin-interacting protein 11 [Crassostrea gigas]	Q66J74/8e-42/TFP11_XENLA Tuftelin-interacting protein 11 (Septin and tuftelin-interacting protein 1) (STIP-1) OS=Xenopus laevis (African clawed frog) GN=tfip11 stip	K1PRE7/1e-41/K1PRE7_CRAGI Tuftelin-interacting protein 11 OS=Crassostrea gigas GN=CGI_10010148 PE=4 SV=1	PS50262/8.917/G-protein coupled receptors family 1 profile.
G-protein coupled receptor	NA	myi:110456898/3e-80/relaxin receptor 2-like; K04307 relaxin family peptide receptor 2	augustus-Backbone_11_pilon-processed-gene-3.6-mRNA-1	gi|524872826|ref|XP_005093169.1|/5.75045e-130/PREDICTED: G-protein coupled receptor GRL101-like [Aplysia californica]	P46023/2e-65/GR101_LYMST G-protein coupled receptor GRL101 OS=Lymnaea stagnalis (Great pond snail) (Helix stagnalis)	A0A182ZTL6/6e-112/A0A182ZTL6_BIOGL Uncharacterized protein OS=Biomphalaria glabrata GN=106079811 PE=4 SV=1	PS50068/8.538/LDL-receptor class A (LDLRA) domain profile.
G-protein coupled receptor	NA	lak:106156724/3e-79/G-protein coupled receptor GRL101-like; K04307 relaxin family peptide receptor 2	maker-Backbone_14_pilon-snap-gene-0.36-mRNA-1	gi|524914585|ref|XP_005112105.1|/5.02851e-157/PREDICTED: G-protein coupled receptor GRL101-like [Aplysia californica]	P46023/2e-83/GR101_LYMST G-protein coupled receptor GRL101 OS=Lymnaea stagnalis (Great pond snail) (Helix stagnalis)	A0A182ZTL6/7e-126/A0A182ZTL6_BIOGL Uncharacterized protein OS=Biomphalaria glabrata GN=106079811 PE=4 SV=1	PS50068/8.562/LDL-receptor class A (LDLRA) domain profile.
G-protein coupled receptor	biological_process:GO:0007186//G-protein coupled receptor signaling pathway;GO:0019236//response to pheromone;cellular_component:GO:0016021//integral component of membrane;	sfm:108922191/6e-69/hormone-sensitive lipase-like; K07188 hormone-sensitive lipase [EC:3.1.1.79]	augustus-Backbone_18_pilon-processed-gene-0.17-mRNA-1	gi|871265943|ref|XP_012944054.1|/1.07553e-118/PREDICTED: transmembrane protein 145-like [Aplysia californica]	Q8C4U2/3e-71/TM145_MOUSE Transmembrane protein 145 OS=Mus musculus (Mouse) GN=Tmem145	V4AS53/1e-111/V4AS53_LOTGI Uncharacterized protein (Fragment) OS=Lottia gigantea GN=LOTGIDRAFT_213289 PE=4 SV=1	PS50262/11.465/G-protein coupled receptors family 1 profile.
G-protein coupled receptor	NA	NA	augustus-Backbone_24_pilon-processed-gene-3.13-mRNA-1	gi|524907764|ref|XP_005108995.1|/6.05434e-28/PREDICTED: uncharacterized protein LOC101856054 [Aplysia californica]	Q10904/9e-06/YWO1_CAEEL Probable G-protein coupled receptor AH9.1 OS=Caenorhabditis elegans GN=AH9.1	C0M0N9/1e-22/C0M0N9_APLDA Multitransmembrane protein (Fragment) OS=Aplysia dactylomela PE=2 SV=1	PS50262/13.992/G-protein coupled receptors family 1 profile.
G-protein coupled receptor	NA	myi:110452030/6e-100/relaxin receptor 2-like; K04307 relaxin family peptide receptor 2	maker-Backbone_24_pilon-augustus-gene-3.64-mRNA-1	gi|524914585|ref|XP_005112105.1|/2.32716e-163/PREDICTED: G-protein coupled receptor GRL101-like [Aplysia californica]	P46023/2e-89/GR101_LYMST G-protein coupled receptor GRL101 OS=Lymnaea stagnalis (Great pond snail) (Helix stagnalis)	A0A182ZTL6/2e-135/A0A182ZTL6_BIOGL Uncharacterized protein OS=Biomphalaria glabrata GN=106079811 PE=4 SV=1	PS50068/11.0/LDL-receptor class A (LDLRA) domain profile.
G-protein coupled receptor	cellular_component:GO:0016021//integral component of membrane;molecular_function:GO:0004930//G-protein coupled receptor activity;	myi:110449139/2e-29/FMRFamide receptor-like; K04282 thyrotropin-releasing hormone receptor	augustus-Backbone_31_pilon-processed-gene-0.9-mRNA-1	gi|524872743|ref|XP_005093128.1|/5.62529e-29/PREDICTED: probable G-protein coupled receptor 139 [Aplysia californica]	P32303/2e-08/AGTRA_XENLA "Type-1 angiotensin II receptor A (xAT) (Angiotensin 2 receptor, type 1-A) (Angiotensin II receptor, type 1-A)" OS=Xenopus laevis (African clawed frog) GN=agtr1-a	A0A1S3J0N5/1e-26/A0A1S3J0N5_LINUN FMRFamide receptor-like OS=Lingula unguis GN=LOC106168745 PE=3 SV=1	PS50262/17.202/G-protein coupled receptors family 1 profile.
G-protein coupled receptor	NA	lak:106160504/1e-93/G-protein coupled receptor GRL101-like; K04307 relaxin family peptide receptor 2	maker-Backbone_32_pilon-snap-gene-0.94-mRNA-1	gi|524872826|ref|XP_005093169.1|/1.22222e-150/PREDICTED: G-protein coupled receptor GRL101-like [Aplysia californica]	P46023/2e-88/GR101_LYMST G-protein coupled receptor GRL101 OS=Lymnaea stagnalis (Great pond snail) (Helix stagnalis)	A0A182ZTL6/6e-146/A0A182ZTL6_BIOGL Uncharacterized protein OS=Biomphalaria glabrata GN=106079811 PE=4 SV=1	SM00192/5.8E-6/--
G-protein coupled receptor	cellular_component:GO:0016021//integral component of membrane;GO:0005886//plasma membrane;molecular_function:GO:0004930//G-protein coupled receptor activity;	myi:110455340/2e-37/metabotropic glutamate receptor 2-like; K04611 metabotropic X receptor	augustus-Backbone_33_pilon-processed-gene-0.7-mRNA-1	gi|918332905|gb|KOF95904.1|/1.40314e-39/hypothetical protein OCBIM_22036859mg, partial [Octopus bimaculoides]	P91685/8e-11/GRM_DROME Metabotropic glutamate receptor (DmGluRA) OS=Drosophila melanogaster (Fruit fly) GN=mGluR Glu-RA GluRA mGluRA CG11144	A0A0L8I3I7/2e-39/A0A0L8I3I7_OCTBM Uncharacterized protein (Fragment) OS=Octopus bimaculoides GN=OCBIM_22036859mg PE=4 SV=1	PR00248/5.0E-5/Metabotropic glutamate GPCR signature
G-protein coupled receptor	cellular_component:GO:0016021//integral component of membrane;molecular_function:GO:0004930//G-protein coupled receptor activity;	obi:106877599/4e-164/probable G-protein coupled receptor CG31760; K08469 G protein-coupled receptor 158	maker-Backbone_35_pilon-augustus-gene-1.64-mRNA-1	gi|961119620|ref|XP_014782029.1|/2.16203e-163/PREDICTED: probable G-protein coupled receptor CG31760, partial [Octopus bimaculoides]	Q9VKA4/6e-45/Y1760_DROME Probable G-protein coupled receptor CG31760 OS=Drosophila melanogaster (Fruit fly) GN=CG31760	V3ZZ52/6e-155/V3ZZ52_LOTGI Uncharacterized protein (Fragment) OS=Lottia gigantea GN=LOTGIDRAFT_127003 PE=4 SV=1	PS50259/14.169/G-protein coupled receptors family 3 profile.
G-protein coupled receptor	biological_process:GO:0035556//intracellular signal transduction;cellular_component:GO:0005622//intracellular;GO:0016021//integral component of membrane;molecular_function:GO:0000166//nucleotide binding;GO:0004383//guanylate cyclase activity;	xma:102219147/1e-77/atrial natriuretic peptide receptor 1-like; K12323 atrial natriuretic peptide receptor A [EC:4.6.1.2]	maker-Backbone_37_pilon-augustus-gene-0.43-mRNA-1	gi|676430010|ref|XP_009045787.1|/4.15532e-180/hypothetical protein LOTGIDRAFT_137238 [Lottia gigantea] &gt;gi|556114905|gb|ESP03557.1| hypothetical protein LOTGIDRAFT_137238 [Lottia gigantea]	P46197/4e-72/ANPRB_BOVIN Atrial natriuretic peptide receptor 2 (EC 4.6.1.2) (Atrial natriuretic peptide receptor type B) (ANP-B) (ANPR-B) (NPR-B) (Guanylate cyclase B) (GC-B) OS=Bos taurus (Bovine) GN=NPR2	V4BBX1/7e-180/V4BBX1_LOTGI Uncharacterized protein OS=Lottia gigantea GN=LOTGIDRAFT_137238 PE=3 SV=1	PS50262/11.144/G-protein coupled receptors family 1 profile.
G-protein coupled receptor	NA	myi:110456898/8e-40/relaxin receptor 2-like; K04307 relaxin family peptide receptor 2	augustus-Backbone_42_pilon-processed-gene-2.19-mRNA-1	gi|871275547|ref|XP_012945963.1|/4.11158e-61/PREDICTED: G-protein coupled receptor GRL101-like [Aplysia californica]	Q91ZZ5/5e-33/RXFP2_MOUSE Relaxin receptor 2 (G-protein coupled receptor 106) (G-protein coupled receptor affecting testicular descent) (Leucine-rich repeat-containing G-protein coupled receptor 8) (Relaxin family peptide receptor 2) OS=Mus musculus (Mouse) GN=Rxfp2 Gpr106 Great Lgr8	A0A182ZTL6/3e-46/A0A182ZTL6_BIOGL Uncharacterized protein OS=Biomphalaria glabrata GN=106079811 PE=4 SV=1	SM00192/0.0011/--
G-protein coupled receptor	NA	myi:110465812/5e-17/orexin receptor type 2-like; K04194 cholecystokinin A receptor	augustus-Backbone_42_pilon-processed-gene-4.9-mRNA-1	gi|524903118|ref|XP_005107774.1|/2.1256e-21/PREDICTED: gastrin/cholecystokinin type B receptor-like [Aplysia californica]	O75388/5e-08/GPR32_HUMAN Probable G-protein coupled receptor 32 OS=Homo sapiens (Human) GN=GPR32	A0A0B7BME2/3e-26/A0A0B7BME2_9EUPU Uncharacterized protein (Fragment) OS=Arion vulgaris GN=ORF199100 PE=4 SV=1	PR00237/7.9E-15/Rhodopsin-like GPCR superfamily signature
G-protein coupled receptor	NA	myi:110462939/3e-18/relaxin receptor 2-like; K04307 relaxin family peptide receptor 2	snap-Backbone_43_pilon-processed-gene-9.19-mRNA-1	gi|762153991|ref|XP_011415051.1|/6.72191e-22/PREDICTED: G-protein coupled receptor GRL101-like [Crassostrea gigas]	Q5R5V8/8e-17/RXFP1_PONAB Relaxin receptor 1 (Relaxin family peptide receptor 1) OS=Pongo abelii (Sumatran orangutan) (Pongo pygmaeus abelii) GN=RXFP1	A0A210PF06/9e-23/A0A210PF06_MIZYE G-protein coupled receptor GRL101 OS=Mizuhopecten yessoensis GN=KP79_PYT11358 PE=4 SV=1	PS50262/9.178/G-protein coupled receptors family 1 profile.
G-protein coupled receptor	cellular_component:GO:0016021//integral component of membrane;molecular_function:GO:0004930//G-protein coupled receptor activity;	crg:105349066/1e-33/neuromedin-U receptor 2; K04322 cysteinyl leukotriene receptor 1	augustus-Backbone_44_pilon-processed-gene-0.2-mRNA-1	gi|908416703|ref|XP_013069620.1|/4.8079e-37/PREDICTED: CX3C chemokine receptor 1-like [Biomphalaria glabrata]	Q95254/2e-14/GHSR_PIG Growth hormone secretagogue receptor type 1 (GHS-R) (GH-releasing peptide receptor) (GHRP) (Ghrelin receptor) OS=Sus scrofa (Pig) GN=GHSR	A0A182Z287/3e-35/A0A182Z287_BIOGL Uncharacterized protein OS=Biomphalaria glabrata PE=4 SV=1	PR00237/5.9E-12/Rhodopsin-like GPCR superfamily signature
G-protein coupled receptor	cellular_component:GO:0016021//integral component of membrane;molecular_function:GO:0004930//G-protein coupled receptor activity;	crg:105349066/9e-36/neuromedin-U receptor 2; K04322 cysteinyl leukotriene receptor 1	augustus-Backbone_44_pilon-processed-gene-0.3-mRNA-1	gi|524871275|ref|XP_005092412.1|/3.51218e-38/PREDICTED: CX3C chemokine receptor 1-like [Aplysia californica]	Q95254/1e-15/GHSR_PIG Growth hormone secretagogue receptor type 1 (GHS-R) (GH-releasing peptide receptor) (GHRP) (Ghrelin receptor) OS=Sus scrofa (Pig) GN=GHSR	A0A182Z287/5e-36/A0A182Z287_BIOGL Uncharacterized protein OS=Biomphalaria glabrata PE=4 SV=1	PF00001/1.6E-10/7 transmembrane receptor (rhodopsin family)
G-protein coupled receptor	cellular_component:GO:0016021//integral component of membrane;molecular_function:GO:0004930//G-protein coupled receptor activity;	crg:105349066/3e-16/neuromedin-U receptor 2; K04322 cysteinyl leukotriene receptor 1	augustus-Backbone_44_pilon-processed-gene-0.4-mRNA-1	gi|443693519|gb|ELT94867.1|/8.40978e-17/hypothetical protein CAPTEDRAFT_205369 [Capitella teleta]	NA	R7TMY0/1e-16/R7TMY0_CAPTE Uncharacterized protein OS=Capitella teleta GN=CAPTEDRAFT_205369 PE=3 SV=1	PS50262/9.559/G-protein coupled receptors family 1 profile.
G-protein coupled receptor	cellular_component:GO:0016021//integral component of membrane;molecular_function:GO:0004930//G-protein coupled receptor activity;	lak:106155388/4e-09/growth hormone secretagogue receptor type 1-like; K04284 growth hormone secretagogue receptor	augustus-Backbone_44_pilon-processed-gene-0.5-mRNA-1	gi|908416703|ref|XP_013069620.1|/1.08437e-14/PREDICTED: CX3C chemokine receptor 1-like [Biomphalaria glabrata]	NA	A0A182Z287/3e-14/A0A182Z287_BIOGL Uncharacterized protein OS=Biomphalaria glabrata PE=4 SV=1	PF00001/2.9E-6/7 transmembrane receptor (rhodopsin family)
G-protein coupled receptor	NA	lak:106151147/7e-12/G-protein coupled receptor GRL101-like; K20053 very low-density lipoprotein receptor	augustus-Backbone_57_pilon-processed-gene-0.17-mRNA-1	gi|919051519|ref|XP_013407802.1|/4.58738e-17/PREDICTED: low-density lipoprotein receptor-like [Lingula anatina]	P35953/2e-07/VLDLR_RABIT Very low-density lipoprotein receptor (VLDL receptor) (VLDL-R) OS=Oryctolagus cuniculus (Rabbit) GN=VLDLR	A0A1S3JBL7/8e-17/A0A1S3JBL7_LINUN low-density lipoprotein receptor-like OS=Lingula unguis GN=LOC106171857 PE=4 SV=1	PS01209/-/LDL-receptor class A (LDLRA) domain signature.
G-protein coupled receptor	cellular_component:GO:0016021//integral component of membrane;molecular_function:GO:0004930//G-protein coupled receptor activity;	lak:106151147/1e-30/G-protein coupled receptor GRL101-like; K20053 very low-density lipoprotein receptor	augustus-Backbone_57_pilon-processed-gene-0.31-mRNA-1	gi|405965461|gb|EKC30834.1|/6.16191e-49/hypothetical protein CGI_10009718 [Crassostrea gigas]	Q91ZZ5/3e-24/RXFP2_MOUSE Relaxin receptor 2 (G-protein coupled receptor 106) (G-protein coupled receptor affecting testicular descent) (Leucine-rich repeat-containing G-protein coupled receptor 8) (Relaxin family peptide receptor 2) OS=Mus musculus (Mouse) GN=Rxfp2 Gpr106 Great Lgr8	K1QI33/1e-48/K1QI33_CRAGI Uncharacterized protein OS=Crassostrea gigas GN=CGI_10009718 PE=4 SV=1	PF00001/7.3E-11/7 transmembrane receptor (rhodopsin family)
G-protein coupled receptor	cellular_component:GO:0016021//integral component of membrane;molecular_function:GO:0004930//G-protein coupled receptor activity;	lak:106151147/4e-30/G-protein coupled receptor GRL101-like; K20053 very low-density lipoprotein receptor	augustus-Backbone_57_pilon-processed-gene-0.32-mRNA-1	gi|405965461|gb|EKC30834.1|/3.64589e-48/hypothetical protein CGI_10009718 [Crassostrea gigas]	Q91ZZ5/8e-25/RXFP2_MOUSE Relaxin receptor 2 (G-protein coupled receptor 106) (G-protein coupled receptor affecting testicular descent) (Leucine-rich repeat-containing G-protein coupled receptor 8) (Relaxin family peptide receptor 2) OS=Mus musculus (Mouse) GN=Rxfp2 Gpr106 Great Lgr8	K1QI33/6e-48/K1QI33_CRAGI Uncharacterized protein OS=Crassostrea gigas GN=CGI_10009718 PE=4 SV=1	PS50262/13.551/G-protein coupled receptors family 1 profile.
G-protein coupled receptor	cellular_component:GO:0016021//integral component of membrane;molecular_function:GO:0004930//G-protein coupled receptor activity;	myi:110445425/3e-64/growth hormone secretagogue receptor type 1-like isoform X1; K04284 growth hormone secretagogue receptor	augustus-Backbone_63_pilon-processed-gene-1.26-mRNA-1	gi|871208997|ref|XP_012941230.1|/1.13566e-89/PREDICTED: ovarian cancer G-protein coupled receptor 1-like [Aplysia californica]	Q4KLH9/4e-06/GPR4_RAT G-protein coupled receptor 4 OS=Rattus norvegicus (Rat) GN=Gpr4	V3ZMS0/2e-77/V3ZMS0_LOTGI Uncharacterized protein OS=Lottia gigantea GN=LOTGIDRAFT_162599 PE=4 SV=1	PS50262/14.755/G-protein coupled receptors family 1 profile.
G-protein coupled receptor	cellular_component:GO:0016021//integral component of membrane;molecular_function:GO:0004930//G-protein coupled receptor activity;	myi:110445425/7e-22/growth hormone secretagogue receptor type 1-like isoform X1; K04284 growth hormone secretagogue receptor	augustus-Backbone_63_pilon-processed-gene-1.27-mRNA-1	gi|871208997|ref|XP_012941230.1|/1.62947e-34/PREDICTED: ovarian cancer G-protein coupled receptor 1-like [Aplysia californica]	NA	V3ZMS0/7e-23/V3ZMS0_LOTGI Uncharacterized protein OS=Lottia gigantea GN=LOTGIDRAFT_162599 PE=4 SV=1	NA
G-protein coupled receptor	NA	myi:110452030/3e-94/relaxin receptor 2-like; K04307 relaxin family peptide receptor 2	maker-Backbone_65_pilon-snap-gene-1.132-mRNA-1	gi|524914585|ref|XP_005112105.1|/1.87189e-142/PREDICTED: G-protein coupled receptor GRL101-like [Aplysia californica]	P46023/3e-81/GR101_LYMST G-protein coupled receptor GRL101 OS=Lymnaea stagnalis (Great pond snail) (Helix stagnalis)	A0A182ZTL6/1e-134/A0A182ZTL6_BIOGL Uncharacterized protein OS=Biomphalaria glabrata GN=106079811 PE=4 SV=1	PS50068/10.663/LDL-receptor class A (LDLRA) domain profile.
G-protein coupled receptor	cellular_component:GO:0016021//integral component of membrane;molecular_function:GO:0004930//G-protein coupled receptor activity;	myi:110443393/2e-29/orexin receptor type 2-like; K04239 hypocretin (orexin) receptor 2	augustus-Backbone_66_pilon-processed-gene-2.15-mRNA-1	gi|908495432|ref|XP_013096908.1|/6.60193e-36/PREDICTED: orexin receptor type 2-like [Biomphalaria glabrata] &gt;gi|908495435|ref|XP_013096910.1| PREDICTED: orexin receptor type 2-like [Biomphalaria glabrata]	P33534/9e-09/OPRK_MOUSE Kappa-type opioid receptor (K-OR-1) (KOR-1) (MSL-1) OS=Mus musculus (Mouse) GN=Oprk1	A0A0B7APJ2/1e-33/A0A0B7APJ2_9EUPU Uncharacterized protein (Fragment) OS=Arion vulgaris GN=ORF133506 PE=4 SV=1	PS00237/-/G-protein coupled receptors family 1 signature.
G-protein coupled receptor	NA	obi:106867239/7e-37/G-protein coupled receptor 54-like; K08378 G protein-coupled receptor 103	augustus-Backbone_72_pilon-processed-gene-0.0-mRNA-1	gi|676429657|ref|XP_009045672.1|/3.23372e-43/hypothetical protein LOTGIDRAFT_171228 [Lottia gigantea] &gt;gi|556114932|gb|ESP03584.1| hypothetical protein LOTGIDRAFT_171228 [Lottia gigantea]	O02835/2e-20/NPY1R_PIG Neuropeptide Y receptor type 1 (NPY1-R) OS=Sus scrofa (Pig) GN=NPY1R	U5Y4M1/5e-107/U5Y4M1_9CAEN Reverse transcriptase OS=Pugilina cochlidium PE=2 SV=1	PS50262/18.646/G-protein coupled receptors family 1 profile.
G-protein coupled receptor	cellular_component:GO:0016021//integral component of membrane;molecular_function:GO:0004983//neuropeptide Y receptor activity;	obi:106867239/3e-68/G-protein coupled receptor 54-like; K08378 G protein-coupled receptor 103	augustus-Backbone_72_pilon-processed-gene-0.6-mRNA-1	gi|908403626|ref|XP_013079859.1|/4.55771e-86/PREDICTED: G-protein coupled receptor 54-like [Biomphalaria glabrata]	P70031/1e-16/CCKAR_XENLA Cholecystokinin receptor (CCK-XLR) OS=Xenopus laevis (African clawed frog) GN=cckar	A0A0N7KWU9/3e-82/A0A0N7KWU9_LYMST Cannabinoid receptor-like 1 OS=Lymnaea stagnalis GN=LymCBr-like 1 PE=2 SV=1	PF00001/2.2E-21/7 transmembrane receptor (rhodopsin family)
G-protein coupled receptor	cellular_component:GO:0016021//integral component of membrane;molecular_function:GO:0004930//G-protein coupled receptor activity;	crg:105349066/8e-37/neuromedin-U receptor 2; K04322 cysteinyl leukotriene receptor 1	augustus-Backbone_76_pilon-processed-gene-2.14-mRNA-1	gi|908416703|ref|XP_013069620.1|/3.18939e-46/PREDICTED: CX3C chemokine receptor 1-like [Biomphalaria glabrata]	Q7TQN9/7e-08/GP142_MOUSE Probable G-protein coupled receptor 142 OS=Mus musculus (Mouse) GN=Gpr142	A0A182Z287/1e-43/A0A182Z287_BIOGL Uncharacterized protein OS=Biomphalaria glabrata PE=4 SV=1	PS50262/21.796/G-protein coupled receptors family 1 profile.
G-protein coupled receptor	molecular_function:GO:0003677//DNA binding;	acyg:106049351/3e-31/DNA-directed RNA polymerase II subunit RPB1-like; K03006 DNA-directed RNA polymerase II subunit RPB1 [EC:2.7.7.6]	maker-Backbone_83_pilon-snap-gene-1.112-mRNA-1	gi|449272534|gb|EMC82418.1|/9.32922e-48/Collagen alpha-2(IV) chain, partial [Columba livia]	NA	R7VQX3/2e-47/R7VQX3_COLLI Collagen alpha-2(IV) chain (Fragment) OS=Columba livia GN=A306_09605 PE=4 SV=1	PS50262/8.556/G-protein coupled receptors family 1 profile.
G-protein coupled receptor	NA	sko:102803184/2e-45/G-protein coupled receptor GRL101-like; K04307 relaxin family peptide receptor 2	maker-Backbone_84_pilon-snap-gene-6.93-mRNA-1	gi|524864774|ref|XP_005089221.1|/2.52309e-45/PREDICTED: uncharacterized protein LOC101854763 [Aplysia californica]	P46023/2e-17/GR101_LYMST G-protein coupled receptor GRL101 OS=Lymnaea stagnalis (Great pond snail) (Helix stagnalis)	W4YTL4/4e-43/W4YTL4_STRPU Uncharacterized protein OS=Strongylocentrotus purpuratus PE=4 SV=1	SM00192/0.16/--
G-protein coupled receptor	NA	myi:110452030/2e-95/relaxin receptor 2-like; K04307 relaxin family peptide receptor 2	maker-Backbone_84_pilon-snap-gene-6.99-mRNA-1	gi|524914585|ref|XP_005112105.1|/9.43137e-142/PREDICTED: G-protein coupled receptor GRL101-like [Aplysia californica]	P46023/2e-77/GR101_LYMST G-protein coupled receptor GRL101 OS=Lymnaea stagnalis (Great pond snail) (Helix stagnalis)	A0A182ZTL6/9e-103/A0A182ZTL6_BIOGL Uncharacterized protein OS=Biomphalaria glabrata GN=106079811 PE=4 SV=1	PF13855/3.9E-7/Leucine rich repeat
G-protein coupled receptor	cellular_component:GO:0016021//integral component of membrane;molecular_function:GO:0016500//protein-hormone receptor activity;GO:0004930//G-protein coupled receptor activity;	crg:105323654/2e-137/relaxin receptor 2; K04307 relaxin family peptide receptor 2	maker-Backbone_87_pilon-augustus-gene-0.75-mRNA-1	gi|908492080|ref|XP_013095730.1|/3.49516e-174/PREDICTED: relaxin receptor 1-like isoform X1 [Biomphalaria glabrata] &gt;gi|908492083|ref|XP_013095731.1| PREDICTED: relaxin receptor 1-like isoform X2 [Biomphalaria glabrata] &gt;gi|908492086|ref|XP_013095732.1| PREDICTED: relaxin receptor 1-like isoform X1 [Biomphalaria glabrata] &gt;gi|908492089|ref|XP_013095733.1| PREDICTED: relaxin receptor 1-li…	Q9HBX9/4e-97/RXFP1_HUMAN Relaxin receptor 1 (Leucine-rich repeat-containing G-protein coupled receptor 7) (Relaxin family peptide receptor 1) OS=Homo sapiens (Human) GN=RXFP1 LGR7	V3Z146/2e-157/V3Z146_LOTGI Uncharacterized protein (Fragment) OS=Lottia gigantea GN=LOTGIDRAFT_108234 PE=3 SV=1	PF13855/3.2E-11/Leucine rich repeat
G-protein coupled receptor	NA	sfm:108936883/4e-08/gpr68; ovarian cancer G-protein coupled receptor 1; K08408 G protein-coupled receptor 68	augustus-Backbone_91_pilon-processed-gene-1.2-mRNA-1	gi|524902021|ref|XP_005107389.1|/2.19589e-26/PREDICTED: neuropeptides capa receptor-like [Aplysia californica] &gt;gi|871259728|ref|XP_012942945.1| PREDICTED: neuropeptides capa receptor-like [Aplysia californica]	NA	C5H877/6e-17/C5H877_APLCA Chemosensory receptor A OS=Aplysia californica PE=2 SV=1	PR00237/4.1E-6/Rhodopsin-like GPCR superfamily signature
G-protein coupled receptor	NA	NA	augustus-Backbone_92_pilon-processed-gene-3.48-mRNA-1	gi|871264638|ref|XP_012943852.1|/8.28304e-30/PREDICTED: uncharacterized protein LOC101856294 [Aplysia californica]	NA	C5H877/1e-24/C5H877_APLCA Chemosensory receptor A OS=Aplysia californica PE=2 SV=1	PS50262/12.428/G-protein coupled receptors family 1 profile.
G-protein coupled receptor	NA	lgi:LOTGIDRAFT_159904/3e-06/hypothetical protein; K04216 nociceptin receptor	augustus-Backbone_98_pilon-processed-gene-3.20-mRNA-1	gi|524869126|ref|XP_005091360.1|/1.08346e-29/PREDICTED: N-formyl peptide receptor 2-like [Aplysia californica]	NA	C0M0N9/2e-20/C0M0N9_APLDA Multitransmembrane protein (Fragment) OS=Aplysia dactylomela PE=2 SV=1	PS50262/13.852/G-protein coupled receptors family 1 profile.
G-protein coupled receptor	NA	crg:105341989/3e-35/relaxin receptor 2 isoform X1; K04307 relaxin family peptide receptor 2	augustus-Backbone_99_pilon-processed-gene-1.15-mRNA-1	gi|524908364|ref|XP_005109282.1|/1.92115e-58/PREDICTED: uncharacterized protein LOC101862454 [Aplysia californica]	P46023/3e-33/GR101_LYMST G-protein coupled receptor GRL101 OS=Lymnaea stagnalis (Great pond snail) (Helix stagnalis)	A0A182ZTL6/1e-45/A0A182ZTL6_BIOGL Uncharacterized protein OS=Biomphalaria glabrata GN=106079811 PE=4 SV=1	PR00237/2.1E-5/Rhodopsin-like GPCR superfamily signature
G-protein coupled receptor	NA	ocu:100356429/2e-27/LGR4; leucine rich repeat containing G protein-coupled receptor 4; K04309 leucine-rich repeat-containing G protein-coupled receptor 4	augustus-Backbone_99_pilon-processed-gene-5.1-mRNA-1	gi|284010779|dbj|BAI66869.1|/1.30473e-30/variable lymphocyte receptor A [Eptatretus burgeri]	F1MLX5/2e-27/LGR4_BOVIN Leucine-rich repeat-containing G-protein coupled receptor 4 OS=Bos taurus (Bovine) GN=LGR4	D2KXW3/2e-30/D2KXW3_EPTBU Variable lymphocyte receptor A (Fragment) OS=Eptatretus burgeri GN=VLRA PE=2 SV=1	PS51450/6.38/Leucine-rich repeat profile.
G-protein coupled receptor	NA	sko:102803184/6e-14/G-protein coupled receptor GRL101-like; K04307 relaxin family peptide receptor 2	maker-Backbone_99_pilon-snap-gene-1.98-mRNA-1	gi|908494196|ref|XP_013096471.1|/9.06918e-32/PREDICTED: G-protein coupled receptor GRL101-like [Biomphalaria glabrata]	P98158/7e-12/LRP2_RAT Low-density lipoprotein receptor-related protein 2 (LRP-2) (Glycoprotein 330) (gp330) (Megalin) OS=Rattus norvegicus (Rat) GN=Lrp2	A0A182ZTL6/2e-31/A0A182ZTL6_BIOGL Uncharacterized protein OS=Biomphalaria glabrata GN=106079811 PE=4 SV=1	PF00057/3.1E-6/Low-density lipoprotein receptor domain class A
G-protein coupled receptor	biological_process:GO:0007186//G-protein coupled receptor signaling pathway;molecular_function:GO:0031683//G-protein beta/gamma-subunit complex binding;GO:0004871//signal transducer activity;GO:0005525//GTP binding;GO:0003924//GTPase activity;	tut:107371146/0.0/guanine nucleotide-binding protein G(s) subunit alpha isoform X1; K04632 guanine nucleotide-binding protein G(s) subunit alpha	augustus-Backbone_101_pilon-processed-gene-0.0-mRNA-1	gi|676468846|ref|XP_009058340.1|/0/hypothetical protein LOTGIDRAFT_163596 [Lottia gigantea] &gt;gi|556102419|gb|ESO91071.1| hypothetical protein LOTGIDRAFT_163596 [Lottia gigantea]	P30684/0.0/GNAS_LYMST Guanine nucleotide-binding protein G(s) subunit alpha (Adenylate cyclase-stimulating G alpha protein) OS=Lymnaea stagnalis (Great pond snail) (Helix stagnalis)	V4ACM4/0.0/V4ACM4_LOTGI Uncharacterized protein OS=Lottia gigantea GN=LOTGIDRAFT_163596 PE=4 SV=1	SM00275/4.5E-182/--
G-protein coupled receptor	NA	NA	augustus-Backbone_118_pilon-processed-gene-0.25-mRNA-1	gi|871208872|ref|XP_012940987.1|/2.18876e-08/PREDICTED: thyrotropin-releasing hormone receptor-like [Aplysia californica]	NA	A0A182ZPL7/2e-08/A0A182ZPL7_BIOGL Uncharacterized protein OS=Biomphalaria glabrata PE=4 SV=1	PS50262/10.662/G-protein coupled receptors family 1 profile.
G-protein coupled receptor	cellular_component:GO:0016021//integral component of membrane;molecular_function:GO:0004930//G-protein coupled receptor activity;	crg:105349066/4e-23/neuromedin-U receptor 2; K04322 cysteinyl leukotriene receptor 1	augustus-Backbone_121_pilon-processed-gene-1.18-mRNA-1	gi|405952719|gb|EKC20497.1|/2.31245e-22/hypothetical protein CGI_10005970 [Crassostrea gigas]	Q9VZW5/2e-06/FMAR_DROME FMRFamide receptor (DFR) (DrmFMRFa-R) (Larval opioid receptor) OS=Drosophila melanogaster (Fruit fly) GN=FR FMRFaR CG2114	A0A210QZM9/1e-22/A0A210QZM9_MIZYE Orexin receptor type 2 OS=Mizuhopecten yessoensis GN=KP79_PYT15225 PE=4 SV=1	PF00001/6.1E-6/7 transmembrane receptor (rhodopsin family)
G-protein coupled receptor	NA	NA	maker-Backbone_121_pilon-snap-gene-0.53-mRNA-1	gi|871210893|ref|XP_005091056.2|/3.39865e-14/PREDICTED: short-wave-sensitive opsin 1-like [Aplysia californica]	NA	A0A182ZPL7/7e-08/A0A182ZPL7_BIOGL Uncharacterized protein OS=Biomphalaria glabrata PE=4 SV=1	PS50262/10.702/G-protein coupled receptors family 1 profile.
G-protein coupled receptor	NA	myi:110452030/9e-107/relaxin receptor 2-like; K04307 relaxin family peptide receptor 2	maker-Backbone_124_pilon-snap-gene-0.59-mRNA-1	gi|524914585|ref|XP_005112105.1|/8.19502e-142/PREDICTED: G-protein coupled receptor GRL101-like [Aplysia californica]	P46023/2e-85/GR101_LYMST G-protein coupled receptor GRL101 OS=Lymnaea stagnalis (Great pond snail) (Helix stagnalis)	A0A182ZTL6/1e-110/A0A182ZTL6_BIOGL Uncharacterized protein OS=Biomphalaria glabrata GN=106079811 PE=4 SV=1	SM00192/0.45/--
G-protein coupled receptor	NA	lak:106156724/5e-87/G-protein coupled receptor GRL101-like; K04307 relaxin family peptide receptor 2	augustus-Backbone_127_pilon-processed-gene-3.2-mRNA-1	gi|524914585|ref|XP_005112105.1|/6.92124e-153/PREDICTED: G-protein coupled receptor GRL101-like [Aplysia californica]	P46023/1e-69/GR101_LYMST G-protein coupled receptor GRL101 OS=Lymnaea stagnalis (Great pond snail) (Helix stagnalis)	A0A182ZTL6/5e-150/A0A182ZTL6_BIOGL Uncharacterized protein OS=Biomphalaria glabrata GN=106079811 PE=4 SV=1	SM00192/2.5E-6/--
G-protein coupled receptor	NA	sko:102803184/2e-64/G-protein coupled receptor GRL101-like; K04307 relaxin family peptide receptor 2	augustus-Backbone_127_pilon-processed-gene-3.4-mRNA-1	gi|524864774|ref|XP_005089221.1|/5.21207e-115/PREDICTED: uncharacterized protein LOC101854763 [Aplysia californica]	P46023/1e-56/GR101_LYMST G-protein coupled receptor GRL101 OS=Lymnaea stagnalis (Great pond snail) (Helix stagnalis)	W4XNZ9/8e-83/W4XNZ9_STRPU Uncharacterized protein OS=Strongylocentrotus purpuratus PE=4 SV=1	PS01209/-/LDL-receptor class A (LDLRA) domain signature.
G-protein coupled receptor	NA	sko:102803184/1e-32/G-protein coupled receptor GRL101-like; K04307 relaxin family peptide receptor 2	maker-Backbone_127_pilon-snap-gene-0.53-mRNA-1	gi|871220936|ref|XP_005094621.2|/9.31205e-50/PREDICTED: uncharacterized protein LOC101853844 [Aplysia californica]	P46023/3e-19/GR101_LYMST G-protein coupled receptor GRL101 OS=Lymnaea stagnalis (Great pond snail) (Helix stagnalis)	A0A182ZTL6/6e-44/A0A182ZTL6_BIOGL Uncharacterized protein OS=Biomphalaria glabrata GN=106079811 PE=4 SV=1	PF13855/3.5E-7/Leucine rich repeat
G-protein coupled receptor	NA	lak:106160504/1e-96/G-protein coupled receptor GRL101-like; K04307 relaxin family peptide receptor 2	maker-Backbone_127_pilon-snap-gene-0.60-mRNA-1	gi|524914585|ref|XP_005112105.1|/1.50634e-158/PREDICTED: G-protein coupled receptor GRL101-like [Aplysia californica]	P46023/6e-95/GR101_LYMST G-protein coupled receptor GRL101 OS=Lymnaea stagnalis (Great pond snail) (Helix stagnalis)	A0A182ZTL6/3e-138/A0A182ZTL6_BIOGL Uncharacterized protein OS=Biomphalaria glabrata GN=106079811 PE=4 SV=1	PS50068/9.038/LDL-receptor class A (LDLRA) domain profile.
G-protein coupled receptor	NA	lak:106160504/3e-95/G-protein coupled receptor GRL101-like; K04307 relaxin family peptide receptor 2	snap-Backbone_127_pilon-processed-gene-0.33-mRNA-1	gi|524914585|ref|XP_005112105.1|/9.5053e-148/PREDICTED: G-protein coupled receptor GRL101-like [Aplysia californica]	P46023/2e-88/GR101_LYMST G-protein coupled receptor GRL101 OS=Lymnaea stagnalis (Great pond snail) (Helix stagnalis)	A0A182ZTL6/2e-130/A0A182ZTL6_BIOGL Uncharacterized protein OS=Biomphalaria glabrata GN=106079811 PE=4 SV=1	SM00192/2.4E-4/--
G-protein coupled receptor	NA	myi:110449139/1e-27/FMRFamide receptor-like; K04282 thyrotropin-releasing hormone receptor	maker-Backbone_129_pilon-snap-gene-0.11-mRNA-1	gi|891151570|gb|AKQ63062.1|/1.12716e-29/orphan G-protein coupled receptor 57 [Platynereis dumerilii]	Q8ITC7/8e-08/CAPAR_DROME Neuropeptides capa receptor (Cap2b receptor) (Capability receptor) OS=Drosophila melanogaster (Fruit fly) GN=CapaR CG14575	A0A210QZM9/6e-30/A0A210QZM9_MIZYE Orexin receptor type 2 OS=Mizuhopecten yessoensis GN=KP79_PYT15225 PE=4 SV=1	PF00075/2.4E-9/RNase H
G-protein coupled receptor	NA	NA	augustus-Backbone_134_pilon-processed-gene-2.17-mRNA-1	gi|524915931|ref|XP_005112751.1|/7.20528e-25/PREDICTED: uncharacterized protein LOC101860068 [Aplysia californica]	NA	A0A182ZE09/3e-14/A0A182ZE09_BIOGL Uncharacterized protein OS=Biomphalaria glabrata PE=4 SV=1	PS50262/13.852/G-protein coupled receptors family 1 profile.
G-protein coupled receptor	cellular_component:GO:0016021//integral component of membrane;molecular_function:GO:0004930//G-protein coupled receptor activity;	crg:105319738/5e-16/ovarian cancer G-protein coupled receptor 1; K04305 Epstein-Barr virus induced gene 2	snap-Backbone_134_pilon-processed-gene-2.37-mRNA-1	gi|676446113|ref|XP_009050973.1|/2.41113e-55/hypothetical protein LOTGIDRAFT_159064 [Lottia gigantea] &gt;gi|556109616|gb|ESO98268.1| hypothetical protein LOTGIDRAFT_159064 [Lottia gigantea]	O55040/1e-08/NMUR1_MOUSE Neuromedin-U receptor 1 (NMU-R1) (G-protein coupled receptor 66) (G-protein coupled receptor FM-3) OS=Mus musculus (Mouse) GN=Nmur1 Gpr66	V4A330/4e-55/V4A330_LOTGI Uncharacterized protein OS=Lottia gigantea GN=LOTGIDRAFT_159064 PE=3 SV=1	PS00237/-/G-protein coupled receptors family 1 signature.
G-protein coupled receptor	cellular_component:GO:0016021//integral component of membrane;molecular_function:GO:0004930//G-protein coupled receptor activity;	myi:110445350/1e-38/orexin receptor type 2-like; K04194 cholecystokinin A receptor	augustus-Backbone_135_pilon-processed-gene-0.1-mRNA-1	gi|871243186|ref|XP_012939929.1|/4.93823e-46/PREDICTED: uncharacterized protein LOC101853469 [Aplysia californica]	NA	A0A210QZT8/1e-37/A0A210QZT8_MIZYE Cholecystokinin receptor OS=Mizuhopecten yessoensis GN=KP79_PYT00360 PE=4 SV=1	PR00237/1.5E-5/Rhodopsin-like GPCR superfamily signature
G-protein coupled receptor	NA	NA	maker-Backbone_135_pilon-augustus-gene-3.45-mRNA-1	gi|871254260|ref|XP_012941882.1|/5.01298e-47/PREDICTED: probable G-protein coupled receptor 153, partial [Aplysia californica]	NA	A0A210PX88/4e-29/A0A210PX88_MIZYE G-protein coupled receptor 153 OS=Mizuhopecten yessoensis GN=KP79_PYT21010 PE=4 SV=1	PF00001/8.5E-7/7 transmembrane receptor (rhodopsin family)
G-protein coupled receptor	cellular_component:GO:0016021//integral component of membrane;molecular_function:GO:0004930//G-protein coupled receptor activity;	crg:105326981/5e-45/cholecystokinin receptor; K04194 cholecystokinin A receptor	maker-Backbone_135_pilon-snap-gene-0.26-mRNA-1	gi|871243186|ref|XP_012939929.1|/1.82262e-48/PREDICTED: uncharacterized protein LOC101853469 [Aplysia californica]	P30551/5e-11/CCKAR_RAT Cholecystokinin receptor type A (CCK-A receptor) (CCK-AR) (Cholecystokinin-1 receptor) (CCK1-R) OS=Rattus norvegicus (Rat) GN=Cckar	V4AM26/1e-45/V4AM26_LOTGI Uncharacterized protein (Fragment) OS=Lottia gigantea GN=LOTGIDRAFT_116610 PE=3 SV=1	PS00237/-/G-protein coupled receptors family 1 signature.
G-protein coupled receptor	NA	lcf:108901799/7e-13/trace amine-associated receptor 1-like; K05051 trace amine associated receptor	maker-Backbone_141_pilon-snap-gene-3.63-mRNA-1	gi|972952558|ref|XP_006626543.2|/4.79464e-09/PREDICTED: trace amine-associated receptor 13c-like [Lepisosteus oculatus]	O14804/1e-07/TAAR5_HUMAN Trace amine-associated receptor 5 (TaR-5) (Trace amine receptor 5) (hTaar5) (Putative neurotransmitter receptor) OS=Homo sapiens (Human) GN=TAAR5 PNR	Q4SWZ1/4e-10/Q4SWZ1_TETNG Chromosome undetermined SCAF13295, whole genome shotgun sequence (Fragment) OS=Tetraodon nigroviridis GN=GSTENG00011223001 PE=3 SV=1	PS50262/11.425/G-protein coupled receptors family 1 profile.
G-protein coupled receptor	cellular_component:GO:0016021//integral component of membrane;molecular_function:GO:0004930//G-protein coupled receptor activity;	myi:110449139/6e-24/FMRFamide receptor-like; K04282 thyrotropin-releasing hormone receptor	maker-Backbone_146_pilon-augustus-gene-0.24-mRNA-1	gi|908416703|ref|XP_013069620.1|/6.24642e-35/PREDICTED: CX3C chemokine receptor 1-like [Biomphalaria glabrata]	NA	A0A182Z287/2e-32/A0A182Z287_BIOGL Uncharacterized protein OS=Biomphalaria glabrata PE=4 SV=1	PS50262/22.498/G-protein coupled receptors family 1 profile.
G-protein coupled receptor	cellular_component:GO:0016021//integral component of membrane;molecular_function:GO:0004930//G-protein coupled receptor activity;	myi:110449139/5e-21/FMRFamide receptor-like; K04282 thyrotropin-releasing hormone receptor	augustus-Backbone_147_pilon-processed-gene-0.5-mRNA-1	gi|919072993|ref|XP_013417727.1|/3.30093e-23/PREDICTED: growth hormone secretagogue receptor type 1-like [Lingula anatina]	NA	A0A1S3K5D9/6e-23/A0A1S3K5D9_LINUN growth hormone secretagogue receptor type 1-like OS=Lingula unguis GN=LOC106178908 PE=3 SV=1	PS50262/16.58/G-protein coupled receptors family 1 profile.
G-protein coupled receptor	cellular_component:GO:0016021//integral component of membrane;molecular_function:GO:0004983//neuropeptide Y receptor activity;	obi:106871496/2e-79/prolactin-releasing peptide receptor-like; K04209 neuropeptide Y receptor, invertebrate	augustus-Backbone_150_pilon-processed-gene-1.15-mRNA-1	gi|524895969|ref|XP_005104464.1|/4.83926e-96/PREDICTED: prolactin-releasing peptide receptor-like [Aplysia californica]	Q61212/2e-31/NPY6R_MOUSE Neuropeptide Y receptor type 6 (NPY6-R) (Pancreatic polypeptide receptor 2) (PP2) OS=Mus musculus (Mouse) GN=Npy6r Npy5r Ppyr2 Y2b	Q9Y073/1e-93/Q9Y073_LYMST G protein-coupled receptor 105 OS=Lymnaea stagnalis GN=GRL105 PE=2 SV=1	PS00237/-/G-protein coupled receptors family 1 signature.
G-protein coupled receptor	NA	myi:110452030/4e-107/relaxin receptor 2-like; K04307 relaxin family peptide receptor 2	maker-Backbone_150_pilon-snap-gene-1.100-mRNA-1	gi|524914585|ref|XP_005112105.1|/4.13981e-175/PREDICTED: G-protein coupled receptor GRL101-like [Aplysia californica]	P46023/2e-91/GR101_LYMST G-protein coupled receptor GRL101 OS=Lymnaea stagnalis (Great pond snail) (Helix stagnalis)	A0A182ZTL6/3e-146/A0A182ZTL6_BIOGL Uncharacterized protein OS=Biomphalaria glabrata GN=106079811 PE=4 SV=1	PR00261/4.1E-14/Low density lipoprotein (LDL) receptor signature
G-protein coupled receptor	NA	myi:110452030/8e-107/relaxin receptor 2-like; K04307 relaxin family peptide receptor 2	maker-Backbone_150_pilon-snap-gene-1.97-mRNA-1	gi|524914585|ref|XP_005112105.1|/1.86274e-172/PREDICTED: G-protein coupled receptor GRL101-like [Aplysia californica]	P46023/4e-91/GR101_LYMST G-protein coupled receptor GRL101 OS=Lymnaea stagnalis (Great pond snail) (Helix stagnalis)	A0A182ZTL6/2e-146/A0A182ZTL6_BIOGL Uncharacterized protein OS=Biomphalaria glabrata GN=106079811 PE=4 SV=1	PF00057/5.7E-7/Low-density lipoprotein receptor domain class A
G-protein coupled receptor	NA	hcq:109519116/4e-10/neuromedin-U receptor 1-like; K05052 neuromedin U receptor 1	augustus-Backbone_156_pilon-processed-gene-0.2-mRNA-1	gi|871217657|ref|XP_012935270.1|/2.5956e-31/PREDICTED: alpha-1A adrenergic receptor-like [Aplysia californica]	Q9ESQ4/6e-08/NMUR2_RAT Neuromedin-U receptor 2 (NMU-R2) (G-protein coupled receptor TGR-1) (G-protein-coupled receptor FM-4) OS=Rattus norvegicus (Rat) GN=Nmur2 Tgr1	C0M0N9/9e-25/C0M0N9_APLDA Multitransmembrane protein (Fragment) OS=Aplysia dactylomela PE=2 SV=1	PR00237/9.7E-7/Rhodopsin-like GPCR superfamily signature
G-protein coupled receptor	NA	myi:110452030/4e-100/relaxin receptor 2-like; K04307 relaxin family peptide receptor 2	augustus-Backbone_159_pilon-processed-gene-0.15-mRNA-1	gi|524914585|ref|XP_005112105.1|/1.3968e-162/PREDICTED: G-protein coupled receptor GRL101-like [Aplysia californica]	P46023/2e-98/GR101_LYMST G-protein coupled receptor GRL101 OS=Lymnaea stagnalis (Great pond snail) (Helix stagnalis)	A0A182ZTL6/7e-135/A0A182ZTL6_BIOGL Uncharacterized protein OS=Biomphalaria glabrata GN=106079811 PE=4 SV=1	PR00261/3.6E-12/Low density lipoprotein (LDL) receptor signature
G-protein coupled receptor	NA	pale:102894284/4e-12/GPR50; G protein-coupled receptor 50; K04287 G protein-coupled receptor 50	augustus-Backbone_163_pilon-processed-gene-4.23-mRNA-1	gi|871250664|ref|XP_012941243.1|/7.7889e-24/PREDICTED: muscarinic acetylcholine receptor gar-3-like [Aplysia californica]	O88495/5e-12/MTR1L_MOUSE Melatonin-related receptor (G protein-coupled receptor 50) (H9) OS=Mus musculus (Mouse) GN=Gpr50	F6QDY8/2e-12/F6QDY8_MONDO Uncharacterized protein OS=Monodelphis domestica GN=GPR50 PE=3 SV=2	PS50262/17.342/G-protein coupled receptors family 1 profile.
G-protein coupled receptor	NA	myi:110452030/1e-89/relaxin receptor 2-like; K04307 relaxin family peptide receptor 2	maker-Backbone_167_pilon-snap-gene-2.63-mRNA-1	gi|871216099|ref|XP_012935010.1|/6.46128e-144/PREDICTED: G-protein coupled receptor GRL101-like [Aplysia californica]	P46023/4e-81/GR101_LYMST G-protein coupled receptor GRL101 OS=Lymnaea stagnalis (Great pond snail) (Helix stagnalis)	A0A182ZTL6/7e-116/A0A182ZTL6_BIOGL Uncharacterized protein OS=Biomphalaria glabrata GN=106079811 PE=4 SV=1	PF00057/3.1E-7/Low-density lipoprotein receptor domain class A
G-protein coupled receptor	NA	lak:106155558/8e-65/G-protein coupled receptor GRL101-like; K04307 relaxin family peptide receptor 2	augustus-Backbone_171_pilon-processed-gene-0.4-mRNA-1	gi|524864774|ref|XP_005089221.1|/3.80995e-108/PREDICTED: uncharacterized protein LOC101854763 [Aplysia californica]	P46023/1e-54/GR101_LYMST G-protein coupled receptor GRL101 OS=Lymnaea stagnalis (Great pond snail) (Helix stagnalis)	K1QI33/6e-87/K1QI33_CRAGI Uncharacterized protein OS=Crassostrea gigas GN=CGI_10009718 PE=4 SV=1	PR00373/7.9E-6/Glycoprotein hormone receptor signature
G-protein coupled receptor	NA	myi:110452030/6e-47/relaxin receptor 2-like; K04307 relaxin family peptide receptor 2	maker-Backbone_171_pilon-snap-gene-0.89-mRNA-1	gi|524914585|ref|XP_005112105.1|/6.97354e-74/PREDICTED: G-protein coupled receptor GRL101-like [Aplysia californica]	P46023/3e-42/GR101_LYMST G-protein coupled receptor GRL101 OS=Lymnaea stagnalis (Great pond snail) (Helix stagnalis)	A0A182ZTL6/1e-68/A0A182ZTL6_BIOGL Uncharacterized protein OS=Biomphalaria glabrata GN=106079811 PE=4 SV=1	PS50068/10.95/LDL-receptor class A (LDLRA) domain profile.
G-protein coupled receptor	NA	NA	maker-Backbone_173_pilon-snap-gene-0.46-mRNA-1	gi|524899309|ref|XP_005106089.1|/8.64288e-26/PREDICTED: uncharacterized protein LOC101853877 [Aplysia californica]	NA	C5H877/2e-16/C5H877_APLCA Chemosensory receptor A OS=Aplysia californica PE=2 SV=1	PS50262/12.066/G-protein coupled receptors family 1 profile.
G-protein coupled receptor	NA	NA	maker-Backbone_173_pilon-snap-gene-0.56-mRNA-1	gi|524899309|ref|XP_005106089.1|/4.39915e-24/PREDICTED: uncharacterized protein LOC101853877 [Aplysia californica]	NA	C5H877/1e-19/C5H877_APLCA Chemosensory receptor A OS=Aplysia californica PE=2 SV=1	PS50262/14.052/G-protein coupled receptors family 1 profile.
G-protein coupled receptor	NA	myi:110456898/3e-67/relaxin receptor 2-like; K04307 relaxin family peptide receptor 2	augustus-Backbone_175_pilon-processed-gene-3.28-mRNA-1	gi|871275547|ref|XP_012945963.1|/3.34398e-92/PREDICTED: G-protein coupled receptor GRL101-like [Aplysia californica]	P46023/7e-54/GR101_LYMST G-protein coupled receptor GRL101 OS=Lymnaea stagnalis (Great pond snail) (Helix stagnalis)	K1QI33/7e-80/K1QI33_CRAGI Uncharacterized protein OS=Crassostrea gigas GN=CGI_10009718 PE=4 SV=1	SM00192/8.4E-4/--
G-protein coupled receptor	NA	crg:105317187/4e-27/G-protein coupled receptor GRL101-like; K04306 relaxin family peptide receptor 1	snap-Backbone_175_pilon-processed-gene-3.51-mRNA-1	gi|405965461|gb|EKC30834.1|/3.7347e-35/hypothetical protein CGI_10009718 [Crassostrea gigas]	P46023/6e-26/GR101_LYMST G-protein coupled receptor GRL101 OS=Lymnaea stagnalis (Great pond snail) (Helix stagnalis)	K1QI33/6e-35/K1QI33_CRAGI Uncharacterized protein OS=Crassostrea gigas GN=CGI_10009718 PE=4 SV=1	PS50262/17.804/G-protein coupled receptors family 1 profile.
G-protein coupled receptor	NA	NA	augustus-Backbone_177_pilon-processed-gene-0.4-mRNA-1	gi|524885858|ref|XP_005099532.1|/1.40506e-13/PREDICTED: FMRFamide receptor-like [Aplysia californica]	NA	C0M0N9/3e-10/C0M0N9_APLDA Multitransmembrane protein (Fragment) OS=Aplysia dactylomela PE=2 SV=1	PS50262/12.428/G-protein coupled receptors family 1 profile.
G-protein coupled receptor	NA	epa:110251095/6e-06/uncharacterized protein LOC110251095; K11491 condensin-2 complex subunit D3	maker-Backbone_177_pilon-augustus-gene-0.16-mRNA-1	gi|871253832|ref|XP_012941807.1|/4.72488e-14/PREDICTED: adenosine receptor A1-like [Aplysia californica]	NA	C0M0N9/9e-10/C0M0N9_APLDA Multitransmembrane protein (Fragment) OS=Aplysia dactylomela PE=2 SV=1	PS50262/10.742/G-protein coupled receptors family 1 profile.
G-protein coupled receptor	cellular_component:GO:0016021//integral component of membrane;molecular_function:GO:0004983//neuropeptide Y receptor activity;	nvl:108565057/2e-07/prolactin-releasing peptide receptor-like; K04209 neuropeptide Y receptor, invertebrate	augustus-Backbone_179_pilon-processed-gene-3.14-mRNA-1	gi|676452301|ref|XP_009052988.1|/2.68468e-54/hypothetical protein LOTGIDRAFT_174874 [Lottia gigantea] &gt;gi|556107656|gb|ESO96308.1| hypothetical protein LOTGIDRAFT_174874 [Lottia gigantea]	NA	V3ZXN4/5e-54/V3ZXN4_LOTGI Uncharacterized protein OS=Lottia gigantea GN=LOTGIDRAFT_174874 PE=4 SV=1	PS50262/13.752/G-protein coupled receptors family 1 profile.
G-protein coupled receptor	NA	lak:106156724/7e-15/G-protein coupled receptor GRL101-like; K04307 relaxin family peptide receptor 2	snap-Backbone_180_pilon-processed-gene-0.29-mRNA-1	gi|524914585|ref|XP_005112105.1|/1.73851e-19/PREDICTED: G-protein coupled receptor GRL101-like [Aplysia californica]	P46023/3e-11/GR101_LYMST G-protein coupled receptor GRL101 OS=Lymnaea stagnalis (Great pond snail) (Helix stagnalis)	K1QI33/1e-16/K1QI33_CRAGI Uncharacterized protein OS=Crassostrea gigas GN=CGI_10009718 PE=4 SV=1	NA
G-protein coupled receptor	NA	dre:560955/2e-08/npffr2a; neuropeptide FF receptor 2a; K08375 neuropeptide FF receptor 2	maker-Backbone_181_pilon-augustus-gene-0.36-mRNA-1	gi|871264638|ref|XP_012943852.1|/3.98079e-29/PREDICTED: uncharacterized protein LOC101856294 [Aplysia californica]	Q9EQD2/2e-06/NPFF2_RAT Neuropeptide FF receptor 2 (G-protein coupled receptor 74) (Neuropeptide G-protein coupled receptor) OS=Rattus norvegicus (Rat) GN=Npffr2 Gpr74 Npff2 Npgpr	C5H877/1e-21/C5H877_APLCA Chemosensory receptor A OS=Aplysia californica PE=2 SV=1	PS50262/19.168/G-protein coupled receptors family 1 profile.
G-protein coupled receptor	cellular_component:GO:0016021//integral component of membrane;molecular_function:GO:0004930//G-protein coupled receptor activity;	lak:106155391/2e-89/neuropeptide Y receptor-like; K08375 neuropeptide FF receptor 2	augustus-Backbone_189_pilon-processed-gene-3.9-mRNA-1	gi|676421017|ref|XP_009043759.1|/5.27176e-124/hypothetical protein LOTGIDRAFT_94391, partial [Lottia gigantea] &gt;gi|556116562|gb|ESP05214.1| hypothetical protein LOTGIDRAFT_94391, partial [Lottia gigantea]	Q96P65/1e-39/QRFPR_HUMAN Pyroglutamylated RFamide peptide receptor (AQ27) (G-protein coupled receptor 103) (Orexigenic neuropeptide QRFP receptor) (SP9155) OS=Homo sapiens (Human) GN=QRFPR GPR103	V4ALZ8/9e-124/V4ALZ8_LOTGI Uncharacterized protein (Fragment) OS=Lottia gigantea GN=LOTGIDRAFT_94391 PE=3 SV=1	PF00001/3.9E-48/7 transmembrane receptor (rhodopsin family)
G-protein coupled receptor	cellular_component:GO:0016021//integral component of membrane;molecular_function:GO:0004930//G-protein coupled receptor activity;	myi:110466594/8e-28/cholecystokinin receptor type A-like; K04194 cholecystokinin A receptor	augustus-Backbone_190_pilon-processed-gene-1.11-mRNA-1	gi|908401739|ref|XP_013071776.1|/2.95353e-42/PREDICTED: G-protein coupled receptor 54-like [Biomphalaria glabrata]	Q8IN35/1e-11/SIFAR_DROME Neuropeptide SIFamide receptor OS=Drosophila melanogaster (Fruit fly) GN=SIFaR SIFR CG10823	V4ABA1/2e-32/V4ABA1_LOTGI Uncharacterized protein (Fragment) OS=Lottia gigantea GN=LOTGIDRAFT_96673 PE=3 SV=1	PS50262/15.758/G-protein coupled receptors family 1 profile.
G-protein coupled receptor	cellular_component:GO:0016021//integral component of membrane;molecular_function:GO:0004983//neuropeptide Y receptor activity;	myi:110450603/9e-30/orexin receptor type 2-like; K04239 hypocretin (orexin) receptor 2	augustus-Backbone_190_pilon-processed-gene-2.11-mRNA-1	gi|871240313|ref|XP_012939373.1|/1.24671e-48/PREDICTED: orexin receptor type 1-like [Aplysia californica] &gt;gi|871240320|ref|XP_012939374.1| PREDICTED: orexin receptor type 1-like [Aplysia californica] &gt;gi|871240322|ref|XP_012939375.1| PREDICTED: orexin receptor type 1-like [Aplysia californica] &gt;gi|871240324|ref|XP_012939376.1| PREDICTED: orexin receptor type 1-like [Aplysia californica]…	P58307/4e-23/OX1R_MOUSE Orexin receptor type 1 (Ox-1-R) (Ox1-R) (Ox1R) (Hypocretin receptor type 1) OS=Mus musculus (Mouse) GN=Hcrtr1	A0A182ZRJ8/1e-43/A0A182ZRJ8_BIOGL Uncharacterized protein OS=Biomphalaria glabrata PE=4 SV=1	PS50262/14.815/G-protein coupled receptors family 1 profile.
G-protein coupled receptor	NA	crg:105349066/3e-29/neuromedin-U receptor 2; K04322 cysteinyl leukotriene receptor 1	augustus-Backbone_191_pilon-processed-gene-1.3-mRNA-1	gi|524871275|ref|XP_005092412.1|/2.27355e-40/PREDICTED: CX3C chemokine receptor 1-like [Aplysia californica]	Q98982/5e-09/NK1R_LITCT Substance-P receptor (SPR) (NK-1 receptor) (NK-1R) (Tachykinin receptor 1) OS=Lithobates catesbeiana (American bullfrog) (Rana catesbeiana) GN=TACR1 TAC1R	A0A210QZM9/7e-38/A0A210QZM9_MIZYE Orexin receptor type 2 OS=Mizuhopecten yessoensis GN=KP79_PYT15225 PE=4 SV=1	PS50262/23.421/G-protein coupled receptors family 1 profile.
G-protein coupled receptor	cellular_component:GO:0016021//integral component of membrane;molecular_function:GO:0004983//neuropeptide Y receptor activity;	myi:110460040/4e-66/neuropeptide Y receptor type 1-like; K04204 neuropeptide Y receptor type 1	augustus-Backbone_191_pilon-processed-gene-2.32-mRNA-1	gi|676445838|ref|XP_009050883.1|/1.12705e-80/hypothetical protein LOTGIDRAFT_95081, partial [Lottia gigantea] &gt;gi|556109626|gb|ESO98278.1| hypothetical protein LOTGIDRAFT_95081, partial [Lottia gigantea]	O02813/5e-38/NPY1R_CANLF Neuropeptide Y receptor type 1 (NPY1-R) OS=Canis lupus familiaris (Dog) (Canis familiaris) GN=NPY1R	V4A339/2e-80/V4A339_LOTGI Uncharacterized protein (Fragment) OS=Lottia gigantea GN=LOTGIDRAFT_95081 PE=3 SV=1	PS50262/34.675/G-protein coupled receptors family 1 profile.
G-protein coupled receptor	cellular_component:GO:0016021//integral component of membrane;molecular_function:GO:0004930//G-protein coupled receptor activity;	lak:106176675/4e-19/growth hormone secretagogue receptor type 1-like; K04284 growth hormone secretagogue receptor	maker-Backbone_191_pilon-augustus-gene-1.35-mRNA-1	gi|676446089|ref|XP_009050965.1|/4.44271e-33/hypothetical protein LOTGIDRAFT_114263 [Lottia gigantea] &gt;gi|556109608|gb|ESO98260.1| hypothetical protein LOTGIDRAFT_114263 [Lottia gigantea]	Q6BD04/6e-12/GPR54_ORENI G-protein coupled receptor 54 OS=Oreochromis niloticus (Nile tilapia) (Tilapia nilotica) GN=gpr54	V4ATM1/8e-33/V4ATM1_LOTGI Uncharacterized protein OS=Lottia gigantea GN=LOTGIDRAFT_114263 PE=4 SV=1	PF00001/2.5E-12/7 transmembrane receptor (rhodopsin family)
G-protein coupled receptor	cellular_component:GO:0016021//integral component of membrane;molecular_function:GO:0004930//G-protein coupled receptor activity;	crg:105349066/1e-46/neuromedin-U receptor 2; K04322 cysteinyl leukotriene receptor 1	snap-Backbone_193_pilon-processed-gene-2.35-mRNA-1	gi|524872743|ref|XP_005093128.1|/2.21121e-51/PREDICTED: probable G-protein coupled receptor 139 [Aplysia californica]	Q11082/4e-08/YT66_CAEEL Probable G-protein coupled receptor B0563.6 OS=Caenorhabditis elegans GN=B0563.6	A0A210QZM9/3e-47/A0A210QZM9_MIZYE Orexin receptor type 2 OS=Mizuhopecten yessoensis GN=KP79_PYT15225 PE=4 SV=1	PR00237/3.3E-10/Rhodopsin-like GPCR superfamily signature
G-protein coupled receptor	biological_process:GO:0007166//cell surface receptor signaling pathway;cellular_component:GO:0016021//integral component of membrane;molecular_function:GO:0004930//G-protein coupled receptor activity;	lak:106158363/1e-50/uncharacterized protein LOC106158363; K04599 G protein-coupled receptor Mth (Methuselah protein)	maker-Backbone_194_pilon-augustus-gene-1.28-mRNA-1	gi|676489789|ref|XP_009065054.1|/1.95861e-59/hypothetical protein LOTGIDRAFT_108512 [Lottia gigantea] &gt;gi|556095271|gb|ESO83924.1| hypothetical protein LOTGIDRAFT_108512 [Lottia gigantea]	Q95NQ0/1e-27/MTH2_DROSI G-protein coupled receptor Mth2 (Protein methuselah-2) OS=Drosophila simulans (Fruit fly) GN=mth2	V4B5X4/3e-59/V4B5X4_LOTGI Uncharacterized protein OS=Lottia gigantea GN=LOTGIDRAFT_108512 PE=4 SV=1	PF00002/6.4E-33/7 transmembrane receptor (Secretin family)
G-protein coupled receptor	biological_process:GO:0007166//cell surface receptor signaling pathway;cellular_component:GO:0016021//integral component of membrane;molecular_function:GO:0004930//G-protein coupled receptor activity;	lak:106158363/4e-49/uncharacterized protein LOC106158363; K04599 G protein-coupled receptor Mth (Methuselah protein)	snap-Backbone_194_pilon-processed-gene-1.17-mRNA-1	gi|443718566|gb|ELU09119.1|/1.77354e-62/hypothetical protein CAPTEDRAFT_216805 [Capitella teleta]	Q95NT6/5e-27/MTH2_DROYA G-protein coupled receptor Mth2 (Protein methuselah-2) OS=Drosophila yakuba (Fruit fly) GN=mth2	R7URJ0/3e-62/R7URJ0_CAPTE Uncharacterized protein OS=Capitella teleta GN=CAPTEDRAFT_216805 PE=4 SV=1	PR00249/5.2E-10/Secretin-like GPCR superfamily signature
G-protein coupled receptor	cellular_component:GO:0016021//integral component of membrane;molecular_function:GO:0004983//neuropeptide Y receptor activity;GO:0004930//G-protein coupled receptor activity;	crg:105345137/7e-41/prolactin-releasing peptide receptor; K14071 leucokinin receptor	augustus-Backbone_204_pilon-processed-gene-4.8-mRNA-1	gi|676431515|ref|XP_009046277.1|/2.82452e-42/hypothetical protein LOTGIDRAFT_110888 [Lottia gigantea] &gt;gi|556114155|gb|ESP02807.1| hypothetical protein LOTGIDRAFT_110888 [Lottia gigantea]	P58307/6e-20/OX1R_MOUSE Orexin receptor type 1 (Ox-1-R) (Ox1-R) (Ox1R) (Hypocretin receptor type 1) OS=Mus musculus (Mouse) GN=Hcrtr1	V4BA65/5e-42/V4BA65_LOTGI Uncharacterized protein OS=Lottia gigantea GN=LOTGIDRAFT_110888 PE=4 SV=1	PR00237/9.3E-23/Rhodopsin-like GPCR superfamily signature
G-protein coupled receptor	cellular_component:GO:0016021//integral component of membrane;molecular_function:GO:0004930//G-protein coupled receptor activity;	lak:106171058/1e-70/5-hydroxytryptamine receptor 4-like; K04160 5-hydroxytryptamine receptor 4	maker-Backbone_204_pilon-augustus-gene-3.63-mRNA-1	gi|919046896|ref|XP_013406629.1|/5.73727e-70/PREDICTED: 5-hydroxytryptamine receptor 4-like [Lingula anatina] &gt;gi|919046898|ref|XP_013406630.1| PREDICTED: 5-hydroxytryptamine receptor 4-like [Lingula anatina] &gt;gi|919046900|ref|XP_013406631.1| PREDICTED: 5-hydroxytryptamine receptor 4-like [Lingula anatina] &gt;gi|919046902|ref|XP_013406632.1| PREDICTED: 5-hydroxytryptamine receptor 4-like […	G3M4F8/1e-22/OCTB2_CHISP Octopamine receptor beta-2R (CsOA2B2) OS=Chilo suppressalis (Asiatic rice borer moth) GN=OA2B2	A0A1S3J8T4/1e-69/A0A1S3J8T4_LINUN 5-hydroxytryptamine receptor 4-like OS=Lingula unguis GN=LOC106171058 PE=3 SV=1	PF00001/1.8E-42/7 transmembrane receptor (rhodopsin family)
G-protein coupled receptor	cellular_component:GO:0016021//integral component of membrane;molecular_function:GO:0004930//G-protein coupled receptor activity;	crg:105323681/2e-84/5-hydroxytryptamine receptor 1A-alpha; K04150 histamine receptor H2	maker-Backbone_204_pilon-augustus-gene-3.64-mRNA-1	gi|405971328|gb|EKC36171.1|/9.64415e-84/Histamine H2 receptor [Crassostrea gigas]	G3M4F8/2e-34/OCTB2_CHISP Octopamine receptor beta-2R (CsOA2B2) OS=Chilo suppressalis (Asiatic rice borer moth) GN=OA2B2	K1RP61/2e-83/K1RP61_CRAGI Histamine H2 receptor OS=Crassostrea gigas GN=CGI_10020237 PE=3 SV=1	PR00237/4.6E-39/Rhodopsin-like GPCR superfamily signature
G-protein coupled receptor	cellular_component:GO:0016021//integral component of membrane;molecular_function:GO:0004930//G-protein coupled receptor activity;	crg:105323681/1e-73/5-hydroxytryptamine receptor 1A-alpha; K04150 histamine receptor H2	maker-Backbone_204_pilon-augustus-gene-3.65-mRNA-1	gi|405971328|gb|EKC36171.1|/6.21691e-73/Histamine H2 receptor [Crassostrea gigas]	G3M4F8/8e-31/OCTB2_CHISP Octopamine receptor beta-2R (CsOA2B2) OS=Chilo suppressalis (Asiatic rice borer moth) GN=OA2B2	K1RP61/1e-72/K1RP61_CRAGI Histamine H2 receptor OS=Crassostrea gigas GN=CGI_10020237 PE=3 SV=1	SM01381/5.9E-4/--
G-protein coupled receptor	NA	crg:105337570/3e-60/probable G-protein coupled receptor B0563.6; K04282 thyrotropin-releasing hormone receptor	maker-Backbone_204_pilon-augustus-gene-4.75-mRNA-1	gi|871261215|ref|XP_012943218.1|/1.28455e-94/PREDICTED: CX3C chemokine receptor 1-like [Aplysia californica]	Q9VZW5/2e-09/FMAR_DROME FMRFamide receptor (DFR) (DrmFMRFa-R) (Larval opioid receptor) OS=Drosophila melanogaster (Fruit fly) GN=FR FMRFaR CG2114	A0A210PXL5/2e-60/A0A210PXL5_MIZYE G-protein coupled receptor B0563.6 OS=Mizuhopecten yessoensis GN=KP79_PYT21396 PE=4 SV=1	PF00001/1.8E-12/7 transmembrane receptor (rhodopsin family)
G-protein coupled receptor	cellular_component:GO:0016021//integral component of membrane;molecular_function:GO:0004930//G-protein coupled receptor activity;	dpl:KGM_208207/7e-85/octopamine receptor; K04165 Octopamine receptor	augustus-Backbone_210_pilon-processed-gene-1.13-mRNA-1	gi|676456558|ref|XP_009054363.1|/0/hypothetical protein LOTGIDRAFT_144771 [Lottia gigantea] &gt;gi|556106293|gb|ESO94945.1| hypothetical protein LOTGIDRAFT_144771 [Lottia gigantea]	Q24563/3e-110/DOPR2_DROME Dopamine receptor 2 (Dopamine 1-like receptor 2) OS=Drosophila melanogaster (Fruit fly) GN=Dop1R2 DAMB DopR2 DopR99B CG18741	V4AJQ7/0.0/V4AJQ7_LOTGI Uncharacterized protein OS=Lottia gigantea GN=LOTGIDRAFT_144771 PE=3 SV=1	PS50262/43.381/G-protein coupled receptors family 1 profile.
G-protein coupled receptor	cellular_component:GO:0016021//integral component of membrane;molecular_function:GO:0004930//G-protein coupled receptor activity;	lak:106151539/2e-19/thyrotropin-releasing hormone receptor-like; K04282 thyrotropin-releasing hormone receptor	augustus-Backbone_210_pilon-processed-gene-7.14-mRNA-1	gi|919039828|ref|XP_013403369.1|/4.00699e-20/PREDICTED: FMRFamide receptor-like [Lingula anatina] &gt;gi|919061367|ref|XP_013412336.1| PREDICTED: FMRFamide receptor-like [Lingula anatina]	Q2NNR5/1e-07/CLTR1_CAVPO Cysteinyl leukotriene receptor 1 (CysLTR1) (Cysteinyl leukotriene D4 receptor) (LTD4 receptor) OS=Cavia porcellus (Guinea pig) GN=CYSLTR1	A0A1S3J0N5/7e-20/A0A1S3J0N5_LINUN FMRFamide receptor-like OS=Lingula unguis GN=LOC106168745 PE=3 SV=1	PF00001/3.0E-6/7 transmembrane receptor (rhodopsin family)
G-protein coupled receptor	cellular_component:GO:0016021//integral component of membrane;molecular_function:GO:0004930//G-protein coupled receptor activity;	myi:110449139/9e-25/FMRFamide receptor-like; K04282 thyrotropin-releasing hormone receptor	maker-Backbone_210_pilon-snap-gene-7.99-mRNA-1	gi|908416703|ref|XP_013069620.1|/4.53833e-28/PREDICTED: CX3C chemokine receptor 1-like [Biomphalaria glabrata]	P32303/8e-08/AGTRA_XENLA "Type-1 angiotensin II receptor A (xAT) (Angiotensin 2 receptor, type 1-A) (Angiotensin II receptor, type 1-A)" OS=Xenopus laevis (African clawed frog) GN=agtr1-a	A0A210QZM9/3e-32/A0A210QZM9_MIZYE Orexin receptor type 2 OS=Mizuhopecten yessoensis GN=KP79_PYT15225 PE=4 SV=1	PR00237/6.3E-11/Rhodopsin-like GPCR superfamily signature
G-protein coupled receptor	NA	sko:102808511/6e-08/neuromedin-U receptor 2-like; K05053 neuromedin U receptor 2	augustus-Backbone_212_pilon-processed-gene-0.0-mRNA-1	gi|524907764|ref|XP_005108995.1|/4.28581e-29/PREDICTED: uncharacterized protein LOC101856054 [Aplysia californica]	NA	C5H675/2e-20/C5H675_APLCA Chemosensory receptor B OS=Aplysia californica PE=2 SV=1	PS50262/14.293/G-protein coupled receptors family 1 profile.
G-protein coupled receptor	cellular_component:GO:0005887//integral component of plasma membrane;GO:0016021//integral component of membrane;molecular_function:GO:0004993//G-protein coupled serotonin receptor activity;GO:0004930//G-protein coupled receptor activity;	myi:110452242/2e-102/5-hydroxytryptamine receptor 2B-like; K04157 5-hydroxytryptamine receptor 2	augustus-Backbone_212_pilon-processed-gene-0.26-mRNA-1	gi|350537813|ref|NP_001232921.1|/6.09168e-124/5-HT2 receptor [Aplysia californica] &gt;gi|327420564|gb|AEA76356.1| 5-HT2 receptor [Aplysia californica]	Q25188/1e-39/OAR_HELVI Octopamine receptor OS=Heliothis virescens (Tobacco budworm moth)	F2W7D9/1e-123/F2W7D9_APLCA 5-HT2 receptor OS=Aplysia californica PE=2 SV=1	PR00237/1.2E-30/Rhodopsin-like GPCR superfamily signature
G-protein coupled receptor	cellular_component:GO:0016021//integral component of membrane;molecular_function:GO:0004930//G-protein coupled receptor activity;	crg:105349066/4e-06/neuromedin-U receptor 2; K04322 cysteinyl leukotriene receptor 1	augustus-Backbone_218_pilon-processed-gene-0.1-mRNA-1	gi|443727844|gb|ELU14421.1|/5.8727e-11/hypothetical protein CAPTEDRAFT_207119 [Capitella teleta]	NA	R7VDM8/1e-10/R7VDM8_CAPTE Uncharacterized protein OS=Capitella teleta GN=CAPTEDRAFT_207119 PE=3 SV=1	PR00237/2.4E-5/Rhodopsin-like GPCR superfamily signature
G-protein coupled receptor	cellular_component:GO:0016021//integral component of membrane;molecular_function:GO:0004930//G-protein coupled receptor activity;	myi:110449139/6e-24/FMRFamide receptor-like; K04282 thyrotropin-releasing hormone receptor	augustus-Backbone_222_pilon-processed-gene-0.3-mRNA-1	gi|443706187|gb|ELU02369.1|/1.83615e-20/hypothetical protein CAPTEDRAFT_205919 [Capitella teleta]	NA	A0A210QZM9/8e-22/A0A210QZM9_MIZYE Orexin receptor type 2 OS=Mizuhopecten yessoensis GN=KP79_PYT15225 PE=4 SV=1	PS50262/13.832/G-protein coupled receptors family 1 profile.
G-protein coupled receptor	NA	myi:110449139/5e-23/FMRFamide receptor-like; K04282 thyrotropin-releasing hormone receptor	augustus-Backbone_222_pilon-processed-gene-0.4-mRNA-1	gi|443717563|gb|ELU08577.1|/5.75166e-19/hypothetical protein CAPTEDRAFT_64368, partial [Capitella teleta]	Q11082/3e-09/YT66_CAEEL Probable G-protein coupled receptor B0563.6 OS=Caenorhabditis elegans GN=B0563.6	A0A210PZW7/1e-20/A0A210PZW7_MIZYE FMRFamide receptor OS=Mizuhopecten yessoensis GN=KP79_PYT13729 PE=4 SV=1	PF00001/1.6E-9/7 transmembrane receptor (rhodopsin family)
G-protein coupled receptor	NA	myi:110456898/1e-34/relaxin receptor 2-like; K04307 relaxin family peptide receptor 2	augustus-Backbone_225_pilon-processed-gene-0.2-mRNA-1	gi|871275547|ref|XP_012945963.1|/2.26811e-55/PREDICTED: G-protein coupled receptor GRL101-like [Aplysia californica]	P46023/1e-22/GR101_LYMST G-protein coupled receptor GRL101 OS=Lymnaea stagnalis (Great pond snail) (Helix stagnalis)	A0A182ZTL6/2e-42/A0A182ZTL6_BIOGL Uncharacterized protein OS=Biomphalaria glabrata GN=106079811 PE=4 SV=1	SM00192/0.0066/--
G-protein coupled receptor	NA	myi:110452030/1e-37/relaxin receptor 2-like; K04307 relaxin family peptide receptor 2	maker-Backbone_225_pilon-snap-gene-1.43-mRNA-1	gi|871265437|ref|XP_012943977.1|/3.25538e-51/PREDICTED: G-protein coupled receptor GRL101-like [Aplysia californica]	Q91ZZ5/1e-28/RXFP2_MOUSE Relaxin receptor 2 (G-protein coupled receptor 106) (G-protein coupled receptor affecting testicular descent) (Leucine-rich repeat-containing G-protein coupled receptor 8) (Relaxin family peptide receptor 2) OS=Mus musculus (Mouse) GN=Rxfp2 Gpr106 Great Lgr8	K1QI33/5e-41/K1QI33_CRAGI Uncharacterized protein OS=Crassostrea gigas GN=CGI_10009718 PE=4 SV=1	NA
G-protein coupled receptor	cellular_component:GO:0016021//integral component of membrane;molecular_function:GO:0004930//G-protein coupled receptor activity;	obi:106868770/4e-70/probable G-protein coupled receptor 139; K04284 growth hormone secretagogue receptor	augustus-Backbone_226_pilon-processed-gene-0.7-mRNA-1	gi|676486488|ref|XP_009063993.1|/1.12138e-97/hypothetical protein LOTGIDRAFT_130696 [Lottia gigantea] &gt;gi|556096636|gb|ESO85288.1| hypothetical protein LOTGIDRAFT_130696 [Lottia gigantea]	Q9VZW5/6e-09/FMAR_DROME FMRFamide receptor (DFR) (DrmFMRFa-R) (Larval opioid receptor) OS=Drosophila melanogaster (Fruit fly) GN=FR FMRFaR CG2114	V3Z3R3/2e-97/V3Z3R3_LOTGI Uncharacterized protein OS=Lottia gigantea GN=LOTGIDRAFT_130696 PE=3 SV=1	PS50262/23.702/G-protein coupled receptors family 1 profile.
G-protein coupled receptor	NA	lak:106155558/5e-68/G-protein coupled receptor GRL101-like; K04307 relaxin family peptide receptor 2	snap-Backbone_229_pilon-processed-gene-1.52-mRNA-1	gi|871275547|ref|XP_012945963.1|/4.79467e-102/PREDICTED: G-protein coupled receptor GRL101-like [Aplysia californica]	P46023/8e-60/GR101_LYMST G-protein coupled receptor GRL101 OS=Lymnaea stagnalis (Great pond snail) (Helix stagnalis)	K1QI33/2e-85/K1QI33_CRAGI Uncharacterized protein OS=Crassostrea gigas GN=CGI_10009718 PE=4 SV=1	SM00192/0.0097/--
G-protein coupled receptor	NA	myi:110456898/8e-67/relaxin receptor 2-like; K04307 relaxin family peptide receptor 2	augustus-Backbone_233_pilon-processed-gene-0.0-mRNA-1	gi|871275547|ref|XP_012945963.1|/2.31106e-105/PREDICTED: G-protein coupled receptor GRL101-like [Aplysia californica]	P46023/2e-57/GR101_LYMST G-protein coupled receptor GRL101 OS=Lymnaea stagnalis (Great pond snail) (Helix stagnalis)	V4CG46/6e-80/V4CG46_LOTGI Uncharacterized protein OS=Lottia gigantea GN=LOTGIDRAFT_140100 PE=4 SV=1	PR00373/8.1E-7/Glycoprotein hormone receptor signature
G-protein coupled receptor	NA	lak:106167408/5e-18/growth hormone secretagogue receptor type 1-like; K04284 growth hormone secretagogue receptor	snap-Backbone_235_pilon-processed-gene-0.12-mRNA-1	gi|908445042|ref|XP_013080343.1|/6.82617e-26/PREDICTED: neuropeptides capa receptor-like [Biomphalaria glabrata]	Q4V622/1e-11/CCH2R_DROME Neuropeptide CCHamide-2 receptor OS=Drosophila melanogaster (Fruit fly) GN=CCHa2-R CG14593	A0A0B6YSG0/1e-22/A0A0B6YSG0_9EUPU Uncharacterized protein (Fragment) OS=Arion vulgaris GN=ORF35497 PE=4 SV=1	PS50262/13.07/G-protein coupled receptors family 1 profile.
G-protein coupled receptor	biological_process:GO:0007166//cell surface receptor signaling pathway;cellular_component:GO:0016021//integral component of membrane;GO:0005886//plasma membrane;molecular_function:GO:0004930//G-protein coupled receptor activity;	crg:105329080/4e-18/calcitonin gene-related peptide type 1 receptor-like precursor; K04577 calcitonin receptor-like	maker-Backbone_237_pilon-snap-gene-0.87-mRNA-1	gi|871207290|ref|XP_005089839.2|/1.55644e-21/PREDICTED: calcitonin gene-related peptide type 1 receptor-like [Aplysia californica]	Q0P4Y4/2e-08/CALRL_XENTR Calcitonin gene-related peptide type 1 receptor (CGRP type 1 receptor) (Calcitonin receptor-like receptor) OS=Xenopus tropicalis (Western clawed frog) (Silurana tropicalis) GN=calcrl TEgg071c13.1	V4BGI5/1e-17/V4BGI5_LOTGI Uncharacterized protein (Fragment) OS=Lottia gigantea GN=LOTGIDRAFT_109332 PE=3 SV=1	PF00002/6.0E-12/7 transmembrane receptor (Secretin family)
G-protein coupled receptor	NA	lak:106156724/2e-81/G-protein coupled receptor GRL101-like; K04307 relaxin family peptide receptor 2	maker-Backbone_241_pilon-snap-gene-1.111-mRNA-1	gi|871216099|ref|XP_012935010.1|/6.52659e-145/PREDICTED: G-protein coupled receptor GRL101-like [Aplysia californica]	P46023/6e-74/GR101_LYMST G-protein coupled receptor GRL101 OS=Lymnaea stagnalis (Great pond snail) (Helix stagnalis)	A0A182ZTL6/1e-119/A0A182ZTL6_BIOGL Uncharacterized protein OS=Biomphalaria glabrata GN=106079811 PE=4 SV=1	PS01209/-/LDL-receptor class A (LDLRA) domain signature.
G-protein coupled receptor	NA	lak:106156724/2e-81/G-protein coupled receptor GRL101-like; K04307 relaxin family peptide receptor 2	maker-Backbone_241_pilon-snap-gene-1.125-mRNA-1	gi|524914585|ref|XP_005112105.1|/5.83601e-147/PREDICTED: G-protein coupled receptor GRL101-like [Aplysia californica]	P46023/8e-77/GR101_LYMST G-protein coupled receptor GRL101 OS=Lymnaea stagnalis (Great pond snail) (Helix stagnalis)	A0A182ZTL6/9e-122/A0A182ZTL6_BIOGL Uncharacterized protein OS=Biomphalaria glabrata GN=106079811 PE=4 SV=1	PS50068/10.562/LDL-receptor class A (LDLRA) domain profile.
G-protein coupled receptor	NA	myi:110452030/6e-26/relaxin receptor 2-like; K04307 relaxin family peptide receptor 2	augustus-Backbone_249_pilon-processed-gene-0.12-mRNA-1	gi|524908364|ref|XP_005109282.1|/4.9672e-30/PREDICTED: uncharacterized protein LOC101862454 [Aplysia californica]	P46023/3e-11/GR101_LYMST G-protein coupled receptor GRL101 OS=Lymnaea stagnalis (Great pond snail) (Helix stagnalis)	A0A087UXX9/4e-27/A0A087UXX9_9ARAC G-protein coupled receptor GRL101 (Fragment) OS=Stegodyphus mimosarum GN=X975_13669 PE=4 SV=1	PS01209/-/LDL-receptor class A (LDLRA) domain signature.
G-protein coupled receptor	NA	myi:110452030/2e-20/relaxin receptor 2-like; K04307 relaxin family peptide receptor 2	augustus-Backbone_249_pilon-processed-gene-0.15-mRNA-1	gi|524914585|ref|XP_005112105.1|/1.80979e-25/PREDICTED: G-protein coupled receptor GRL101-like [Aplysia californica]	P46023/9e-16/GR101_LYMST G-protein coupled receptor GRL101 OS=Lymnaea stagnalis (Great pond snail) (Helix stagnalis)	A0A087UXX9/5e-23/A0A087UXX9_9ARAC G-protein coupled receptor GRL101 (Fragment) OS=Stegodyphus mimosarum GN=X975_13669 PE=4 SV=1	SM00192/7.3E-6/--
G-protein coupled receptor	NA	myi:110452030/3e-20/relaxin receptor 2-like; K04307 relaxin family peptide receptor 2	augustus-Backbone_249_pilon-processed-gene-0.8-mRNA-1	gi|871275547|ref|XP_012945963.1|/1.68475e-25/PREDICTED: G-protein coupled receptor GRL101-like [Aplysia californica]	P46023/1e-15/GR101_LYMST G-protein coupled receptor GRL101 OS=Lymnaea stagnalis (Great pond snail) (Helix stagnalis)	K1QI33/5e-24/K1QI33_CRAGI Uncharacterized protein OS=Crassostrea gigas GN=CGI_10009718 PE=4 SV=1	PS50068/9.613/LDL-receptor class A (LDLRA) domain profile.
G-protein coupled receptor	cellular_component:GO:0016021//integral component of membrane;molecular_function:GO:0004930//G-protein coupled receptor activity;	crg:105349066/4e-41/neuromedin-U receptor 2; K04322 cysteinyl leukotriene receptor 1	augustus-Backbone_260_pilon-processed-gene-0.11-mRNA-1	gi|524871275|ref|XP_005092412.1|/1.94744e-44/PREDICTED: CX3C chemokine receptor 1-like [Aplysia californica]	Q8K418/5e-08/BRS3_RAT Bombesin receptor subtype-3 (BRS-3) OS=Rattus norvegicus (Rat) GN=Brs3	K1P9R6/4e-40/K1P9R6_CRAGI Uncharacterized protein OS=Crassostrea gigas GN=CGI_10005970 PE=4 SV=1	PR00237/2.4E-8/Rhodopsin-like GPCR superfamily signature
G-protein coupled receptor	cellular_component:GO:0016021//integral component of membrane;molecular_function:GO:0004930//G-protein coupled receptor activity;	crg:105349066/9e-43/neuromedin-U receptor 2; K04322 cysteinyl leukotriene receptor 1	augustus-Backbone_260_pilon-processed-gene-0.7-mRNA-1	gi|524871275|ref|XP_005092412.1|/8.52244e-43/PREDICTED: CX3C chemokine receptor 1-like [Aplysia californica]	Q8K418/5e-07/BRS3_RAT Bombesin receptor subtype-3 (BRS-3) OS=Rattus norvegicus (Rat) GN=Brs3	K1P9R6/8e-42/K1P9R6_CRAGI Uncharacterized protein OS=Crassostrea gigas GN=CGI_10005970 PE=4 SV=1	PR00237/7.1E-8/Rhodopsin-like GPCR superfamily signature
G-protein coupled receptor	cellular_component:GO:0016021//integral component of membrane;molecular_function:GO:0004930//G-protein coupled receptor activity;	NA	augustus-Backbone_262_pilon-processed-gene-0.0-mRNA-1	gi|847175829|ref|XP_012810656.1|/2.12295e-19/PREDICTED: trichohyalin-like [Xenopus tropicalis]	NA	A0A067RR19/2e-17/A0A067RR19_ZOONE Uncharacterized protein (Fragment) OS=Zootermopsis nevadensis GN=L798_14220 PE=4 SV=1	NA
G-protein coupled receptor	cellular_component:GO:0016021//integral component of membrane;molecular_function:GO:0008528//G-protein coupled peptide receptor activity;	crg:105327504/7e-18/sex peptide receptor-like; K08428 G protein-coupled receptor 139	maker-Backbone_262_pilon-augustus-gene-0.24-mRNA-1	gi|524903182|ref|XP_005107803.1|/5.52742e-168/PREDICTED: putative G-protein coupled receptor F59B2.13 [Aplysia californica]	Q8SWR3/1e-19/SPR_DROME Sex peptide receptor OS=Drosophila melanogaster (Fruit fly) GN=SPR CG16752	A0A182ZNU5/1e-163/A0A182ZNU5_BIOGL Uncharacterized protein OS=Biomphalaria glabrata PE=4 SV=1	PS50262/23.541/G-protein coupled receptors family 1 profile.
G-protein coupled receptor	NA	myi:110457540/1e-33/latrophilin receptor-like protein A; K04593 latrophilin 2	maker-Backbone_264_pilon-augustus-gene-0.25-mRNA-1	gi|871239696|ref|XP_012939245.1|/1.72231e-43/PREDICTED: G-protein coupled receptor 126-like [Aplysia californica]	Q7SY09/1e-11/AGRL4_DANRE Adhesion G protein-coupled receptor L4 OS=Danio rerio (Zebrafish) (Brachydanio rerio) GN=adgrl4 eltd1 zgc:63629	V4AYQ0/3e-37/V4AYQ0_LOTGI Uncharacterized protein (Fragment) OS=Lottia gigantea GN=LOTGIDRAFT_74150 PE=4 SV=1	PS50261/14.339/G-protein coupled receptors family 2 profile 2.
G-protein coupled receptor	cellular_component:GO:0016021//integral component of membrane;molecular_function:GO:0004930//G-protein coupled receptor activity;	lcf:108895898/5e-53/alpha-2B adrenergic receptor-like; K04139 adrenergic receptor alpha-2B	augustus-Backbone_268_pilon-processed-gene-1.20-mRNA-1	gi|908489158|ref|XP_013094752.1|/3.82684e-156/PREDICTED: LOW QUALITY PROTEIN: octopamine receptor 2-like [Biomphalaria glabrata]	O01670/2e-151/OAR2_LYMST Octopamine receptor 2 (OA2) OS=Lymnaea stagnalis (Great pond snail) (Helix stagnalis)	V3ZLF4/2e-146/V3ZLF4_LOTGI Uncharacterized protein OS=Lottia gigantea GN=LOTGIDRAFT_130962 PE=4 SV=1	SM01381/1.9E-5/--
G-protein coupled receptor	NA	obi:106871985/5e-12/FMRFamide receptor-like; K04216 nociceptin receptor	augustus-Backbone_268_pilon-processed-gene-4.8-mRNA-1	gi|908485764|ref|XP_013093533.1|/5.81274e-27/PREDICTED: LOW QUALITY PROTEIN: uncharacterized protein LOC106077310, partial [Biomphalaria glabrata]	NA	C5H675/1e-18/C5H675_APLCA Chemosensory receptor B OS=Aplysia californica PE=2 SV=1	PS50262/15.657/G-protein coupled receptors family 1 profile.
G-protein coupled receptor	NA	adf:107335753/3e-22/protocadherin-like protein; K16506 protocadherin Fat 1/2/3	maker-Backbone_275_pilon-snap-gene-3.63-mRNA-1	gi|780139503|ref|XP_011680442.1|/2.09873e-81/PREDICTED: uncharacterized protein K02A2.6-like, partial [Strongylocentrotus purpuratus]	Q09575/3e-24/YRD6_CAEEL Uncharacterized protein K02A2.6 OS=Caenorhabditis elegans GN=K02A2.6	W4YG31/1e-78/W4YG31_STRPU Uncharacterized protein OS=Strongylocentrotus purpuratus PE=4 SV=1	PS50261/15.999/G-protein coupled receptors family 2 profile 2.
G-protein coupled receptor	cellular_component:GO:0016021//integral component of membrane;molecular_function:GO:0016500//protein-hormone receptor activity;	ocu:100354567/2e-17/RXFP2; relaxin/insulin like family peptide receptor 2; K04307 relaxin family peptide receptor 2	snap-Backbone_275_pilon-processed-gene-1.19-mRNA-1	gi|405965461|gb|EKC30834.1|/1.85677e-21/hypothetical protein CGI_10009718 [Crassostrea gigas]	Q91ZZ5/2e-18/RXFP2_MOUSE Relaxin receptor 2 (G-protein coupled receptor 106) (G-protein coupled receptor affecting testicular descent) (Leucine-rich repeat-containing G-protein coupled receptor 8) (Relaxin family peptide receptor 2) OS=Mus musculus (Mouse) GN=Rxfp2 Gpr106 Great Lgr8	K1QI33/3e-21/K1QI33_CRAGI Uncharacterized protein OS=Crassostrea gigas GN=CGI_10009718 PE=4 SV=1	PS00237/-/G-protein coupled receptors family 1 signature.
G-protein coupled receptor	cellular_component:GO:0016021//integral component of membrane;molecular_function:GO:0004930//G-protein coupled receptor activity;	sko:102804493/5e-16/adhesive plaque matrix protein-like; K03006 DNA-directed RNA polymerase II subunit RPB1 [EC:2.7.7.6]	augustus-Backbone_280_pilon-processed-gene-0.3-mRNA-1	gi|524896895|ref|XP_005104918.1|/7.47377e-104/PREDICTED: uncharacterized protein LOC101860676 [Aplysia californica]	Q25434/6e-14/FP1_MYTCO Adhesive plaque matrix protein (Foot protein 1) (MCFP1) OS=Mytilus coruscus (Sea mussel) GN=FP1	A0A0B7ADB5/3e-65/A0A0B7ADB5_9EUPU Uncharacterized protein OS=Arion vulgaris GN=ORF112950 PE=4 SV=1	PS50262/12.749/G-protein coupled receptors family 1 profile.
G-protein coupled receptor	NA	myi:110456898/5e-62/relaxin receptor 2-like; K04307 relaxin family peptide receptor 2	augustus-Backbone_280_pilon-processed-gene-1.22-mRNA-1	gi|871275547|ref|XP_012945963.1|/1.62756e-92/PREDICTED: G-protein coupled receptor GRL101-like [Aplysia californica]	P46023/2e-54/GR101_LYMST G-protein coupled receptor GRL101 OS=Lymnaea stagnalis (Great pond snail) (Helix stagnalis)	K1QI33/3e-70/K1QI33_CRAGI Uncharacterized protein OS=Crassostrea gigas GN=CGI_10009718 PE=4 SV=1	PR00237/3.4E-15/Rhodopsin-like GPCR superfamily signature
G-protein coupled receptor	NA	prap:110996336/1e-10/prolow-density lipoprotein receptor-related protein 1; K04550 low-density lipoprotein receptor-related protein 1 (alpha-2-macroglobulin receptor)	augustus-Backbone_280_pilon-processed-gene-1.23-mRNA-1	gi|908494196|ref|XP_013096471.1|/4.28058e-12/PREDICTED: G-protein coupled receptor GRL101-like [Biomphalaria glabrata]	P98155/4e-09/VLDLR_HUMAN Very low-density lipoprotein receptor (VLDL receptor) (VLDL-R) OS=Homo sapiens (Human) GN=VLDLR	A0A182ZTL6/7e-12/A0A182ZTL6_BIOGL Uncharacterized protein OS=Biomphalaria glabrata GN=106079811 PE=4 SV=1	SM00192/3.6E-5/--
G-protein coupled receptor	NA	epa:110239155/5e-09/G-protein coupled receptor GRL101-like; K04306 relaxin family peptide receptor 1	maker-Backbone_280_pilon-augustus-gene-1.93-mRNA-1	gi|762153991|ref|XP_011415051.1|/1.10528e-08/PREDICTED: G-protein coupled receptor GRL101-like [Crassostrea gigas]	P46023/4e-09/GR101_LYMST G-protein coupled receptor GRL101 OS=Lymnaea stagnalis (Great pond snail) (Helix stagnalis)	A0A210Q236/8e-09/A0A210Q236_MIZYE G-protein coupled receptor GRL101 OS=Mizuhopecten yessoensis GN=KP79_PYT10892 PE=4 SV=1	NA
G-protein coupled receptor	cellular_component:GO:0016021//integral component of membrane;molecular_function:GO:0004930//G-protein coupled receptor activity;	crg:105332602/2e-11/thyrotropin-releasing hormone receptor; K04194 cholecystokinin A receptor	augustus-Backbone_284_pilon-processed-gene-1.20-mRNA-1	gi|676430375|ref|XP_009045905.1|/2.37542e-17/hypothetical protein LOTGIDRAFT_237684 [Lottia gigantea] &gt;gi|556114720|gb|ESP03372.1| hypothetical protein LOTGIDRAFT_237684 [Lottia gigantea]	NA	V4BBF5/4e-17/V4BBF5_LOTGI Uncharacterized protein OS=Lottia gigantea GN=LOTGIDRAFT_237684 PE=3 SV=1	PS50262/14.574/G-protein coupled receptors family 1 profile.
G-protein coupled receptor	cellular_component:GO:0016021//integral component of membrane;molecular_function:GO:0004930//G-protein coupled receptor activity;	crg:105332602/2e-12/thyrotropin-releasing hormone receptor; K04194 cholecystokinin A receptor	snap-Backbone_284_pilon-processed-gene-1.60-mRNA-1	gi|908496035|ref|XP_013097121.1|/2.09322e-15/PREDICTED: uncharacterized protein LOC106080327 [Biomphalaria glabrata]	NA	A0A0B7ADZ7/6e-14/A0A0B7ADZ7_9EUPU Uncharacterized protein (Fragment) OS=Arion vulgaris GN=ORF114321 PE=3 SV=1	PR00237/9.4E-13/Rhodopsin-like GPCR superfamily signature
G-protein coupled receptor	NA	NA	augustus-Backbone_294_pilon-processed-gene-1.0-mRNA-1	gi|908415370|ref|XP_013068909.1|/3.26193e-13/PREDICTED: uncharacterized protein LOC106056642 [Biomphalaria glabrata]	NA	C5H877/3e-08/C5H877_APLCA Chemosensory receptor A OS=Aplysia californica PE=2 SV=1	PS50262/10.482/G-protein coupled receptors family 1 profile.
G-protein coupled receptor	NA	myi:110452030/2e-88/relaxin receptor 2-like; K04307 relaxin family peptide receptor 2	maker-Backbone_294_pilon-snap-gene-1.153-mRNA-1	gi|524914585|ref|XP_005112105.1|/5.11507e-136/PREDICTED: G-protein coupled receptor GRL101-like [Aplysia californica]	P46023/2e-77/GR101_LYMST G-protein coupled receptor GRL101 OS=Lymnaea stagnalis (Great pond snail) (Helix stagnalis)	A0A182ZTL6/4e-118/A0A182ZTL6_BIOGL Uncharacterized protein OS=Biomphalaria glabrata GN=106079811 PE=4 SV=1	PS50068/11.25/LDL-receptor class A (LDLRA) domain profile.
G-protein coupled receptor	biological_process:GO:0007166//cell surface receptor signaling pathway;cellular_component:GO:0016021//integral component of membrane;molecular_function:GO:0004930//G-protein coupled receptor activity;	myi:110463495/3e-26/parathyroid hormone/parathyroid hormone-related peptide receptor-like; K04585 parathyroid hormone receptor 1	snap-Backbone_295_pilon-processed-gene-1.54-mRNA-1	gi|871233700|ref|XP_012938171.1|/1.69312e-24/PREDICTED: uncharacterized protein LOC106011802 [Aplysia californica]	P41587/3e-13/VIPR2_HUMAN Vasoactive intestinal polypeptide receptor 2 (VIP-R-2) (Helodermin-preferring VIP receptor) (Pituitary adenylate cyclase-activating polypeptide type III receptor) (PACAP type III receptor) (PACAP-R-3) (PACAP-R3) (VPAC2) OS=Homo sapiens (Human) GN=VIPR2 VIP2R	A0A210PW30/3e-25/A0A210PW30_MIZYE Parathyroid hormone/parathyroid hormone-related peptide receptor OS=Mizuhopecten yessoensis GN=KP79_PYT19226 PE=4 SV=1	PF00002/6.9E-5/7 transmembrane receptor (Secretin family)
G-protein coupled receptor	cellular_component:GO:0016021//integral component of membrane;molecular_function:GO:0004930//G-protein coupled receptor activity;	myi:110465812/5e-08/orexin receptor type 2-like; K04194 cholecystokinin A receptor	snap-Backbone_297_pilon-processed-gene-0.26-mRNA-1	gi|908404861|ref|XP_013085701.1|/2.79798e-31/PREDICTED: neuropeptide FF receptor 2-like [Biomphalaria glabrata] &gt;gi|908404863|ref|XP_013085708.1| PREDICTED: neuropeptide FF receptor 2-like [Biomphalaria glabrata]	NA	A0A0B6Z7D2/9e-38/A0A0B6Z7D2_9EUPU Uncharacterized protein OS=Arion vulgaris GN=ORF48896 PE=4 SV=1	PF00001/1.3E-10/7 transmembrane receptor (rhodopsin family)
G-protein coupled receptor	biological_process:GO:0007205//protein kinase C-activating G-protein coupled receptor signaling pathway;GO:0035556//intracellular signal transduction;cellular_component:GO:0005622//intracellular;molecular_function:GO:0004143//diacylglycerol kinase activity;GO:0003951//NAD+ kinase activity;GO:0005524//ATP binding;	crg:105319011/0.0/diacylglycerol kinase zeta isoform X1; K00901 diacylglycerol kinase (ATP) [EC:2.7.1.107]	snap-Backbone_298_pilon-processed-gene-1.31-mRNA-1	gi|871251330|ref|XP_012941356.1|/0/PREDICTED: diacylglycerol kinase zeta-like [Aplysia californica]	O75912/0.0/DGKI_HUMAN Diacylglycerol kinase iota (DAG kinase iota) (EC 2.7.1.107) (Diglyceride kinase iota) (DGK-iota) OS=Homo sapiens (Human) GN=DGKI	V3Z8N4/0.0/V3Z8N4_LOTGI Diacylglycerol kinase (Fragment) OS=Lottia gigantea GN=LOTGIDRAFT_107128 PE=3 SV=1	PF00781/2.7E-26/Diacylglycerol kinase catalytic domain
G-protein coupled receptor	cellular_component:GO:0016021//integral component of membrane;molecular_function:GO:0004930//G-protein coupled receptor activity;	crg:105349066/2e-28/neuromedin-U receptor 2; K04322 cysteinyl leukotriene receptor 1	augustus-Backbone_301_pilon-processed-gene-0.0-mRNA-1	gi|919072993|ref|XP_013417727.1|/3.67679e-32/PREDICTED: growth hormone secretagogue receptor type 1-like [Lingula anatina]	Q11082/5e-07/YT66_CAEEL Probable G-protein coupled receptor B0563.6 OS=Caenorhabditis elegans GN=B0563.6	A0A210QZM9/3e-34/A0A210QZM9_MIZYE Orexin receptor type 2 OS=Mizuhopecten yessoensis GN=KP79_PYT15225 PE=4 SV=1	PS50262/19.449/G-protein coupled receptors family 1 profile.
G-protein coupled receptor	cellular_component:GO:0016021//integral component of membrane;molecular_function:GO:0004930//G-protein coupled receptor activity;	crg:105349066/2e-30/neuromedin-U receptor 2; K04322 cysteinyl leukotriene receptor 1	augustus-Backbone_306_pilon-processed-gene-2.25-mRNA-1	gi|524871275|ref|XP_005092412.1|/3.56068e-35/PREDICTED: CX3C chemokine receptor 1-like [Aplysia californica]	Q9VZW5/2e-09/FMAR_DROME FMRFamide receptor (DFR) (DrmFMRFa-R) (Larval opioid receptor) OS=Drosophila melanogaster (Fruit fly) GN=FR FMRFaR CG2114	A0A182Z287/3e-31/A0A182Z287_BIOGL Uncharacterized protein OS=Biomphalaria glabrata PE=4 SV=1	PR00237/1.9E-14/Rhodopsin-like GPCR superfamily signature
G-protein coupled receptor	biological_process:GO:0007154//cell communication;cellular_component:GO:0016021//integral component of membrane;GO:0005604//basement membrane;	amex:103039724/1e-21/adgrv1; LOW QUALITY PROTEIN: G-protein coupled receptor 98; K18263 G-protein coupled receptor 98	snap-Backbone_306_pilon-processed-gene-2.79-mRNA-1	gi|871241734|ref|XP_005101330.2|/0/PREDICTED: extracellular matrix protein FRAS1-like [Aplysia californica]	Q86XX4/0.0/FRAS1_HUMAN Extracellular matrix protein FRAS1 OS=Homo sapiens (Human) GN=FRAS1 KIAA1500	V4CCI4/0.0/V4CCI4_LOTGI Uncharacterized protein OS=Lottia gigantea GN=LOTGIDRAFT_173674 PE=4 SV=1	SM00237/3.0E-5/--
G-protein coupled receptor	NA	myi:110452030/2e-54/relaxin receptor 2-like; K04307 relaxin family peptide receptor 2	maker-Backbone_312_pilon-snap-gene-0.63-mRNA-1	gi|524914585|ref|XP_005112105.1|/3.24217e-84/PREDICTED: G-protein coupled receptor GRL101-like [Aplysia californica]	P46023/5e-47/GR101_LYMST G-protein coupled receptor GRL101 OS=Lymnaea stagnalis (Great pond snail) (Helix stagnalis)	W4Y9H0/7e-75/W4Y9H0_STRPU Uncharacterized protein OS=Strongylocentrotus purpuratus PE=4 SV=1	PS50068/11.25/LDL-receptor class A (LDLRA) domain profile.
G-protein coupled receptor	cellular_component:GO:0016021//integral component of membrane;molecular_function:GO:0008528//G-protein coupled peptide receptor activity;	lak:106162945/9e-35/FMRFamide receptor-like; K08428 G protein-coupled receptor 139	maker-Backbone_313_pilon-augustus-gene-2.52-mRNA-1	gi|524895473|ref|XP_005104219.1|/3.67899e-163/PREDICTED: probable G-protein coupled receptor 139 [Aplysia californica] &gt;gi|524895475|ref|XP_005104220.1| PREDICTED: probable G-protein coupled receptor 139 [Aplysia californica] &gt;gi|524895477|ref|XP_005104221.1| PREDICTED: probable G-protein coupled receptor 139 [Aplysia californica]	Q8SWR3/8e-38/SPR_DROME Sex peptide receptor OS=Drosophila melanogaster (Fruit fly) GN=SPR CG16752	V4BRG9/7e-155/V4BRG9_LOTGI Uncharacterized protein OS=Lottia gigantea GN=LOTGIDRAFT_105773 PE=4 SV=1	PR00237/4.1E-15/Rhodopsin-like GPCR superfamily signature
G-protein coupled receptor	NA	sanh:107667510/2e-08/adhesion G-protein coupled receptor F1-like; K08458 G protein-coupled receptor 116	maker-Backbone_320_pilon-snap-gene-3.126-mRNA-1	NA	Q2EG98/5e-08/PK1L3_MOUSE Polycystic kidney disease protein 1-like 3 (PC1-like 3 protein) (Polycystin-1L3) OS=Mus musculus (Mouse) GN=Pkd1l3 71B10	A7RVX2/8e-37/A7RVX2_NEMVE Predicted protein (Fragment) OS=Nematostella vectensis GN=v1g202917 PE=4 SV=1	NA
G-protein coupled receptor	cellular_component:GO:0016021//integral component of membrane;molecular_function:GO:0004930//G-protein coupled receptor activity;	NA	maker-Backbone_325_pilon-snap-gene-0.89-mRNA-1	gi|170066124|ref|XP_001868127.1|/2.22082e-16/conserved hypothetical protein [Culex quinquefasciatus] &gt;gi|167862781|gb|EDS26164.1| conserved hypothetical protein [Culex quinquefasciatus]	NA	W5PWC8/2e-18/W5PWC8_SHEEP Uncharacterized protein OS=Ovis aries PE=4 SV=1	NA
G-protein coupled receptor	NA	sko:102803184/4e-18/G-protein coupled receptor GRL101-like; K04307 relaxin family peptide receptor 2	augustus-Backbone_326_pilon-processed-gene-1.21-mRNA-1	gi|908494198|ref|XP_013096472.1|/3.45058e-25/PREDICTED: G-protein coupled receptor GRL101-like [Biomphalaria glabrata]	Q07954/8e-13/LRP1_HUMAN Prolow-density lipoprotein receptor-related protein 1 (LRP-1) (Alpha-2-macroglobulin receptor) (A2MR) (Apolipoprotein E receptor) (APOER) (CD antigen CD91) [Cleaved into: Low-density lipoprotein receptor-related protein 1 85 kDa subunit (LRP-85); Low-density lipoprotein receptor-related protein 1 515 kDa subunit (LRP-515); Low-density lipoprotein receptor-related protein 1…	A0A182ZTL6/3e-24/A0A182ZTL6_BIOGL Uncharacterized protein OS=Biomphalaria glabrata GN=106079811 PE=4 SV=1	PR00261/4.2E-16/Low density lipoprotein (LDL) receptor signature
G-protein coupled receptor	biological_process:GO:0006810//transport;cellular_component:GO:0005794//Golgi apparatus;GO:0016021//integral component of membrane;	oro:101371362/3e-11/LRP2; low-density lipoprotein receptor-related protein 2; K06233 low density lipoprotein-related protein 2	maker-Backbone_326_pilon-snap-gene-1.115-mRNA-1	gi|908446249|ref|XP_013080729.1|/1.69676e-11/PREDICTED: G-protein coupled receptor GRL101-like [Biomphalaria glabrata]	P98158/2e-09/LRP2_RAT Low-density lipoprotein receptor-related protein 2 (LRP-2) (Glycoprotein 330) (gp330) (Megalin) OS=Rattus norvegicus (Rat) GN=Lrp2	A0A182ZDY3/3e-11/A0A182ZDY3_BIOGL Uncharacterized protein OS=Biomphalaria glabrata PE=4 SV=1	PF00057/6.4E-8/Low-density lipoprotein receptor domain class A
G-protein coupled receptor	NA	lak:106160504/3e-66/G-protein coupled receptor GRL101-like; K04307 relaxin family peptide receptor 2	augustus-Backbone_327_pilon-processed-gene-0.1-mRNA-1	gi|871275547|ref|XP_012945963.1|/1.37158e-87/PREDICTED: G-protein coupled receptor GRL101-like [Aplysia californica]	P46023/5e-60/GR101_LYMST G-protein coupled receptor GRL101 OS=Lymnaea stagnalis (Great pond snail) (Helix stagnalis)	A0A210Q236/1e-75/A0A210Q236_MIZYE G-protein coupled receptor GRL101 OS=Mizuhopecten yessoensis GN=KP79_PYT10892 PE=4 SV=1	PF00001/2.0E-24/7 transmembrane receptor (rhodopsin family)
G-protein coupled receptor	cellular_component:GO:0016021//integral component of membrane;molecular_function:GO:0004930//G-protein coupled receptor activity;	myi:110441323/1e-95/probable G-protein coupled receptor 75; K08417 G protein-coupled receptor 75	augustus-Backbone_327_pilon-processed-gene-3.9-mRNA-1	gi|524880733|ref|XP_005097027.1|/3.90387e-114/PREDICTED: probable G-protein coupled receptor 75 [Aplysia californica]	O95800/1e-28/GPR75_HUMAN Probable G-protein coupled receptor 75 OS=Homo sapiens (Human) GN=GPR75	V4B226/3e-106/V4B226_LOTGI Uncharacterized protein OS=Lottia gigantea GN=LOTGIDRAFT_238221 PE=4 SV=1	PF00001/1.5E-26/7 transmembrane receptor (rhodopsin family)
G-protein coupled receptor	NA	myi:110452030/5e-97/relaxin receptor 2-like; K04307 relaxin family peptide receptor 2	maker-Backbone_327_pilon-snap-gene-3.88-mRNA-1	gi|524914585|ref|XP_005112105.1|/8.0342e-160/PREDICTED: G-protein coupled receptor GRL101-like [Aplysia californica]	P46023/2e-78/GR101_LYMST G-protein coupled receptor GRL101 OS=Lymnaea stagnalis (Great pond snail) (Helix stagnalis)	A0A182ZTL6/4e-138/A0A182ZTL6_BIOGL Uncharacterized protein OS=Biomphalaria glabrata GN=106079811 PE=4 SV=1	PF13855/9.3E-10/Leucine rich repeat
G-protein coupled receptor	NA	NA	augustus-Backbone_330_pilon-processed-gene-2.7-mRNA-1	gi|524903418|ref|XP_005107909.1|/5.25999e-28/PREDICTED: adenosine receptor A1-like [Aplysia californica]	NA	C5H675/6e-21/C5H675_APLCA Chemosensory receptor B OS=Aplysia californica PE=2 SV=1	PS50262/14.634/G-protein coupled receptors family 1 profile.
G-protein coupled receptor	cellular_component:GO:0016021//integral component of membrane;molecular_function:GO:0004930//G-protein coupled receptor activity;	crg:105349066/1e-37/neuromedin-U receptor 2; K04322 cysteinyl leukotriene receptor 1	augustus-Backbone_340_pilon-processed-gene-0.16-mRNA-1	gi|908416703|ref|XP_013069620.1|/1.2358e-38/PREDICTED: CX3C chemokine receptor 1-like [Biomphalaria glabrata]	Q9VZW5/6e-10/FMAR_DROME FMRFamide receptor (DFR) (DrmFMRFa-R) (Larval opioid receptor) OS=Drosophila melanogaster (Fruit fly) GN=FR FMRFaR CG2114	A0A182Z287/6e-37/A0A182Z287_BIOGL Uncharacterized protein OS=Biomphalaria glabrata PE=4 SV=1	PR00237/3.4E-13/Rhodopsin-like GPCR superfamily signature
G-protein coupled receptor	cellular_component:GO:0016021//integral component of membrane;molecular_function:GO:0004930//G-protein coupled receptor activity;	crg:105349066/5e-37/neuromedin-U receptor 2; K04322 cysteinyl leukotriene receptor 1	snap-Backbone_340_pilon-processed-gene-0.61-mRNA-1	gi|908416703|ref|XP_013069620.1|/4.71993e-38/PREDICTED: CX3C chemokine receptor 1-like [Biomphalaria glabrata]	Q8SWR3/2e-08/SPR_DROME Sex peptide receptor OS=Drosophila melanogaster (Fruit fly) GN=SPR CG16752	A0A182Z287/3e-36/A0A182Z287_BIOGL Uncharacterized protein OS=Biomphalaria glabrata PE=4 SV=1	PS50262/24.685/G-protein coupled receptors family 1 profile.
G-protein coupled receptor	NA	lak:106156724/5e-78/G-protein coupled receptor GRL101-like; K04307 relaxin family peptide receptor 2	maker-Backbone_352_pilon-snap-gene-5.91-mRNA-1	gi|524914585|ref|XP_005112105.1|/2.6297e-153/PREDICTED: G-protein coupled receptor GRL101-like [Aplysia californica]	P46023/2e-78/GR101_LYMST G-protein coupled receptor GRL101 OS=Lymnaea stagnalis (Great pond snail) (Helix stagnalis)	A0A182ZTL6/3e-113/A0A182ZTL6_BIOGL Uncharacterized protein OS=Biomphalaria glabrata GN=106079811 PE=4 SV=1	PR00237/1.3E-11/Rhodopsin-like GPCR superfamily signature
G-protein coupled receptor	NA	myi:110456898/1e-65/relaxin receptor 2-like; K04307 relaxin family peptide receptor 2	augustus-Backbone_354_pilon-processed-gene-1.5-mRNA-1	gi|871275547|ref|XP_012945963.1|/2.15545e-92/PREDICTED: G-protein coupled receptor GRL101-like [Aplysia californica]	P46023/8e-50/GR101_LYMST G-protein coupled receptor GRL101 OS=Lymnaea stagnalis (Great pond snail) (Helix stagnalis)	A0A182ZTL6/4e-74/A0A182ZTL6_BIOGL Uncharacterized protein OS=Biomphalaria glabrata GN=106079811 PE=4 SV=1	PF13843/4.1E-5/Transposase IS4
G-protein coupled receptor	cellular_component:GO:0016021//integral component of membrane;molecular_function:GO:0016500//protein-hormone receptor activity;	crg:105317207/3e-28/uncharacterized protein LOC105317207; K01315 plasminogen [EC:3.4.21.7]	augustus-Backbone_354_pilon-processed-gene-1.8-mRNA-1	gi|871275547|ref|XP_012945963.1|/2.03346e-39/PREDICTED: G-protein coupled receptor GRL101-like [Aplysia californica]	P46023/1e-27/GR101_LYMST G-protein coupled receptor GRL101 OS=Lymnaea stagnalis (Great pond snail) (Helix stagnalis)	K1QI33/2e-38/K1QI33_CRAGI Uncharacterized protein OS=Crassostrea gigas GN=CGI_10009718 PE=4 SV=1	PS50262/19.75/G-protein coupled receptors family 1 profile.
G-protein coupled receptor	NA	myi:110452030/2e-104/relaxin receptor 2-like; K04307 relaxin family peptide receptor 2	maker-Backbone_356_pilon-snap-gene-0.40-mRNA-1	gi|524914585|ref|XP_005112105.1|/2.58358e-152/PREDICTED: G-protein coupled receptor GRL101-like [Aplysia californica]	P46023/2e-84/GR101_LYMST G-protein coupled receptor GRL101 OS=Lymnaea stagnalis (Great pond snail) (Helix stagnalis)	A0A182ZTL6/5e-132/A0A182ZTL6_BIOGL Uncharacterized protein OS=Biomphalaria glabrata GN=106079811 PE=4 SV=1	PS51450/5.54/Leucine-rich repeat profile.
G-protein coupled receptor	NA	myi:110452030/6e-86/relaxin receptor 2-like; K04307 relaxin family peptide receptor 2	snap-Backbone_362_pilon-processed-gene-0.32-mRNA-1	gi|524914585|ref|XP_005112105.1|/6.6134e-145/PREDICTED: G-protein coupled receptor GRL101-like [Aplysia californica]	P46023/2e-71/GR101_LYMST G-protein coupled receptor GRL101 OS=Lymnaea stagnalis (Great pond snail) (Helix stagnalis)	A0A182ZTL6/7e-114/A0A182ZTL6_BIOGL Uncharacterized protein OS=Biomphalaria glabrata GN=106079811 PE=4 SV=1	PS50068/11.887/LDL-receptor class A (LDLRA) domain profile.
G-protein coupled receptor	NA	myi:110456898/4e-66/relaxin receptor 2-like; K04307 relaxin family peptide receptor 2	snap-Backbone_362_pilon-processed-gene-0.63-mRNA-1	gi|871265437|ref|XP_012943977.1|/9.41783e-113/PREDICTED: G-protein coupled receptor GRL101-like [Aplysia californica]	P46023/9e-60/GR101_LYMST G-protein coupled receptor GRL101 OS=Lymnaea stagnalis (Great pond snail) (Helix stagnalis)	V3Z189/5e-78/V3Z189_LOTGI Uncharacterized protein OS=Lottia gigantea GN=LOTGIDRAFT_132442 PE=4 SV=1	PF00001/1.8E-22/7 transmembrane receptor (rhodopsin family)
G-protein coupled receptor	biological_process:GO:0007186//G-protein coupled receptor signaling pathway;GO:0007264//small GTPase mediated signal transduction;cellular_component:GO:0005622//intracellular;molecular_function:GO:0031683//G-protein beta/gamma-subunit complex binding;GO:0004871//signal transducer activity;GO:0005525//GTP binding;GO:0003924//GTPase activity;	crg:105337339/9e-156/guanine nucleotide-binding protein G(s) subunit alpha; K04632 guanine nucleotide-binding protein G(s) subunit alpha	augustus-Backbone_376_pilon-processed-gene-0.11-mRNA-1	gi|405950101|gb|EKC18106.1|/4.93146e-155/Guanine nucleotide-binding protein G(s) subunit alpha [Crassostrea gigas]	Q7PD79/2e-81/GNAS_ANOGA Guanine nucleotide-binding protein G(s) subunit alpha (Adenylate cyclase-stimulating G alpha protein) OS=Anopheles gambiae (African malaria mosquito) GN=G-s-alpha-60A AGAP012095	K1Q9N8/8e-155/K1Q9N8_CRAGI Guanine nucleotide-binding protein G(S) subunit alpha OS=Crassostrea gigas GN=CGI_10014970 PE=4 SV=1	PF00503/1.5E-68/G-protein alpha subunit
G-protein coupled receptor	cellular_component:GO:0016021//integral component of membrane;molecular_function:GO:0004930//G-protein coupled receptor activity;	crg:105332602/4e-66/thyrotropin-releasing hormone receptor; K04194 cholecystokinin A receptor	augustus-Backbone_377_pilon-processed-gene-0.5-mRNA-1	gi|676445484|ref|XP_009050768.1|/6.01928e-98/hypothetical protein LOTGIDRAFT_239028 [Lottia gigantea] &gt;gi|556109897|gb|ESO98549.1| hypothetical protein LOTGIDRAFT_239028 [Lottia gigantea]	Q8UUG8/2e-13/5HT2B_TETFL 5-hydroxytryptamine receptor 2B (5-HT-2B) (5-HT2B) (Serotonin receptor 2B) OS=Tetraodon fluviatilis (Green pufferfish) (Chelonodon fluviatilis) GN=htr2b	V4C9U9/1e-97/V4C9U9_LOTGI Uncharacterized protein OS=Lottia gigantea GN=LOTGIDRAFT_239028 PE=3 SV=1	PS50262/27.473/G-protein coupled receptors family 1 profile.
G-protein coupled receptor	NA	myi:110452030/3e-91/relaxin receptor 2-like; K04307 relaxin family peptide receptor 2	augustus-Backbone_379_pilon-processed-gene-2.1-mRNA-1	gi|524914585|ref|XP_005112105.1|/3.26671e-134/PREDICTED: G-protein coupled receptor GRL101-like [Aplysia californica]	P46023/6e-75/GR101_LYMST G-protein coupled receptor GRL101 OS=Lymnaea stagnalis (Great pond snail) (Helix stagnalis)	A0A182ZTL6/5e-122/A0A182ZTL6_BIOGL Uncharacterized protein OS=Biomphalaria glabrata GN=106079811 PE=4 SV=1	PF13855/5.2E-9/Leucine rich repeat
G-protein coupled receptor	NA	lak:106151147/2e-59/G-protein coupled receptor GRL101-like; K20053 very low-density lipoprotein receptor	maker-Backbone_379_pilon-snap-gene-2.84-mRNA-1	gi|524914585|ref|XP_005112105.1|/9.37924e-85/PREDICTED: G-protein coupled receptor GRL101-like [Aplysia californica]	P46023/5e-47/GR101_LYMST G-protein coupled receptor GRL101 OS=Lymnaea stagnalis (Great pond snail) (Helix stagnalis)	A0A182ZTL6/2e-82/A0A182ZTL6_BIOGL Uncharacterized protein OS=Biomphalaria glabrata GN=106079811 PE=4 SV=1	PS51450/5.417/Leucine-rich repeat profile.
G-protein coupled receptor	cellular_component:GO:0016021//integral component of membrane;molecular_function:GO:0004930//G-protein coupled receptor activity;	lak:106167408/1e-20/growth hormone secretagogue receptor type 1-like; K04284 growth hormone secretagogue receptor	augustus-Backbone_383_pilon-processed-gene-2.24-mRNA-1	gi|871227486|ref|XP_012937003.1|/1.01691e-31/PREDICTED: neuropeptides B/W receptor type 2-like [Aplysia californica]	Q8IN35/4e-11/SIFAR_DROME Neuropeptide SIFamide receptor OS=Drosophila melanogaster (Fruit fly) GN=SIFaR SIFR CG10823	A0A210QJ58/1e-21/A0A210QJ58_MIZYE Galanin receptor type 2 OS=Mizuhopecten yessoensis GN=KP79_PYT14610 PE=4 SV=1	PR00237/2.5E-10/Rhodopsin-like GPCR superfamily signature
G-protein coupled receptor	cellular_component:GO:0016021//integral component of membrane;molecular_function:GO:0004930//G-protein coupled receptor activity;	lak:106176675/2e-43/growth hormone secretagogue receptor type 1-like; K04284 growth hormone secretagogue receptor	maker-Backbone_383_pilon-snap-gene-2.159-mRNA-1	gi|676494619|ref|XP_009066620.1|/8.75887e-102/hypothetical protein LOTGIDRAFT_155864 [Lottia gigantea] &gt;gi|556094176|gb|ESO82829.1| hypothetical protein LOTGIDRAFT_155864 [Lottia gigantea]	P30989/5e-16/NTR1_HUMAN Neurotensin receptor type 1 (NT-R-1) (NTR1) (High-affinity levocabastine-insensitive neurotensin receptor) (NTRH) OS=Homo sapiens (Human) GN=NTSR1 NTRR	V4B3C0/1e-101/V4B3C0_LOTGI Uncharacterized protein OS=Lottia gigantea GN=LOTGIDRAFT_155864 PE=4 SV=1	PR00237/8.4E-21/Rhodopsin-like GPCR superfamily signature
G-protein coupled receptor	biological_process:GO:0007166//cell surface receptor signaling pathway;cellular_component:GO:0016021//integral component of membrane;molecular_function:GO:0004930//G-protein coupled receptor activity;	myi:110461771/1e-19/secretin receptor-like isoform X1; K04585 parathyroid hormone receptor 1	snap-Backbone_393_pilon-processed-gene-0.15-mRNA-1	gi|918339534|gb|KOG00362.1|/3.00735e-19/hypothetical protein OCBIM_22005001mg, partial [Octopus bimaculoides]	Q5RAQ1/7e-12/PTH1R_PONAB Parathyroid hormone/parathyroid hormone-related peptide receptor (PTH/PTHrP type I receptor) (PTH/PTHr receptor) (Parathyroid hormone 1 receptor) (PTH1 receptor) OS=Pongo abelii (Sumatran orangutan) (Pongo pygmaeus abelii) GN=PTH1R PTHR1	A0A0L8IFT6/5e-19/A0A0L8IFT6_OCTBM Uncharacterized protein (Fragment) OS=Octopus bimaculoides GN=OCBIM_22005001mg PE=4 SV=1	PR00249/7.5E-10/Secretin-like GPCR superfamily signature
G-protein coupled receptor	NA	dnx:107162836/1e-21/G-protein coupled receptor GRL101-like; K20049 low-density lipoprotein receptor-related protein 1B	augustus-Backbone_398_pilon-processed-gene-1.18-mRNA-1	gi|585666155|ref|XP_006817056.1|/1.03875e-26/PREDICTED: uncharacterized protein LOC102804127 [Saccoglossus kowalevskii]	P46023/4e-26/GR101_LYMST G-protein coupled receptor GRL101 OS=Lymnaea stagnalis (Great pond snail) (Helix stagnalis)	K1QI33/6e-26/K1QI33_CRAGI Uncharacterized protein OS=Crassostrea gigas GN=CGI_10009718 PE=4 SV=1	PS50262/15.457/G-protein coupled receptors family 1 profile.
G-protein coupled receptor	NA	myi:110456898/2e-52/relaxin receptor 2-like; K04307 relaxin family peptide receptor 2	augustus-Backbone_398_pilon-processed-gene-1.33-mRNA-1	gi|524864774|ref|XP_005089221.1|/1.26381e-109/PREDICTED: uncharacterized protein LOC101854763 [Aplysia californica]	P46023/4e-52/GR101_LYMST G-protein coupled receptor GRL101 OS=Lymnaea stagnalis (Great pond snail) (Helix stagnalis)	K1QI33/3e-90/K1QI33_CRAGI Uncharacterized protein OS=Crassostrea gigas GN=CGI_10009718 PE=4 SV=1	PS00237/-/G-protein coupled receptors family 1 signature.
G-protein coupled receptor	cellular_component:GO:0016021//integral component of membrane;molecular_function:GO:0004930//G-protein coupled receptor activity;	obi:106872573/6e-29/muscarinic acetylcholine receptor M2-like; K04157 5-hydroxytryptamine receptor 2	augustus-Backbone_399_pilon-processed-gene-3.10-mRNA-1	gi|908424389|ref|XP_013073493.1|/1.64725e-29/PREDICTED: uncharacterized protein LOC106060238 [Biomphalaria glabrata]	O46635/6e-17/5HT2A_CANLF 5-hydroxytryptamine receptor 2A (5-HT-2) (5-HT-2A) (5-hydroxytryptamine receptor) (Serotonin receptor 2A) OS=Canis lupus familiaris (Dog) (Canis familiaris) GN=HTR2A 5-HTR2A	A0A182Z6Z8/1e-31/A0A182Z6Z8_BIOGL Uncharacterized protein OS=Biomphalaria glabrata PE=4 SV=1	PR00237/4.0E-11/Rhodopsin-like GPCR superfamily signature
G-protein coupled receptor	cellular_component:GO:0016021//integral component of membrane;molecular_function:GO:0004930//G-protein coupled receptor activity;	lak:106155388/1e-24/growth hormone secretagogue receptor type 1-like; K04284 growth hormone secretagogue receptor	augustus-Backbone_408_pilon-processed-gene-2.1-mRNA-1	gi|908445560|ref|XP_013080508.1|/6.84448e-70/PREDICTED: growth hormone secretagogue receptor type 1-like [Biomphalaria glabrata]	O93603/9e-11/TRFR_CHICK Thyrotropin-releasing hormone receptor (TRH-R) (Thyroliberin receptor) OS=Gallus gallus (Chicken) GN=TRHR	V4B5F6/1e-62/V4B5F6_LOTGI Uncharacterized protein OS=Lottia gigantea GN=LOTGIDRAFT_156726 PE=4 SV=1	PF00001/5.3E-18/7 transmembrane receptor (rhodopsin family)
G-protein coupled receptor	NA	crg:105341331/1e-08/probable G-protein coupled receptor 139 isoform X1; K08428 G protein-coupled receptor 139	augustus-Backbone_408_pilon-processed-gene-4.11-mRNA-1	gi|871217170|ref|XP_012935195.1|/4.0582e-31/PREDICTED: uncharacterized protein LOC106011137 [Aplysia californica]	Q9VZW5/8e-09/FMAR_DROME FMRFamide receptor (DFR) (DrmFMRFa-R) (Larval opioid receptor) OS=Drosophila melanogaster (Fruit fly) GN=FR FMRFaR CG2114	C0M0N9/3e-19/C0M0N9_APLDA Multitransmembrane protein (Fragment) OS=Aplysia dactylomela PE=2 SV=1	PS50262/16.059/G-protein coupled receptors family 1 profile.
G-protein coupled receptor	NA	crg:105324961/2e-09/G-protein coupled receptor GRL101; K04307 relaxin family peptide receptor 2	snap-Backbone_410_pilon-processed-gene-0.16-mRNA-1	gi|524914585|ref|XP_005112105.1|/5.04584e-13/PREDICTED: G-protein coupled receptor GRL101-like [Aplysia californica]	NA	A0A210PF06/3e-11/A0A210PF06_MIZYE G-protein coupled receptor GRL101 OS=Mizuhopecten yessoensis GN=KP79_PYT11358 PE=4 SV=1	PS50068/9.637/LDL-receptor class A (LDLRA) domain profile.
G-protein coupled receptor	NA	NA	augustus-Backbone_411_pilon-processed-gene-2.30-mRNA-1	gi|871211650|ref|XP_012945853.1|/1.0205e-26/PREDICTED: uncharacterized protein LOC106013775 [Aplysia californica]	NA	C0M0N9/5e-21/C0M0N9_APLDA Multitransmembrane protein (Fragment) OS=Aplysia dactylomela PE=2 SV=1	PS50262/12.588/G-protein coupled receptors family 1 profile.
G-protein coupled receptor	NA	myi:110460090/1e-35/uncharacterized protein LOC110460090; K19367 maspardin	augustus-Backbone_413_pilon-processed-gene-0.27-mRNA-1	gi|987961134|ref|XP_015424426.1|/5.24031e-35/PREDICTED: extensin-1-like [Myotis davidii]	Q10172/3e-10/PAN1_SCHPO Actin cytoskeleton-regulatory complex protein pan1 OS=Schizosaccharomyces pombe (strain 972 / ATCC 24843) (Fission yeast) GN=pan1 SPAC25G10.09c SPAC27F1.01c	A0A0H5S679/7e-39/A0A0H5S679_BRUMA Bm9832 OS=Brugia malayi GN=Bm9832 PE=4 SV=1	PS50262/10.422/G-protein coupled receptors family 1 profile.
G-protein coupled receptor	NA	lak:106160504/2e-50/G-protein coupled receptor GRL101-like; K04307 relaxin family peptide receptor 2	augustus-Backbone_415_pilon-processed-gene-0.7-mRNA-1	gi|524914585|ref|XP_005112105.1|/3.19501e-71/PREDICTED: G-protein coupled receptor GRL101-like [Aplysia californica]	P46023/2e-38/GR101_LYMST G-protein coupled receptor GRL101 OS=Lymnaea stagnalis (Great pond snail) (Helix stagnalis)	W4Y9H0/3e-59/W4Y9H0_STRPU Uncharacterized protein OS=Strongylocentrotus purpuratus PE=4 SV=1	PS50262/11.866/G-protein coupled receptors family 1 profile.
G-protein coupled receptor	NA	myi:110452030/2e-68/relaxin receptor 2-like; K04307 relaxin family peptide receptor 2	augustus-Backbone_415_pilon-processed-gene-0.8-mRNA-1	gi|524864774|ref|XP_005089221.1|/1.5748e-105/PREDICTED: uncharacterized protein LOC101854763 [Aplysia californica]	P46023/2e-65/GR101_LYMST G-protein coupled receptor GRL101 OS=Lymnaea stagnalis (Great pond snail) (Helix stagnalis)	W4XNZ9/5e-88/W4XNZ9_STRPU Uncharacterized protein OS=Strongylocentrotus purpuratus PE=4 SV=1	PR00237/1.6E-13/Rhodopsin-like GPCR superfamily signature
G-protein coupled receptor	NA	sko:102803184/7e-21/G-protein coupled receptor GRL101-like; K04307 relaxin family peptide receptor 2	augustus-Backbone_418_pilon-processed-gene-0.1-mRNA-1	gi|908494196|ref|XP_013096471.1|/3.11451e-23/PREDICTED: G-protein coupled receptor GRL101-like [Biomphalaria glabrata]	P98164/4e-14/LRP2_HUMAN Low-density lipoprotein receptor-related protein 2 (LRP-2) (Glycoprotein 330) (gp330) (Megalin) OS=Homo sapiens (Human) GN=LRP2	A0A182ZTL6/5e-23/A0A182ZTL6_BIOGL Uncharacterized protein OS=Biomphalaria glabrata GN=106079811 PE=4 SV=1	PS01209/-/LDL-receptor class A (LDLRA) domain signature.
G-protein coupled receptor	NA	myi:110452030/6e-100/relaxin receptor 2-like; K04307 relaxin family peptide receptor 2	augustus-Backbone_418_pilon-processed-gene-0.2-mRNA-1	gi|524914585|ref|XP_005112105.1|/1.10405e-153/PREDICTED: G-protein coupled receptor GRL101-like [Aplysia californica]	P46023/1e-95/GR101_LYMST G-protein coupled receptor GRL101 OS=Lymnaea stagnalis (Great pond snail) (Helix stagnalis)	A0A182ZTL6/3e-132/A0A182ZTL6_BIOGL Uncharacterized protein OS=Biomphalaria glabrata GN=106079811 PE=4 SV=1	PS00237/-/G-protein coupled receptors family 1 signature.
G-protein coupled receptor	cellular_component:GO:0016021//integral component of membrane;molecular_function:GO:0004930//G-protein coupled receptor activity;	crg:105349066/6e-36/neuromedin-U receptor 2; K04322 cysteinyl leukotriene receptor 1	augustus-Backbone_422_pilon-processed-gene-0.12-mRNA-1	gi|524871275|ref|XP_005092412.1|/3.35926e-42/PREDICTED: CX3C chemokine receptor 1-like [Aplysia californica]	A5A4K9/6e-11/GHSR_RABIT Growth hormone secretagogue receptor type 1 (GHS-R) (GH-releasing peptide receptor) (GHRP) (Ghrelin receptor) OS=Oryctolagus cuniculus (Rabbit) GN=GHSR	A0A210QZM9/3e-40/A0A210QZM9_MIZYE Orexin receptor type 2 OS=Mizuhopecten yessoensis GN=KP79_PYT15225 PE=4 SV=1	PR00237/1.7E-10/Rhodopsin-like GPCR superfamily signature
G-protein coupled receptor	cellular_component:GO:0016021//integral component of membrane;molecular_function:GO:0004930//G-protein coupled receptor activity;	crg:105349066/3e-26/neuromedin-U receptor 2; K04322 cysteinyl leukotriene receptor 1	augustus-Backbone_423_pilon-processed-gene-6.21-mRNA-1	gi|908416703|ref|XP_013069620.1|/1.8166e-35/PREDICTED: CX3C chemokine receptor 1-like [Biomphalaria glabrata]	Q924T8/2e-14/CLTR1_RAT Cysteinyl leukotriene receptor 1 (CysLTR1) OS=Rattus norvegicus (Rat) GN=Cysltr1 Cyslt1	A0A182Z287/9e-34/A0A182Z287_BIOGL Uncharacterized protein OS=Biomphalaria glabrata PE=4 SV=1	PS50262/21.575/G-protein coupled receptors family 1 profile.
G-protein coupled receptor	cellular_component:GO:0016021//integral component of membrane;molecular_function:GO:0004930//G-protein coupled receptor activity;	myi:110449139/2e-26/FMRFamide receptor-like; K04282 thyrotropin-releasing hormone receptor	augustus-Backbone_423_pilon-processed-gene-6.22-mRNA-1	gi|908416703|ref|XP_013069620.1|/2.59665e-34/PREDICTED: CX3C chemokine receptor 1-like [Biomphalaria glabrata]	Q2NNR5/3e-11/CLTR1_CAVPO Cysteinyl leukotriene receptor 1 (CysLTR1) (Cysteinyl leukotriene D4 receptor) (LTD4 receptor) OS=Cavia porcellus (Guinea pig) GN=CYSLTR1	A0A182Z287/2e-32/A0A182Z287_BIOGL Uncharacterized protein OS=Biomphalaria glabrata PE=4 SV=1	PS50262/21.575/G-protein coupled receptors family 1 profile.
G-protein coupled receptor	NA	myi:110449139/3e-29/FMRFamide receptor-like; K04282 thyrotropin-releasing hormone receptor	augustus-Backbone_426_pilon-processed-gene-0.2-mRNA-1	gi|908416703|ref|XP_013069620.1|/1.39749e-33/PREDICTED: CX3C chemokine receptor 1-like [Biomphalaria glabrata]	Q9VZW5/5e-07/FMAR_DROME FMRFamide receptor (DFR) (DrmFMRFa-R) (Larval opioid receptor) OS=Drosophila melanogaster (Fruit fly) GN=FR FMRFaR CG2114	A0A210QZM9/2e-33/A0A210QZM9_MIZYE Orexin receptor type 2 OS=Mizuhopecten yessoensis GN=KP79_PYT15225 PE=4 SV=1	PS50262/17.383/G-protein coupled receptors family 1 profile.
G-protein coupled receptor	biological_process:GO:0007166//cell surface receptor signaling pathway;cellular_component:GO:0016021//integral component of membrane;molecular_function:GO:0004930//G-protein coupled receptor activity;	myi:110457540/1e-19/latrophilin receptor-like protein A; K04593 latrophilin 2	augustus-Backbone_428_pilon-processed-gene-0.1-mRNA-1	gi|871239758|ref|XP_012939265.1|/1.72993e-30/PREDICTED: uncharacterized protein LOC106012080 [Aplysia californica]	Q923X1/3e-07/AGRL4_MOUSE "Adhesion G protein-coupled receptor L4 (EGF, latrophilin seven transmembrane domain-containing protein 1)" OS=Mus musculus (Mouse) GN=Adgrl4 Eltd1	V4AYQ0/3e-27/V4AYQ0_LOTGI Uncharacterized protein (Fragment) OS=Lottia gigantea GN=LOTGIDRAFT_74150 PE=4 SV=1	PF00002/6.4E-9/7 transmembrane receptor (Secretin family)
G-protein coupled receptor	NA	sko:100374272/5e-120/uncharacterized LOC100374272; K04605 metabotropic glutamate receptor 2/3	augustus-Backbone_428_pilon-processed-gene-1.8-mRNA-1	gi|871250895|ref|XP_012941278.1|/0/PREDICTED: uncharacterized protein LOC101861377 [Aplysia californica]	Q5RDQ8/1e-43/GRM7_PONAB Metabotropic glutamate receptor 7 (mGluR7) OS=Pongo abelii (Sumatran orangutan) (Pongo pygmaeus abelii) GN=GRM7	A0A210PUQ9/0.0/A0A210PUQ9_MIZYE Metabotropic glutamate receptor 3 OS=Mizuhopecten yessoensis GN=KP79_PYT16766 PE=4 SV=1	PS50259/17.899/G-protein coupled receptors family 3 profile.
G-protein coupled receptor	cellular_component:GO:0016021//integral component of membrane;molecular_function:GO:0008502//melatonin receptor activity;	NA	augustus-Backbone_428_pilon-processed-gene-4.16-mRNA-1	gi|871218059|ref|XP_005093736.2|/1.63563e-39/PREDICTED: melatonin receptor type 1B-B-like [Aplysia californica]	NA	A0A210QWP1/3e-41/A0A210QWP1_MIZYE 5-hydroxytryptamine receptor 4 OS=Mizuhopecten yessoensis GN=KP79_PYT00539 PE=4 SV=1	PS50262/8.797/G-protein coupled receptors family 1 profile.
G-protein coupled receptor	NA	myi:110452030/2e-91/relaxin receptor 2-like; K04307 relaxin family peptide receptor 2	augustus-Backbone_428_pilon-processed-gene-5.21-mRNA-1	gi|524914585|ref|XP_005112105.1|/2.12894e-167/PREDICTED: G-protein coupled receptor GRL101-like [Aplysia californica]	P46023/2e-88/GR101_LYMST G-protein coupled receptor GRL101 OS=Lymnaea stagnalis (Great pond snail) (Helix stagnalis)	A0A182ZTL6/7e-150/A0A182ZTL6_BIOGL Uncharacterized protein OS=Biomphalaria glabrata GN=106079811 PE=4 SV=1	SM00034/4.3E-12/--
G-protein coupled receptor	NA	myi:110452030/2e-70/relaxin receptor 2-like; K04307 relaxin family peptide receptor 2	augustus-Backbone_429_pilon-processed-gene-0.4-mRNA-1	gi|871265437|ref|XP_012943977.1|/9.56727e-112/PREDICTED: G-protein coupled receptor GRL101-like [Aplysia californica]	P46023/9e-65/GR101_LYMST G-protein coupled receptor GRL101 OS=Lymnaea stagnalis (Great pond snail) (Helix stagnalis)	V3Z189/2e-88/V3Z189_LOTGI Uncharacterized protein OS=Lottia gigantea GN=LOTGIDRAFT_132442 PE=4 SV=1	PR00237/1.5E-13/Rhodopsin-like GPCR superfamily signature
G-protein coupled receptor	NA	myi:110457540/8e-33/latrophilin receptor-like protein A; K04593 latrophilin 2	augustus-Backbone_431_pilon-processed-gene-1.10-mRNA-1	gi|871239699|ref|XP_012939246.1|/1.01887e-41/PREDICTED: uncharacterized protein LOC101863591 [Aplysia californica]	P83118/5e-10/MTH11_DROME Probable G-protein coupled receptor Mth-like 11 (Protein methuselah-like 11) OS=Drosophila melanogaster (Fruit fly) GN=mthl11 Mth-like-11 CG31147	V4AX30/3e-36/V4AX30_LOTGI Uncharacterized protein (Fragment) OS=Lottia gigantea GN=LOTGIDRAFT_143123 PE=4 SV=1	PR02001/3.5E-5/GCR1-cAMP receptor family signature
G-protein coupled receptor	NA	lak:106156724/3e-96/G-protein coupled receptor GRL101-like; K04307 relaxin family peptide receptor 2	augustus-Backbone_431_pilon-processed-gene-1.11-mRNA-1	gi|908494196|ref|XP_013096471.1|/9.93904e-179/PREDICTED: G-protein coupled receptor GRL101-like [Biomphalaria glabrata]	P46023/8e-102/GR101_LYMST G-protein coupled receptor GRL101 OS=Lymnaea stagnalis (Great pond snail) (Helix stagnalis)	A0A182ZTL6/2e-178/A0A182ZTL6_BIOGL Uncharacterized protein OS=Biomphalaria glabrata GN=106079811 PE=4 SV=1	PS51450/5.186/Leucine-rich repeat profile.
G-protein coupled receptor	NA	myi:110456898/3e-09/relaxin receptor 2-like; K04307 relaxin family peptide receptor 2	augustus-Backbone_431_pilon-processed-gene-1.13-mRNA-1	gi|871265437|ref|XP_012943977.1|/3.14486e-12/PREDICTED: G-protein coupled receptor GRL101-like [Aplysia californica]	NA	A0A210Q165/2e-11/A0A210Q165_MIZYE G-protein coupled receptor GRL101 OS=Mizuhopecten yessoensis GN=KP79_PYT19070 PE=4 SV=1	NA
G-protein coupled receptor	cellular_component:GO:0016021//integral component of membrane;molecular_function:GO:0016500//protein-hormone receptor activity;	epa:110251405/2e-11/G-protein coupled receptor GRL101-like; K04306 relaxin family peptide receptor 1	maker-Backbone_431_pilon-augustus-gene-1.50-mRNA-1	gi|676489412|ref|XP_009064926.1|/1.08536e-14/hypothetical protein LOTGIDRAFT_132442 [Lottia gigantea] &gt;gi|556095660|gb|ESO84313.1| hypothetical protein LOTGIDRAFT_132442 [Lottia gigantea]	P46023/1e-11/GR101_LYMST G-protein coupled receptor GRL101 OS=Lymnaea stagnalis (Great pond snail) (Helix stagnalis)	V3Z189/2e-14/V3Z189_LOTGI Uncharacterized protein OS=Lottia gigantea GN=LOTGIDRAFT_132442 PE=4 SV=1	NA
G-protein coupled receptor	NA	myi:110456898/2e-27/relaxin receptor 2-like; K04307 relaxin family peptide receptor 2	snap-Backbone_437_pilon-processed-gene-0.60-mRNA-1	gi|524914585|ref|XP_005112105.1|/1.16283e-42/PREDICTED: G-protein coupled receptor GRL101-like [Aplysia californica]	P46023/1e-20/GR101_LYMST G-protein coupled receptor GRL101 OS=Lymnaea stagnalis (Great pond snail) (Helix stagnalis)	A0A0B7AIC6/4e-32/A0A0B7AIC6_9EUPU Uncharacterized protein (Fragment) OS=Arion vulgaris GN=ORF116859 PE=4 SV=1	SM00192/0.0019/--
G-protein coupled receptor	biological_process:GO:0007166//cell surface receptor signaling pathway;cellular_component:GO:0016021//integral component of membrane;GO:0005886//plasma membrane;molecular_function:GO:0004930//G-protein coupled receptor activity;	lak:106158352/1e-15/calcitonin gene-related peptide type 1 receptor-like; K04577 calcitonin receptor-like	maker-Backbone_444_pilon-augustus-gene-1.62-mRNA-1	gi|676427753|ref|XP_009045050.1|/2.09799e-19/hypothetical protein LOTGIDRAFT_170937 [Lottia gigantea] &gt;gi|556115588|gb|ESP04240.1| hypothetical protein LOTGIDRAFT_170937 [Lottia gigantea]	NA	V4CP91/4e-19/V4CP91_LOTGI Uncharacterized protein OS=Lottia gigantea GN=LOTGIDRAFT_170937 PE=3 SV=1	PS00649/-/G-protein coupled receptors family 2 signature 1.
G-protein coupled receptor	cellular_component:GO:0016021//integral component of membrane;molecular_function:GO:0004930//G-protein coupled receptor activity;	myi:110441116/1e-53/beta-2 adrenergic receptor-like; K04142 adrenergic receptor beta-2	snap-Backbone_450_pilon-processed-gene-5.49-mRNA-1	gi|405957184|gb|EKC23414.1|/7.84917e-51/Beta-2 adrenergic receptor [Crassostrea gigas]	Q93127/8e-26/GPR18_AMPAM Probable G-protein coupled receptor No18 OS=Amphibalanus amphitrite (Striped barnacle) (Balanus amphitrite)	A0A210PJX9/1e-52/A0A210PJX9_MIZYE Beta-2 adrenergic receptor OS=Mizuhopecten yessoensis GN=KP79_PYT02845 PE=4 SV=1	PS50262/30.322/G-protein coupled receptors family 1 profile.
G-protein coupled receptor	cellular_component:GO:0016021//integral component of membrane;molecular_function:GO:0004930//G-protein coupled receptor activity;	crg:105317389/2e-23/neuromedin-U receptor 2; K05053 neuromedin U receptor 2	augustus-Backbone_458_pilon-processed-gene-0.0-mRNA-1	gi|676474642|ref|XP_009060210.1|/2.00375e-28/hypothetical protein LOTGIDRAFT_229072 [Lottia gigantea] &gt;gi|556100520|gb|ESO89172.1| hypothetical protein LOTGIDRAFT_229072 [Lottia gigantea]	O62169/2e-08/NTR2_CAEEL Nematocin receptor 2 OS=Caenorhabditis elegans GN=ntr-2 F14F4.1	V3ZXP2/3e-28/V3ZXP2_LOTGI Uncharacterized protein OS=Lottia gigantea GN=LOTGIDRAFT_229072 PE=3 SV=1	PS00237/-/G-protein coupled receptors family 1 signature.
G-protein coupled receptor	NA	myi:110462978/2e-13/relaxin receptor 2-like isoform X1; K04307 relaxin family peptide receptor 2	augustus-Backbone_464_pilon-processed-gene-0.0-mRNA-1	gi|871265437|ref|XP_012943977.1|/2.39563e-13/PREDICTED: G-protein coupled receptor GRL101-like [Aplysia californica]	NA	A0A210QIH0/3e-12/A0A210QIH0_MIZYE G-protein coupled receptor GRL101 OS=Mizuhopecten yessoensis GN=KP79_PYT19651 PE=4 SV=1	PS50068/9.0/LDL-receptor class A (LDLRA) domain profile.
G-protein coupled receptor	NA	sko:102803184/1e-21/G-protein coupled receptor GRL101-like; K04307 relaxin family peptide receptor 2	augustus-Backbone_464_pilon-processed-gene-0.10-mRNA-1	gi|780023906|ref|XP_011665641.1|/3.44521e-25/PREDICTED: G-protein coupled receptor GRL101 [Strongylocentrotus purpuratus]	Q9JI18/6e-08/LRP1B_MOUSE Low-density lipoprotein receptor-related protein 1B (LRP-1B) (Low-density lipoprotein receptor-related protein-deleted in tumor) (LRP-DIT) OS=Mus musculus (Mouse) GN=Lrp1b Lrpdit	W4Y9H0/4e-24/W4Y9H0_STRPU Uncharacterized protein OS=Strongylocentrotus purpuratus PE=4 SV=1	PR00261/1.9E-9/Low density lipoprotein (LDL) receptor signature
G-protein coupled receptor	biological_process:GO:0007166//cell surface receptor signaling pathway;cellular_component:GO:0016021//integral component of membrane;molecular_function:GO:0004930//G-protein coupled receptor activity;	lak:106151053/1e-82/G-protein coupled receptor 126-like isoform X1; K08451 G protein-coupled receptor 64	maker-Backbone_466_pilon-augustus-gene-2.44-mRNA-1	gi|871266111|ref|XP_012944090.1|/1.39392e-112/PREDICTED: adhesion G-protein coupled receptor G4-like [Aplysia californica]	B7ZCC9/3e-59/AGRG4_MOUSE Adhesion G-protein coupled receptor G4 (G-protein coupled receptor 112) OS=Mus musculus (Mouse) GN=Adgrg4 Gpr112	V4AGH5/1e-104/V4AGH5_LOTGI Uncharacterized protein OS=Lottia gigantea GN=LOTGIDRAFT_171751 PE=3 SV=1	PR00249/2.2E-7/Secretin-like GPCR superfamily signature
G-protein coupled receptor	cellular_component:GO:0016021//integral component of membrane;molecular_function:GO:0004983//neuropeptide Y receptor activity;GO:0004930//G-protein coupled receptor activity;	crg:105338161/5e-93/neuropeptide Y receptor type 5; K04240 neuropeptide FF receptor 1	augustus-Backbone_468_pilon-processed-gene-5.1-mRNA-1	gi|908448671|ref|XP_013081525.1|/6.35998e-117/PREDICTED: neuropeptide FF receptor 1-like [Biomphalaria glabrata]	Q64077/1e-34/NK2R_CAVPO Substance-K receptor (SKR) (NK-2 receptor) (NK-2R) (Neurokinin A receptor) (Tachykinin receptor 2) OS=Cavia porcellus (Guinea pig) GN=TACR2	V4AJG8/5e-108/V4AJG8_LOTGI Uncharacterized protein (Fragment) OS=Lottia gigantea GN=LOTGIDRAFT_95290 PE=3 SV=1	PF00001/9.7E-42/7 transmembrane receptor (rhodopsin family)
G-protein coupled receptor	NA	crg:105337570/2e-57/probable G-protein coupled receptor B0563.6; K04282 thyrotropin-releasing hormone receptor	maker-Backbone_470_pilon-snap-gene-1.57-mRNA-1	gi|871261215|ref|XP_012943218.1|/3.68265e-85/PREDICTED: CX3C chemokine receptor 1-like [Aplysia californica]	O08726/4e-09/GALR2_RAT Galanin receptor type 2 (GAL2-R) (GALR-2) OS=Rattus norvegicus (Rat) GN=Galr2 Galnr2	A0A0L8GIZ6/4e-65/A0A0L8GIZ6_OCTBM Uncharacterized protein (Fragment) OS=Octopus bimaculoides GN=OCBIM_22032659mg PE=4 SV=1	PR00237/2.1E-6/Rhodopsin-like GPCR superfamily signature
G-protein coupled receptor	NA	myi:110452030/4e-39/relaxin receptor 2-like; K04307 relaxin family peptide receptor 2	maker-Backbone_471_pilon-snap-gene-0.83-mRNA-1	gi|908494196|ref|XP_013096471.1|/9.42602e-70/PREDICTED: G-protein coupled receptor GRL101-like [Biomphalaria glabrata]	P46023/1e-34/GR101_LYMST G-protein coupled receptor GRL101 OS=Lymnaea stagnalis (Great pond snail) (Helix stagnalis)	A0A182ZTL6/2e-69/A0A182ZTL6_BIOGL Uncharacterized protein OS=Biomphalaria glabrata GN=106079811 PE=4 SV=1	PS50068/9.0/LDL-receptor class A (LDLRA) domain profile.
G-protein coupled receptor	cellular_component:GO:0016021//integral component of membrane;molecular_function:GO:0016500//protein-hormone receptor activity;	myi:110452030/2e-19/relaxin receptor 2-like; K04307 relaxin family peptide receptor 2	snap-Backbone_471_pilon-processed-gene-0.35-mRNA-1	gi|405965461|gb|EKC30834.1|/5.73944e-24/hypothetical protein CGI_10009718 [Crassostrea gigas]	P46023/6e-20/GR101_LYMST G-protein coupled receptor GRL101 OS=Lymnaea stagnalis (Great pond snail) (Helix stagnalis)	K1QI33/1e-23/K1QI33_CRAGI Uncharacterized protein OS=Crassostrea gigas GN=CGI_10009718 PE=4 SV=1	PF00001/1.9E-6/7 transmembrane receptor (rhodopsin family)
G-protein coupled receptor	cellular_component:GO:0016021//integral component of membrane;	dnx:107170002/2e-25/probable G-protein coupled receptor 158; K08469 G protein-coupled receptor 158	maker-Backbone_479_pilon-snap-gene-0.91-mRNA-1	gi|908473729|ref|XP_013089446.1|/0/PREDICTED: uncharacterized protein LOC106073439 [Biomphalaria glabrata]	E1BBQ2/2e-11/GP158_BOVIN Probable G-protein coupled receptor 158 OS=Bos taurus (Bovine) GN=GPR158	V4BW06/0.0/V4BW06_LOTGI Uncharacterized protein OS=Lottia gigantea GN=LOTGIDRAFT_119445 PE=4 SV=1	NA
G-protein coupled receptor	NA	lcf:108884975/1e-37/adgrg2; adhesion G-protein coupled receptor G2; K08451 G protein-coupled receptor 64	snap-Backbone_479_pilon-processed-gene-0.60-mRNA-1	gi|156399790|ref|XP_001638684.1|/3.48e-30/predicted protein [Nematostella vectensis] &gt;gi|156225806|gb|EDO46621.1| predicted protein [Nematostella vectensis]	Q28343/2e-07/PGCA_CANLF Aggrecan core protein (Cartilage-specific proteoglycan core protein) (CSPCP) OS=Canis lupus familiaris (Dog) (Canis familiaris) GN=ACAN AGC1	A0A1Q9DGN7/2e-65/A0A1Q9DGN7_SYMMI Copia protein OS=Symbiodinium microadriaticum GN=GIP PE=4 SV=1	NA
G-protein coupled receptor	NA	lak:106155388/2e-46/growth hormone secretagogue receptor type 1-like; K04284 growth hormone secretagogue receptor	augustus-Backbone_480_pilon-processed-gene-2.6-mRNA-1	gi|871266408|ref|XP_005109614.2|/8.15841e-107/PREDICTED: thyrotropin-releasing hormone receptor-like [Aplysia californica]	Q9VZW5/3e-14/FMAR_DROME FMRFamide receptor (DFR) (DrmFMRFa-R) (Larval opioid receptor) OS=Drosophila melanogaster (Fruit fly) GN=FR FMRFaR CG2114	A0A0K0PUW3/3e-101/A0A0K0PUW3_PLADU Orphan G-protein coupled receptor 57 OS=Platynereis dumerilii PE=2 SV=1	PR00237/1.3E-11/Rhodopsin-like GPCR superfamily signature
G-protein coupled receptor	NA	myi:110452030/4e-88/relaxin receptor 2-like; K04307 relaxin family peptide receptor 2	maker-Backbone_480_pilon-augustus-gene-1.26-mRNA-1	gi|524914585|ref|XP_005112105.1|/2.48779e-142/PREDICTED: G-protein coupled receptor GRL101-like [Aplysia californica]	P46023/4e-75/GR101_LYMST G-protein coupled receptor GRL101 OS=Lymnaea stagnalis (Great pond snail) (Helix stagnalis)	A0A182ZTL6/1e-121/A0A182ZTL6_BIOGL Uncharacterized protein OS=Biomphalaria glabrata GN=106079811 PE=4 SV=1	PS00237/-/G-protein coupled receptors family 1 signature.
G-protein coupled receptor	cellular_component:GO:0016021//integral component of membrane;molecular_function:GO:0004930//G-protein coupled receptor activity;	myi:110460185/3e-41/probable G-protein coupled receptor 139 isoform X1; K08428 G protein-coupled receptor 139	maker-Backbone_481_pilon-augustus-gene-0.33-mRNA-1	gi|676457620|ref|XP_009054710.1|/1.83596e-51/hypothetical protein LOTGIDRAFT_74710, partial [Lottia gigantea] &gt;gi|556105900|gb|ESO94552.1| hypothetical protein LOTGIDRAFT_74710, partial [Lottia gigantea]	P04323/3e-07/POL3_DROME Retrovirus-related Pol polyprotein from transposon 17.6 [Includes: Protease (EC 3.4.23.-); Reverse transcriptase (EC 2.7.7.49); Endonuclease] OS=Drosophila melanogaster (Fruit fly) GN=pol	V4ACI2/3e-51/V4ACI2_LOTGI Uncharacterized protein (Fragment) OS=Lottia gigantea GN=LOTGIDRAFT_74710 PE=4 SV=1	PS50262/12.889/G-protein coupled receptors family 1 profile.
G-protein coupled receptor	cellular_component:GO:0016021//integral component of membrane;molecular_function:GO:0004930//G-protein coupled receptor activity;	crg:105334537/2e-66/cysteinyl leukotriene receptor 2; K08428 G protein-coupled receptor 139	augustus-Backbone_484_pilon-processed-gene-1.10-mRNA-1	gi|524866003|ref|XP_005089826.1|/5.17963e-111/PREDICTED: uncharacterized protein LOC101845814 [Aplysia californica] &gt;gi|524866005|ref|XP_005089827.1| PREDICTED: uncharacterized protein LOC101845814 [Aplysia californica] &gt;gi|871207295|ref|XP_012938160.1| PREDICTED: uncharacterized protein LOC101845814 [Aplysia californica] &gt;gi|871207298|ref|XP_012938161.1| PREDICTED: uncharacterized prote…	NA	V4AFA7/4e-105/V4AFA7_LOTGI Uncharacterized protein OS=Lottia gigantea GN=LOTGIDRAFT_175157 PE=4 SV=1	PS00237/-/G-protein coupled receptors family 1 signature.
G-protein coupled receptor	NA	NA	augustus-Backbone_484_pilon-processed-gene-1.17-mRNA-1	gi|908483234|ref|XP_013092714.1|/1.07209e-23/PREDICTED: uncharacterized protein LOC106076410 [Biomphalaria glabrata]	NA	C0M0N9/1e-16/C0M0N9_APLDA Multitransmembrane protein (Fragment) OS=Aplysia dactylomela PE=2 SV=1	PS50262/9.398/G-protein coupled receptors family 1 profile.
G-protein coupled receptor	cellular_component:GO:0016021//integral component of membrane;molecular_function:GO:0004930//G-protein coupled receptor activity;	myi:110449139/7e-23/FMRFamide receptor-like; K04282 thyrotropin-releasing hormone receptor	maker-Backbone_484_pilon-snap-gene-1.105-mRNA-1	gi|908416703|ref|XP_013069620.1|/1.01455e-29/PREDICTED: CX3C chemokine receptor 1-like [Biomphalaria glabrata]	P32303/1e-06/AGTRA_XENLA "Type-1 angiotensin II receptor A (xAT) (Angiotensin 2 receptor, type 1-A) (Angiotensin II receptor, type 1-A)" OS=Xenopus laevis (African clawed frog) GN=agtr1-a	A0A182Z287/2e-28/A0A182Z287_BIOGL Uncharacterized protein OS=Biomphalaria glabrata PE=4 SV=1	PR00237/1.8E-5/Rhodopsin-like GPCR superfamily signature
G-protein coupled receptor	NA	spu:582521/2e-07/G-protein coupled receptor 54-like; K08374 KISS1 receptor	snap-Backbone_484_pilon-processed-gene-1.64-mRNA-1	gi|524913887|ref|XP_005111766.1|/2.42908e-24/PREDICTED: probable G-protein coupled receptor B0563.6 [Aplysia californica]	Q92847/1e-06/GHSR_HUMAN Growth hormone secretagogue receptor type 1 (GHS-R) (GH-releasing peptide receptor) (GHRP) (Ghrelin receptor) OS=Homo sapiens (Human) GN=GHSR	A0A0B6ZHU5/3e-18/A0A0B6ZHU5_9EUPU Uncharacterized protein OS=Arion vulgaris GN=ORF62195 PE=4 SV=1	PS00237/-/G-protein coupled receptors family 1 signature.
G-protein coupled receptor	NA	myi:110452030/8e-91/relaxin receptor 2-like; K04307 relaxin family peptide receptor 2	augustus-Backbone_498_pilon-processed-gene-0.3-mRNA-1	gi|524914585|ref|XP_005112105.1|/3.62738e-146/PREDICTED: G-protein coupled receptor GRL101-like [Aplysia californica]	P46023/5e-69/GR101_LYMST G-protein coupled receptor GRL101 OS=Lymnaea stagnalis (Great pond snail) (Helix stagnalis)	A0A182ZTL6/4e-120/A0A182ZTL6_BIOGL Uncharacterized protein OS=Biomphalaria glabrata GN=106079811 PE=4 SV=1	PR00237/2.5E-13/Rhodopsin-like GPCR superfamily signature
G-protein coupled receptor	cellular_component:GO:0016021//integral component of membrane;molecular_function:GO:0004930//G-protein coupled receptor activity;	crg:105349066/8e-33/neuromedin-U receptor 2; K04322 cysteinyl leukotriene receptor 1	maker-Backbone_499_pilon-augustus-gene-1.108-mRNA-1	gi|908416703|ref|XP_013069620.1|/1.06404e-34/PREDICTED: CX3C chemokine receptor 1-like [Biomphalaria glabrata]	NA	A0A182Z287/5e-33/A0A182Z287_BIOGL Uncharacterized protein OS=Biomphalaria glabrata PE=4 SV=1	PS50262/20.572/G-protein coupled receptors family 1 profile.
G-protein coupled receptor	cellular_component:GO:0016021//integral component of membrane;molecular_function:GO:0008502//melatonin receptor activity;	aplc:110985622/3e-27/protein trapped in endoderm-1-like; K04285 melatonin receptor type 1A	augustus-Backbone_502_pilon-processed-gene-1.1-mRNA-1	gi|524884137|ref|XP_005098692.1|/7.33016e-120/PREDICTED: G-protein coupled receptor moody-like [Aplysia californica]	Q9NDM2/2e-27/GUTR1_DROME Protein trapped in endoderm-1 OS=Drosophila melanogaster (Fruit fly) GN=Tre1 CG3171	V4B0H0/8e-109/V4B0H0_LOTGI Uncharacterized protein (Fragment) OS=Lottia gigantea GN=LOTGIDRAFT_199170 PE=4 SV=1	PF00001/8.0E-29/7 transmembrane receptor (rhodopsin family)
G-protein coupled receptor	NA	cjo:107306990/6e-16/uncharacterized threonine-rich GPI-anchored glycoprotein PJ4664.02-like; K22016 mucin-3/17	augustus-Backbone_502_pilon-processed-gene-10.24-mRNA-1	gi|156353898|ref|XP_001623145.1|/1.48979e-25/predicted protein [Nematostella vectensis] &gt;gi|156209812|gb|EDO31045.1| predicted protein [Nematostella vectensis]	NA	A0A210PID7/6e-59/A0A210PID7_MIZYE Uncharacterized protein OS=Mizuhopecten yessoensis GN=KP79_PYT03246 PE=4 SV=1	PS50262/11.585/G-protein coupled receptors family 1 profile.
G-protein coupled receptor	NA	myi:110462978/4e-59/relaxin receptor 2-like isoform X1; K04307 relaxin family peptide receptor 2	augustus-Backbone_502_pilon-processed-gene-10.7-mRNA-1	gi|871275547|ref|XP_012945963.1|/3.45376e-80/PREDICTED: G-protein coupled receptor GRL101-like [Aplysia californica]	P46023/1e-48/GR101_LYMST G-protein coupled receptor GRL101 OS=Lymnaea stagnalis (Great pond snail) (Helix stagnalis)	A0A182ZTL6/4e-68/A0A182ZTL6_BIOGL Uncharacterized protein OS=Biomphalaria glabrata GN=106079811 PE=4 SV=1	PS50262/26.53/G-protein coupled receptors family 1 profile.
G-protein coupled receptor	cellular_component:GO:0016021//integral component of membrane;molecular_function:GO:0004930//G-protein coupled receptor activity;	sko:102805653/6e-33/histamine H2 receptor-like; K04150 histamine receptor H2	augustus-Backbone_504_pilon-processed-gene-0.10-mRNA-1	gi|908409024|ref|XP_013065526.1|/1.83225e-53/PREDICTED: beta-2 adrenergic receptor-like [Biomphalaria glabrata]	Q4R1I4/3e-25/OPN4_BRABE Melanopsin (Opsin-4) (amphi-MOP) OS=Branchiostoma belcheri (Amphioxus) GN=OPN4 MOP	C3Z632/2e-24/C3Z632_BRAFL Uncharacterized protein OS=Branchiostoma floridae GN=BRAFLDRAFT_65960 PE=3 SV=1	PF00001/2.4E-33/7 transmembrane receptor (rhodopsin family)
G-protein coupled receptor	NA	sgh:107593881/6e-07/neuromedin-U receptor 1-like; K05052 neuromedin U receptor 1	augustus-Backbone_506_pilon-processed-gene-0.1-mRNA-1	gi|524903418|ref|XP_005107909.1|/1.12466e-24/PREDICTED: adenosine receptor A1-like [Aplysia californica]	NA	C5H877/4e-18/C5H877_APLCA Chemosensory receptor A OS=Aplysia californica PE=2 SV=1	PS50262/15.718/G-protein coupled receptors family 1 profile.
G-protein coupled receptor	NA	sko:102803184/5e-55/G-protein coupled receptor GRL101-like; K04307 relaxin family peptide receptor 2	maker-Backbone_516_pilon-snap-gene-2.108-mRNA-1	gi|908494198|ref|XP_013096472.1|/3.87643e-66/PREDICTED: G-protein coupled receptor GRL101-like [Biomphalaria glabrata]	Q8WXD0/1e-29/RXFP2_HUMAN Relaxin receptor 2 (G-protein coupled receptor 106) (G-protein coupled receptor affecting testicular descent) (Leucine-rich repeat-containing G-protein coupled receptor 8) (Relaxin family peptide receptor 2) OS=Homo sapiens (Human) GN=RXFP2 GPR106 GREAT LGR8	A0A182ZTL6/3e-59/A0A182ZTL6_BIOGL Uncharacterized protein OS=Biomphalaria glabrata GN=106079811 PE=4 SV=1	PR00261/1.2E-11/Low density lipoprotein (LDL) receptor signature
G-protein coupled receptor	NA	myi:110462101/4e-164/5-hydroxytryptamine receptor 1A-like; K04163 5-hydroxytryptamine receptor 7	snap-Backbone_517_pilon-processed-gene-0.15-mRNA-1	gi|229893779|gb|ACQ90247.1|/0/serotonin receptor [Aplysia kurodai]	P20905/2e-99/5HT1R_DROME 5-hydroxytryptamine receptor 1 (5-HT receptor) (5HT-dro) (Serotonin receptor 1) OS=Drosophila melanogaster (Fruit fly) GN=5-HT7 5HT-R1 CG12073	C7SLZ0/0.0/C7SLZ0_APLKU Serotonin receptor OS=Aplysia kurodai GN=5-HTapAC1 PE=2 SV=1	PS50262/44.565/G-protein coupled receptors family 1 profile.
G-protein coupled receptor	NA	lak:106156724/2e-90/G-protein coupled receptor GRL101-like; K04307 relaxin family peptide receptor 2	maker-Backbone_519_pilon-snap-gene-1.70-mRNA-1	gi|524914585|ref|XP_005112105.1|/1.4549e-151/PREDICTED: G-protein coupled receptor GRL101-like [Aplysia californica]	P46023/4e-81/GR101_LYMST G-protein coupled receptor GRL101 OS=Lymnaea stagnalis (Great pond snail) (Helix stagnalis)	A0A182ZTL6/5e-142/A0A182ZTL6_BIOGL Uncharacterized protein OS=Biomphalaria glabrata GN=106079811 PE=4 SV=1	SM00369/26.0/--
G-protein coupled receptor	NA	myi:110452030/2e-72/relaxin receptor 2-like; K04307 relaxin family peptide receptor 2	maker-Backbone_519_pilon-snap-gene-1.71-mRNA-1	gi|871265437|ref|XP_012943977.1|/1.36469e-110/PREDICTED: G-protein coupled receptor GRL101-like [Aplysia californica]	P46023/3e-66/GR101_LYMST G-protein coupled receptor GRL101 OS=Lymnaea stagnalis (Great pond snail) (Helix stagnalis)	A0A182ZTL6/3e-90/A0A182ZTL6_BIOGL Uncharacterized protein OS=Biomphalaria glabrata GN=106079811 PE=4 SV=1	PS50262/27.373/G-protein coupled receptors family 1 profile.
G-protein coupled receptor	NA	lak:106160504/2e-86/G-protein coupled receptor GRL101-like; K04307 relaxin family peptide receptor 2	maker-Backbone_519_pilon-snap-gene-1.72-mRNA-1	gi|524914585|ref|XP_005112105.1|/7.76592e-146/PREDICTED: G-protein coupled receptor GRL101-like [Aplysia californica]	P46023/3e-78/GR101_LYMST G-protein coupled receptor GRL101 OS=Lymnaea stagnalis (Great pond snail) (Helix stagnalis)	A0A182ZTL6/4e-132/A0A182ZTL6_BIOGL Uncharacterized protein OS=Biomphalaria glabrata GN=106079811 PE=4 SV=1	PS50068/10.625/LDL-receptor class A (LDLRA) domain profile.
G-protein coupled receptor	cellular_component:GO:0016021//integral component of membrane;molecular_function:GO:0004930//G-protein coupled receptor activity;	crg:105349066/8e-23/neuromedin-U receptor 2; K04322 cysteinyl leukotriene receptor 1	augustus-Backbone_520_pilon-processed-gene-0.0-mRNA-1	gi|919039828|ref|XP_013403369.1|/3.16921e-23/PREDICTED: FMRFamide receptor-like [Lingula anatina] &gt;gi|919061367|ref|XP_013412336.1| PREDICTED: FMRFamide receptor-like [Lingula anatina]	NA	A0A210QZM9/3e-24/A0A210QZM9_MIZYE Orexin receptor type 2 OS=Mizuhopecten yessoensis GN=KP79_PYT15225 PE=4 SV=1	PS50262/11.746/G-protein coupled receptors family 1 profile.
G-protein coupled receptor	cellular_component:GO:0016021//integral component of membrane;molecular_function:GO:0008188//neuropeptide receptor activity;	lak:106168325/5e-59/neuropeptide Y receptor-like; K14072 neuropeptide Y receptor	augustus-Backbone_522_pilon-processed-gene-1.1-mRNA-1	gi|871231545|ref|XP_012937781.1|/5.05903e-80/PREDICTED: neuropeptide Y receptor-like [Aplysia californica]	P25931/2e-47/RYAR_DROME RYamide receptor (Neuropeptide Y-like receptor) (NPY-R) OS=Drosophila melanogaster (Fruit fly) GN=RYa-R NepYr CG5811	A0A182YYK7/8e-77/A0A182YYK7_BIOGL Uncharacterized protein OS=Biomphalaria glabrata PE=4 SV=1	PS50262/29.84/G-protein coupled receptors family 1 profile.
G-protein coupled receptor	cellular_component:GO:0016021//integral component of membrane;molecular_function:GO:0008188//neuropeptide receptor activity;	myi:110457000/5e-23/RYamide receptor-like; K14072 neuropeptide Y receptor	augustus-Backbone_522_pilon-processed-gene-1.7-mRNA-1	gi|908400663|ref|XP_013066700.1|/5.39418e-25/PREDICTED: neuropeptide Y receptor-like [Biomphalaria glabrata]	P25931/1e-14/RYAR_DROME RYamide receptor (Neuropeptide Y-like receptor) (NPY-R) OS=Drosophila melanogaster (Fruit fly) GN=RYa-R NepYr CG5811	A0A182YYK8/2e-26/A0A182YYK8_BIOGL Uncharacterized protein OS=Biomphalaria glabrata PE=4 SV=1	PS50262/11.906/G-protein coupled receptors family 1 profile.
G-protein coupled receptor	cellular_component:GO:0016021//integral component of membrane;molecular_function:GO:0004930//G-protein coupled receptor activity;	obi:106871697/5e-48/histamine H3 receptor-like; K04151 histamine receptor H3	maker-Backbone_523_pilon-snap-gene-0.66-mRNA-1	gi|524916849|ref|XP_005113193.1|/1.03931e-81/PREDICTED: uncharacterized protein LOC101858241 [Aplysia californica]	Q920H4/1e-21/ACM5_MOUSE Muscarinic acetylcholine receptor M5 OS=Mus musculus (Mouse) GN=Chrm5	A0A0L8HBG4/5e-47/A0A0L8HBG4_OCTBM Uncharacterized protein OS=Octopus bimaculoides GN=OCBIM_22018382mg PE=3 SV=1	PS00237/-/G-protein coupled receptors family 1 signature.
G-protein coupled receptor	biological_process:GO:0018298//protein-chromophore linkage;cellular_component:GO:0016021//integral component of membrane;molecular_function:GO:0009881//photoreceptor activity;GO:0004930//G-protein coupled receptor activity;	crg:105338322/1e-27/rhodopsin; K04255 r-opsin	augustus-Backbone_528_pilon-processed-gene-0.27-mRNA-1	gi|871263428|ref|XP_012943629.1|/1.21681e-34/PREDICTED: rhodopsin, GQ-coupled-like [Aplysia californica]	P24603/2e-25/OPSD_LOLFO Rhodopsin OS=Loligo forbesi (Northern European squid) GN=RHO	A0A182YYA9/1e-30/A0A182YYA9_BIOGL Uncharacterized protein OS=Biomphalaria glabrata PE=3 SV=1	PR00237/2.3E-8/Rhodopsin-like GPCR superfamily signature
G-protein coupled receptor	NA	myi:110452030/4e-21/relaxin receptor 2-like; K04307 relaxin family peptide receptor 2	augustus-Backbone_532_pilon-processed-gene-0.5-mRNA-1	gi|908404198|ref|XP_013082595.1|/1.29369e-28/PREDICTED: G-protein coupled receptor GRL101-like [Biomphalaria glabrata]	Q91ZZ5/2e-18/RXFP2_MOUSE Relaxin receptor 2 (G-protein coupled receptor 106) (G-protein coupled receptor affecting testicular descent) (Leucine-rich repeat-containing G-protein coupled receptor 8) (Relaxin family peptide receptor 2) OS=Mus musculus (Mouse) GN=Rxfp2 Gpr106 Great Lgr8	A0A182ZTL6/1e-23/A0A182ZTL6_BIOGL Uncharacterized protein OS=Biomphalaria glabrata GN=106079811 PE=4 SV=1	PS50262/12.849/G-protein coupled receptors family 1 profile.
G-protein coupled receptor	NA	lak:106151539/4e-26/thyrotropin-releasing hormone receptor-like; K04282 thyrotropin-releasing hormone receptor	augustus-Backbone_536_pilon-processed-gene-0.18-mRNA-1	gi|908416703|ref|XP_013069620.1|/3.01384e-35/PREDICTED: CX3C chemokine receptor 1-like [Biomphalaria glabrata]	NA	A0A182Z287/2e-33/A0A182Z287_BIOGL Uncharacterized protein OS=Biomphalaria glabrata PE=4 SV=1	PS50262/20.231/G-protein coupled receptors family 1 profile.
G-protein coupled receptor	NA	myi:110449139/5e-25/FMRFamide receptor-like; K04282 thyrotropin-releasing hormone receptor	augustus-Backbone_536_pilon-processed-gene-0.19-mRNA-1	gi|908416703|ref|XP_013069620.1|/7.92509e-31/PREDICTED: CX3C chemokine receptor 1-like [Biomphalaria glabrata]	NA	A0A182Z287/4e-29/A0A182Z287_BIOGL Uncharacterized protein OS=Biomphalaria glabrata PE=4 SV=1	PS50262/20.993/G-protein coupled receptors family 1 profile.
G-protein coupled receptor	NA	myi:110452030/5e-106/relaxin receptor 2-like; K04307 relaxin family peptide receptor 2	augustus-Backbone_536_pilon-processed-gene-0.23-mRNA-1	gi|524914585|ref|XP_005112105.1|/1.14173e-159/PREDICTED: G-protein coupled receptor GRL101-like [Aplysia californica]	P46023/1e-94/GR101_LYMST G-protein coupled receptor GRL101 OS=Lymnaea stagnalis (Great pond snail) (Helix stagnalis)	A0A182ZTL6/7e-136/A0A182ZTL6_BIOGL Uncharacterized protein OS=Biomphalaria glabrata GN=106079811 PE=4 SV=1	PF00001/6.7E-20/7 transmembrane receptor (rhodopsin family)
G-protein coupled receptor	NA	sko:102803184/4e-26/G-protein coupled receptor GRL101-like; K04307 relaxin family peptide receptor 2	augustus-Backbone_536_pilon-processed-gene-0.9-mRNA-1	gi|908494196|ref|XP_013096471.1|/4.70271e-38/PREDICTED: G-protein coupled receptor GRL101-like [Biomphalaria glabrata]	C0HL13/3e-18/LRP2_PIG Low-density lipoprotein receptor-related protein 2 (LRP-2) (Glycoprotein 330) (gp330) (Megalin) OS=Sus scrofa (Pig) GN=LRP2	A0A182ZTL6/8e-38/A0A182ZTL6_BIOGL Uncharacterized protein OS=Biomphalaria glabrata GN=106079811 PE=4 SV=1	PS50068/12.188/LDL-receptor class A (LDLRA) domain profile.
G-protein coupled receptor	biological_process:GO:0007186//G-protein coupled receptor signaling pathway;GO:0035556//intracellular signal transduction;GO:0007266//Rho protein signal transduction;GO:0035023//regulation of Rho protein signal transduction;cellular_component:GO:0005737//cytoplasm;GO:0016021//integral component of membrane;molecular_function:GO:0046872//metal ion binding;GO:0005089//Rho guanyl-nucleotide exchange…	aplc:110989335/5e-11/rho guanine nucleotide exchange factor 11-like isoform X1; K12331 Rho guanine nucleotide exchange factor 11	maker-Backbone_536_pilon-snap-gene-0.82-mRNA-1	gi|676465265|ref|XP_009057188.1|/2.51015e-15/hypothetical protein LOTGIDRAFT_121163, partial [Lottia gigantea] &gt;gi|556103617|gb|ESO92269.1| hypothetical protein LOTGIDRAFT_121163, partial [Lottia gigantea]	NA	W4XML5/7e-21/W4XML5_STRPU Uncharacterized protein OS=Strongylocentrotus purpuratus PE=4 SV=1	PF09128/6.6E-10/Regulator of G protein signalling-like domain
G-protein coupled receptor	cellular_component:GO:0016021//integral component of membrane;molecular_function:GO:0004930//G-protein coupled receptor activity;	myi:110443393/2e-32/orexin receptor type 2-like; K04239 hypocretin (orexin) receptor 2	maker-Backbone_542_pilon-augustus-gene-0.64-mRNA-1	gi|908495432|ref|XP_013096908.1|/3.16297e-42/PREDICTED: orexin receptor type 2-like [Biomphalaria glabrata] &gt;gi|908495435|ref|XP_013096910.1| PREDICTED: orexin receptor type 2-like [Biomphalaria glabrata]	O62169/1e-08/NTR2_CAEEL Nematocin receptor 2 OS=Caenorhabditis elegans GN=ntr-2 F14F4.1	A0A0B6ZZK1/2e-37/A0A0B6ZZK1_9EUPU Uncharacterized protein OS=Arion vulgaris GN=ORF89508 PE=3 SV=1	PR00237/1.1E-19/Rhodopsin-like GPCR superfamily signature
G-protein coupled receptor	cellular_component:GO:0016021//integral component of membrane;	NA	augustus-Backbone_551_pilon-processed-gene-1.8-mRNA-1	gi|676452482|ref|XP_009053045.1|/1.96927e-18/hypothetical protein LOTGIDRAFT_174922 [Lottia gigantea] &gt;gi|556107615|gb|ESO96267.1| hypothetical protein LOTGIDRAFT_174922 [Lottia gigantea]	NA	V4AH69/3e-18/V4AH69_LOTGI Uncharacterized protein OS=Lottia gigantea GN=LOTGIDRAFT_174922 PE=4 SV=1	PS50262/13.511/G-protein coupled receptors family 1 profile.
G-protein coupled receptor	NA	lak:106160504/6e-91/G-protein coupled receptor GRL101-like; K04307 relaxin family peptide receptor 2	maker-Backbone_551_pilon-snap-gene-0.35-mRNA-1	gi|871216099|ref|XP_012935010.1|/2.35367e-144/PREDICTED: G-protein coupled receptor GRL101-like [Aplysia californica]	P46023/1e-80/GR101_LYMST G-protein coupled receptor GRL101 OS=Lymnaea stagnalis (Great pond snail) (Helix stagnalis)	A0A182ZTL6/3e-133/A0A182ZTL6_BIOGL Uncharacterized protein OS=Biomphalaria glabrata GN=106079811 PE=4 SV=1	PS01209/-/LDL-receptor class A (LDLRA) domain signature.
G-protein coupled receptor	NA	NA	snap-Backbone_553_pilon-processed-gene-0.34-mRNA-1	gi|156360929|ref|XP_001625275.1|/2.91262e-08/predicted protein [Nematostella vectensis] &gt;gi|156212100|gb|EDO33175.1| predicted protein, partial [Nematostella vectensis]	NA	A7SSZ0/5e-08/A7SSZ0_NEMVE Predicted protein (Fragment) OS=Nematostella vectensis GN=v1g130471 PE=4 SV=1	PS50262/8.536/G-protein coupled receptors family 1 profile.
G-protein coupled receptor	NA	lak:106156724/2e-83/G-protein coupled receptor GRL101-like; K04307 relaxin family peptide receptor 2	maker-Backbone_561_pilon-snap-gene-1.55-mRNA-1	gi|524914585|ref|XP_005112105.1|/4.54711e-151/PREDICTED: G-protein coupled receptor GRL101-like [Aplysia californica]	P46023/1e-80/GR101_LYMST G-protein coupled receptor GRL101 OS=Lymnaea stagnalis (Great pond snail) (Helix stagnalis)	A0A182ZTL6/3e-119/A0A182ZTL6_BIOGL Uncharacterized protein OS=Biomphalaria glabrata GN=106079811 PE=4 SV=1	PF00008/9.9E-5/EGF-like domain
G-protein coupled receptor	NA	NA	snap-Backbone_564_pilon-processed-gene-0.26-mRNA-1	gi|908409540|ref|XP_013065800.1|/7.96527e-31/PREDICTED: N-formyl peptide receptor 2-like [Biomphalaria glabrata]	NA	C5H675/6e-23/C5H675_APLCA Chemosensory receptor B OS=Aplysia californica PE=2 SV=1	PS50262/13.411/G-protein coupled receptors family 1 profile.
G-protein coupled receptor	NA	lak:106155388/5e-23/growth hormone secretagogue receptor type 1-like; K04284 growth hormone secretagogue receptor	augustus-Backbone_568_pilon-processed-gene-0.28-mRNA-1	gi|908416703|ref|XP_013069620.1|/6.40122e-36/PREDICTED: CX3C chemokine receptor 1-like [Biomphalaria glabrata]	Q9VZW5/3e-06/FMAR_DROME FMRFamide receptor (DFR) (DrmFMRFa-R) (Larval opioid receptor) OS=Drosophila melanogaster (Fruit fly) GN=FR FMRFaR CG2114	A0A182Z287/9e-34/A0A182Z287_BIOGL Uncharacterized protein OS=Biomphalaria glabrata PE=4 SV=1	PS50262/20.251/G-protein coupled receptors family 1 profile.
G-protein coupled receptor	cellular_component:GO:0016021//integral component of membrane;molecular_function:GO:0004930//G-protein coupled receptor activity;	crg:105333747/3e-27/growth hormone secretagogue receptor type 1-like; K04284 growth hormone secretagogue receptor	maker-Backbone_571_pilon-augustus-gene-0.55-mRNA-1	gi|524881195|ref|XP_005097252.1|/1.07708e-108/PREDICTED: uncharacterized protein LOC101850329 [Aplysia californica]	Q11082/1e-13/YT66_CAEEL Probable G-protein coupled receptor B0563.6 OS=Caenorhabditis elegans GN=B0563.6	V4B5F6/1e-95/V4B5F6_LOTGI Uncharacterized protein OS=Lottia gigantea GN=LOTGIDRAFT_156726 PE=4 SV=1	PS50262/28.075/G-protein coupled receptors family 1 profile.
G-protein coupled receptor	NA	NA	snap-Backbone_573_pilon-processed-gene-0.40-mRNA-1	gi|119625498|gb|EAX05093.1|/5.83106e-22/TBC1 domain family, member 9, isoform CRA_b, partial [Homo sapiens]	NA	A0A1B8Y2Z0/3e-23/A0A1B8Y2Z0_XENTR Uncharacterized protein OS=Xenopus tropicalis GN=XENTR_v90027291mg PE=4 SV=1	PS50262/9.077/G-protein coupled receptors family 1 profile.
G-protein coupled receptor	biological_process:GO:0007602//phototransduction;GO:0007601//visual perception;GO:0018298//protein-chromophore linkage;cellular_component:GO:0016021//integral component of membrane;molecular_function:GO:0009881//photoreceptor activity;GO:0004930//G-protein coupled receptor activity;	crg:105341996/5e-165/rhodopsin, GQ-coupled; K04255 r-opsin	augustus-Backbone_574_pilon-processed-gene-1.11-mRNA-1	gi|827883525|dbj|BAR90770.1|/0/rhabdomeric opsin [Nautilus pompilius]	P09241/4e-155/OPSD_ENTDO Rhodopsin OS=Enteroctopus dofleini (North Pacific giant octopus) (Octopus dofleini) GN=RHO	A0A0H5B8K8/0.0/A0A0H5B8K8_9MOLL Rhabdomeric opsin OS=Nautilus pompilius PE=2 SV=1	PR00237/8.5E-37/Rhodopsin-like GPCR superfamily signature
G-protein coupled receptor	NA	sko:102808511/9e-08/neuromedin-U receptor 2-like; K05053 neuromedin U receptor 2	augustus-Backbone_577_pilon-processed-gene-0.4-mRNA-1	gi|443732761|gb|ELU17361.1|/6.43054e-12/hypothetical protein CAPTEDRAFT_228436 [Capitella teleta]	NA	R7VKG9/1e-11/R7VKG9_CAPTE Uncharacterized protein OS=Capitella teleta GN=CAPTEDRAFT_228436 PE=4 SV=1	PS50262/9.679/G-protein coupled receptors family 1 profile.
G-protein coupled receptor	biological_process:GO:0007166//cell surface receptor signaling pathway;cellular_component:GO:0016021//integral component of membrane;GO:0005886//plasma membrane;molecular_function:GO:0004930//G-protein coupled receptor activity;	myi:110461985/2e-119/parathyroid hormone/parathyroid hormone-related peptide receptor-like; K04585 parathyroid hormone receptor 1	maker-Backbone_585_pilon-augustus-gene-0.68-mRNA-1	gi|524873444|ref|XP_005093469.1|/2.571e-154/PREDICTED: secretin receptor-like [Aplysia californica] &gt;gi|524873446|ref|XP_005093470.1| PREDICTED: secretin receptor-like [Aplysia californica]	Q1LZF7/8e-81/PTH1R_BOVIN Parathyroid hormone/parathyroid hormone-related peptide receptor (PTH/PTHrP type I receptor) (PTH/PTHr receptor) (Parathyroid hormone 1 receptor) (PTH1 receptor) OS=Bos taurus (Bovine) GN=PTH1R PTHR1	V4B0Q8/2e-126/V4B0Q8_LOTGI Uncharacterized protein OS=Lottia gigantea GN=LOTGIDRAFT_238709 PE=3 SV=1	SM00008/1.6E-15/--
G-protein coupled receptor	NA	myi:110454731/3e-80/neuropeptide SIFamide receptor-like; K08375 neuropeptide FF receptor 2	augustus-Backbone_588_pilon-processed-gene-1.21-mRNA-1	gi|762116318|ref|XP_011440989.1|/5.39985e-67/PREDICTED: neuropeptide FF receptor 2-like [Crassostrea gigas]	Q8IN35/5e-45/SIFAR_DROME Neuropeptide SIFamide receptor OS=Drosophila melanogaster (Fruit fly) GN=SIFaR SIFR CG10823	A0A210QET7/1e-79/A0A210QET7_MIZYE Neuropeptide FF receptor 2 OS=Mizuhopecten yessoensis GN=KP79_PYT05359 PE=4 SV=1	PS50262/28.416/G-protein coupled receptors family 1 profile.
G-protein coupled receptor	cellular_component:GO:0016021//integral component of membrane;molecular_function:GO:0008528//G-protein coupled peptide receptor activity;	myi:110461905/1e-16/sex peptide receptor-like; K04223 tachykinin receptor 2	augustus-Backbone_601_pilon-processed-gene-0.6-mRNA-1	gi|762082025|ref|XP_011423218.1|/1.76075e-131/PREDICTED: probable G-protein coupled receptor 139 [Crassostrea gigas]	Q8SWR3/4e-20/SPR_DROME Sex peptide receptor OS=Drosophila melanogaster (Fruit fly) GN=SPR CG16752	A0A210QY15/1e-134/A0A210QY15_MIZYE FMRFamide receptor OS=Mizuhopecten yessoensis GN=KP79_PYT21746 PE=4 SV=1	SM01381/0.0062/--
G-protein coupled receptor	cellular_component:GO:0016021//integral component of membrane;molecular_function:GO:0004930//G-protein coupled receptor activity;	crg:105349066/1e-16/neuromedin-U receptor 2; K04322 cysteinyl leukotriene receptor 1	augustus-Backbone_610_pilon-processed-gene-0.3-mRNA-1	gi|524871275|ref|XP_005092412.1|/1.13414e-16/PREDICTED: CX3C chemokine receptor 1-like [Aplysia californica]	NA	K1P9R6/1e-15/K1P9R6_CRAGI Uncharacterized protein OS=Crassostrea gigas GN=CGI_10005970 PE=4 SV=1	PS50262/8.556/G-protein coupled receptors family 1 profile.
G-protein coupled receptor	NA	obi:106871985/8e-08/FMRFamide receptor-like; K04216 nociceptin receptor	augustus-Backbone_619_pilon-processed-gene-0.6-mRNA-1	gi|908422717|ref|XP_013072739.1|/6.56595e-25/PREDICTED: allatostatin-A receptor-like [Biomphalaria glabrata]	NA	C5H877/9e-17/C5H877_APLCA Chemosensory receptor A OS=Aplysia californica PE=2 SV=1	PS50262/15.998/G-protein coupled receptors family 1 profile.
G-protein coupled receptor	NA	myi:110452030/5e-97/relaxin receptor 2-like; K04307 relaxin family peptide receptor 2	augustus-Backbone_627_pilon-processed-gene-0.13-mRNA-1	gi|524914585|ref|XP_005112105.1|/8.84546e-169/PREDICTED: G-protein coupled receptor GRL101-like [Aplysia californica]	P46023/4e-82/GR101_LYMST G-protein coupled receptor GRL101 OS=Lymnaea stagnalis (Great pond snail) (Helix stagnalis)	A0A182ZTL6/2e-134/A0A182ZTL6_BIOGL Uncharacterized protein OS=Biomphalaria glabrata GN=106079811 PE=4 SV=1	SM00369/0.012/--
G-protein coupled receptor	cellular_component:GO:0016021//integral component of membrane;molecular_function:GO:0004983//neuropeptide Y receptor activity;GO:0004930//G-protein coupled receptor activity;	crg:105338161/2e-73/neuropeptide Y receptor type 5; K04240 neuropeptide FF receptor 1	maker-Backbone_627_pilon-augustus-gene-0.37-mRNA-1	gi|908448671|ref|XP_013081525.1|/5.15421e-97/PREDICTED: neuropeptide FF receptor 1-like [Biomphalaria glabrata]	P21452/3e-28/NK2R_HUMAN Substance-K receptor (SKR) (NK-2 receptor) (NK-2R) (Neurokinin A receptor) (Tachykinin receptor 2) OS=Homo sapiens (Human) GN=TACR2 NK2R NKNAR TAC2R	V4C098/7e-93/V4C098_LOTGI Uncharacterized protein (Fragment) OS=Lottia gigantea GN=LOTGIDRAFT_95265 PE=3 SV=1	PS00237/-/G-protein coupled receptors family 1 signature.
G-protein coupled receptor	cellular_component:GO:0016021//integral component of membrane;molecular_function:GO:0004930//G-protein coupled receptor activity;	myi:110449139/3e-26/FMRFamide receptor-like; K04282 thyrotropin-releasing hormone receptor	augustus-Backbone_633_pilon-processed-gene-0.3-mRNA-1	gi|762124913|ref|XP_011445471.1|/6.0359e-24/PREDICTED: probable G-protein coupled receptor 139 [Crassostrea gigas] &gt;gi|405955818|gb|EKC22775.1| hypothetical protein CGI_10001494 [Crassostrea gigas]	Q6DWJ6/3e-07/GP139_HUMAN Probable G-protein coupled receptor 139 (G(q)-coupled orphan receptor GPRg1) (G-protein-coupled receptor PGR3) OS=Homo sapiens (Human) GN=GPR139 GPRG1 PGR3	A0A210QZM9/1e-27/A0A210QZM9_MIZYE Orexin receptor type 2 OS=Mizuhopecten yessoensis GN=KP79_PYT15225 PE=4 SV=1	PF10324/2.0E-7/Serpentine type 7TM GPCR chemoreceptor Srw
G-protein coupled receptor	NA	myi:110456898/1e-35/relaxin receptor 2-like; K04307 relaxin family peptide receptor 2	augustus-Backbone_633_pilon-processed-gene-2.5-mRNA-1	gi|871275547|ref|XP_012945963.1|/6.91095e-60/PREDICTED: G-protein coupled receptor GRL101-like [Aplysia californica]	P46023/7e-29/GR101_LYMST G-protein coupled receptor GRL101 OS=Lymnaea stagnalis (Great pond snail) (Helix stagnalis)	A0A182ZTL6/2e-47/A0A182ZTL6_BIOGL Uncharacterized protein OS=Biomphalaria glabrata GN=106079811 PE=4 SV=1	PS00237/-/G-protein coupled receptors family 1 signature.
G-protein coupled receptor	NA	NA	snap-Backbone_633_pilon-processed-gene-1.22-mRNA-1	gi|908422717|ref|XP_013072739.1|/1.44256e-19/PREDICTED: allatostatin-A receptor-like [Biomphalaria glabrata]	NA	A0A182ZPL7/4e-16/A0A182ZPL7_BIOGL Uncharacterized protein OS=Biomphalaria glabrata PE=4 SV=1	PS50262/9.238/G-protein coupled receptors family 1 profile.
G-protein coupled receptor	NA	obi:106870463/2e-75/cadherin EGF LAG seven-pass G-type receptor 1-like; K02599 Notch 1	maker-Backbone_643_pilon-augustus-gene-1.84-mRNA-1	gi|762119259|ref|XP_011442531.1|/3.66701e-82/PREDICTED: probable G-protein coupled receptor 133 [Crassostrea gigas]	Q9HAR2/3e-42/AGRL3_HUMAN Adhesion G protein-coupled receptor L3 (Calcium-independent alpha-latrotoxin receptor 3) (CIRL-3) (Latrophilin-3) (Lectomedin-3) OS=Homo sapiens (Human) GN=ADGRL3 KIAA0768 LEC3 LPHN3	W4YTT7/4e-71/W4YTT7_STRPU Uncharacterized protein OS=Strongylocentrotus purpuratus PE=3 SV=1	PF00002/1.6E-41/7 transmembrane receptor (Secretin family)
G-protein coupled receptor	NA	aqu:100633501/4e-46/titin-like; K16910 receptor-type tyrosine-protein phosphatase Q [EC:3.1.3.48]	maker-Backbone_647_pilon-augustus-gene-1.94-mRNA-1	gi|871223068|ref|XP_005095267.2|/5.61424e-70/PREDICTED: uncharacterized protein LOC101861943 [Aplysia californica]	O95460/7e-25/MATN4_HUMAN Matrilin-4 OS=Homo sapiens (Human) GN=MATN4	A0A210Q121/6e-70/A0A210Q121_MIZYE Cartilage matrix protein OS=Mizuhopecten yessoensis GN=KP79_PYT22398 PE=4 SV=1	PS50262/19.409/G-protein coupled receptors family 1 profile.
G-protein coupled receptor	cellular_component:GO:0016021//integral component of membrane;molecular_function:GO:0004930//G-protein coupled receptor activity;	obi:106881650/4e-15/thyrotropin-releasing hormone receptor-like; K04284 growth hormone secretagogue receptor	snap-Backbone_647_pilon-processed-gene-1.56-mRNA-1	gi|908416703|ref|XP_013069620.1|/3.5003e-20/PREDICTED: CX3C chemokine receptor 1-like [Biomphalaria glabrata]	NA	A0A210QZM9/2e-20/A0A210QZM9_MIZYE Orexin receptor type 2 OS=Mizuhopecten yessoensis GN=KP79_PYT15225 PE=4 SV=1	NA
G-protein coupled receptor	NA	lak:106152281/8e-11/probable G-protein coupled receptor 139; K04282 thyrotropin-releasing hormone receptor	snap-Backbone_647_pilon-processed-gene-1.75-mRNA-1	gi|524871275|ref|XP_005092412.1|/4.65443e-15/PREDICTED: CX3C chemokine receptor 1-like [Aplysia californica]	NA	A0A210QZM9/2e-16/A0A210QZM9_MIZYE Orexin receptor type 2 OS=Mizuhopecten yessoensis GN=KP79_PYT15225 PE=4 SV=1	NA
G-protein coupled receptor	NA	myi:110456898/4e-30/relaxin receptor 2-like; K04307 relaxin family peptide receptor 2	augustus-Backbone_650_pilon-processed-gene-0.5-mRNA-1	gi|871275547|ref|XP_012945963.1|/2.52464e-50/PREDICTED: G-protein coupled receptor GRL101-like [Aplysia californica]	Q91ZZ5/2e-27/RXFP2_MOUSE Relaxin receptor 2 (G-protein coupled receptor 106) (G-protein coupled receptor affecting testicular descent) (Leucine-rich repeat-containing G-protein coupled receptor 8) (Relaxin family peptide receptor 2) OS=Mus musculus (Mouse) GN=Rxfp2 Gpr106 Great Lgr8	A0A182ZTL6/7e-43/A0A182ZTL6_BIOGL Uncharacterized protein OS=Biomphalaria glabrata GN=106079811 PE=4 SV=1	PS50068/10.425/LDL-receptor class A (LDLRA) domain profile.
G-protein coupled receptor	biological_process:GO:0006355//regulation of transcription, DNA-templated;	sko:102807477/5e-47/uncharacterized LOC102807477; K09228 KRAB domain-containing zinc finger protein	augustus-Backbone_659_pilon-processed-gene-1.3-mRNA-1	gi|828235880|ref|XP_012566533.1|/1.02945e-48/PREDICTED: dentin sialophosphoprotein-like, partial [Hydra vulgaris]	Q28596/2e-14/TRFR_SHEEP Thyrotropin-releasing hormone receptor (TRH-R) (Thyroliberin receptor) OS=Ovis aries (Sheep) GN=TRHR	T4ZZD6/6e-54/T4ZZD6_OPHSC Uncharacterized protein OS=Ophiocordyceps sinensis (strain Co18 / CGMCC 3.14243) GN=OCS_05781 PE=4 SV=1	PS50262/19.007/G-protein coupled receptors family 1 profile.
G-protein coupled receptor	cellular_component:GO:0016021//integral component of membrane;molecular_function:GO:0004997//thyrotropin-releasing hormone receptor activity;GO:0004930//G-protein coupled receptor activity;	lak:106176675/2e-23/growth hormone secretagogue receptor type 1-like; K04284 growth hormone secretagogue receptor	augustus-Backbone_664_pilon-processed-gene-0.3-mRNA-1	gi|676446089|ref|XP_009050965.1|/9.12156e-29/hypothetical protein LOTGIDRAFT_114263 [Lottia gigantea] &gt;gi|556109608|gb|ESO98260.1| hypothetical protein LOTGIDRAFT_114263 [Lottia gigantea]	P83858/8e-12/QRFPR_RAT Pyroglutamylated RFamide peptide receptor (AQ27) (G-protein coupled receptor 103) (Orexigenic neuropeptide QRFP receptor) (SP9155) OS=Rattus norvegicus (Rat) GN=Qrfpr Gpr103	V4ATM1/2e-28/V4ATM1_LOTGI Uncharacterized protein OS=Lottia gigantea GN=LOTGIDRAFT_114263 PE=4 SV=1	PR00237/6.5E-10/Rhodopsin-like GPCR superfamily signature
G-protein coupled receptor	biological_process:GO:0007186//G-protein coupled receptor signaling pathway;GO:0019236//response to pheromone;cellular_component:GO:0016021//integral component of membrane;	sfm:108922191/5e-84/hormone-sensitive lipase-like; K07188 hormone-sensitive lipase [EC:3.1.1.79]	augustus-Backbone_666_pilon-processed-gene-0.3-mRNA-1	gi|871265943|ref|XP_012944054.1|/6.13907e-141/PREDICTED: transmembrane protein 145-like [Aplysia californica]	Q8C4U2/9e-89/TM145_MOUSE Transmembrane protein 145 OS=Mus musculus (Mouse) GN=Tmem145	V4AS53/8e-126/V4AS53_LOTGI Uncharacterized protein (Fragment) OS=Lottia gigantea GN=LOTGIDRAFT_213289 PE=4 SV=1	PF10192/2.0E-65/Rhodopsin-like GPCR transmembrane domain
G-protein coupled receptor	NA	NA	augustus-Backbone_666_pilon-processed-gene-0.4-mRNA-1	gi|524911009|ref|XP_005110376.1|/6.23395e-11/PREDICTED: tachykinin-like peptides receptor 86C [Aplysia californica]	NA	C5H877/4e-06/C5H877_APLCA Chemosensory receptor A OS=Aplysia californica PE=2 SV=1	PS50262/11.465/G-protein coupled receptors family 1 profile.
G-protein coupled receptor	cellular_component:GO:0016021//integral component of membrane;molecular_function:GO:0004930//G-protein coupled receptor activity;	crg:105349066/2e-17/neuromedin-U receptor 2; K04322 cysteinyl leukotriene receptor 1	augustus-Backbone_671_pilon-processed-gene-2.5-mRNA-1	gi|919039828|ref|XP_013403369.1|/4.2037e-17/PREDICTED: FMRFamide receptor-like [Lingula anatina] &gt;gi|919061367|ref|XP_013412336.1| PREDICTED: FMRFamide receptor-like [Lingula anatina]	NA	A0A1S3J0N5/7e-17/A0A1S3J0N5_LINUN FMRFamide receptor-like OS=Lingula unguis GN=LOC106168745 PE=3 SV=1	PS50262/13.37/G-protein coupled receptors family 1 profile.
G-protein coupled receptor	cellular_component:GO:0016021//integral component of membrane;molecular_function:GO:0004930//G-protein coupled receptor activity;	myi:110466282/5e-14/FMRFamide receptor-like; K05052 neuromedin U receptor 1	augustus-Backbone_679_pilon-processed-gene-0.3-mRNA-1	gi|676475537|ref|XP_009060505.1|/9.27633e-17/hypothetical protein LOTGIDRAFT_165255 [Lottia gigantea] &gt;gi|556100183|gb|ESO88835.1| hypothetical protein LOTGIDRAFT_165255 [Lottia gigantea]	NA	V4A1S1/2e-16/V4A1S1_LOTGI Uncharacterized protein OS=Lottia gigantea GN=LOTGIDRAFT_165255 PE=4 SV=1	NA
G-protein coupled receptor	cellular_component:GO:0016021//integral component of membrane;molecular_function:GO:0004930//G-protein coupled receptor activity;	crg:105339834/5e-44/thyrotropin-releasing hormone receptor; K04282 thyrotropin-releasing hormone receptor	maker-Backbone_679_pilon-augustus-gene-3.115-mRNA-1	gi|762121917|ref|XP_011443900.1|/2.67228e-43/PREDICTED: thyrotropin-releasing hormone receptor-like [Crassostrea gigas]	NA	A0A210PIV3/1e-45/A0A210PIV3_MIZYE Thyrotropin-releasing hormone receptor OS=Mizuhopecten yessoensis GN=KP79_PYT11587 PE=4 SV=1	PS50262/20.251/G-protein coupled receptors family 1 profile.
G-protein coupled receptor	cellular_component:GO:0016021//integral component of membrane;molecular_function:GO:0004930//G-protein coupled receptor activity;	myi:110466282/6e-36/FMRFamide receptor-like; K05052 neuromedin U receptor 1	maker-Backbone_679_pilon-snap-gene-0.45-mRNA-1	gi|524884143|ref|XP_005098695.1|/1.14875e-36/PREDICTED: thyrotropin-releasing hormone receptor-like [Aplysia californica] &gt;gi|524884145|ref|XP_005098696.1| PREDICTED: thyrotropin-releasing hormone receptor-like [Aplysia californica] &gt;gi|524884147|ref|XP_005098697.1| PREDICTED: thyrotropin-releasing hormone receptor-like [Aplysia californica] &gt;gi|524884149|ref|XP_005098698.1| PREDICTED: t…	NA	A0A210PPP6/6e-35/A0A210PPP6_MIZYE FMRFamide receptor OS=Mizuhopecten yessoensis GN=KP79_PYT25244 PE=4 SV=1	PS50262/9.218/G-protein coupled receptors family 1 profile.
G-protein coupled receptor	NA	myi:110457540/9e-30/latrophilin receptor-like protein A; K04593 latrophilin 2	augustus-Backbone_690_pilon-processed-gene-2.12-mRNA-1	gi|524892985|ref|XP_005103014.1|/5.48383e-56/PREDICTED: uncharacterized protein LOC101856522 [Aplysia californica]	Q9NYQ6/5e-12/CELR1_HUMAN Cadherin EGF LAG seven-pass G-type receptor 1 (Cadherin family member 9) (Flamingo homolog 2) (hFmi2) OS=Homo sapiens (Human) GN=CELSR1 CDHF9 FMI2	V4AYQ0/9e-37/V4AYQ0_LOTGI Uncharacterized protein (Fragment) OS=Lottia gigantea GN=LOTGIDRAFT_74150 PE=4 SV=1	PS50261/17.531/G-protein coupled receptors family 2 profile 2.
G-protein coupled receptor	NA	crg:105337570/3e-29/probable G-protein coupled receptor B0563.6; K04282 thyrotropin-releasing hormone receptor	maker-Backbone_690_pilon-augustus-gene-5.55-mRNA-1	gi|871261215|ref|XP_012943218.1|/1.87953e-41/PREDICTED: CX3C chemokine receptor 1-like [Aplysia californica]	A0T2N3/9e-06/APJB_DANRE Apelin receptor B (Angiotensin II receptor-like 1b) (Angiotensin receptor-like 1b) (G-protein coupled receptor APJ B) (Protein grinch) OS=Danio rerio (Zebrafish) (Brachydanio rerio) GN=aplnrb agtrl1b grn zgc:114063	A0A210PXL5/1e-32/A0A210PXL5_MIZYE G-protein coupled receptor B0563.6 OS=Mizuhopecten yessoensis GN=KP79_PYT21396 PE=4 SV=1	PF00001/5.3E-7/7 transmembrane receptor (rhodopsin family)
G-protein coupled receptor	NA	myi:110445811/1e-20/cardioacceleratory peptide receptor-like; K08376 neuropeptide S receptor 1	maker-Backbone_690_pilon-snap-gene-3.35-mRNA-1	gi|307176350|gb|EFN65961.1|/1.41487e-48/hypothetical protein EAG_06006, partial [Camponotus floridanus]	Q868T3/6e-15/CCAPR_DROME Cardioacceleratory peptide receptor (Crustacean cardioactive peptide receptor) OS=Drosophila melanogaster (Fruit fly) GN=CCAP-R CcapR CG33344	E2AKT8/2e-48/E2AKT8_CAMFO Uncharacterized protein (Fragment) OS=Camponotus floridanus GN=EAG_06006 PE=4 SV=1	PS50262/11.063/G-protein coupled receptors family 1 profile.
G-protein coupled receptor	biological_process:GO:0042128//nitrate assimilation;molecular_function:GO:0051537//2 iron, 2 sulfur cluster binding;GO:0008942//nitrite reductase [NAD(P)H] activity;GO:0016491//oxidoreductase activity;	myi:110449139/5e-24/FMRFamide receptor-like; K04282 thyrotropin-releasing hormone receptor	maker-Backbone_694_pilon-snap-gene-1.94-mRNA-1	gi|405964139|gb|EKC29656.1|/2.57528e-26/Rieske domain-containing protein [Crassostrea gigas]	Q8K2P6/2e-21/RFESD_MOUSE Rieske domain-containing protein OS=Mus musculus (Mouse) GN=Rfesd	K1R6R6/4e-26/K1R6R6_CRAGI Rieske domain-containing protein OS=Crassostrea gigas GN=CGI_10026038 PE=4 SV=1	PS50262/18.085/G-protein coupled receptors family 1 profile.
G-protein coupled receptor	NA	NA	maker-Backbone_695_pilon-snap-gene-1.59-mRNA-1	gi|908409540|ref|XP_013065800.1|/8.48694e-26/PREDICTED: N-formyl peptide receptor 2-like [Biomphalaria glabrata]	Q15743/2e-06/OGR1_HUMAN Ovarian cancer G-protein coupled receptor 1 (OGR-1) (G-protein coupled receptor 68) (GPR12A) (Sphingosylphosphorylcholine receptor) OS=Homo sapiens (Human) GN=GPR68 OGR1	C0M0N9/2e-18/C0M0N9_APLDA Multitransmembrane protein (Fragment) OS=Aplysia dactylomela PE=2 SV=1	PF00001/2.3E-8/7 transmembrane receptor (rhodopsin family)
G-protein coupled receptor	NA	crg:105334422/8e-09/C-C chemokine receptor type 3; K04136 adrenergic receptor alpha-1B	maker-Backbone_695_pilon-snap-gene-1.62-mRNA-1	gi|524887510|ref|XP_005100340.1|/9.5875e-32/PREDICTED: allatostatin-A receptor-like [Aplysia californica]	Q10904/3e-06/YWO1_CAEEL Probable G-protein coupled receptor AH9.1 OS=Caenorhabditis elegans GN=AH9.1	C5H877/5e-26/C5H877_APLCA Chemosensory receptor A OS=Aplysia californica PE=2 SV=1	PF00001/2.4E-10/7 transmembrane receptor (rhodopsin family)
G-protein coupled receptor	NA	sko:102801328/7e-24/gamma-aminobutyric acid type B receptor subunit 2-like; K04615 gamma-aminobutyric acid type B receptor	maker-Backbone_696_pilon-augustus-gene-0.71-mRNA-1	gi|524912666|ref|XP_005111176.1|/2.05601e-29/PREDICTED: gamma-aminobutyric acid type B receptor subunit 2-like [Aplysia californica] &gt;gi|524912668|ref|XP_005111177.1| PREDICTED: gamma-aminobutyric acid type B receptor subunit 2-like [Aplysia californica]	O75899/7e-16/GABR2_HUMAN Gamma-aminobutyric acid type B receptor subunit 2 (GABA-B receptor 2) (GABA-B-R2) (GABA-BR2) (GABABR2) (Gb2) (G-protein coupled receptor 51) (HG20) OS=Homo sapiens (Human) GN=GABBR2 GPR51 GPRC3B	R7TF73/8e-21/R7TF73_CAPTE Uncharacterized protein OS=Capitella teleta GN=CAPTEDRAFT_205658 PE=4 SV=1	PF00003/6.0E-17/7 transmembrane sweet-taste receptor of 3 GCPR
G-protein coupled receptor	NA	sko:102803184/8e-31/G-protein coupled receptor GRL101-like; K04307 relaxin family peptide receptor 2	maker-Backbone_696_pilon-snap-gene-0.75-mRNA-1	gi|524908364|ref|XP_005109282.1|/1.17686e-43/PREDICTED: uncharacterized protein LOC101862454 [Aplysia californica]	P46023/3e-22/GR101_LYMST G-protein coupled receptor GRL101 OS=Lymnaea stagnalis (Great pond snail) (Helix stagnalis)	A0A182ZTL6/2e-38/A0A182ZTL6_BIOGL Uncharacterized protein OS=Biomphalaria glabrata GN=106079811 PE=4 SV=1	SM00369/410.0/--
G-protein coupled receptor	NA	myi:110452030/7e-108/relaxin receptor 2-like; K04307 relaxin family peptide receptor 2	augustus-Backbone_720_pilon-processed-gene-0.0-mRNA-1	gi|524914585|ref|XP_005112105.1|/9.91899e-143/PREDICTED: G-protein coupled receptor GRL101-like [Aplysia californica]	P46023/2e-85/GR101_LYMST G-protein coupled receptor GRL101 OS=Lymnaea stagnalis (Great pond snail) (Helix stagnalis)	A0A182ZTL6/1e-111/A0A182ZTL6_BIOGL Uncharacterized protein OS=Biomphalaria glabrata GN=106079811 PE=4 SV=1	SM00369/15.0/--
G-protein coupled receptor	cellular_component:GO:0016021//integral component of membrane;molecular_function:GO:0004930//G-protein coupled receptor activity;	crg:105333747/2e-06/growth hormone secretagogue receptor type 1-like; K04284 growth hormone secretagogue receptor	augustus-Backbone_720_pilon-processed-gene-0.15-mRNA-1	gi|443687456|gb|ELT90427.1|/6.76477e-10/hypothetical protein CAPTEDRAFT_197443 [Capitella teleta]	NA	R7TAB5/1e-09/R7TAB5_CAPTE Uncharacterized protein OS=Capitella teleta GN=CAPTEDRAFT_197443 PE=3 SV=1	PS50262/10.02/G-protein coupled receptors family 1 profile.
G-protein coupled receptor	NA	myi:110452030/3e-101/relaxin receptor 2-like; K04307 relaxin family peptide receptor 2	maker-Backbone_723_pilon-snap-gene-0.24-mRNA-1	gi|524914585|ref|XP_005112105.1|/1.80257e-137/PREDICTED: G-protein coupled receptor GRL101-like [Aplysia californica]	P46023/9e-79/GR101_LYMST G-protein coupled receptor GRL101 OS=Lymnaea stagnalis (Great pond snail) (Helix stagnalis)	A0A182ZTL6/2e-107/A0A182ZTL6_BIOGL Uncharacterized protein OS=Biomphalaria glabrata GN=106079811 PE=4 SV=1	PS50068/11.4/LDL-receptor class A (LDLRA) domain profile.
G-protein coupled receptor	NA	els:105007518/3e-23/adgrg2; adhesion G-protein coupled receptor G2 isoform X1; K08451 G protein-coupled receptor 64	maker-Backbone_726_pilon-snap-gene-0.36-mRNA-1	gi|678197668|gb|KFV64650.1|/2.48718e-75/Adhesive plaque matrix protein, partial [Picoides pubescens]	P13821/6e-27/SANT_PLAFW S-antigen protein OS=Plasmodium falciparum (isolate Wellcome)	A0A093G389/4e-75/A0A093G389_PICPB Adhesive plaque matrix protein (Fragment) OS=Picoides pubescens GN=N307_10628 PE=4 SV=1	NA
G-protein coupled receptor	NA	tsp:Tsp_04838/1e-13/indoleamine 2,3-dioxygenase; K00463 indoleamine 2,3-dioxygenase [EC:1.13.11.52]	maker-Backbone_728_pilon-snap-gene-2.38-mRNA-1	gi|524876201|ref|XP_005094819.1|/2.97767e-25/PREDICTED: N-acetyltransferase 6-like [Aplysia californica]	Q93015/4e-08/NAT6_HUMAN N-acetyltransferase 6 (EC 2.3.1.-) (Protein fusion-2) (Protein fus-2) OS=Homo sapiens (Human) GN=NAT6 FUS2	A0A0B7A526/4e-26/A0A0B7A526_9EUPU Uncharacterized protein OS=Arion vulgaris GN=ORF98223 PE=4 SV=1	PS50262/8.716/G-protein coupled receptors family 1 profile.
G-protein coupled receptor	cellular_component:GO:0016021//integral component of membrane;molecular_function:GO:0008502//melatonin receptor activity;	lco:109137388/2e-06/alpha-1A adrenergic receptor-like; K04135 adrenergic receptor alpha-1A	maker-Backbone_731_pilon-augustus-gene-0.83-mRNA-1	gi|908414068|ref|XP_013068209.1|/4.12029e-150/PREDICTED: uncharacterized protein LOC106056154 [Biomphalaria glabrata]	Q91175/3e-07/ADA1A_ORYLA Alpha-1A adrenergic receptor (Alpha-1A adrenoreceptor) (Alpha-1A adrenoceptor) (MAR1) OS=Oryzias latipes (Japanese rice fish) (Japanese killifish) GN=adra1a	K1Q4M3/8e-147/K1Q4M3_CRAGI Uncharacterized protein OS=Crassostrea gigas GN=CGI_10019066 PE=4 SV=1	PS50262/11.605/G-protein coupled receptors family 1 profile.
G-protein coupled receptor	cellular_component:GO:0016021//integral component of membrane;molecular_function:GO:0004930//G-protein coupled receptor activity;	crg:105349066/5e-27/neuromedin-U receptor 2; K04322 cysteinyl leukotriene receptor 1	maker-Backbone_733_pilon-snap-gene-1.73-mRNA-1	gi|405952719|gb|EKC20497.1|/2.51817e-26/hypothetical protein CGI_10005970 [Crassostrea gigas]	Q11082/3e-08/YT66_CAEEL Probable G-protein coupled receptor B0563.6 OS=Caenorhabditis elegans GN=B0563.6	K1P9R6/4e-26/K1P9R6_CRAGI Uncharacterized protein OS=Crassostrea gigas GN=CGI_10005970 PE=4 SV=1	PR00237/2.2E-9/Rhodopsin-like GPCR superfamily signature
G-protein coupled receptor	NA	myi:110456898/1e-21/relaxin receptor 2-like; K04307 relaxin family peptide receptor 2	augustus-Backbone_739_pilon-processed-gene-5.7-mRNA-1	gi|524914585|ref|XP_005112105.1|/5.4031e-29/PREDICTED: G-protein coupled receptor GRL101-like [Aplysia californica]	P46023/8e-18/GR101_LYMST G-protein coupled receptor GRL101 OS=Lymnaea stagnalis (Great pond snail) (Helix stagnalis)	K1QI33/7e-24/K1QI33_CRAGI Uncharacterized protein OS=Crassostrea gigas GN=CGI_10009718 PE=4 SV=1	PS50262/11.224/G-protein coupled receptors family 1 profile.
G-protein coupled receptor	NA	NA	augustus-Backbone_739_pilon-processed-gene-6.11-mRNA-1	NA	NA	NA	PS50262/10.422/G-protein coupled receptors family 1 profile.
G-protein coupled receptor	NA	adf:107345618/2e-08/somatostatin receptor type 5-like; K04225 tachykinin-like receptor	augustus-Backbone_741_pilon-processed-gene-2.13-mRNA-1	gi|524866486|ref|XP_005090064.1|/4.116e-31/PREDICTED: FMRFamide receptor-like [Aplysia californica]	Q9VZW5/3e-06/FMAR_DROME FMRFamide receptor (DFR) (DrmFMRFa-R) (Larval opioid receptor) OS=Drosophila melanogaster (Fruit fly) GN=FR FMRFaR CG2114	C5H877/1e-20/C5H877_APLCA Chemosensory receptor A OS=Aplysia californica PE=2 SV=1	PS50262/15.858/G-protein coupled receptors family 1 profile.
G-protein coupled receptor	NA	lak:106156724/1e-79/G-protein coupled receptor GRL101-like; K04307 relaxin family peptide receptor 2	maker-Backbone_748_pilon-snap-gene-2.79-mRNA-1	gi|524914585|ref|XP_005112105.1|/2.61851e-146/PREDICTED: G-protein coupled receptor GRL101-like [Aplysia californica]	P46023/4e-72/GR101_LYMST G-protein coupled receptor GRL101 OS=Lymnaea stagnalis (Great pond snail) (Helix stagnalis)	A0A182ZTL6/6e-119/A0A182ZTL6_BIOGL Uncharacterized protein OS=Biomphalaria glabrata GN=106079811 PE=4 SV=1	PS50262/24.364/G-protein coupled receptors family 1 profile.
G-protein coupled receptor	NA	lak:106156724/7e-93/G-protein coupled receptor GRL101-like; K04307 relaxin family peptide receptor 2	maker-Backbone_749_pilon-snap-gene-0.35-mRNA-1	gi|524914585|ref|XP_005112105.1|/2.5844e-156/PREDICTED: G-protein coupled receptor GRL101-like [Aplysia californica]	P46023/1e-93/GR101_LYMST G-protein coupled receptor GRL101 OS=Lymnaea stagnalis (Great pond snail) (Helix stagnalis)	A0A182ZTL6/9e-128/A0A182ZTL6_BIOGL Uncharacterized protein OS=Biomphalaria glabrata GN=106079811 PE=4 SV=1	SM00192/0.064/--
G-protein coupled receptor	cellular_component:GO:0016021//integral component of membrane;molecular_function:GO:0004930//G-protein coupled receptor activity;	pps:100992379/1e-29/GPR45; G protein-coupled receptor 45; K08409 G protein-coupled receptor 45	augustus-Backbone_753_pilon-processed-gene-2.16-mRNA-1	gi|676475010|ref|XP_009060332.1|/1.72779e-30/hypothetical protein LOTGIDRAFT_105958 [Lottia gigantea] &gt;gi|556100652|gb|ESO89304.1| hypothetical protein LOTGIDRAFT_105958 [Lottia gigantea]	Q9Y5Y3/2e-29/GPR45_HUMAN Probable G-protein coupled receptor 45 (PSP24-1) (PSP24-alpha) OS=Homo sapiens (Human) GN=GPR45	V4BL33/3e-30/V4BL33_LOTGI Uncharacterized protein OS=Lottia gigantea GN=LOTGIDRAFT_105958 PE=4 SV=1	PS00237/-/G-protein coupled receptors family 1 signature.
G-protein coupled receptor	cellular_component:GO:0016021//integral component of membrane;molecular_function:GO:0004930//G-protein coupled receptor activity;	crg:105349066/2e-46/neuromedin-U receptor 2; K04322 cysteinyl leukotriene receptor 1	augustus-Backbone_753_pilon-processed-gene-2.24-mRNA-1	gi|524871275|ref|XP_005092412.1|/6.00844e-46/PREDICTED: CX3C chemokine receptor 1-like [Aplysia californica]	O93603/1e-10/TRFR_CHICK Thyrotropin-releasing hormone receptor (TRH-R) (Thyroliberin receptor) OS=Gallus gallus (Chicken) GN=TRHR	K1P9R6/2e-45/K1P9R6_CRAGI Uncharacterized protein OS=Crassostrea gigas GN=CGI_10005970 PE=4 SV=1	PR00237/7.8E-11/Rhodopsin-like GPCR superfamily signature
G-protein coupled receptor	NA	myi:110451502/2e-13/gonadotropin-releasing hormone receptor-like isoform X1; K04280 gonadotropin-releasing hormone receptor	maker-Backbone_754_pilon-snap-gene-0.86-mRNA-1	gi|908425915|ref|XP_013074039.1|/7.98025e-42/PREDICTED: uncharacterized protein LOC106060633, partial [Biomphalaria glabrata]	Q2V2K5/1e-13/GNRHR_OCTVU Gonadotropin-releasing hormone receptor (GnRH receptor) (GnRH-R) (oct-GnRHR) OS=Octopus vulgaris (Common octopus) GN=GNRHR	W5VK73/3e-35/W5VK73_BIOGL Zinc finger protein (Fragment) OS=Biomphalaria glabrata PE=2 SV=1	PS50262/10.522/G-protein coupled receptors family 1 profile.
G-protein coupled receptor	NA	myi:110452030/2e-100/relaxin receptor 2-like; K04307 relaxin family peptide receptor 2	maker-Backbone_759_pilon-snap-gene-0.18-mRNA-1	gi|524914585|ref|XP_005112105.1|/5.03043e-165/PREDICTED: G-protein coupled receptor GRL101-like [Aplysia californica]	P46023/1e-86/GR101_LYMST G-protein coupled receptor GRL101 OS=Lymnaea stagnalis (Great pond snail) (Helix stagnalis)	A0A182ZTL6/2e-122/A0A182ZTL6_BIOGL Uncharacterized protein OS=Biomphalaria glabrata GN=106079811 PE=4 SV=1	PS51450/5.933/Leucine-rich repeat profile.
G-protein coupled receptor	NA	ncc:104960076/2e-51/relaxin receptor 2-like; K04307 relaxin family peptide receptor 2	augustus-Backbone_761_pilon-processed-gene-0.38-mRNA-1	gi|871275547|ref|XP_012945963.1|/1.43881e-80/PREDICTED: G-protein coupled receptor GRL101-like [Aplysia californica]	Q91ZZ5/6e-51/RXFP2_MOUSE Relaxin receptor 2 (G-protein coupled receptor 106) (G-protein coupled receptor affecting testicular descent) (Leucine-rich repeat-containing G-protein coupled receptor 8) (Relaxin family peptide receptor 2) OS=Mus musculus (Mouse) GN=Rxfp2 Gpr106 Great Lgr8	A0A182ZTL6/8e-72/A0A182ZTL6_BIOGL Uncharacterized protein OS=Biomphalaria glabrata GN=106079811 PE=4 SV=1	PS50262/20.291/G-protein coupled receptors family 1 profile.
G-protein coupled receptor	NA	myi:110452030/8e-69/relaxin receptor 2-like; K04307 relaxin family peptide receptor 2	maker-Backbone_761_pilon-snap-gene-0.109-mRNA-1	gi|871265437|ref|XP_012943977.1|/2.01263e-105/PREDICTED: G-protein coupled receptor GRL101-like [Aplysia californica]	P46023/1e-64/GR101_LYMST G-protein coupled receptor GRL101 OS=Lymnaea stagnalis (Great pond snail) (Helix stagnalis)	V4CG46/1e-80/V4CG46_LOTGI Uncharacterized protein OS=Lottia gigantea GN=LOTGIDRAFT_140100 PE=4 SV=1	PS51450/7.604/Leucine-rich repeat profile.
G-protein coupled receptor	cellular_component:GO:0016021//integral component of membrane;molecular_function:GO:0004930//G-protein coupled receptor activity;	crg:105349066/3e-28/neuromedin-U receptor 2; K04322 cysteinyl leukotriene receptor 1	augustus-Backbone_763_pilon-processed-gene-0.1-mRNA-1	gi|908416703|ref|XP_013069620.1|/1.84042e-39/PREDICTED: CX3C chemokine receptor 1-like [Biomphalaria glabrata]	NA	A0A182Z287/3e-37/A0A182Z287_BIOGL Uncharacterized protein OS=Biomphalaria glabrata PE=4 SV=1	PS50262/20.632/G-protein coupled receptors family 1 profile.
G-protein coupled receptor	NA	myi:110462978/3e-71/relaxin receptor 2-like isoform X1; K04307 relaxin family peptide receptor 2	maker-Backbone_764_pilon-augustus-gene-2.59-mRNA-1	gi|871275547|ref|XP_012945963.1|/4.52049e-90/PREDICTED: G-protein coupled receptor GRL101-like [Aplysia californica]	P46023/7e-60/GR101_LYMST G-protein coupled receptor GRL101 OS=Lymnaea stagnalis (Great pond snail) (Helix stagnalis)	A0A210R3H7/2e-76/A0A210R3H7_MIZYE Uncharacterized protein OS=Mizuhopecten yessoensis GN=KP79_PYT00222 PE=4 SV=1	PR00373/7.5E-9/Glycoprotein hormone receptor signature
G-protein coupled receptor	NA	umr:103669202/2e-23/F5; coagulation factor V; K03902 coagulation factor V (labile factor)	snap-Backbone_764_pilon-processed-gene-1.8-mRNA-1	gi|913327487|ref|XP_013195200.1|/4.7959e-72/PREDICTED: mucin-2-like [Amyelois transitella]	Q7TQN8/4e-09/GP119_RAT Glucose-dependent insulinotropic receptor (G-protein coupled receptor 119) OS=Rattus norvegicus (Rat) GN=Gpr119	A0A182ZRF8/5e-88/A0A182ZRF8_BIOGL Uncharacterized protein OS=Biomphalaria glabrata PE=4 SV=1	NA
G-protein coupled receptor	cellular_component:GO:0016021//integral component of membrane;molecular_function:GO:0004985//opioid receptor activity;GO:0004930//G-protein coupled receptor activity;	crg:105329814/8e-156/somatostatin receptor type 2; K04218 somatostatin receptor 2	augustus-Backbone_768_pilon-processed-gene-2.12-mRNA-1	gi|524876860|ref|XP_005095139.1|/1.97301e-179/PREDICTED: somatostatin receptor type 2-like [Aplysia californica]	P30937/7e-73/SSR4_RAT Somatostatin receptor type 4 (SS-4-R) (SS4-R) (SS4R) OS=Rattus norvegicus (Rat) GN=Sstr4	A0A182Z5Q9/6e-177/A0A182Z5Q9_BIOGL Uncharacterized protein OS=Biomphalaria glabrata GN=106059232 PE=3 SV=1	PS50262/48.476/G-protein coupled receptors family 1 profile.
G-protein coupled receptor	biological_process:GO:0032098//regulation of appetite;GO:0007268//chemical synaptic transmission;cellular_component:GO:0005887//integral component of plasma membrane;GO:0016021//integral component of membrane;molecular_function:GO:0004993//G-protein coupled serotonin receptor activity;GO:0004930//G-protein coupled receptor activity;	crg:105330597/1e-138/5-hydroxytryptamine receptor 4; K04160 5-hydroxytryptamine receptor 4	maker-Backbone_772_pilon-snap-gene-0.77-mRNA-1	gi|359279969|ref|NP_001240691.1|/0/5-HT4 receptor [Aplysia californica] &gt;gi|327420566|gb|AEA76357.1| 5-HT4 receptor [Aplysia californica]	P97288/2e-82/5HT4R_MOUSE 5-hydroxytryptamine receptor 4 (5-HT-4) (5-HT4) (Serotonin receptor 4) OS=Mus musculus (Mouse) GN=Htr4	F2W7E0/0.0/F2W7E0_APLCA 5-HT4 receptor OS=Aplysia californica PE=2 SV=1	SM01381/6.4E-5/--
G-protein coupled receptor	cellular_component:GO:0016021//integral component of membrane;molecular_function:GO:0004985//opioid receptor activity;GO:0004930//G-protein coupled receptor activity;	crg:105329814/1e-154/somatostatin receptor type 2; K04218 somatostatin receptor 2	augustus-Backbone_774_pilon-processed-gene-0.18-mRNA-1	gi|524876860|ref|XP_005095139.1|/1.13853e-165/PREDICTED: somatostatin receptor type 2-like [Aplysia californica]	P30680/2e-73/SSR2_RAT Somatostatin receptor type 2 (SS-2-R) (SS2-R) (SS2R) (SRIF-1) OS=Rattus norvegicus (Rat) GN=Sstr2	A0A182Z5Q9/7e-158/A0A182Z5Q9_BIOGL Uncharacterized protein OS=Biomphalaria glabrata GN=106059232 PE=3 SV=1	PF00001/5.3E-52/7 transmembrane receptor (rhodopsin family)
G-protein coupled receptor	NA	myi:110452030/5e-71/relaxin receptor 2-like; K04307 relaxin family peptide receptor 2	snap-Backbone_780_pilon-processed-gene-2.25-mRNA-1	gi|871265437|ref|XP_012943977.1|/1.20503e-112/PREDICTED: G-protein coupled receptor GRL101-like [Aplysia californica]	P46023/1e-71/GR101_LYMST G-protein coupled receptor GRL101 OS=Lymnaea stagnalis (Great pond snail) (Helix stagnalis)	A0A182ZTL6/2e-82/A0A182ZTL6_BIOGL Uncharacterized protein OS=Biomphalaria glabrata GN=106079811 PE=4 SV=1	PS00237/-/G-protein coupled receptors family 1 signature.
G-protein coupled receptor	cellular_component:GO:0016021//integral component of membrane;molecular_function:GO:0004930//G-protein coupled receptor activity;	crg:105349066/8e-29/neuromedin-U receptor 2; K04322 cysteinyl leukotriene receptor 1	augustus-Backbone_787_pilon-processed-gene-2.37-mRNA-1	gi|524871275|ref|XP_005092412.1|/3.02209e-28/PREDICTED: CX3C chemokine receptor 1-like [Aplysia californica]	NA	A0A210QZM9/3e-28/A0A210QZM9_MIZYE Orexin receptor type 2 OS=Mizuhopecten yessoensis GN=KP79_PYT15225 PE=4 SV=1	PS50262/16.981/G-protein coupled receptors family 1 profile.
G-protein coupled receptor	NA	lak:106160504/1e-95/G-protein coupled receptor GRL101-like; K04307 relaxin family peptide receptor 2	maker-Backbone_787_pilon-snap-gene-0.24-mRNA-1	gi|908494198|ref|XP_013096472.1|/8.00984e-152/PREDICTED: G-protein coupled receptor GRL101-like [Biomphalaria glabrata]	P46023/1e-89/GR101_LYMST G-protein coupled receptor GRL101 OS=Lymnaea stagnalis (Great pond snail) (Helix stagnalis)	A0A182ZTL6/4e-147/A0A182ZTL6_BIOGL Uncharacterized protein OS=Biomphalaria glabrata GN=106079811 PE=4 SV=1	PS50262/25.668/G-protein coupled receptors family 1 profile.
G-protein coupled receptor	NA	oaa:100074078/1e-06/G-protein coupled receptor 35-like; K04276 G protein-coupled receptor 35	augustus-Backbone_791_pilon-processed-gene-0.5-mRNA-1	gi|908422717|ref|XP_013072739.1|/8.4277e-35/PREDICTED: allatostatin-A receptor-like [Biomphalaria glabrata]	A5PLE7/3e-06/GP83A_DANRE G-protein coupled receptor 183-A OS=Danio rerio (Zebrafish) (Brachydanio rerio) GN=gpr183a gpr183 zgc:165579	C5H675/1e-26/C5H675_APLCA Chemosensory receptor B OS=Aplysia californica PE=2 SV=1	PF10324/2.0E-15/Serpentine type 7TM GPCR chemoreceptor Srw
G-protein coupled receptor	cellular_component:GO:0016021//integral component of membrane;molecular_function:GO:0004930//G-protein coupled receptor activity;	lak:106180929/2e-07/neuromedin-U receptor 2-like; K04282 thyrotropin-releasing hormone receptor	maker-Backbone_797_pilon-snap-gene-0.74-mRNA-1	gi|676431437|ref|XP_009046251.1|/1.03594e-11/hypothetical protein LOTGIDRAFT_156726 [Lottia gigantea] &gt;gi|556114129|gb|ESP02781.1| hypothetical protein LOTGIDRAFT_156726 [Lottia gigantea]	NA	V4B5F6/2e-11/V4B5F6_LOTGI Uncharacterized protein OS=Lottia gigantea GN=LOTGIDRAFT_156726 PE=4 SV=1	PS50262/10.602/G-protein coupled receptors family 1 profile.
G-protein coupled receptor	NA	myi:110456898/9e-65/relaxin receptor 2-like; K04307 relaxin family peptide receptor 2	augustus-Backbone_798_pilon-processed-gene-0.1-mRNA-1	gi|524864774|ref|XP_005089221.1|/4.60386e-98/PREDICTED: uncharacterized protein LOC101854763 [Aplysia californica]	P46023/4e-56/GR101_LYMST G-protein coupled receptor GRL101 OS=Lymnaea stagnalis (Great pond snail) (Helix stagnalis)	C3Y6Z3/3e-77/C3Y6Z3_BRAFL Uncharacterized protein OS=Branchiostoma floridae GN=BRAFLDRAFT_91429 PE=4 SV=1	PF00057/1.1E-7/Low-density lipoprotein receptor domain class A
G-protein coupled receptor	NA	lak:106160504/6e-56/G-protein coupled receptor GRL101-like; K04307 relaxin family peptide receptor 2	augustus-Backbone_798_pilon-processed-gene-0.2-mRNA-1	gi|524914585|ref|XP_005112105.1|/2.1042e-76/PREDICTED: G-protein coupled receptor GRL101-like [Aplysia californica]	P46023/4e-39/GR101_LYMST G-protein coupled receptor GRL101 OS=Lymnaea stagnalis (Great pond snail) (Helix stagnalis)	W4Y9H0/2e-65/W4Y9H0_STRPU Uncharacterized protein OS=Strongylocentrotus purpuratus PE=4 SV=1	PS50068/8.825/LDL-receptor class A (LDLRA) domain profile.
G-protein coupled receptor	NA	myi:110456898/1e-64/relaxin receptor 2-like; K04307 relaxin family peptide receptor 2	augustus-Backbone_801_pilon-processed-gene-0.11-mRNA-1	gi|871275547|ref|XP_012945963.1|/1.08925e-96/PREDICTED: G-protein coupled receptor GRL101-like [Aplysia californica]	P46023/4e-56/GR101_LYMST G-protein coupled receptor GRL101 OS=Lymnaea stagnalis (Great pond snail) (Helix stagnalis)	C3Y6Z3/5e-78/C3Y6Z3_BRAFL Uncharacterized protein OS=Branchiostoma floridae GN=BRAFLDRAFT_91429 PE=4 SV=1	SM00192/4.5E-8/--
G-protein coupled receptor	NA	lak:106160504/2e-56/G-protein coupled receptor GRL101-like; K04307 relaxin family peptide receptor 2	augustus-Backbone_801_pilon-processed-gene-0.13-mRNA-1	gi|524914585|ref|XP_005112105.1|/1.62594e-78/PREDICTED: G-protein coupled receptor GRL101-like [Aplysia californica]	P46023/7e-40/GR101_LYMST G-protein coupled receptor GRL101 OS=Lymnaea stagnalis (Great pond snail) (Helix stagnalis)	W4Y9H0/1e-65/W4Y9H0_STRPU Uncharacterized protein OS=Strongylocentrotus purpuratus PE=4 SV=1	PS50068/8.825/LDL-receptor class A (LDLRA) domain profile.
G-protein coupled receptor	cellular_component:GO:0016021//integral component of membrane;molecular_function:GO:0008502//melatonin receptor activity;	ncc:104958657/2e-07/probable G-protein coupled receptor 21; K04318 G protein-coupled receptor 21	augustus-Backbone_803_pilon-processed-gene-1.1-mRNA-1	gi|405962352|gb|EKC28042.1|/1.43146e-20/Dipeptidyl-peptidase 2 [Crassostrea gigas]	NA	K1PUR0/2e-20/K1PUR0_CRAGI Dipeptidyl-peptidase 2 OS=Crassostrea gigas GN=CGI_10008088 PE=4 SV=1	PS50262/9.158/G-protein coupled receptors family 1 profile.
G-protein coupled receptor	NA	sko:102803184/7e-24/G-protein coupled receptor GRL101-like; K04307 relaxin family peptide receptor 2	snap-Backbone_806_pilon-processed-gene-1.63-mRNA-1	gi|871275547|ref|XP_012945963.1|/1.13796e-45/PREDICTED: G-protein coupled receptor GRL101-like [Aplysia californica]	Q91ZZ5/9e-24/RXFP2_MOUSE Relaxin receptor 2 (G-protein coupled receptor 106) (G-protein coupled receptor affecting testicular descent) (Leucine-rich repeat-containing G-protein coupled receptor 8) (Relaxin family peptide receptor 2) OS=Mus musculus (Mouse) GN=Rxfp2 Gpr106 Great Lgr8	A0A182ZTL6/1e-36/A0A182ZTL6_BIOGL Uncharacterized protein OS=Biomphalaria glabrata GN=106079811 PE=4 SV=1	PS01209/-/LDL-receptor class A (LDLRA) domain signature.
G-protein coupled receptor	NA	ipu:108266290/8e-14/titin-like; K12567 titin [EC:2.7.11.1]	maker-Backbone_815_pilon-augustus-gene-2.83-mRNA-1	gi|260783878|ref|XP_002586998.1|/2.62284e-22/hypothetical protein BRAFLDRAFT_241665 [Branchiostoma floridae] &gt;gi|229272131|gb|EEN43009.1| hypothetical protein BRAFLDRAFT_241665, partial [Branchiostoma floridae]	NA	C3ZWU0/4e-22/C3ZWU0_BRAFL Uncharacterized protein (Fragment) OS=Branchiostoma floridae GN=BRAFLDRAFT_241665 PE=4 SV=1	PS50262/8.977/G-protein coupled receptors family 1 profile.
G-protein coupled receptor	NA	crg:105349066/5e-24/neuromedin-U receptor 2; K04322 cysteinyl leukotriene receptor 1	augustus-Backbone_816_pilon-processed-gene-0.1-mRNA-1	NA	NA	K1P9R6/5e-23/K1P9R6_CRAGI Uncharacterized protein OS=Crassostrea gigas GN=CGI_10005970 PE=4 SV=1	PS50262/12.066/G-protein coupled receptors family 1 profile.
G-protein coupled receptor	NA	sko:102803184/4e-06/G-protein coupled receptor GRL101-like; K04307 relaxin family peptide receptor 2	augustus-Backbone_816_pilon-processed-gene-0.6-mRNA-1	gi|908494198|ref|XP_013096472.1|/1.9463e-07/PREDICTED: G-protein coupled receptor GRL101-like [Biomphalaria glabrata]	NA	NA	SM00192/0.0048/--
G-protein coupled receptor	NA	sko:102803184/5e-24/G-protein coupled receptor GRL101-like; K04307 relaxin family peptide receptor 2	augustus-Backbone_816_pilon-processed-gene-0.9-mRNA-1	gi|871216099|ref|XP_012935010.1|/4.16993e-25/PREDICTED: G-protein coupled receptor GRL101-like [Aplysia californica]	Q5R5V8/2e-13/RXFP1_PONAB Relaxin receptor 1 (Relaxin family peptide receptor 1) OS=Pongo abelii (Sumatran orangutan) (Pongo pygmaeus abelii) GN=RXFP1	A0A182ZTL6/2e-24/A0A182ZTL6_BIOGL Uncharacterized protein OS=Biomphalaria glabrata GN=106079811 PE=4 SV=1	SM00192/9.5E-5/--
G-protein coupled receptor	NA	crg:105341989/5e-38/relaxin receptor 2 isoform X1; K04307 relaxin family peptide receptor 2	augustus-Backbone_817_pilon-processed-gene-0.3-mRNA-1	gi|871275547|ref|XP_012945963.1|/6.31642e-63/PREDICTED: G-protein coupled receptor GRL101-like [Aplysia californica]	P46023/6e-32/GR101_LYMST G-protein coupled receptor GRL101 OS=Lymnaea stagnalis (Great pond snail) (Helix stagnalis)	A0A182ZTL6/4e-52/A0A182ZTL6_BIOGL Uncharacterized protein OS=Biomphalaria glabrata GN=106079811 PE=4 SV=1	PR00237/7.0E-9/Rhodopsin-like GPCR superfamily signature
G-protein coupled receptor	cellular_component:GO:0016021//integral component of membrane;molecular_function:GO:0004930//G-protein coupled receptor activity;	lak:106155558/1e-24/G-protein coupled receptor GRL101-like; K04307 relaxin family peptide receptor 2	augustus-Backbone_817_pilon-processed-gene-0.7-mRNA-1	gi|908404198|ref|XP_013082595.1|/9.10317e-33/PREDICTED: G-protein coupled receptor GRL101-like [Biomphalaria glabrata]	P46023/4e-16/GR101_LYMST G-protein coupled receptor GRL101 OS=Lymnaea stagnalis (Great pond snail) (Helix stagnalis)	A0A210Q236/4e-30/A0A210Q236_MIZYE G-protein coupled receptor GRL101 OS=Mizuhopecten yessoensis GN=KP79_PYT10892 PE=4 SV=1	SM00192/0.098/--
G-protein coupled receptor	NA	myi:110457540/2e-29/latrophilin receptor-like protein A; K04593 latrophilin 2	augustus-Backbone_825_pilon-processed-gene-1.17-mRNA-1	gi|871205965|ref|XP_012935890.1|/6.03862e-38/PREDICTED: LOW QUALITY PROTEIN: uncharacterized protein LOC106011298 [Aplysia californica]	Q95NT6/6e-13/MTH2_DROYA G-protein coupled receptor Mth2 (Protein methuselah-2) OS=Drosophila yakuba (Fruit fly) GN=mth2	V4AYQ0/1e-35/V4AYQ0_LOTGI Uncharacterized protein (Fragment) OS=Lottia gigantea GN=LOTGIDRAFT_74150 PE=4 SV=1	PS50261/13.426/G-protein coupled receptors family 2 profile 2.
G-protein coupled receptor	cellular_component:GO:0016021//integral component of membrane;molecular_function:GO:0004930//G-protein coupled receptor activity;	crg:105349066/1e-73/neuromedin-U receptor 2; K04322 cysteinyl leukotriene receptor 1	augustus-Backbone_830_pilon-processed-gene-3.5-mRNA-1	gi|524871275|ref|XP_005092412.1|/5.00168e-78/PREDICTED: CX3C chemokine receptor 1-like [Aplysia californica]	Q9VZW5/2e-14/FMAR_DROME FMRFamide receptor (DFR) (DrmFMRFa-R) (Larval opioid receptor) OS=Drosophila melanogaster (Fruit fly) GN=FR FMRFaR CG2114	A0A210QZM9/3e-76/A0A210QZM9_MIZYE Orexin receptor type 2 OS=Mizuhopecten yessoensis GN=KP79_PYT15225 PE=4 SV=1	PS50262/24.183/G-protein coupled receptors family 1 profile.
G-protein coupled receptor	NA	myi:110449139/4e-23/FMRFamide receptor-like; K04282 thyrotropin-releasing hormone receptor	augustus-Backbone_842_pilon-processed-gene-0.2-mRNA-1	gi|908416703|ref|XP_013069620.1|/1.28421e-29/PREDICTED: CX3C chemokine receptor 1-like [Biomphalaria glabrata]	Q2NNR5/4e-09/CLTR1_CAVPO Cysteinyl leukotriene receptor 1 (CysLTR1) (Cysteinyl leukotriene D4 receptor) (LTD4 receptor) OS=Cavia porcellus (Guinea pig) GN=CYSLTR1	A0A182Z287/3e-28/A0A182Z287_BIOGL Uncharacterized protein OS=Biomphalaria glabrata PE=4 SV=1	PS50262/21.254/G-protein coupled receptors family 1 profile.
G-protein coupled receptor	biological_process:GO:0051607//defense response to virus;cellular_component:GO:0005739//mitochondrion;molecular_function:GO:0004871//signal transducer activity;	crg:105323828/3e-70/uncharacterized protein LOC105323828; K21754 BTB/POZ domain-containing protein KCTD1/15	maker-Backbone_842_pilon-augustus-gene-0.29-mRNA-1	gi|762165792|ref|XP_011421214.1|/1.78719e-69/PREDICTED: uncharacterized protein LOC105323828 [Crassostrea gigas]	Q8WSR4/7e-09/ITPR_PATPE "Inositol 1,4,5-trisphosphate receptor (ApIP3R)" OS=Patiria pectinifera (Starfish) (Asterina pectinifera) GN=IP3R	A0A0L8HFK6/1e-59/A0A0L8HFK6_OCTBM Uncharacterized protein OS=Octopus bimaculoides GN=OCBIM_22016605mg PE=4 SV=1	PS50262/16.821/G-protein coupled receptors family 1 profile.
G-protein coupled receptor	NA	myi:110449139/1e-18/FMRFamide receptor-like; K04282 thyrotropin-releasing hormone receptor	maker-Backbone_846_pilon-snap-gene-1.116-mRNA-1	gi|443706187|gb|ELU02369.1|/8.68993e-24/hypothetical protein CAPTEDRAFT_205919 [Capitella teleta]	Q11082/2e-10/YT66_CAEEL Probable G-protein coupled receptor B0563.6 OS=Caenorhabditis elegans GN=B0563.6	R7U8R6/1e-23/R7U8R6_CAPTE Uncharacterized protein OS=Capitella teleta GN=CAPTEDRAFT_205919 PE=3 SV=1	PS50262/17.162/G-protein coupled receptors family 1 profile.
G-protein coupled receptor	cellular_component:GO:0016021//integral component of membrane;GO:0005886//plasma membrane;molecular_function:GO:0004930//G-protein coupled receptor activity;	myi:110452574/0.0/metabotropic glutamate receptor 1-like; K04603 metabotropic glutamate receptor 1	maker-Backbone_846_pilon-snap-gene-1.128-mRNA-1	gi|676465067|ref|XP_009057124.1|/0/hypothetical protein LOTGIDRAFT_121187, partial [Lottia gigantea] &gt;gi|556103551|gb|ESO92203.1| hypothetical protein LOTGIDRAFT_121187, partial [Lottia gigantea]	P31424/2e-129/GRM5_RAT Metabotropic glutamate receptor 5 (mGluR5) OS=Rattus norvegicus (Rat) GN=Grm5 Gprc1e Mglur5	V3ZLE8/0.0/V3ZLE8_LOTGI Uncharacterized protein (Fragment) OS=Lottia gigantea GN=LOTGIDRAFT_121187 PE=3 SV=1	PF07562/2.3E-12/Nine Cysteines Domain of family 3 GPCR
G-protein coupled receptor	NA	nle:100585170/2e-07/AVPR1A; arginine vasopressin receptor 1A; K04226 arginine vasopressin receptor 1A	augustus-Backbone_859_pilon-processed-gene-0.9-mRNA-1	gi|443695629|gb|ELT96495.1|/6.19344e-10/hypothetical protein CAPTEDRAFT_216026 [Capitella teleta]	P37288/8e-07/V1AR_HUMAN Vasopressin V1a receptor (V1aR) (AVPR V1a) (Antidiuretic hormone receptor 1a) (Vascular/hepatic-type arginine vasopressin receptor) OS=Homo sapiens (Human) GN=AVPR1A AVPR1	R7TZX4/1e-09/R7TZX4_CAPTE Uncharacterized protein OS=Capitella teleta GN=CAPTEDRAFT_216026 PE=3 SV=1	PS50262/11.384/G-protein coupled receptors family 1 profile.
G-protein coupled receptor	cellular_component:GO:0016021//integral component of membrane;molecular_function:GO:0004930//G-protein coupled receptor activity;	crg:105349066/2e-26/neuromedin-U receptor 2; K04322 cysteinyl leukotriene receptor 1	maker-Backbone_859_pilon-snap-gene-0.117-mRNA-1	gi|919072993|ref|XP_013417727.1|/3.19414e-26/PREDICTED: growth hormone secretagogue receptor type 1-like [Lingula anatina]	Q9VZW5/8e-06/FMAR_DROME FMRFamide receptor (DFR) (DrmFMRFa-R) (Larval opioid receptor) OS=Drosophila melanogaster (Fruit fly) GN=FR FMRFaR CG2114	A0A1S3K5D9/5e-26/A0A1S3K5D9_LINUN growth hormone secretagogue receptor type 1-like OS=Lingula unguis GN=LOC106178908 PE=3 SV=1	PS50262/16.981/G-protein coupled receptors family 1 profile.
G-protein coupled receptor	NA	lak:106156724/3e-79/G-protein coupled receptor GRL101-like; K04307 relaxin family peptide receptor 2	augustus-Backbone_863_pilon-processed-gene-0.13-mRNA-1	gi|524914585|ref|XP_005112105.1|/1.16262e-132/PREDICTED: G-protein coupled receptor GRL101-like [Aplysia californica]	P46023/5e-79/GR101_LYMST G-protein coupled receptor GRL101 OS=Lymnaea stagnalis (Great pond snail) (Helix stagnalis)	A0A182ZTL6/2e-100/A0A182ZTL6_BIOGL Uncharacterized protein OS=Biomphalaria glabrata GN=106079811 PE=4 SV=1	PF13855/2.0E-7/Leucine rich repeat
G-protein coupled receptor	NA	obi:106867239/5e-118/G-protein coupled receptor 54-like; K08378 G protein-coupled receptor 103	snap-Backbone_864_pilon-processed-gene-4.33-mRNA-1	gi|676429657|ref|XP_009045672.1|/1.0044e-139/hypothetical protein LOTGIDRAFT_171228 [Lottia gigantea] &gt;gi|556114932|gb|ESP03584.1| hypothetical protein LOTGIDRAFT_171228 [Lottia gigantea]	P70031/9e-41/CCKAR_XENLA Cholecystokinin receptor (CCK-XLR) OS=Xenopus laevis (African clawed frog) GN=cckar	V4AHP4/2e-139/V4AHP4_LOTGI Uncharacterized protein OS=Lottia gigantea GN=LOTGIDRAFT_171228 PE=3 SV=1	PR01012/5.3E-5/Neuropeptide Y receptor signature
G-protein coupled receptor	NA	sko:102806551/1e-10/muscarinic acetylcholine receptor M5-like; K04131 muscarinic acetylcholine receptor M3	snap-Backbone_864_pilon-processed-gene-4.36-mRNA-1	gi|585657373|ref|XP_006815827.1|/6.01172e-10/PREDICTED: muscarinic acetylcholine receptor M5-like [Saccoglossus kowalevskii]	P35348/1e-10/ADA1A_HUMAN Alpha-1A adrenergic receptor (Alpha-1A adrenoreceptor) (Alpha-1A adrenoceptor) (Alpha-1C adrenergic receptor) (Alpha-adrenergic receptor 1c) OS=Homo sapiens (Human) GN=ADRA1A ADRA1C	F6QIJ0/1e-08/F6QIJ0_CALJA Adrenoceptor alpha 1A OS=Callithrix jacchus GN=ADRA1A PE=3 SV=1	PS00237/-/G-protein coupled receptors family 1 signature.
G-protein coupled receptor	cellular_component:GO:0016021//integral component of membrane;molecular_function:GO:0004930//G-protein coupled receptor activity;	crg:105349066/2e-39/neuromedin-U receptor 2; K04322 cysteinyl leukotriene receptor 1	augustus-Backbone_869_pilon-processed-gene-0.2-mRNA-1	gi|908416703|ref|XP_013069620.1|/2.07224e-54/PREDICTED: CX3C chemokine receptor 1-like [Biomphalaria glabrata]	Q2NNR5/4e-10/CLTR1_CAVPO Cysteinyl leukotriene receptor 1 (CysLTR1) (Cysteinyl leukotriene D4 receptor) (LTD4 receptor) OS=Cavia porcellus (Guinea pig) GN=CYSLTR1	A0A182Z287/2e-51/A0A182Z287_BIOGL Uncharacterized protein OS=Biomphalaria glabrata PE=4 SV=1	PF00001/1.3E-13/7 transmembrane receptor (rhodopsin family)
G-protein coupled receptor	biological_process:GO:0006352//DNA-templated transcription, initiation;molecular_function:GO:0003677//DNA binding;	sanh:107667510/1e-14/adhesion G-protein coupled receptor F1-like; K08458 G protein-coupled receptor 116	snap-Backbone_869_pilon-processed-gene-0.20-mRNA-1	gi|646718206|gb|KDR20767.1|/9.4651e-26/Dynein heavy chain-like protein [Zootermopsis nevadensis]	P13813/2e-09/110KD_PLAKN 110 kDa antigen (PK110) (Fragment) OS=Plasmodium knowlesi	A0A067RAE7/2e-25/A0A067RAE7_ZOONE Dynein heavy chain-like protein OS=Zootermopsis nevadensis GN=L798_05010 PE=4 SV=1	NA
G-protein coupled receptor	NA	sko:102803184/1e-08/G-protein coupled receptor GRL101-like; K04307 relaxin family peptide receptor 2	snap-Backbone_869_pilon-processed-gene-1.36-mRNA-1	gi|908494198|ref|XP_013096472.1|/2.64776e-15/PREDICTED: G-protein coupled receptor GRL101-like [Biomphalaria glabrata]	P98163/7e-11/YL_DROME Putative vitellogenin receptor (Protein yolkless) (YL) OS=Drosophila melanogaster (Fruit fly) GN=yl CG1372	A0A182ZTL6/3e-13/A0A182ZTL6_BIOGL Uncharacterized protein OS=Biomphalaria glabrata GN=106079811 PE=4 SV=1	PS50068/11.113/LDL-receptor class A (LDLRA) domain profile.
G-protein coupled receptor	cellular_component:GO:0016021//integral component of membrane;molecular_function:GO:0004930//G-protein coupled receptor activity;	crg:105349066/6e-23/neuromedin-U receptor 2; K04322 cysteinyl leukotriene receptor 1	maker-Backbone_874_pilon-snap-gene-4.67-mRNA-1	gi|524871275|ref|XP_005092412.1|/7.20871e-27/PREDICTED: CX3C chemokine receptor 1-like [Aplysia californica]	Q23497/1e-09/NPR9_CAEEL Galanin-like G-protein coupled receptor npr-9 (Probable neuropeptide receptor 9) OS=Caenorhabditis elegans GN=npr-9 ZK455.3	A0A210QZM9/2e-25/A0A210QZM9_MIZYE Orexin receptor type 2 OS=Mizuhopecten yessoensis GN=KP79_PYT15225 PE=4 SV=1	PS50262/17.643/G-protein coupled receptors family 1 profile.
G-protein coupled receptor	NA	sgh:107570614/1e-34/sodium- and chloride-dependent GABA transporter 3-like; K05039 solute carrier family 6 (neurotransmitter transporter, GABA) member 6/8/11/12/13	maker-Backbone_874_pilon-snap-gene-4.70-mRNA-1	gi|156398132|ref|XP_001638043.1|/4.70602e-126/predicted protein [Nematostella vectensis] &gt;gi|156225160|gb|EDO45980.1| predicted protein [Nematostella vectensis]	Q11082/3e-10/YT66_CAEEL Probable G-protein coupled receptor B0563.6 OS=Caenorhabditis elegans GN=B0563.6	H3APT7/2e-147/H3APT7_LATCH Uncharacterized protein OS=Latimeria chalumnae PE=4 SV=1	PF00001/1.0E-7/7 transmembrane receptor (rhodopsin family)
G-protein coupled receptor	NA	sko:102803184/2e-15/G-protein coupled receptor GRL101-like; K04307 relaxin family peptide receptor 2	maker-Backbone_875_pilon-augustus-gene-0.24-mRNA-1	gi|17529698|gb|AAL40415.1|AF369891_4/1.25484e-29/endonuclease/reverse transcriptase [Branchiostoma floridae]	Q8WXD0/1e-08/RXFP2_HUMAN Relaxin receptor 2 (G-protein coupled receptor 106) (G-protein coupled receptor affecting testicular descent) (Leucine-rich repeat-containing G-protein coupled receptor 8) (Relaxin family peptide receptor 2) OS=Homo sapiens (Human) GN=RXFP2 GPR106 GREAT LGR8	W4ZFN2/5e-30/W4ZFN2_STRPU Uncharacterized protein OS=Strongylocentrotus purpuratus PE=4 SV=1	PR00261/3.2E-5/Low density lipoprotein (LDL) receptor signature
G-protein coupled receptor	cellular_component:GO:0016021//integral component of membrane;molecular_function:GO:0004930//G-protein coupled receptor activity;	crg:105349066/3e-59/neuromedin-U receptor 2; K04322 cysteinyl leukotriene receptor 1	snap-Backbone_875_pilon-processed-gene-0.15-mRNA-1	gi|405952719|gb|EKC20497.1|/1.49732e-58/hypothetical protein CGI_10005970 [Crassostrea gigas]	Q11082/1e-08/YT66_CAEEL Probable G-protein coupled receptor B0563.6 OS=Caenorhabditis elegans GN=B0563.6	K1P9R6/3e-58/K1P9R6_CRAGI Uncharacterized protein OS=Crassostrea gigas GN=CGI_10005970 PE=4 SV=1	PS50262/21.916/G-protein coupled receptors family 1 profile.
G-protein coupled receptor	NA	lak:106156724/5e-80/G-protein coupled receptor GRL101-like; K04307 relaxin family peptide receptor 2	augustus-Backbone_879_pilon-processed-gene-0.5-mRNA-1	gi|524914585|ref|XP_005112105.1|/8.08954e-137/PREDICTED: G-protein coupled receptor GRL101-like [Aplysia californica]	P46023/7e-79/GR101_LYMST G-protein coupled receptor GRL101 OS=Lymnaea stagnalis (Great pond snail) (Helix stagnalis)	A0A182ZTL6/4e-116/A0A182ZTL6_BIOGL Uncharacterized protein OS=Biomphalaria glabrata GN=106079811 PE=4 SV=1	PS50068/10.762/LDL-receptor class A (LDLRA) domain profile.
G-protein coupled receptor	cellular_component:GO:0016021//integral component of membrane;molecular_function:GO:0001609//G-protein coupled adenosine receptor activity;	myi:110450467/3e-77/adenosine receptor A3-like; K04266 adenosine receptor A2a	augustus-Backbone_883_pilon-processed-gene-0.6-mRNA-1	gi|762156171|ref|XP_011416207.1|/1.71642e-72/PREDICTED: adenosine receptor A2b-like [Crassostrea gigas] &gt;gi|762156173|ref|XP_011416208.1| PREDICTED: adenosine receptor A2b-like [Crassostrea gigas] &gt;gi|762156175|ref|XP_011416209.1| PREDICTED: adenosine receptor A2b-like [Crassostrea gigas]	P29275/4e-48/AA2BR_HUMAN Adenosine receptor A2b OS=Homo sapiens (Human) GN=ADORA2B	A0A0L8H4W7/2e-68/A0A0L8H4W7_OCTBM Uncharacterized protein OS=Octopus bimaculoides GN=OCBIM_22022447mg PE=4 SV=1	PS00237/-/G-protein coupled receptors family 1 signature.
G-protein coupled receptor	cellular_component:GO:0016021//integral component of membrane;molecular_function:GO:0001609//G-protein coupled adenosine receptor activity;	myi:110450467/1e-104/adenosine receptor A3-like; K04266 adenosine receptor A2a	maker-Backbone_883_pilon-snap-gene-0.31-mRNA-1	gi|961100981|ref|XP_014775418.1|/1.06439e-94/PREDICTED: adenosine receptor A2b-like [Octopus bimaculoides] &gt;gi|918314519|gb|KOF84232.1| hypothetical protein OCBIM_22022447mg [Octopus bimaculoides]	P29275/7e-66/AA2BR_HUMAN Adenosine receptor A2b OS=Homo sapiens (Human) GN=ADORA2B	A0A0L8H4W7/2e-94/A0A0L8H4W7_OCTBM Uncharacterized protein OS=Octopus bimaculoides GN=OCBIM_22022447mg PE=4 SV=1	PS50262/42.739/G-protein coupled receptors family 1 profile.
G-protein coupled receptor	cellular_component:GO:0016021//integral component of membrane;molecular_function:GO:0004930//G-protein coupled receptor activity;	myi:110465812/1e-18/orexin receptor type 2-like; K04194 cholecystokinin A receptor	augustus-Backbone_884_pilon-processed-gene-1.27-mRNA-1	gi|524877931|ref|XP_005095660.1|/2.23879e-38/PREDICTED: somatostatin receptor type 2-like [Aplysia californica]	P97295/9e-06/NPY2R_MOUSE Neuropeptide Y receptor type 2 (NPY2-R) (NPY-Y2 receptor) (Y2 receptor) OS=Mus musculus (Mouse) GN=Npy2r	A0A0B7AIL5/6e-39/A0A0B7AIL5_9EUPU Uncharacterized protein OS=Arion vulgaris GN=ORF122047 PE=3 SV=1	PS50262/12.387/G-protein coupled receptors family 1 profile.
G-protein coupled receptor	NA	crg:109617690/5e-06/G-protein coupled receptor daf-38-like; K04194 cholecystokinin A receptor	augustus-Backbone_884_pilon-processed-gene-1.28-mRNA-1	gi|908484697|ref|XP_013093194.1|/2.41797e-28/PREDICTED: fMet-Leu-Phe receptor-like [Biomphalaria glabrata]	NA	A0A0B7AIL5/2e-30/A0A0B7AIL5_9EUPU Uncharacterized protein OS=Arion vulgaris GN=ORF122047 PE=3 SV=1	PS50262/11.425/G-protein coupled receptors family 1 profile.
G-protein coupled receptor	cellular_component:GO:0016021//integral component of membrane;molecular_function:GO:0004930//G-protein coupled receptor activity;	obi:106871697/7e-19/histamine H3 receptor-like; K04151 histamine receptor H3	maker-Backbone_884_pilon-snap-gene-0.39-mRNA-1	gi|929311734|ref|XP_014033604.1|/3.39976e-59/PREDICTED: uncharacterized protein LOC106588768 isoform X2 [Salmo salar] &gt;gi|929311736|ref|XP_014033605.1| PREDICTED: uncharacterized protein LOC106588768 isoform X3 [Salmo salar] &gt;gi|929311738|ref|XP_014033606.1| PREDICTED: uncharacterized protein LOC106588768 isoform X4 [Salmo salar]	NA	A0A1S3Q147/6e-59/A0A1S3Q147_SALSA uncharacterized protein LOC106588768 isoform X2 OS=Salmo salar GN=LOC106588768 PE=4 SV=1	PR00237/1.0E-7/Rhodopsin-like GPCR superfamily signature
G-protein coupled receptor	cellular_component:GO:0016021//integral component of membrane;molecular_function:GO:0004930//G-protein coupled receptor activity;	crg:105349066/3e-30/neuromedin-U receptor 2; K04322 cysteinyl leukotriene receptor 1	maker-Backbone_886_pilon-snap-gene-0.6-mRNA-1	gi|405952719|gb|EKC20497.1|/1.60484e-29/hypothetical protein CGI_10005970 [Crassostrea gigas]	Q11082/7e-07/YT66_CAEEL Probable G-protein coupled receptor B0563.6 OS=Caenorhabditis elegans GN=B0563.6	A0A210QZM9/4e-33/A0A210QZM9_MIZYE Orexin receptor type 2 OS=Mizuhopecten yessoensis GN=KP79_PYT15225 PE=4 SV=1	PS50262/16.4/G-protein coupled receptors family 1 profile.
G-protein coupled receptor	NA	sasa:106565893/3e-06/neuromedin-U receptor 2-like; K05052 neuromedin U receptor 1	augustus-Backbone_895_pilon-processed-gene-0.21-mRNA-1	gi|524911009|ref|XP_005110376.1|/1.92426e-31/PREDICTED: tachykinin-like peptides receptor 86C [Aplysia californica]	NA	C5H877/8e-22/C5H877_APLCA Chemosensory receptor A OS=Aplysia californica PE=2 SV=1	PS50262/15.677/G-protein coupled receptors family 1 profile.
G-protein coupled receptor	cellular_component:GO:0016021//integral component of membrane;molecular_function:GO:0004930//G-protein coupled receptor activity;	crg:105349066/5e-24/neuromedin-U receptor 2; K04322 cysteinyl leukotriene receptor 1	augustus-Backbone_900_pilon-processed-gene-0.24-mRNA-1	gi|908416703|ref|XP_013069620.1|/2.4232e-28/PREDICTED: CX3C chemokine receptor 1-like [Biomphalaria glabrata]	NA	A0A182Z287/6e-27/A0A182Z287_BIOGL Uncharacterized protein OS=Biomphalaria glabrata PE=4 SV=1	PR00237/8.9E-5/Rhodopsin-like GPCR superfamily signature
G-protein coupled receptor	cellular_component:GO:0016021//integral component of membrane;molecular_function:GO:0004930//G-protein coupled receptor activity;	crg:105349066/4e-50/neuromedin-U receptor 2; K04322 cysteinyl leukotriene receptor 1	augustus-Backbone_900_pilon-processed-gene-0.42-mRNA-1	gi|524872743|ref|XP_005093128.1|/9.04792e-52/PREDICTED: probable G-protein coupled receptor 139 [Aplysia californica]	D4A7K7/2e-09/GP183_RAT G-protein coupled receptor 183 (Epstein-Barr virus-induced G-protein coupled receptor 2) (EBI2) (EBV-induced G-protein coupled receptor 2) OS=Rattus norvegicus (Rat) GN=Gpr183 Ebi2	A0A1S3K5D9/8e-51/A0A1S3K5D9_LINUN growth hormone secretagogue receptor type 1-like OS=Lingula unguis GN=LOC106178908 PE=3 SV=1	PR00237/3.2E-13/Rhodopsin-like GPCR superfamily signature
G-protein coupled receptor	NA	myi:110452030/3e-89/relaxin receptor 2-like; K04307 relaxin family peptide receptor 2	maker-Backbone_902_pilon-snap-gene-0.89-mRNA-1	gi|524914585|ref|XP_005112105.1|/5.45011e-143/PREDICTED: G-protein coupled receptor GRL101-like [Aplysia californica]	P46023/6e-82/GR101_LYMST G-protein coupled receptor GRL101 OS=Lymnaea stagnalis (Great pond snail) (Helix stagnalis)	A0A182ZTL6/3e-118/A0A182ZTL6_BIOGL Uncharacterized protein OS=Biomphalaria glabrata GN=106079811 PE=4 SV=1	PF00001/7.7E-19/7 transmembrane receptor (rhodopsin family)
G-protein coupled receptor	NA	lak:106160504/3e-95/G-protein coupled receptor GRL101-like; K04307 relaxin family peptide receptor 2	maker-Backbone_903_pilon-snap-gene-0.3-mRNA-1	gi|908494198|ref|XP_013096472.1|/5.18275e-151/PREDICTED: G-protein coupled receptor GRL101-like [Biomphalaria glabrata]	P46023/3e-89/GR101_LYMST G-protein coupled receptor GRL101 OS=Lymnaea stagnalis (Great pond snail) (Helix stagnalis)	A0A182ZTL6/2e-147/A0A182ZTL6_BIOGL Uncharacterized protein OS=Biomphalaria glabrata GN=106079811 PE=4 SV=1	PS50262/25.668/G-protein coupled receptors family 1 profile.
G-protein coupled receptor	NA	myi:110449136/3e-09/allatostatin-A receptor-like isoform X1; K04194 cholecystokinin A receptor	augustus-Backbone_905_pilon-processed-gene-0.8-mRNA-1	gi|908432292|ref|XP_013076281.1|/4.1639e-57/PREDICTED: FMRFamide receptor-like [Biomphalaria glabrata]	Q9VZW5/3e-14/FMAR_DROME FMRFamide receptor (DFR) (DrmFMRFa-R) (Larval opioid receptor) OS=Drosophila melanogaster (Fruit fly) GN=FR FMRFaR CG2114	A0A0K0PUU4/8e-21/A0A0K0PUU4_PLADU Orphan G-protein coupled receptor 28 OS=Platynereis dumerilii PE=2 SV=1	PF10328/4.2E-6/Serpentine type 7TM GPCR chemoreceptor Srx
G-protein coupled receptor	cellular_component:GO:0016021//integral component of membrane;molecular_function:GO:0004930//G-protein coupled receptor activity;	lak:106162945/1e-37/FMRFamide receptor-like; K08428 G protein-coupled receptor 139	maker-Backbone_905_pilon-augustus-gene-1.31-mRNA-1	gi|676496839|ref|XP_009067346.1|/1.53711e-101/hypothetical protein LOTGIDRAFT_66365, partial [Lottia gigantea] &gt;gi|556093304|gb|ESO81957.1| hypothetical protein LOTGIDRAFT_66365, partial [Lottia gigantea]	Q9VZW5/2e-51/FMAR_DROME FMRFamide receptor (DFR) (DrmFMRFa-R) (Larval opioid receptor) OS=Drosophila melanogaster (Fruit fly) GN=FR FMRFaR CG2114	V3ZD56/3e-101/V3ZD56_LOTGI Uncharacterized protein (Fragment) OS=Lottia gigantea GN=LOTGIDRAFT_66365 PE=4 SV=1	PS50262/31.886/G-protein coupled receptors family 1 profile.
G-protein coupled receptor	cellular_component:GO:0016021//integral component of membrane;molecular_function:GO:0004930//G-protein coupled receptor activity;	myi:110449139/1e-37/FMRFamide receptor-like; K04282 thyrotropin-releasing hormone receptor	snap-Backbone_906_pilon-processed-gene-0.31-mRNA-1	gi|908416703|ref|XP_013069620.1|/2.44493e-37/PREDICTED: CX3C chemokine receptor 1-like [Biomphalaria glabrata]	Q9ESQ4/4e-08/NMUR2_RAT Neuromedin-U receptor 2 (NMU-R2) (G-protein coupled receptor TGR-1) (G-protein-coupled receptor FM-4) OS=Rattus norvegicus (Rat) GN=Nmur2 Tgr1	A0A182Z287/3e-35/A0A182Z287_BIOGL Uncharacterized protein OS=Biomphalaria glabrata PE=4 SV=1	PF00001/2.3E-14/7 transmembrane receptor (rhodopsin family)
G-protein coupled receptor	cellular_component:GO:0016021//integral component of membrane;molecular_function:GO:0004930//G-protein coupled receptor activity;	crg:105349066/2e-30/neuromedin-U receptor 2; K04322 cysteinyl leukotriene receptor 1	maker-Backbone_909_pilon-snap-gene-0.47-mRNA-1	gi|405952719|gb|EKC20497.1|/1.23545e-29/hypothetical protein CGI_10005970 [Crassostrea gigas]	P32303/3e-08/AGTRA_XENLA "Type-1 angiotensin II receptor A (xAT) (Angiotensin 2 receptor, type 1-A) (Angiotensin II receptor, type 1-A)" OS=Xenopus laevis (African clawed frog) GN=agtr1-a	A0A210QZM9/7e-36/A0A210QZM9_MIZYE Orexin receptor type 2 OS=Mizuhopecten yessoensis GN=KP79_PYT15225 PE=4 SV=1	PR00237/3.9E-7/Rhodopsin-like GPCR superfamily signature
G-protein coupled receptor	NA	myi:110452030/2e-95/relaxin receptor 2-like; K04307 relaxin family peptide receptor 2	maker-Backbone_910_pilon-snap-gene-0.37-mRNA-1	gi|524914585|ref|XP_005112105.1|/1.02159e-158/PREDICTED: G-protein coupled receptor GRL101-like [Aplysia californica]	P46023/2e-86/GR101_LYMST G-protein coupled receptor GRL101 OS=Lymnaea stagnalis (Great pond snail) (Helix stagnalis)	A0A182ZTL6/6e-139/A0A182ZTL6_BIOGL Uncharacterized protein OS=Biomphalaria glabrata GN=106079811 PE=4 SV=1	PS51450/4.57/Leucine-rich repeat profile.
G-protein coupled receptor	NA	myi:110462978/1e-71/relaxin receptor 2-like isoform X1; K04307 relaxin family peptide receptor 2	augustus-Backbone_911_pilon-processed-gene-0.21-mRNA-1	gi|871275547|ref|XP_012945963.1|/1.2605e-89/PREDICTED: G-protein coupled receptor GRL101-like [Aplysia californica]	P46023/6e-58/GR101_LYMST G-protein coupled receptor GRL101 OS=Lymnaea stagnalis (Great pond snail) (Helix stagnalis)	A0A210R3H7/3e-73/A0A210R3H7_MIZYE Uncharacterized protein OS=Mizuhopecten yessoensis GN=KP79_PYT00222 PE=4 SV=1	PS50068/9.562/LDL-receptor class A (LDLRA) domain profile.
G-protein coupled receptor	biological_process:GO:0007166//cell surface receptor signaling pathway;cellular_component:GO:0016021//integral component of membrane;GO:0005886//plasma membrane;molecular_function:GO:0004930//G-protein coupled receptor activity;	sko:100313581/1e-58/Crhr; corticotropin-releasing hormone receptor; K04579 corticotropin releasing hormone receptor 2	maker-Backbone_915_pilon-snap-gene-0.88-mRNA-1	gi|443720275|gb|ELU10073.1|/3.0296e-67/hypothetical protein CAPTEDRAFT_93223 [Capitella teleta]	O42603/2e-46/CRFR2_XENLA Corticotropin-releasing factor receptor 2 (CRF-R-2) (CRF-R2) (CRFR-2) (Corticotropin-releasing hormone receptor 2) (CRH-R-2) (CRH-R2) OS=Xenopus laevis (African clawed frog) GN=crhr2 crf2	X2BBW7/5e-67/X2BBW7_CAPTE Uncharacterized protein OS=Capitella teleta PE=3 SV=1	PF00002/8.6E-48/7 transmembrane receptor (Secretin family)
G-protein coupled receptor	NA	myi:110456898/8e-31/relaxin receptor 2-like; K04307 relaxin family peptide receptor 2	augustus-Backbone_916_pilon-processed-gene-0.3-mRNA-1	gi|871216099|ref|XP_012935010.1|/5.79736e-50/PREDICTED: G-protein coupled receptor GRL101-like [Aplysia californica]	Q91ZZ5/1e-23/RXFP2_MOUSE Relaxin receptor 2 (G-protein coupled receptor 106) (G-protein coupled receptor affecting testicular descent) (Leucine-rich repeat-containing G-protein coupled receptor 8) (Relaxin family peptide receptor 2) OS=Mus musculus (Mouse) GN=Rxfp2 Gpr106 Great Lgr8	A0A182ZTL6/6e-44/A0A182ZTL6_BIOGL Uncharacterized protein OS=Biomphalaria glabrata GN=106079811 PE=4 SV=1	PS50262/13.812/G-protein coupled receptors family 1 profile.
G-protein coupled receptor	cellular_component:GO:0016021//integral component of membrane;molecular_function:GO:0004930//G-protein coupled receptor activity;	crg:105349066/3e-21/neuromedin-U receptor 2; K04322 cysteinyl leukotriene receptor 1	snap-Backbone_919_pilon-processed-gene-0.19-mRNA-1	gi|908416703|ref|XP_013069620.1|/9.81015e-28/PREDICTED: CX3C chemokine receptor 1-like [Biomphalaria glabrata]	Q924T8/1e-10/CLTR1_RAT Cysteinyl leukotriene receptor 1 (CysLTR1) OS=Rattus norvegicus (Rat) GN=Cysltr1 Cyslt1	A0A182Z287/9e-27/A0A182Z287_BIOGL Uncharacterized protein OS=Biomphalaria glabrata PE=4 SV=1	PS50262/17.884/G-protein coupled receptors family 1 profile.
G-protein coupled receptor	biological_process:GO:0007186//G-protein coupled receptor signaling pathway;cellular_component:GO:0005834//heterotrimeric G-protein complex;molecular_function:GO:0004871//signal transducer activity;	obi:106884438/4e-31/guanine nucleotide-binding protein subunit gamma-1-like; K04546 guanine nucleotide-binding protein G(I)/G(S)/G(O) subunit gamma-11	augustus-Backbone_921_pilon-processed-gene-1.8-mRNA-1	gi|524897390|ref|XP_005105156.1|/1.53422e-41/PREDICTED: guanine nucleotide-binding protein subunit gamma-1-like [Aplysia californica]	P38040/4e-16/GBG1_DROME Guanine nucleotide-binding protein subunit gamma-1 OS=Drosophila melanogaster (Fruit fly) GN=Ggamma1 G1 CG8261	A0A182YZX9/8e-41/A0A182YZX9_BIOGL Guanine nucleotide-binding protein subunit gamma OS=Biomphalaria glabrata GN=106061585 PE=3 SV=1	PF00631/1.9E-17/GGL domain
[truncated: 2,511 more rows]
