# Supplementary material for: Chromosome-level genome assembly of the deep-sea snail Phymorhynchus buccinoides provides insights into the adaptation to the cold seep habitat
Source: BMC Genomics. 2023 Nov 10;24:679. doi: 10.1186/s12864-023-09760-0 (PMC10638732; doi:10.1186/s12864-023-09760-0)
Supplement: Supplementary file 4 — Additional file 4: Table S17a. Enriched GO terms of contracted genes in the deep-sea gastropod P. buccinoides compared to shallow sea L. gigantea. Related to Figure S5. Table S17b. Enriched KEGG pathways of contracted genes in the deep-sea gastropod P. buccinoides compared to shallow sea L. gigantea. Related to Figure S5. [file 12864_2023_9760_MOESM4_ESM.zip]

Archive with 2 entries (2 files):
- Table S17a.xlsx
- Table S17b.xlsx
