# Supplementary material for: Chromosome-level genome assembly of the deep-sea snail Phymorhynchus buccinoides provides insights into the adaptation to the cold seep habitat
Source: BMC Genomics. 2023 Nov 10;24:679. doi: 10.1186/s12864-023-09760-0 (PMC10638732; doi:10.1186/s12864-023-09760-0)
Supplement: Supplementary file 4 — Additional file 4: Table S17a. Enriched GO terms of contracted genes in the deep-sea gastropod P. buccinoides compared to shallow sea L. gigantea. Related to Figure S5. Table S17b. Enriched KEGG pathways of contracted genes in the deep-sea gastropod P. buccinoides compared to shallow sea L. gigantea. Related to Figure S5. [file 12864_2023_9760_MOESM4_ESM.zip › Table S17a.xlsx]

## Sheet: Sheet1
Table S17a. Enriched GO terms of contracted genes in the deep-sea gastropod P. buccinoides compared to shallow sea L. gigantea. Related to Figure S5.
Ontoloty	GO term	Number of Genes	Gene members
biological_process	biological adhesion	7	22_augustus-Backbone_3202_pilon-processed-gene-0.8-mRNA-1_PBUCC;22_augustus-Backbone_812_pilon-processed-gene-0.2-mRNA-1_PBUCC;22_maker-Backbone_2705_pilon-augustus-gene-0.62-mRNA-1_PBUCC;22_maker-Backbone_2921_pilon-augustus-gene-0.22-mRNA-1_PBUCC;22_maker-Backbone_882_pilon-augustus-gene-1.40-mRNA-1_PBUCC;22_maker-Backbone_882_pilon-snap-gene-1.45-mRNA-1_PBUCC;22_snap-Backbone_1781_pilon-proces…
biological_process	biological regulation	8	256_maker-Backbone_84_pilon-augustus-gene-6.71-mRNA-1_PBUCC;49_snap-Backbone_494_pilon-processed-gene-1.37-mRNA-1_PBUCC;76_maker-Backbone_17751_pilon-snap-gene-0.13-mRNA-1_PBUCC;76_maker-Backbone_5458_pilon-snap-gene-0.40-mRNA-1_PBUCC;76_maker-Backbone_598_pilon-snap-gene-2.150-mRNA-1_PBUCC;76_maker-Backbone_98_pilon-augustus-gene-0.29-mRNA-1_PBUCC;76_snap-Backbone_18814_pilon-processed-gene-0.1-…
biological_process	cellular process	9	106_maker-Backbone_1493_pilon-augustus-gene-2.41-mRNA-1_PBUCC;256_maker-Backbone_84_pilon-augustus-gene-6.71-mRNA-1_PBUCC;49_snap-Backbone_494_pilon-processed-gene-1.37-mRNA-1_PBUCC;76_maker-Backbone_17751_pilon-snap-gene-0.13-mRNA-1_PBUCC;76_maker-Backbone_5458_pilon-snap-gene-0.40-mRNA-1_PBUCC;76_maker-Backbone_598_pilon-snap-gene-2.150-mRNA-1_PBUCC;76_maker-Backbone_98_pilon-augustus-gene-0.29…
biological_process	developmental process	1	49_snap-Backbone_494_pilon-processed-gene-1.37-mRNA-1_PBUCC
biological_process	localization	5	106_maker-Backbone_1493_pilon-augustus-gene-2.41-mRNA-1_PBUCC;106_maker-Backbone_1613_pilon-augustus-gene-0.43-mRNA-1_PBUCC;106_maker-Backbone_3039_pilon-snap-gene-0.94-mRNA-1_PBUCC;106_maker-Backbone_395_pilon-snap-gene-0.72-mRNA-1_PBUCC;106_maker-Backbone_815_pilon-snap-gene-0.31-mRNA-1_PBUCC
biological_process	metabolic process	2	106_maker-Backbone_1493_pilon-augustus-gene-2.41-mRNA-1_PBUCC;626_maker-Backbone_2349_pilon-snap-gene-1.130-mRNA-1_PBUCC
biological_process	multicellular organismal process	1	49_snap-Backbone_494_pilon-processed-gene-1.37-mRNA-1_PBUCC
biological_process	regulation of biological process	8	256_maker-Backbone_84_pilon-augustus-gene-6.71-mRNA-1_PBUCC;49_snap-Backbone_494_pilon-processed-gene-1.37-mRNA-1_PBUCC;76_maker-Backbone_17751_pilon-snap-gene-0.13-mRNA-1_PBUCC;76_maker-Backbone_5458_pilon-snap-gene-0.40-mRNA-1_PBUCC;76_maker-Backbone_598_pilon-snap-gene-2.150-mRNA-1_PBUCC;76_maker-Backbone_98_pilon-augustus-gene-0.29-mRNA-1_PBUCC;76_snap-Backbone_18814_pilon-processed-gene-0.1-…
biological_process	response to stimulus	8	256_maker-Backbone_84_pilon-augustus-gene-6.71-mRNA-1_PBUCC;49_snap-Backbone_494_pilon-processed-gene-1.37-mRNA-1_PBUCC;76_maker-Backbone_17751_pilon-snap-gene-0.13-mRNA-1_PBUCC;76_maker-Backbone_5458_pilon-snap-gene-0.40-mRNA-1_PBUCC;76_maker-Backbone_598_pilon-snap-gene-2.150-mRNA-1_PBUCC;76_maker-Backbone_98_pilon-augustus-gene-0.29-mRNA-1_PBUCC;76_snap-Backbone_18814_pilon-processed-gene-0.1-…
biological_process	signaling	8	256_maker-Backbone_84_pilon-augustus-gene-6.71-mRNA-1_PBUCC;49_snap-Backbone_494_pilon-processed-gene-1.37-mRNA-1_PBUCC;76_maker-Backbone_17751_pilon-snap-gene-0.13-mRNA-1_PBUCC;76_maker-Backbone_5458_pilon-snap-gene-0.40-mRNA-1_PBUCC;76_maker-Backbone_598_pilon-snap-gene-2.150-mRNA-1_PBUCC;76_maker-Backbone_98_pilon-augustus-gene-0.29-mRNA-1_PBUCC;76_snap-Backbone_18814_pilon-processed-gene-0.1-…
cellular_component	cell	15	106_maker-Backbone_1493_pilon-augustus-gene-2.41-mRNA-1_PBUCC;22_augustus-Backbone_3202_pilon-processed-gene-0.8-mRNA-1_PBUCC;22_augustus-Backbone_812_pilon-processed-gene-0.2-mRNA-1_PBUCC;22_maker-Backbone_2705_pilon-augustus-gene-0.62-mRNA-1_PBUCC;22_maker-Backbone_2921_pilon-augustus-gene-0.22-mRNA-1_PBUCC;22_maker-Backbone_882_pilon-augustus-gene-1.40-mRNA-1_PBUCC;22_maker-Backbone_882_pilon-…
cellular_component	cell junction	1	236_maker-Backbone_2252_pilon-augustus-gene-0.28-mRNA-1_PBUCC
cellular_component	cell part	15	106_maker-Backbone_1493_pilon-augustus-gene-2.41-mRNA-1_PBUCC;22_augustus-Backbone_3202_pilon-processed-gene-0.8-mRNA-1_PBUCC;22_augustus-Backbone_812_pilon-processed-gene-0.2-mRNA-1_PBUCC;22_maker-Backbone_2705_pilon-augustus-gene-0.62-mRNA-1_PBUCC;22_maker-Backbone_2921_pilon-augustus-gene-0.22-mRNA-1_PBUCC;22_maker-Backbone_882_pilon-augustus-gene-1.40-mRNA-1_PBUCC;22_maker-Backbone_882_pilon-…
cellular_component	membrane	29	106_maker-Backbone_1493_pilon-augustus-gene-2.41-mRNA-1_PBUCC;106_maker-Backbone_1613_pilon-augustus-gene-0.43-mRNA-1_PBUCC;106_maker-Backbone_3039_pilon-snap-gene-0.94-mRNA-1_PBUCC;106_maker-Backbone_395_pilon-snap-gene-0.72-mRNA-1_PBUCC;106_maker-Backbone_815_pilon-snap-gene-0.31-mRNA-1_PBUCC;157_maker-Backbone_4801_pilon-snap-gene-0.46-mRNA-1_PBUCC;22_augustus-Backbone_3202_pilon-processed-gen…
cellular_component	membrane part	29	106_maker-Backbone_1493_pilon-augustus-gene-2.41-mRNA-1_PBUCC;106_maker-Backbone_1613_pilon-augustus-gene-0.43-mRNA-1_PBUCC;106_maker-Backbone_3039_pilon-snap-gene-0.94-mRNA-1_PBUCC;106_maker-Backbone_395_pilon-snap-gene-0.72-mRNA-1_PBUCC;106_maker-Backbone_815_pilon-snap-gene-0.31-mRNA-1_PBUCC;157_maker-Backbone_4801_pilon-snap-gene-0.46-mRNA-1_PBUCC;22_augustus-Backbone_3202_pilon-processed-gen…
cellular_component	synapse	1	236_maker-Backbone_2252_pilon-augustus-gene-0.28-mRNA-1_PBUCC
molecular_function	binding	17	157_maker-Backbone_4801_pilon-snap-gene-0.46-mRNA-1_PBUCC;22_augustus-Backbone_3202_pilon-processed-gene-0.8-mRNA-1_PBUCC;22_augustus-Backbone_812_pilon-processed-gene-0.2-mRNA-1_PBUCC;22_maker-Backbone_2705_pilon-augustus-gene-0.62-mRNA-1_PBUCC;22_maker-Backbone_2921_pilon-augustus-gene-0.22-mRNA-1_PBUCC;22_maker-Backbone_882_pilon-augustus-gene-1.40-mRNA-1_PBUCC;22_maker-Backbone_882_pilon-snap…
molecular_function	catalytic activity	9	157_maker-Backbone_4801_pilon-snap-gene-0.46-mRNA-1_PBUCC;256_maker-Backbone_84_pilon-augustus-gene-6.71-mRNA-1_PBUCC;626_maker-Backbone_2349_pilon-snap-gene-1.130-mRNA-1_PBUCC;76_maker-Backbone_17751_pilon-snap-gene-0.13-mRNA-1_PBUCC;76_maker-Backbone_5458_pilon-snap-gene-0.40-mRNA-1_PBUCC;76_maker-Backbone_598_pilon-snap-gene-2.150-mRNA-1_PBUCC;76_maker-Backbone_98_pilon-augustus-gene-0.29-mRNA…
molecular_function	transporter activity	13	106_maker-Backbone_1493_pilon-augustus-gene-2.41-mRNA-1_PBUCC;106_maker-Backbone_1613_pilon-augustus-gene-0.43-mRNA-1_PBUCC;106_maker-Backbone_3039_pilon-snap-gene-0.94-mRNA-1_PBUCC;106_maker-Backbone_395_pilon-snap-gene-0.72-mRNA-1_PBUCC;106_maker-Backbone_815_pilon-snap-gene-0.31-mRNA-1_PBUCC;236_maker-Backbone_2252_pilon-augustus-gene-0.28-mRNA-1_PBUCC;27_augustus-Backbone_4025_pilon-processed…
