# Supplementary material for: Chromosome-level genome assembly of the deep-sea snail Phymorhynchus buccinoides provides insights into the adaptation to the cold seep habitat
Source: BMC Genomics. 2023 Nov 10;24:679. doi: 10.1186/s12864-023-09760-0 (PMC10638732; doi:10.1186/s12864-023-09760-0)
Supplement: Supplementary file 4 — Additional file 4: Table S17a. Enriched GO terms of contracted genes in the deep-sea gastropod P. buccinoides compared to shallow sea L. gigantea. Related to Figure S5. Table S17b. Enriched KEGG pathways of contracted genes in the deep-sea gastropod P. buccinoides compared to shallow sea L. gigantea. Related to Figure S5. [file 12864_2023_9760_MOESM4_ESM.zip › Table S17b.xlsx]

## Sheet: Sheet1
Table S17b. Enriched KEGG pathways of contracted genes in the deep-sea gastropod P. buccinoides compared to shallow sea L. gigantea. Related to Figure S5.
Pathway_level1	Pathway_level2	Number_of_Genes	Genes
Cellular Processes	Cell growth and death	1	261_maker-Backbone_2351_pilon-snap-gene-0.24-mRNA-1_PBUCC
Cellular Processes	Transport and catabolism	2	626_maker-Backbone_2349_pilon-snap-gene-1.130-mRNA-1_PBUCC;88_maker-Backbone_2453_pilon-snap-gene-1.117-mRNA-1_PBUCC
Environmental Information Processing	Signal transduction	5	261_maker-Backbone_2351_pilon-snap-gene-0.24-mRNA-1_PBUCC;49_snap-Backbone_494_pilon-processed-gene-1.37-mRNA-1_PBUCC;76_maker-Backbone_17751_pilon-snap-gene-0.13-mRNA-1_PBUCC;76_maker-Backbone_98_pilon-augustus-gene-0.29-mRNA-1_PBUCC;76_snap-Backbone_662_pilon-processed-gene-3.13-mRNA-1_PBUCC
Environmental Information Processing	Signaling molecules and interaction	1	236_maker-Backbone_2252_pilon-augustus-gene-0.28-mRNA-1_PBUCC
Human Diseases	Cancers: Overview	3	261_maker-Backbone_2351_pilon-snap-gene-0.24-mRNA-1_PBUCC;31_maker-Backbone_480_pilon-snap-gene-2.89-mRNA-1_PBUCC;49_snap-Backbone_494_pilon-processed-gene-1.37-mRNA-1_PBUCC
Human Diseases	Cancers: Specific types	1	49_snap-Backbone_494_pilon-processed-gene-1.37-mRNA-1_PBUCC
Human Diseases	Drug resistance: Antineoplastic	1	49_snap-Backbone_494_pilon-processed-gene-1.37-mRNA-1_PBUCC
Human Diseases	Infectious diseases: Bacterial	1	88_maker-Backbone_2453_pilon-snap-gene-1.117-mRNA-1_PBUCC
Human Diseases	Infectious diseases: Viral	1	49_snap-Backbone_494_pilon-processed-gene-1.37-mRNA-1_PBUCC
Human Diseases	Neurodegenerative diseases	1	49_snap-Backbone_494_pilon-processed-gene-1.37-mRNA-1_PBUCC
Human Diseases	Substance dependence	1	256_maker-Backbone_84_pilon-augustus-gene-6.71-mRNA-1_PBUCC
Metabolism	Carbohydrate metabolism	1	626_maker-Backbone_2349_pilon-snap-gene-1.130-mRNA-1_PBUCC
Metabolism	Global and overview maps	3	157_augustus-Backbone_6369_pilon-processed-gene-0.4-mRNA-1_PBUCC;157_maker-Backbone_4801_pilon-snap-gene-0.46-mRNA-1_PBUCC;626_maker-Backbone_2349_pilon-snap-gene-1.130-mRNA-1_PBUCC
Metabolism	Glycan biosynthesis and metabolism	1	626_maker-Backbone_2349_pilon-snap-gene-1.130-mRNA-1_PBUCC
Metabolism	Metabolism of other amino acids	2	157_augustus-Backbone_6369_pilon-processed-gene-0.4-mRNA-1_PBUCC;157_maker-Backbone_4801_pilon-snap-gene-0.46-mRNA-1_PBUCC
Metabolism	Nucleotide metabolism	7	256_maker-Backbone_84_pilon-augustus-gene-6.71-mRNA-1_PBUCC;76_maker-Backbone_17751_pilon-snap-gene-0.13-mRNA-1_PBUCC;76_maker-Backbone_5458_pilon-snap-gene-0.40-mRNA-1_PBUCC;76_maker-Backbone_598_pilon-snap-gene-2.150-mRNA-1_PBUCC;76_maker-Backbone_98_pilon-augustus-gene-0.29-mRNA-1_PBUCC;76_snap-Backbone_18814_pilon-processed-gene-0.1-mRNA-1_PBUCC;76_snap-Backbone_662_pilon-processed-gene-3.13-…
Organismal Systems	Circulatory system	3	76_maker-Backbone_17751_pilon-snap-gene-0.13-mRNA-1_PBUCC;76_maker-Backbone_98_pilon-augustus-gene-0.29-mRNA-1_PBUCC;76_snap-Backbone_662_pilon-processed-gene-3.13-mRNA-1_PBUCC
Organismal Systems	Development	1	49_snap-Backbone_494_pilon-processed-gene-1.37-mRNA-1_PBUCC
Organismal Systems	Endocrine system	7	157_augustus-Backbone_6369_pilon-processed-gene-0.4-mRNA-1_PBUCC;157_maker-Backbone_4801_pilon-snap-gene-0.46-mRNA-1_PBUCC;261_maker-Backbone_2351_pilon-snap-gene-0.24-mRNA-1_PBUCC;49_snap-Backbone_494_pilon-processed-gene-1.37-mRNA-1_PBUCC;76_maker-Backbone_17751_pilon-snap-gene-0.13-mRNA-1_PBUCC;76_maker-Backbone_98_pilon-augustus-gene-0.29-mRNA-1_PBUCC;76_snap-Backbone_662_pilon-processed-gene…
Organismal Systems	Excretory system	1	88_maker-Backbone_2453_pilon-snap-gene-1.117-mRNA-1_PBUCC
Organismal Systems	Immune system	3	157_augustus-Backbone_6369_pilon-processed-gene-0.4-mRNA-1_PBUCC;157_maker-Backbone_4801_pilon-snap-gene-0.46-mRNA-1_PBUCC;49_snap-Backbone_494_pilon-processed-gene-1.37-mRNA-1_PBUCC
