# Supplementary material for: Chromosome-level genome assembly of the deep-sea snail Phymorhynchus buccinoides provides insights into the adaptation to the cold seep habitat
Source: BMC Genomics. 2023 Nov 10;24:679. doi: 10.1186/s12864-023-09760-0 (PMC10638732; doi:10.1186/s12864-023-09760-0)
Supplement: Supplementary file 5 — Additional file 5: Table S18. RNA-seq differentially expressed genes (DEGs) in different tissues of P. buccinoides. Related to Figure 4, 5. [file 12864_2023_9760_MOESM5_ESM.xlsx]

## Sheet: Table S21. RNA-seq differential
Table S18. RNA-seq differentially expressed genes (DEGs) in different tissues of P. buccinoide. Related Figure 4, 5.
Note: The annnotation items are nr/SwissProt/nt/pfam.
Gene ID	Annotation	Hepatopancreas	Foot	Mantle	Ctenidium	Gonad	Osphradium
i1_LQ_PP_c353538/f1p2/1309	{XP_019924179.1; PREDICTED: histone H3.3 [Crassostrea gigas]}/{sp|Q71LE2|H33_PIG; Histone H3.3 OS=Sus scrofa GN=H3F3A PE=2 SV=3}/"{XM_016458837.1; PREDICTED: Sinocyclocheilus anshuiensis histone H3.3 (LOC107667219), mRNA}"/{PF15630:CENP-S protein PF00125:Core histone H2A/H2B/H3/H4 PF15715:PCNA-associated factor}	74.27	214.31	10.25	5.17	8.94	6.26
i5_HQ_PP_c552/f2p0/5641	{XP_013093671.1; PREDICTED: glucose dehydrogenase [FAD, quinone]-like [Biomphalaria glabrata]}/"{sp|P18172|DHGL_DROPS; Glucose dehydrogenase [FAD, quinone] OS=Drosophila pseudoobscura pseudoobscura GN=Gld PE=3 SV=4}"/"{XM_017668848.1; PREDICTED: Manis javanica choline dehydrogenase (CHDH), transcript variant X1, mRNA}"/{PF05199:GMC oxidoreductase PF00732:GMC oxidoreductase}	1.24	0	0.05	0.8	0.05	0.16
i4_LQ_PP_c18105/f1p0/4879	{XP_005110138.1; PREDICTED: cell cycle control protein 50A-like isoform X2 [Aplysia californica]}/{sp|Q5F362|CC50A_CHICK; Cell cycle control protein 50A OS=Gallus gallus GN=TMEM30A PE=2 SV=1}/"{XM_012874328.1; PREDICTED: Fundulus heteroclitus cell cycle control protein 50A-like (LOC105934385), transcript variant X2, mRNA}"/{PF03381:LEM3 (ligand-effect modulator 3) family / CDC50 family}	0	0	0.71	0.73	1.22	1.38
i2_LQ_PP_c22928/f1p0/2628	{NA}/{NA}/{NA}/{NA}	0.89	0.74	0.87	0.86	1.37	2.37
i2_LQ_PP_c45510/f1p0/2971	{XP_013078813.1; PREDICTED: set1/Ash2 histone methyltransferase complex subunit ASH2-like isoform X2 [Biomphalaria glabrata]}/{sp|Q9UBL3|ASH2L_HUMAN; Set1/Ash2 histone methyltransferase complex subunit ASH2 OS=Homo sapiens GN=ASH2L PE=1 SV=1}/"{XM_014890834.1; PREDICTED: Sturnus vulgaris ash2 (absent, small, or homeotic)-like (Drosophila) (ASH2L), mRNA}"/{PF00628:PHD-finger PF00622:SPRY domain}	0	0	0.96	0.9	1.61	1.75
i2_LQ_PP_c22394/f1p0/2694	{XP_011417776.1; PREDICTED: N-terminal Xaa-Pro-Lys N-methyltransferase 1 [Crassostrea gigas]}/{sp|Q6NWX7|NTM1A_DANRE; N-terminal Xaa-Pro-Lys N-methyltransferase 1 OS=Danio rerio GN=ntmt1 PE=2 SV=1}/"{XM_014815090.1; PREDICTED: Priapulus caudatus N-terminal Xaa-Pro-Lys N-methyltransferase 1-A-like (LOC106811467), transcript variant X2, mRNA}"/{PF05891:AdoMet dependent proline di-methyltransferase …	0.03	0.17	0.32	0.39	0.79	0.1
i3_LQ_PP_c22689/f1p0/3869	{NA}/{NA}/{NA}/{NA}	1.23	1.53	4.11	1.22	2.04	2.31
i3_LQ_PP_c6178/f1p0/3836	{XP_013085488.1; PREDICTED: serine/threonine-protein kinase PRP4 homolog [Biomphalaria glabrata]}/{sp|Q13523|PRP4B_HUMAN; Serine/threonine-protein kinase PRP4 homolog OS=Homo sapiens GN=PRPF4B PE=1 SV=3}/"{XM_012872212.1; PREDICTED: Fundulus heteroclitus pre-mRNA processing factor 4B (prpf4b), mRNA}"/{PF00069:Protein kinase domain PF07714:Protein tyrosine kinase PF05445:Poxvirus serine/threonine …	0.12	0	0.29	0.23	0.14	0.34
i5_LQ_PP_c1109/f1p0/5813	{XP_019924537.1; PREDICTED: uncharacterized protein LOC105332564 [Crassostrea gigas]}/"{sp|P0C6B8|SVEP1_RAT; Sushi, von Willebrand factor type A, EGF and pentraxin domain-containing protein 1 OS=Rattus norvegicus GN=Svep1 PE=1 SV=1}"/{NA}/{PF00008:EGF-like domain}	0	0	0.08	0.36	0	0.81
i0_LQ_PP_c36859/f1p0/385	{NA}/{NA}/{NA}/{NA}	0	1.11	0	0	2.02	0
i1_LQ_PP_c47154/f1p10/2008	{XP_012817129.1; PREDICTED: microtubule-associated protein 6-like [Xenopus tropicalis]}/{NA}/{NA}/{NA}	0	0.07	0	0	0.06	0
i2_LQ_PP_c64332/f1p0/2389	{NA}/{NA}/{NA}/{NA}	0	0.74	0	0.02	17.95	3.36
i1_LQ_PP_c2753/f1p16/1695	{NA}/{NA}/{NA}/{NA}	2.79	3.61	2.9	2.76	5.7	6.5
i2_LQ_PP_c44212/f1p0/2464	{NA}/{NA}/{NA}/{NA}	0	0	0	0	0	0.03
i2_LQ_PP_c38960/f1p0/2428	{KXJ08807.1; putative RNA-directed DNA polymerase from transposon BS [Exaiptasia pallida]}/{sp|P21328|RTJK_DROME; RNA-directed DNA polymerase from mobile element jockey OS=Drosophila melanogaster GN=pol PE=1 SV=1}/{NA}/{NA}	0.08	0.27	1.54	0.17	1.03	0.5
i0_LQ_PP_c6149/f1p0/442	{NA}/{NA}/{NA}/{NA}	0.27	0	0	0	0	0
i1_LQ_PP_c208761/f1p0/1349	{APH08614.1; cytochrome b (mitochondrion) [Conus venulatus]}/{sp|Q34945|CYB_LUMTE; Cytochrome b OS=Lumbricus terrestris GN=MT-CYB PE=3 SV=1}/"{EU827201.1; Nassarius reticulatus mitochondrion, complete genome}"/{NA}	0.18	0.23	0.24	0.4	0.2	0.29
i2_LQ_PP_c38388/f1p0/2704	{NA}/{NA}/{NA}/{NA}	1.02	1.55	1.61	1.72	2.52	4.49
i3_LQ_PP_c6273/f1p0/3617	{XP_013079272.1; PREDICTED: fukutin-like [Biomphalaria glabrata]}/{sp|Q8R507|FKTN_MOUSE; Fukutin OS=Mus musculus GN=Fktn PE=2 SV=1}/{NA}/{PF01497:Periplasmic binding protein}	0.15	0	0	0.52	0.06	23.59
i4_LQ_PP_c7862/f1p0/4592	{AET43971.1; peroxiredoxin 6, partial [Reishia clavigera]}/{sp|Q5ZJF4|PRDX6_CHICK; Peroxiredoxin-6 OS=Gallus gallus GN=PRDX6 PE=2 SV=3}/{NA}/{PF10417:C-terminal domain of 1-Cys peroxiredoxin}	1.51	2.57	3.13	6.52	3.82	13.11
i7_LQ_PP_c38/f1p0/7335	{XP_015928697.1; PREDICTED: uncharacterized protein LOC107455586 [Parasteatoda tepidariorum]}/{NA}/{NA}/{NA}	0.78	0.25	0.08	0.12	0.1	0.1
i5_LQ_PP_c480/f2p0/5298	{XP_012939160.1; PREDICTED: gelsolin-like protein 2 [Aplysia californica]}/{sp|Q7JQD3|GELS1_LUMTE; Gelsolin-like protein 1 OS=Lumbricus terrestris GN=AM PE=1 SV=1}/{AJ621806.1; Suberites ficus mRNA for gelsolin (gelS gene)}/{NA}	0.13	0.09	0.41	0.99	0.06	0.2
i1_LQ_PP_c6148/f1p198/1795	{APH08727.1; NADH dehydrogenase subunit 4 (mitochondrion) [Tomopleura sp. JEU-2016]}/{sp|Q1HR20|NU4M_AEDAE; NADH-ubiquinone oxidoreductase chain 4 OS=Aedes aegypti GN=mt:ND4 PE=2 SV=1}/"{EU827198.1; Conus borgesi mitochondrion, complete genome}"/{NA}	3.92	18.79	41.85	53.01	78.12	43.2
i4_LQ_PP_c8134/f1p0/4249	{NA}/{NA}/{NA}/{PF00619:Caspase recruitment domain}	0	0.02	0.08	0.28	0.02	0.06
i3_HQ_PP_c1883/f4p12/3547	{NA}/{NA}/{NA}/{NA}	8.16	10.34	9.33	7.74	10.25	21.58
i3_LQ_PP_c25942/f1p0/3158	{XP_013091067.1; PREDICTED: rab GDP dissociation inhibitor beta-like [Biomphalaria glabrata]}/{sp|P60028|GDIA_PANTR; Rab GDP dissociation inhibitor alpha OS=Pan troglodytes GN=GDI1 PE=2 SV=1}/"{XM_012841005.1; PREDICTED: Clupea harengus GDP dissociation inhibitor 2 (gdi2), mRNA}"/{PF00996:GDP dissociation inhibitor}	5.96	11.8	11.09	8.32	21.09	15.38
i3_LQ_PP_c49627/f1p0/3029	{NA}/{NA}/{NA}/{NA}	0.13	0.7	0.72	0.27	3.08	1.73
i1_LQ_PP_c68595/f1p0/1350	{NA}/{NA}/"{AB453969.1; Phymorhynchus buccinoides mitochondrial gene for 16S rRNA, partial sequence}"/{NA}	0	0	0	0	0	0
i1_LQ_PP_c338718/f1p4/1052	{XP_014787526.1; PREDICTED: cytochrome c oxidase subunit 6A2, mitochondrial-like [Octopus bimaculoides]}/"{sp|O13082|COX6A_CYPCA; Cytochrome c oxidase subunit 6A, mitochondrial OS=Cyprinus carpio PE=3 SV=1}"/{NA}/{PF02046:Cytochrome c oxidase subunit VIa}	441.15	316.74	75.13	159.05	39.13	62.4
i4_LQ_PP_c6104/f1p0/4369	{XP_002109715.1; hypothetical protein TRIADDRAFT_20518 [Trichoplax adhaerens]}/{sp|P52566|GDIR2_HUMAN; Rho GDP-dissociation inhibitor 2 OS=Homo sapiens GN=ARHGDIB PE=1 SV=3}/{NA}/{PF02115:RHO protein GDP dissociation inhibitor}	0.11	0.35	0.23	0.49	0.5	0.65
i2_LQ_PP_c28691/f1p0/2540	{XP_013386587.1; PREDICTED: AP-2 complex subunit sigma [Lingula anatina]}/{sp|Q5R940|AP2S1_PONAB; AP-2 complex subunit sigma OS=Pongo abelii GN=AP2S1 PE=2 SV=1}/"{XM_019064578.1; PREDICTED: Cyprinus carpio AP-2 complex subunit sigma (LOC109046775), mRNA}"/{NA}	5.28	11.52	13.3	13.56	17.9	19.03
i0_LQ_PP_c34002/f1p0/557	{NA}/{NA}/{NA}/{NA}	0	0	0.27	0.14	0.85	0.2
i3_LQ_PP_c24846/f1p0/3135	{XP_005601983.1; PREDICTED: poly [ADP-ribose] polymerase 14 isoform X2 [Equus caballus]}/{sp|Q460N5|PAR14_HUMAN; Poly [ADP-ribose] polymerase 14 OS=Homo sapiens GN=PARP14 PE=1 SV=3}/{NA}/{NA}	0.23	0.2	0.08	0.02	0	0
i2_LQ_PP_c11386/f1p0/2971	{NA}/{NA}/{NA}/{NA}	0.18	0.4	0.43	0.41	0.63	1.38
i2_LQ_PP_c9794/f1p0/2908	{XP_013084356.1; PREDICTED: acidic leucine-rich nuclear phosphoprotein 32 family member B-like [Biomphalaria glabrata]}/{sp|Q7ZUP0|AN32A_DANRE; Acidic leucine-rich nuclear phosphoprotein 32 family member A OS=Danio rerio GN=anp32a PE=2 SV=1}/"{XM_014209530.1; PREDICTED: Salmo salar acidic leucine-rich nuclear phosphoprotein 32 family member B-like (LOC106610272), transcript variant X5, mRNA}"/{PF…	5.65	12.76	12	17.3	28.2	25.49
i2_LQ_PP_c44064/f1p0/2605	{XP_009062655.1; hypothetical protein LOTGIDRAFT_235283 [Lottia gigantea]}/{sp|Q8K385|FRRS1_MOUSE; Ferric-chelate reductase 1 OS=Mus musculus GN=FRRS1 PE=1 SV=1}/{NA}/{NA}	0	0	0.4	0.03	0	1.94
i2_HQ_PP_c19016/f3p0/2408	{NA}/{NA}/{NA}/{NA}	2.62	7.47	2.2	1.09	11.32	1.9
i4_LQ_PP_c12273/f1p0/4668	{NA}/{NA}/{NA}/{NA}	0.12	0.41	0.18	0.26	1.36	3.1
i5_LQ_PP_c2846/f1p0/5094	{KXJ15599.1; putative RNA-directed DNA polymerase from transposon BS [Exaiptasia pallida]}/{sp|P21328|RTJK_DROME; RNA-directed DNA polymerase from mobile element jockey OS=Drosophila melanogaster GN=pol PE=1 SV=1}/{NA}/{PF04218:CENP-B N-terminal DNA-binding domain}	2.78	2.01	3.13	3.75	6.82	9.8
i1_LQ_PP_c41427/f1p2/1228	{NA}/{NA}/"{AB746874.1; Tellina venulosa gene for 28S ribosomal RNA, partial sequence, specimen_voucher: NSMT:Mo77410}"/{PF04006:Mpp10 protein PF04147:Nop14-like family }	0	0	0	0.89	0	220.38
i1_LQ_PP_c347695/f1p6/1050	{NA}/{NA}/{NA}/{NA}	6.33	0.53	0.58	6.2	0	13.84
i4_LQ_PP_c17810/f1p2/4753	{JAS34464.1; hypothetical protein g.44127, partial [Clastoptera arizonana]}/{sp|P10978|POLX_TOBAC; Retrovirus-related Pol polyprotein from transposon TNT 1-94 OS=Nicotiana tabacum PE=2 SV=1}/{NA}/{PF16588:C2H2 zinc-finger PF05615:Tho complex subunit 7 PF08702:Fibrinogen alpha/beta chain family}	0	0	0	0	0	0
i1_LQ_PP_c15047/f1p16/1778	{NA}/{NA}/{NA}/{NA}	1.68	0.52	2.3	1.67	2.96	2.58
i2_LQ_PP_c28269/f1p0/2984	{XP_012942075.1; PREDICTED: calpain-B-like isoform X1 [Aplysia californica]}/{sp|Q9VT65|CANB_DROME; Calpain-B OS=Drosophila melanogaster GN=CalpB PE=1 SV=2}/"{XM_017172941.1; PREDICTED: Drosophila kikkawai calpain-B (LOC108078846), mRNA}"/{PF13499:EF-hand domain pair PF13405:EF-hand domain PF00648:Calpain family cysteine protease PF13202:EF hand PF00036:EF hand PF13833:EF-hand domain pair}	0	0	0.42	0.19	0	0.12
i3_LQ_PP_c3355/f1p0/3152	{XP_013074112.1; PREDICTED: latrophilin-3-like isoform X4 [Biomphalaria glabrata]}/{sp|Q9HAR2|AGRL3_HUMAN; Adhesion G protein-coupled receptor L3 OS=Homo sapiens GN=ADGRL3 PE=1 SV=2}/"{XM_002408992.1; Ixodes scapularis G-protein coupled receptor protein, putative, mRNA}"/{PF04281:Mitochondrial import receptor subunit Tom22 }	0.14	0.08	0.56	0.78	0.91	2.68
i3_LQ_PP_c20113/f1p3/3513	{XP_013095164.1; PREDICTED: gamma-aminobutyric acid receptor-associated protein [Biomphalaria glabrata]}/{sp|O95166|GBRAP_HUMAN; Gamma-aminobutyric acid receptor-associated protein OS=Homo sapiens GN=GABARAP PE=1 SV=1}/"{XM_017259443.1; PREDICTED: Drosophila elegans gamma-aminobutyric acid receptor-associated protein (LOC108137638), mRNA}"/{PF04110:Ubiquitin-like autophagy protein Apg12 }	2.77	5.95	8.32	5.44	10.97	6.74
i0_LQ_PP_c12728/f1p0/720	{NA}/{NA}/{NA}/{NA}	0	0	0	0	36.09	0
i3_LQ_PP_c24513/f1p0/3216	{XP_006825930.1; PREDICTED: RNA-directed DNA polymerase from mobile element jockey-like [Saccoglossus kowalevskii]}/{sp|P21328|RTJK_DROME; RNA-directed DNA polymerase from mobile element jockey OS=Drosophila melanogaster GN=pol PE=1 SV=1}/{NA}/{NA}	0	0	1.23	0.53	1.58	7.49
i2_LQ_PP_c58995/f1p0/2542	{NA}/{NA}/{NA}/{NA}	0.93	0.97	1.61	1.22	8.61	4.15
i3_LQ_PP_c26458/f1p0/3457	{XP_011450666.1; PREDICTED: outer dense fiber protein 3 [Crassostrea gigas]}/{sp|A3KQA5|ODF3B_DANRE; Outer dense fiber protein 3-B OS=Danio rerio GN=odf3b PE=2 SV=2}/{NA}/{NA}	0	0.05	0	0	0.63	0
i5_LQ_PP_c4769/f1p0/5243	{NA}/{NA}/{NA}/{NA}	1.96	1.44	0.51	0.66	0.94	1.33
i6_LQ_PP_c115/f1p0/6110	{XP_009044685.1; hypothetical protein LOTGIDRAFT_237288 [Lottia gigantea]}/{sp|P25325|THTM_HUMAN; 3-mercaptopyruvate sulfurtransferase OS=Homo sapiens GN=MPST PE=1 SV=3}/{NA}/{NA}	1.78	1.37	3	5.96	3.16	8.47
i3_HQ_PP_c5442/f2p0/3350	{NA}/{NA}/{NA}/{NA}	7.13	2.48	2.48	3.09	1.83	4.02
i2_LQ_PP_c3312/f1p0/2867	{AJA37840.1; cell adhesion molecule-like protein 2 [Littorina littorea]}/{sp|D3YXG0|HMCN1_MOUSE; Hemicentin-1 OS=Mus musculus GN=Hmcn1 PE=1 SV=1}/{NA}/"{PF00041:Fibronectin type III domain PF01561:Hantavirus glycoprotein G2 PF02480:Alphaherpesvirus glycoprotein E PF13895:Immunoglobulin domain PF16656:Purple acid Phosphatase, N-terminal domain PF01108:Tissue factor}"	0.12	0.16	0.52	0.16	0.03	0.16
i3_LQ_PP_c10585/f1p5/3891	{XP_008516339.1; PREDICTED: uncharacterized protein C15orf61 homolog, partial [Equus przewalskii]}/{sp|A6NNL5|CO061_HUMAN; Uncharacterized protein C15orf61 OS=Homo sapiens GN=C15orf61 PE=2 SV=2}/"{XM_017679825.1; PREDICTED: Manis javanica chromosome unknown C15orf61 homolog (CUNH15orf61), mRNA}"/{NA}	0	0	0	0.13	0.45	0.07
i1_LQ_PP_c156381/f2p2/1363	{NA}/{NA}/"{AB453969.1; Phymorhynchus buccinoides mitochondrial gene for 16S rRNA, partial sequence}"/{NA}	7.44	6.22	1.48	2.25	1.7	0.6
i4_LQ_PP_c13549/f1p0/4439	{XP_012942050.1; PREDICTED: caffeoyl-CoA O-methyltransferase 1-like [Aplysia californica]}/{sp|P28034|CAMT_PETCR; Caffeoyl-CoA O-methyltransferase OS=Petroselinum crispum PE=1 SV=1}/{NA}/{PF01209:ubiE/COQ5 methyltransferase family PF00465:Iron-containing alcohol dehydrogenase PF01596:O-methyltransferase}	11.94	0.09	0.07	35.46	0.71	0.13
i3_LQ_PP_c26844/f1p0/3506	{NA}/{NA}/"{JX293539.1; Conus betulinus A superfamily conotoxin Bt1.7a precursor, gene, complete cds}"/{PF05121:Gas vesicle protein K PF01080:Presenilin PF16519:Tetramerisation domain of TRPM}	0.09	0	0.16	0.3	0.34	0.41
i3_LQ_PP_c41346/f1p0/3998	{NA}/{NA}/{NA}/{NA}	2.12	2.72	3.28	2.24	6.59	8.56
i1_LQ_PP_c119279/f1p2/1604	{NA}/{NA}/{NA}/{NA}	3.09	31.28	29.34	7.68	19.73	23.99
i3_LQ_PP_c10693/f1p0/3899	{NA}/{NA}/{NA}/{NA}	0	0	0	0	0	0.03
i6_LQ_PP_c511/f1p0/6155	{XP_009066334.1; hypothetical protein LOTGIDRAFT_134202 [Lottia gigantea]}/{sp|Q9CW42|MARC1_MOUSE; Mitochondrial amidoxime-reducing component 1 OS=Mus musculus GN=Marc1 PE=1 SV=2}/{NA}/{PF03473:MOSC domain}	0.97	1.42	0.2	0.72	0.21	1.08
i2_LQ_PP_c29059/f1p1/2458	{XP_009048306.1; hypothetical protein LOTGIDRAFT_238384 [Lottia gigantea]}/{sp|C3YWU0|FUCO_BRAFL; Alpha-L-fucosidase OS=Branchiostoma floridae GN=BRAFLDRAFT_56888 PE=3 SV=2}/{NA}/{PF01120:Alpha-L-fucosidase}	0.15	0.16	0.62	0.5	0.43	1.19
i2_LQ_PP_c22156/f1p0/2943	{NA}/{NA}/{NA}/{PF03938:Outer membrane protein (OmpH-like)}	0.02	0.16	2.14	1.6	2.3	3.49
i4_LQ_PP_c9910/f1p0/4589	{NA}/{NA}/{NA}/{NA}	0.33	0.15	1.95	1.37	1.46	7.07
i0_HQ_PP_c5631/f2p0/466	{NA}/{NA}/{NA}/{NA}	7.59	7.16	1.18	0.41	0	0.3
i5_HQ_PP_c429/f3p0/5567	{NA}/{NA}/{NA}/{PF03194:LUC7 N_terminus PF13895:Immunoglobulin domain}	0.2	0.17	0.42	0.18	0.09	1.09
i0_LQ_PP_c17513/f1p0/265	{NA}/{NA}/{NA}/{PF02535:ZIP Zinc transporter}	0	0	0	0	0	0
i6_LQ_PP_c691/f1p0/6729	{XP_005098871.1; PREDICTED: uncharacterized protein LOC101845692 isoform X3 [Aplysia californica]}/{sp|Q8VYN9|PHO32_ARATH; Universal stress protein PHOS32 OS=Arabidopsis thaliana GN=PHOS32 PE=1 SV=1}/{NA}/{PF00582:Universal stress protein family}	0.59	0.27	0.44	8.47	0.3	0.8
i4_LQ_PP_c3075/f1p0/4381	{NA}/{NA}/{NA}/{NA}	4.3	2.57	4	2.9	5.89	6.75
i0_LQ_PP_c61535/f1p0/207	{NA}/{NA}/{NA}/{NA}	0	158.31	0	0	653.78	0
i4_LQ_PP_c3265/f1p3/4413	{NA}/{NA}/{NA}/{NA}	0	0	0	0.01	0.03	0.51
i0_LQ_PP_c43239/f1p0/731	{NA}/{NA}/"{AB453969.1; Phymorhynchus buccinoides mitochondrial gene for 16S rRNA, partial sequence}"/{NA}	0	0	0	0	0	0
i1_LQ_PP_c356519/f1p4/1039	{NA}/{NA}/{NA}/{NA}	0.81	0.6	1.58	1.25	1.65	1.59
i1_LQ_PP_c27134/f1p0/1255	{NA}/{NA}/{NA}/{NA}	0	0.35	0.12	0.08	0	0.06
i0_LQ_PP_c23916/f1p0/360	{NA}/{NA}/{NA}/{NA}	1.55	0	3.54	0.66	0.66	0.62
i0_LQ_PP_c3143/f1p0/647	{NA}/{NA}/{NA}/{NA}	0	0.59	0.32	0.21	0.35	0.63
i1_LQ_PP_c75319/f1p22/1688	{NA}/{NA}/{NA}/{NA}	0.23	0.36	0.13	1.79	1.05	2.05
i2_LQ_PP_c23234/f1p0/2912	{NP_573311.1; uncharacterized protein Dmel_CG15040 [Drosophila melanogaster]}/{NA}/{NA}/{PF10484:Mitochondrial ribosomal protein S23}	0.26	0.84	0.8	0.39	1.01	1.03
i5_LQ_PP_c4826/f1p0/5246	{NA}/{NA}/{NA}/{NA}	0.23	0	0.07	0.15	0.19	0.59
i2_LQ_PP_c3622/f1p0/2325	{NA}/{NA}/{NA}/{NA}	0.02	0.09	0	0	0	0.06
i3_HQ_PP_c1842/f7p0/3524	{XP_011431808.1; PREDICTED: SUMO-activating enzyme subunit 2 [Crassostrea gigas]}/{sp|Q7SXG4|SAE2_DANRE; SUMO-activating enzyme subunit 2 OS=Danio rerio GN=uba2 PE=1 SV=2}/"{XM_008286527.1; PREDICTED: Stegastes partitus ubiquitin-like modifier activating enzyme 2 (uba2), mRNA}"/{PF14560:Ubiquitin-like domain PF00899:ThiF family PF13241:Putative NAD(P)-binding}	0.61	1.76	2.49	2.1	4.17	2.89
i1_LQ_PP_c124757/f1p5/1227	{NA}/{NA}/{NA}/{NA}	1.97	2.05	2	0.89	3.08	2.2
i2_LQ_PP_c27182/f1p28/2751	{NA}/{NA}/{NA}/{NA}	1.6	25.42	269.51	19.97	10.51	13.53
i2_LQ_PP_c44420/f1p0/2513	{NA}/{NA}/{NA}/{PF07340:Cytomegalovirus IE1 protein}	0.28	599.44	23.33	2.69	32.1	1.01
i1_LQ_PP_c64752/f1p0/1661	{NA}/{NA}/{NA}/{NA}	0	0	0.64	0.53	0.82	0.75
i4_LQ_PP_c17316/f1p0/4682	{XP_012946744.1; PREDICTED: band 7 protein AGAP004871-like [Aplysia californica]}/{sp|Q27433|MEC2_CAEEL; Mechanosensory protein 2 OS=Caenorhabditis elegans GN=mec-2 PE=1 SV=1}/"{XM_013091290.1; PREDICTED: Aplysia californica band 7 protein AGAP004871-like (LOC101857701), mRNA}"/{NA}	0	0	0	0.07	0	0.55
i4_LQ_PP_c11622/f1p0/4683	{XP_009056521.1; hypothetical protein LOTGIDRAFT_190348 [Lottia gigantea]}/{sp|Q6V595|KLHL6_MOUSE; Kelch-like protein 6 OS=Mus musculus GN=Klhl6 PE=2 SV=2}/{NA}/{PF00651:BTB/POZ domain PF07646:Kelch motif PF01344:Kelch motif}	1.86	1.4	0	0	0	0
i3_HQ_PP_c11503/f2p0/3243	{NA}/{NA}/{NA}/{PF00010:Helix-loop-helix DNA-binding domain}	4.62	9.11	0	0	0	0
i4_HQ_PP_c1914/f3p0/4144	{XP_013081934.1; PREDICTED: arylsulfatase B-like [Biomphalaria glabrata]}/{sp|Q5FYB1|ARSI_HUMAN; Arylsulfatase I OS=Homo sapiens GN=ARSI PE=1 SV=1}/"{XM_006917780.1; PREDICTED: Pteropus alecto arylsulfatase family member J (ARSJ), mRNA}"/{PF00884:Sulfatase}	0	0.02	2.62	3.45	3.39	9.59
i3_LQ_PP_c44064/f1p0/3789	{NA}/{NA}/{NA}/{NA}	1.44	1.32	2	0.31	2.58	1.09
i5_LQ_PP_c5588/f1p0/5019	{XP_011437668.1; PREDICTED: src substrate protein p85-like isoform X2 [Crassostrea gigas]}/{sp|Q14247|SRC8_HUMAN; Src substrate cortactin OS=Homo sapiens GN=CTTN PE=1 SV=2}/"{NM_001204583.1; Aplysia californica cortactin (LOC100533277), mRNA}"/{NA}	0.19	0.4	0.02	0	0	0.05
i6_LQ_PP_c509/f1p0/6717	{NA}/{NA}/{NA}/{NA}	0.02	0.11	0	0	0.07	0.01
i3_LQ_PP_c11298/f1p0/3921	{NA}/{NA}/{NA}/{NA}	3.92	1.89	0.88	1.72	1.66	6.76
i3_LQ_PP_c41402/f1p0/3722	{NA}/{NA}/{NA}/{NA}	0.25	0.45	0.46	0.21	0.54	1.66
i2_LQ_PP_c45091/f1p0/2878	{NA}/{NA}/{NA}/{NA}	0	0	0	0	0	0.16
i0_HQ_PP_c339/f13p0/544	{KOF80132.1; hypothetical protein OCBIM_22028340mg [Octopus bimaculoides]}/{NA}/{NA}/{NA}	595.46	772.52	703.8	1558.68	567.01	598.02
i12_LQ_PP_c1/f1p0/12344	{XP_005112105.1; PREDICTED: G-protein coupled receptor GRL101-like [Aplysia californica]}/{sp|Q91ZZ5|RXFP2_MOUSE; Relaxin receptor 2 OS=Mus musculus GN=Rxfp2 PE=2 SV=2}/{NA}/{PF00001:7 transmembrane receptor (rhodopsin family)}	0.03	0.04	0	0.01	0	0.01
i1_LQ_PP_c93636/f1p28/1991	{JAN50298.1; Ubiquitin-conjugating enzyme E2 variant, partial [Daphnia magna]}/{sp|Q93YP0|UEV1A_ARATH; Ubiquitin-conjugating enzyme E2 variant 1A OS=Arabidopsis thaliana GN=UEV1A PE=1 SV=1}/{NA}/{NA}	0.09	1.04	0	0	0	0
i1_LQ_PP_c109638/f1p0/1318	{NA}/{NA}/"{AB453969.1; Phymorhynchus buccinoides mitochondrial gene for 16S rRNA, partial sequence}"/{NA}	0	0	0	0	0	0
i3_LQ_PP_c43690/f1p0/3940	{NA}/{NA}/{NA}/{PF07989:Centrosomin N-terminal motif 1 PF16331:TolA binding protein trimerisation PF15898:cGMP-dependent protein kinase interacting domain PF00170:bZIP transcription factor PF05615:Tho complex subunit 7 PF01166:TSC-22/dip/bun family PF04977:Septum formation initiator PF13851:Growth-arrest specific micro-tubule binding PF07926:TPR/MLP1/MLP2-like protein PF10473:Leucine-rich repeats…	1.57	17.6	1.34	0.17	0.13	0.41
i1_LQ_PP_c180365/f1p5/1112	{NA}/{NA}/{NA}/{NA}	0.17	0.53	0.29	0.1	12.88	0.29
i4_LQ_PP_c4343/f1p0/4851	{XP_017462792.1; PREDICTED: LOW QUALITY PROTEIN: DIS3-like exonuclease 2, partial [Rhagoletis zephyria]}/{sp|Q0V9R3|DI3L2_XENTR; DIS3-like exonuclease 2 OS=Xenopus tropicalis GN=dis3l2 PE=2 SV=2}/{NA}/{PF04977:Septum formation initiator}	0	0	0	0	0	0
i2_LQ_PP_c41772/f1p0/2640	{XP_005105540.1; PREDICTED: disabled homolog 1-like isoform X5 [Aplysia californica]}/{sp|P98081|DAB_DROME; Protein disabled OS=Drosophila melanogaster GN=Dab PE=1 SV=2}/{NA}/{PF14719:Phosphotyrosine interaction domain (PTB/PID) PF00640:Phosphotyrosine interaction domain (PTB/PID)}	0	0	1.38	1.38	12.3	2.32
i1_LQ_PP_c64367/f1p1/1857	{XP_013074665.1; PREDICTED: splicing factor 3B subunit 3-like [Biomphalaria glabrata]}/{sp|A0JN52|SF3B3_BOVIN; Splicing factor 3B subunit 3 OS=Bos taurus GN=SF3B3 PE=2 SV=1}/"{XM_013176507.1; PREDICTED: Anser cygnoides domesticus splicing factor 3b, subunit 3, 130kDa (SF3B3), mRNA}"/{NA}	0	0	0	0	0.11	0.05
i1_LQ_PP_c76880/f1p33/1424	{XP_009055857.1; hypothetical protein LOTGIDRAFT_145300, partial [Lottia gigantea]}/{sp|Q24020|FLII_DROME; Protein flightless-1 OS=Drosophila melanogaster GN=fliI PE=2 SV=1}/"{XM_006213849.2; PREDICTED: Vicugna pacos flightless I actin binding protein (FLII), mRNA}"/{PF03091:CutA1 divalent ion tolerance protein}	0.38	0	1.08	0.9	0.58	1.56
i3_LQ_PP_c42155/f1p0/3371	{KXJ11393.1; putative RNA-directed DNA polymerase from transposon BS [Exaiptasia pallida]}/{NA}/{NA}/{NA}	1.75	3.61	2.33	1.11	3.81	5.74
i1_HQ_PP_c14569/f2p27/1808	{NA}/{NA}/{NA}/{NA}	75.6	5.17	20.5	73.48	0.39	50.27
i0_LQ_PP_c45887/f1p0/268	{NA}/{NA}/"{KX263256.1; Profundiconus teramachii mitochondrion, partial genome}"/{NA}	13.99	11.59	1.47	5.85	2.64	3.28
i2_LQ_PP_c43238/f1p25/2948	{NA}/{NA}/{NA}/{NA}	0	0	0.13	0.12	0	0.16
i2_LQ_PP_c5736/f1p0/2177	{NA}/{NA}/{NA}/{PF00716:Assemblin (Peptidase family S21)}	4.85	5.47	3.53	2.99	26.89	9.44
i3_LQ_PP_c19357/f1p0/3668	{XP_005109157.1; PREDICTED: protein AAR2 homolog [Aplysia californica]}/{sp|Q9D2V5|AAR2_MOUSE; Protein AAR2 homolog OS=Mus musculus GN=Aar2 PE=1 SV=3}/{NA}/{NA}	0.39	0.99	0.66	0.35	0.71	0.44
i3_HQ_PP_c51363/f14p0/3321	{XP_013382457.1; PREDICTED: peptidyl-prolyl cis-trans isomerase B-like [Lingula anatina]}/{sp|P30412|PPIC_MOUSE; Peptidyl-prolyl cis-trans isomerase C OS=Mus musculus GN=Ppic PE=1 SV=1}/{NA}/{PF00160:Cyclophilin type peptidyl-prolyl cis-trans isomerase/CLD}	0	0	0	4.54	15.4	11.96
i3_HQ_PP_c3522/f4p0/3753	{AJA37864.1; I-type lectin-like protein 4 [Littorina littorea]}/{sp|P17790|BASI_CHICK; Basigin OS=Gallus gallus GN=BSG PE=1 SV=2}/"{XM_012436097.1; PREDICTED: Aotus nancymaae basigin (Ok blood group) (BSG), transcript variant X4, mRNA}"/{PF13895:Immunoglobulin domain}	1.9	2.87	3.59	4.02	0.96	6.29
i0_LQ_PP_c13093/f1p0/572	{NA}/{NA}/{NA}/{NA}	2.91	4.78	1.57	3.97	0.6	4.35
i1_LQ_PP_c216660/f1p34/1795	{NA}/{NA}/{NA}/{NA}	3.46	7.58	3.17	1.74	5.45	8.69
i4_HQ_PP_c2072/f2p0/5079	{XP_019575710.1; PREDICTED: ABC transporter C family member 14, partial [Rhinolophus sinicus]}/{sp|Q7DM58|AB4C_ARATH; ABC transporter C family member 4 OS=Arabidopsis thaliana GN=ABCC4 PE=2 SV=2}/{NA}/"{PF01926:50S ribosome-binding GTPase PF00005:ABC transporter PF00664:ABC transporter transmembrane region PF00931:NB-ARC domain PF00270:DEAD/DEAH box helicase PF13304:AAA domain, putative AbiEii to…	0	0	0	0	0	0
i4_LQ_PP_c9765/f1p0/4170	{XP_011417573.2; PREDICTED: delta(3,5)-Delta(2,4)-dienoyl-CoA isomerase, mitochondrial-like, partial [Crassostrea gigas]}/"{sp|O35459|ECH1_MOUSE; Delta(3,5)-Delta(2,4)-dienoyl-CoA isomerase, mitochondrial OS=Mus musculus GN=Ech1 PE=1 SV=1}"/{NA}/{PF16113:Enoyl-CoA hydratase/isomerase PF00378:Enoyl-CoA hydratase/isomerase}	0.2	0.48	0.35	0.38	0.54	0.33
i5_LQ_PP_c6020/f1p0/5071	{NA}/{NA}/{NA}/{NA}	3.46	1.41	1.79	2.04	2.82	5.09
i2_LQ_PP_c59767/f1p0/2563	{NA}/{NA}/{NA}/{PF01080:Presenilin}	0.19	0.25	0.06	0.06	0	0.05
i1_LQ_PP_c7026/f1p4/1386	{NA}/{NA}/"{AB453969.1; Phymorhynchus buccinoides mitochondrial gene for 16S rRNA, partial sequence}"/{NA}	24.88	30.33	10.62	26.5	12.42	7.13
i1_LQ_PP_c77513/f1p0/1911	{XP_009060381.1; hypothetical protein LOTGIDRAFT_210398 [Lottia gigantea]}/{sp|Q8AVJ1|PRR5_XENLA; Proline-rich protein 5 OS=Xenopus laevis GN=prr5 PE=2 SV=1}/"{AC218030.4; Latimeria menadoensis, clone VMRC4-61P20, complete sequence}"/{NA}	4.26	0.28	0.75	6.78	0	0.28
i1_LQ_PP_c10740/f1p0/1330	{NA}/{NA}/"{AB453969.1; Phymorhynchus buccinoides mitochondrial gene for 16S rRNA, partial sequence}"/{NA}	0.13	0.33	0.39	0.04	0.06	0.06
i3_LQ_PP_c29245/f1p0/4017	{XP_012945282.1; PREDICTED: endothelin-converting enzyme 1-like [Aplysia californica]}/{sp|P42891|ECE1_BOVIN; Endothelin-converting enzyme 1 OS=Bos taurus GN=ECE1 PE=1 SV=2}/{NA}/{PF05649:Peptidase family M13 PF01431:Peptidase family M13}	0.06	0.03	0.08	0.71	0.09	0.76
i5_HQ_PP_c205/f7p0/5897	{XP_012935520.1; PREDICTED: fibril-forming collagen alpha chain [Aplysia californica]}/{sp|P13941|CO3A1_RAT; Collagen alpha-1(III) chain OS=Rattus norvegicus GN=Col3a1 PE=2 SV=3}/{NA}/{PF00093:von Willebrand factor type C domain PF01410:Fibrillar collagen C-terminal domain}	0.71	12.66	7.95	1.72	16.88	6.54
i2_LQ_PP_c66669/f1p0/2604	{NA}/{NA}/{NA}/{NA}	1.77	2.1	1.69	0.78	14.53	4.19
i3_HQ_PP_c3240/f4p0/3527	{XP_005104957.1; PREDICTED: presqualene diphosphate phosphatase-like [Aplysia californica]}/{sp|Q8IY26|PLPP6_HUMAN; Phospholipid phosphatase 6 OS=Homo sapiens GN=PLPP6 PE=1 SV=3}/{NA}/{NA}	0.28	0.41	1.41	1.55	14.54	4.19
i2_LQ_PP_c22010/f1p0/2742	{XP_012936595.1; PREDICTED: RING finger and transmembrane domain-containing protein 1-like [Aplysia californica]}/{sp|Q96EX2|RNFT2_HUMAN; RING finger and transmembrane domain-containing protein 2 OS=Homo sapiens GN=RNFT2 PE=2 SV=2}/{NA}/"{PF13639:Ring finger domain PF00097:Zinc finger, C3HC4 type (RING finger) PF14634:zinc-RING finger domain PF12678:RING-H2 zinc finger domain PF12861:Anaphase-pro…	0.11	0.28	0.52	0.38	0.49	1.64
i1_LQ_PP_c205618/f1p0/1262	{NA}/{NA}/"{AB453969.1; Phymorhynchus buccinoides mitochondrial gene for 16S rRNA, partial sequence}"/{NA}	0	0	0	0	0	0
i5_LQ_PP_c1578/f1p0/5654	{XP_012938845.1; PREDICTED: uncharacterized protein LOC101849292 isoform X1 [Aplysia californica]}/{sp|Q9ULJ8|NEB1_HUMAN; Neurabin-1 OS=Homo sapiens GN=PPP1R9A PE=1 SV=2}/{NA}/{PF00536:SAM domain (Sterile alpha motif) PF07647:SAM domain (Sterile alpha motif)}	6.86	3.78	5.64	6.36	10.19	14.75
i1_LQ_PP_c47325/f1p2/1318	{XP_015761882.1; PREDICTED: uncharacterized protein LOC107340993 [Acropora digitifera]}/{NA}/{NA}/{NA}	1	0	0.04	0.08	1	0.59
i2_LQ_PP_c60981/f1p0/2701	{XP_005103162.1; PREDICTED: arylsulfatase B-like [Aplysia californica]}/{sp|P50429|ARSB_MOUSE; Arylsulfatase B OS=Mus musculus GN=Arsb PE=1 SV=3}/"{XM_019772676.1; PREDICTED: Branchiostoma belcheri arylsulfatase B-like (LOC109472814), mRNA}"/{PF00884:Sulfatase PF01663:Type I phosphodiesterase / nucleotide pyrophosphatase}	0	0	0.69	1.23	1.27	2.52
i4_LQ_PP_c9811/f1p0/4341	{NA}/{NA}/{NA}/{NA}	0	0.1	0	0.1	0.03	15.69
i1_LQ_PP_c31805/f1p0/1243	{NA}/{NA}/{NA}/{PF03286:Pox virus Ag35 surface protein}	0.62	0.18	1.12	1.58	0.21	0.76
i3_LQ_PP_c38598/f1p0/3300	{AAN05604.1; ribosomal protein L21 [Argopecten irradians]}/{sp|Q02753|RL21A_YEAST; 60S ribosomal protein L21-A OS=Saccharomyces cerevisiae (strain ATCC 204508 / S288c) GN=RPL21A PE=1 SV=1}/{NA}/{PF01157:Ribosomal protein L21e}	0.07	0.22	0.05	0.12	0.15	0.04
i0_LQ_PP_c13788/f1p0/664	{NA}/{NA}/{NA}/{NA}	0	0	0	0	0	0
i2_HQ_PP_c7278/f2p0/2882	{XP_005096897.1; PREDICTED: aryl hydrocarbon receptor nuclear translocator homolog [Aplysia californica]}/{sp|O15945|ARNT_DROME; Aryl hydrocarbon receptor nuclear translocator homolog OS=Drosophila melanogaster GN=tgo PE=1 SV=3}/"{XM_011421160.2; PREDICTED: Crassostrea gigas aryl hydrocarbon receptor nuclear translocator homolog (LOC105322432), transcript variant X4, mRNA}"/{PF00010:Helix-loop-he…	0.25	0.62	1.26	2.47	0.69	1.27
i3_LQ_PP_c4263/f1p0/3447	{NA}/{NA}/{NA}/{NA}	0.27	0.21	0.75	0.67	2.3	3.38
i4_LQ_PP_c15439/f1p0/4080	{XP_013872973.1; PREDICTED: ATP-dependent (S)-NAD(P)H-hydrate dehydratase isoform X3 [Austrofundulus limnaeus]}/{sp|Q9CZ42|NNRD_MOUSE; ATP-dependent (S)-NAD(P)H-hydrate dehydratase OS=Mus musculus GN=Naxd PE=1 SV=1}/"{XM_019086063.1; PREDICTED: Cyprinus carpio NAD(P)HX dehydratase (naxd), transcript variant X5, mRNA}"/{PF02110:Hydroxyethylthiazole kinase family PF01256:Carbohydrate kinase}	0.72	1.58	3.52	1.95	3.83	3.27
i2_LQ_PP_c44011/f1p0/2906	{XP_019637298.1; PREDICTED: uncharacterized protein LOC109479751 [Branchiostoma belcheri]}/{NA}/{NA}/{NA}	0.03	0	0	0.02	0	0.16
i3_LQ_PP_c28829/f1p0/3379	{NA}/{NA}/{NA}/{NA}	1.07	0.18	2.23	1.59	1.88	3.15
i3_LQ_PP_c39048/f1p0/3502	{NA}/{NA}/{NA}/{NA}	0.52	0.02	0.09	0.88	0.1	0.44
i5_LQ_PP_c3540/f1p0/5171	{XP_012945364.1; PREDICTED: 2-oxoisovalerate dehydrogenase subunit beta, mitochondrial-like [Aplysia californica]}/"{sp|P35738|ODBB_RAT; 2-oxoisovalerate dehydrogenase subunit beta, mitochondrial OS=Rattus norvegicus GN=Bckdhb PE=1 SV=3}"/"{XM_012824594.1; PREDICTED: Clupea harengus branched chain keto acid dehydrogenase E1, beta polypeptide (bckdhb), transcript variant X2, mRNA}"/{NA}	0.13	0.14	0.17	0.51	0.1	0.23
i1_LQ_PP_c94164/f1p1/1358	{NA}/{NA}/"{AB453969.1; Phymorhynchus buccinoides mitochondrial gene for 16S rRNA, partial sequence}"/{NA}	0	0	0	0	0	0
i3_LQ_PP_c38685/f1p0/3503	{NA}/{NA}/{NA}/{NA}	1.11	1.26	0.01	0.03	0.02	0.04
i4_LQ_PP_c14102/f1p0/4276	{XP_013411554.1; PREDICTED: uncharacterized protein LOC106174511 isoform X1 [Lingula anatina]}/{sp|P25152|BSAP_BACSU; Aminopeptidase YwaD OS=Bacillus subtilis (strain 168) GN=ywaD PE=1 SV=2}/{NA}/{NA}	5.72	1.32	0.83	7.04	0.03	13.48
i4_HQ_PP_c6344/f2p0/4576	{NA}/{NA}/{NA}/{NA}	0.06	0.04	0.37	0.27	0.37	0.6
i0_LQ_PP_c10082/f1p0/828	{NA}/{NA}/{NA}/{NA}	0	0.81	0.93	1.95	1.66	17.39
i1_LQ_PP_c22636/f1p1/1184	{XP_017763362.1; PREDICTED: mucin-5AC-like [Eufriesea mexicana]}/{NA}/{NA}/{PF05481:Mycobacterium 19 kDa lipoprotein antigen PF10717:Occlusion-derived virus envelope protein ODV-E18 PF15761:Immortalisation up-regulated protein}	0	0	0	0	0	0.2
i2_LQ_PP_c47807/f1p0/2617	{ANC47991.1; 78 kda glucose-regulated protein, partial [Conus monile]}/{sp|P08108|HSP70_ONCMY; Heat shock cognate 70 kDa protein OS=Oncorhynchus mykiss GN=hsc71 PE=2 SV=2}/"{KU881653.1; Conus monile 78 kda glucose-regulated protein (HSPA5) mRNA, partial cds}"/{PF06723:MreB/Mbl protein}	0.02	0.05	0.03	0.05	0.06	0.05
i2_HQ_PP_c2132/f4p0/2992	{NA}/{NA}/{NA}/{PF00010:Helix-loop-helix DNA-binding domain}	0.78	0.94	4.94	6.11	8.4	22.71
i2_LQ_PP_c19597/f1p0/2377	{NA}/{NA}/{NA}/{NA}	6.41	10.09	0	0	0	0
i1_LQ_PP_c120451/f1p0/1344	{NA}/{NA}/"{AB453969.1; Phymorhynchus buccinoides mitochondrial gene for 16S rRNA, partial sequence}"/{NA}	0	0	0	0	0	0
i2_LQ_PP_c64555/f1p0/2438	{AAL40415.1; endonuclease/reverse transcriptase [Branchiostoma floridae]}/{NA}/{NA}/{NA}	2.07	22.62	12	5.07	0.56	5.15
i2_LQ_PP_c69388/f1p0/2036	{KPJ01087.1; hypothetical protein RR46_05352 [Papilio xuthus]}/{NA}/{NA}/{NA}	0.01	0.02	0	0.07	0.19	0.05
i2_LQ_PP_c9291/f1p0/2882	{XP_009054157.1; hypothetical protein LOTGIDRAFT_93838, partial [Lottia gigantea]}/{sp|P21129|P3_MOUSE; P3 protein OS=Mus musculus GN=Slc10a3 PE=2 SV=2}/{NA}/{PF01758:Sodium Bile acid symporter family}	2.18	1.02	4.16	2.05	0.14	55.94
i1_LQ_PP_c123803/f1p1/1326	{NA}/{NA}/{NA}/{PF06459:Ryanodine Receptor TM 4-6}	0.27	0.36	1.24	0.19	1.16	0.92
i3_HQ_PP_c1827/f4p0/3578	{XP_005093332.1; PREDICTED: citrate lyase subunit beta-like protein, mitochondrial [Aplysia californica]}/"{sp|Q8N0X4|CLYBL_HUMAN; Citrate lyase subunit beta-like protein, mitochondrial OS=Homo sapiens GN=CLYBL PE=1 SV=2}"/{NA}/{PF03328:HpcH/HpaI aldolase/citrate lyase family}	1.48	0.87	1.29	1.88	0.8	1.82
i2_LQ_PP_c29836/f1p0/2180	{XP_012942656.1; PREDICTED: uncharacterized protein LOC101855048 [Aplysia californica]}/"{sp|Q4LDE5|SVEP1_HUMAN; Sushi, von Willebrand factor type A, EGF and pentraxin domain-containing protein 1 OS=Homo sapiens GN=SVEP1 PE=1 SV=3}"/{NA}/{NA}	0.46	0	0.84	2.52	0.22	10.47
i2_LQ_PP_c7330/f1p0/2958	{XP_013381370.1; PREDICTED: balbiani ring protein 3-like [Lingula anatina]}/{sp|P98068|SPAN_STRPU; Protein SpAN OS=Strongylocentrotus purpuratus GN=SPAN PE=2 SV=1}/{NA}/{PF00413:Matrixin PF01400:Astacin (Peptidase family M12A)}	0	1.61	0	0	41.9	0
i5_LQ_PP_c3401/f1p0/5106	{EHH64524.1; hypothetical protein EGM_17765, partial [Macaca fascicularis]}/{NA}/{NA}/{NA}	0.92	1.04	0.33	0.47	0.23	0.82
i2_LQ_PP_c27134/f1p0/2901	{XP_015776026.1; PREDICTED: uncharacterized protein LOC107354117 [Acropora digitifera]}/{NA}/{NA}/{NA}	0.33	0.55	2.16	2.36	1.57	8.8
i1_LQ_PP_c81798/f1p22/1655	{XP_011441426.1; PREDICTED: glutathione S-transferase theta-1 [Crassostrea gigas]}/{sp|Q01579|GSTT1_RAT; Glutathione S-transferase theta-1 OS=Rattus norvegicus GN=Gstt1 PE=1 SV=2}/{NA}/"{PF13417:Glutathione S-transferase, N-terminal domain PF02798:Glutathione S-transferase, N-terminal domain PF13409:Glutathione S-transferase, N-terminal domain}"	0.75	2.48	0.18	0.17	0.72	0.19
i3_LQ_PP_c24130/f1p0/3319	{XP_009059804.1; hypothetical protein LOTGIDRAFT_218839 [Lottia gigantea]}/{sp|B3N6Y7|ASPG1_DROER; Putative N(4)-(beta-N-acetylglucosaminyl)-L-asparaginase GG24090 OS=Drosophila erecta GN=GG24090 PE=3 SV=1}/{NA}/{PF01112:Asparaginase}	0	0	0	0.04	0	0.15
i4_LQ_PP_c11286/f1p0/4481	{XP_019467184.1; PREDICTED: LOW QUALITY PROTEIN: uncharacterized protein LOC109365033, partial [Meleagris gallopavo]}/{NA}/{NA}/{PF12409:P5-type ATPase cation transporter}	2.28	3.69	1.22	2.33	6.83	4.74
i1_LQ_PP_c93646/f1p1/1602	{XP_013096477.1; PREDICTED: uncharacterized protein LOC106079814 [Biomphalaria glabrata]}/{NA}/{NA}/{PF05279:Aspartyl beta-hydroxylase N-terminal region}	0	0	0.11	0.03	0	0
i4_LQ_PP_c3192/f1p3/4768	{KOF85809.1; hypothetical protein OCBIM_22019718mg [Octopus bimaculoides]}/{sp|Q23027|INX5_CAEEL; Innexin-5 OS=Caenorhabditis elegans GN=inx-5 PE=3 SV=2}/{NA}/{PF00876:Innexin}	0.15	0.74	0.93	0.12	0.6	1.2
i3_HQ_PP_c2560/f2p0/3176	{NA}/{NA}/{NA}/{NA}	3.1	1.59	3.97	2.67	10.09	14.5
i3_HQ_PP_c32368/f15p0/3267	{XP_011434632.1; PREDICTED: multifunctional protein ADE2 [Crassostrea gigas]}/{sp|P38024|PUR6_CHICK; Multifunctional protein ADE2 OS=Gallus gallus GN=AIRC PE=2 SV=1}/{NA}/{PF00731:AIR carboxylase PF00462:Glutaredoxin}	0.07	0	1.06	2.46	11.54	3.56
i5_LQ_PP_c4765/f1p0/5513	{XP_013070326.1; PREDICTED: anoctamin-4-like isoform X9 [Biomphalaria glabrata]}/{sp|Q8C5H1|ANO4_MOUSE; Anoctamin-4 OS=Mus musculus GN=Ano4 PE=2 SV=2}/"{XM_013085210.1; PREDICTED: Aplysia californica anoctamin-4-like (LOC101857809), mRNA}"/{NA}	0.14	0.17	0.2	0.39	0.3	1.26
i1_LQ_PP_c14069/f1p0/1627	{EKC24371.1; Protein C20orf11 [Crassostrea gigas]}/{sp|Q32L52|GID8_BOVIN; Glucose-induced degradation protein 8 homolog OS=Bos taurus GN=GID8 PE=2 SV=1}/"{XM_007249984.1; PREDICTED: Astyanax mexicanus GID complex subunit 8 (gid8), mRNA}"/{PF08513:LisH}	2.3	4.49	1.29	1.56	0.9	1.34
i6_HQ_PP_c35/f2p0/6714	{XP_012941835.1; PREDICTED: sodium bicarbonate cotransporter 3-like [Aplysia californica]}/{sp|Q8JZR6|S4A8_MOUSE; Electroneutral sodium bicarbonate exchanger 1 OS=Mus musculus GN=Slc4a8 PE=2 SV=1}/"{XM_013086381.1; PREDICTED: Aplysia californica sodium bicarbonate cotransporter 3-like (LOC101858457), mRNA}"/"{PF04546:Sigma-70, non-essential region PF00955:HCO3- transporter family}"	0.07	0.12	0.15	0.39	1.48	36.12
i2_LQ_PP_c26369/f1p0/2833	{JAN31810.1; Gamma-aminobutyric acid receptor-associated protein [Daphnia magna]}/{sp|Q8MK68|GBRAP_RABIT; Gamma-aminobutyric acid receptor-associated protein OS=Oryctolagus cuniculus GN=GABARAP PE=3 SV=1}/"{XM_017096332.1; PREDICTED: Drosophila biarmipes gamma-aminobutyric acid receptor-associated protein (LOC108025744), mRNA}"/{NA}	1.92	2.23	0.08	0.1	0.6	0.38
i1_LQ_PP_c65465/f1p0/1469	{NA}/{NA}/{NA}/{NA}	0.15	0.19	1.23	0.17	0.33	0.69
i0_LQ_PP_c10021/f1p0/442	{NA}/{NA}/{NA}/{NA}	0.53	2.14	142.01	2.06	0.72	2.33
i2_LQ_PP_c28996/f1p0/2467	{EKC31827.1; Multiple epidermal growth factor-like domains 10 [Crassostrea gigas]}/{sp|O75095|MEGF6_HUMAN; Multiple epidermal growth factor-like domains protein 6 OS=Homo sapiens GN=MEGF6 PE=1 SV=4}/{NA}/{PF01299:Lysosome-associated membrane glycoprotein (Lamp)}	0.29	0	0.14	0.9	0	0.97
i6_LQ_PP_c120/f1p0/6333	{XP_011674996.1; PREDICTED: fibrillin-1 isoform X4 [Strongylocentrotus purpuratus]}/{sp|P28799|GRN_HUMAN; Granulins OS=Homo sapiens GN=GRN PE=1 SV=2}/{NA}/{PF00806:Pumilio-family RNA binding repeat}	2.94	1.74	0.01	0.07	0.04	0.07
i4_LQ_PP_c15234/f1p0/4029	{ALJ77589.1; matrix metalloproteinase 1 [Haliotis discus hannai]}/{sp|P08254|MMP3_HUMAN; Stromelysin-1 OS=Homo sapiens GN=MMP3 PE=1 SV=2}/{NA}/{PF00413:Matrixin PF10462:Peptidase M66 PF01400:Astacin (Peptidase family M12A)}	0.03	0.07	1.04	0.37	0.33	0.55
i2_LQ_PP_c59171/f1p0/2772	{NA}/{NA}/{NA}/{NA}	0	0	3.8	1.06	2.6	2.66
i2_LQ_PP_c24314/f1p0/2835	{XP_009043710.1; hypothetical protein LOTGIDRAFT_208106 [Lottia gigantea]}/{sp|P50613|CDK7_HUMAN; Cyclin-dependent kinase 7 OS=Homo sapiens GN=CDK7 PE=1 SV=1}/"{XM_017279483.1; PREDICTED: Drosophila miranda cyclin-dependent kinase 7 (LOC108151093), mRNA}"/{PF07714:Protein tyrosine kinase PF00069:Protein kinase domain}	0.23	1.04	1.25	2.01	2.97	2.19
i3_LQ_PP_c5913/f1p0/3609	{XP_011423442.1; PREDICTED: E3 ubiquitin-protein ligase UBR5 [Crassostrea gigas]}/{sp|Q80TP3|UBR5_MOUSE; E3 ubiquitin-protein ligase UBR5 OS=Mus musculus GN=Ubr5 PE=1 SV=2}/"{XM_019069170.1; PREDICTED: Cyprinus carpio E3 ubiquitin-protein ligase UBR5-like (LOC109051684), transcript variant X2, mRNA}"/"{PF00658:Poly-adenylate binding protein, unique domain PF00632:HECT-domain (ubiquitin-transferas…	1.61	2.36	2.92	1.65	5.07	6.32
i1_LQ_PP_c343595/f1p1/1127	{NA}/{NA}/{NA}/{NA}	0	0	0.12	1.4	0	0.94
i3_LQ_PP_c11005/f1p0/3878	{XP_014785886.1; PREDICTED: probable 39S ribosomal protein L45, mitochondrial isoform X1 [Octopus bimaculoides]}/"{sp|Q9VCX3|RM45_DROME; Probable 39S ribosomal protein L45, mitochondrial OS=Drosophila melanogaster GN=mRpL45 PE=2 SV=1}"/"{JX293539.1; Conus betulinus A superfamily conotoxin Bt1.7a precursor, gene, complete cds}"/{NA}	1.49	1.39	0.05	0.02	0	0.04
i3_LQ_PP_c41100/f1p0/3639	{XP_019925760.1; PREDICTED: mucin-2-like [Crassostrea gigas]}/{NA}/{NA}/{NA}	0.08	0.05	0	0.02	0.2	6.95
i4_LQ_PP_c12418/f1p0/4773	{XP_001631764.1; predicted protein [Nematostella vectensis]}/{NA}/{NA}/{NA}	0.58	0.28	0.07	0.15	0.36	0.6
i3_LQ_PP_c24264/f1p0/3841	{XP_009061886.1; hypothetical protein LOTGIDRAFT_127848, partial [Lottia gigantea]}/{sp|P43573|BUD27_YEAST; Bud site selection protein 27 OS=Saccharomyces cerevisiae (strain ATCC 204508 / S288c) GN=BUD27 PE=1 SV=1}/{NA}/{PF04574:Protein of unknown function (DUF592) PF00922:Vesiculovirus phosphoprotein}	0.86	1.3	1.43	0.66	1.73	4.08
i4_LQ_PP_c3428/f1p0/5001	{NA}/{NA}/{NA}/{NA}	0.03	0	0	0.07	0.08	0.14
i5_LQ_PP_c5571/f1p0/5061	{XP_019927247.1; PREDICTED: transcription initiation factor TFIID subunit 8 [Crassostrea gigas]}/{sp|A7MAZ4|TAF8_BOVIN; Transcription initiation factor TFIID subunit 8 OS=Bos taurus GN=TAF8 PE=2 SV=1}/"{XM_010737058.2; PREDICTED: Larimichthys crocea TATA-box binding protein associated factor 8 (taf8), transcript variant X2, mRNA}"/{NA}	0.19	0.38	2.13	1.46	1.81	2.11
i3_LQ_PP_c12247/f1p0/4000	{XP_010764707.1; PREDICTED: uncharacterized protein LOC104941318 [Notothenia coriiceps]}/{NA}/{NA}/{NA}	1.02	0.74	4.61	4.77	13.62	17.78
i2_HQ_PP_c22071/f3p0/2897	{NA}/{NA}/{NA}/{NA}	0	0	0.08	0.56	1.54	2.25
i3_LQ_PP_c28110/f1p0/3305	{XP_005093100.2; PREDICTED: MAPK/MAK/MRK overlapping kinase-like [Aplysia californica]}/{sp|Q9UQ07|MOK_HUMAN; MAPK/MAK/MRK overlapping kinase OS=Homo sapiens GN=MOK PE=2 SV=1}/{NA}/{PF07714:Protein tyrosine kinase PF06293:Lipopolysaccharide kinase (Kdo/WaaP) family PF00069:Protein kinase domain}	0.02	0.04	0	0.17	0.07	0.15
i0_LQ_PP_c24043/f1p0/814	{XP_013074159.1; PREDICTED: ATP synthase subunit gamma, mitochondrial-like [Biomphalaria glabrata]}/"{sp|O01666|ATPG_DROME; ATP synthase subunit gamma, mitochondrial OS=Drosophila melanogaster GN=ATPsyngamma PE=2 SV=2}"/"{LN590804.1; Cyprinus carpio genome assembly common carp genome ,scaffold 000000334}"/{PF00231:ATP synthase}	47.43	28.65	65.03	108.12	83.7	72.02
i5_LQ_PP_c4144/f1p0/5841	{NA}/{NA}/{NA}/{NA}	0.66	1.13	0.97	0.66	1.07	0.84
i2_LQ_PP_c58797/f1p0/2670	{NA}/{NA}/{NA}/{NA}	0	0	0.03	0	0.04	0.08
i4_LQ_PP_c15343/f1p0/4047	{ELU10943.1; hypothetical protein CAPTEDRAFT_172853, partial [Capitella teleta]}/{sp|Q27433|MEC2_CAEEL; Mechanosensory protein 2 OS=Caenorhabditis elegans GN=mec-2 PE=1 SV=1}/"{XM_018732975.1; PREDICTED: Scleropages formosus erythrocyte band 7 integral membrane protein-like (LOC108922685), transcript variant X3, mRNA}"/{NA}	0	0	0	0.09	0	5.65
i2_LQ_PP_c64693/f1p0/2775	{NA}/{NA}/{NA}/{NA}	0.25	0	0.82	1.3	2.99	7.85
i1_LQ_PP_c211718/f1p4/1939	{NA}/{NA}/{NA}/{PF01805:Surp module}	2.22	2.43	2.87	1.61	3.95	6.29
i3_HQ_PP_c12535/f2p0/3420	{XP_005103578.2; PREDICTED: solute carrier family 2, facilitated glucose transporter member 1-like [Aplysia californica]}/"{sp|P14142|GTR4_MOUSE; Solute carrier family 2, facilitated glucose transporter member 4 OS=Mus musculus GN=Slc2a4 PE=1 SV=3}"/"{XM_019429237.1; PREDICTED: Panthera pardus solute carrier family 2 member 1 (SLC2A1), mRNA}"/{PF07690:Major Facilitator Superfamily PF00083:Sugar (…	0.02	0	0.16	0.47	0.29	0.15
i2_LQ_PP_c13039/f1p4/2652	{NA}/{NA}/{NA}/{NA}	3.65	2.42	1.72	0.96	9.28	2.61
i1_LQ_PP_c344989/f1p0/1394	{NA}/{NA}/"{AB453969.1; Phymorhynchus buccinoides mitochondrial gene for 16S rRNA, partial sequence}"/{NA}	472.45	35.85	2.03	3.86	2.66	1.45
i0_HQ_PP_c46770/f3p0/725	{NA}/{NA}/{NA}/{NA}	15.64	64.6	332.92	76.58	1.22	77.58
i2_LQ_PP_c39951/f1p0/2219	{XP_004416289.2; PREDICTED: LOW QUALITY PROTEIN: protein transport protein Sec61 subunit gamma [Odobenus rosmarus divergens]}/{sp|Q66KU2|SC61G_XENLA; Protein transport protein Sec61 subunit gamma OS=Xenopus laevis GN=sec61g PE=3 SV=1}/{XM_001634255.1; Nematostella vectensis predicted protein (NEMVEDRAFT_v1g184753) partial mRNA}/{PF00584:SecE/Sec61-gamma subunits of protein translocation complex}	0.45	0.48	25.12	19.83	14.61	19.56
i4_LQ_PP_c4105/f1p0/4489	{XP_005016790.1; PREDICTED: copine-3 isoform X1 [Anas platyrhynchos]}/{sp|O75131|CPNE3_HUMAN; Copine-3 OS=Homo sapiens GN=CPNE3 PE=1 SV=1}/"{XM_005016733.2; PREDICTED: Anas platyrhynchos copine III (CPNE3), transcript variant X1, mRNA}"/{PF00168:C2 domain}	0	0	0	0	0	0
i1_LQ_PP_c19791/f1p2/1172	{NA}/{NA}/{NA}/{NA}	0.05	0.26	0.14	0.11	0	0.94
i3_HQ_PP_c50007/f4p0/3655	{XP_011431304.1; PREDICTED: GPN-loop GTPase 3 isoform X1 [Crassostrea gigas]}/{sp|Q9D3W4|GPN3_MOUSE; GPN-loop GTPase 3 OS=Mus musculus GN=Gpn3 PE=2 SV=1}/{KF020654.1; Rapana venosa clone Rv20 microsatellite sequence}/{PF04670:Gtr1/RagA G protein conserved region PF00910:RNA helicase PF01443:Viral (Superfamily 1) RNA helicase}	6.27	6.48	0	0.02	0	0.01
i0_LQ_PP_c5561/f1p0/574	{NA}/{NA}/{NA}/{NA}	0	0.34	0.56	0.4	0.31	0
i3_LQ_PP_c19644/f1p0/3898	{NA}/{NA}/{NA}/{NA}	0.17	0	0	0.02	0	0
i0_LQ_PP_c36914/f1p0/593	{NA}/{NA}/{NA}/{NA}	0.55	1.51	0.83	0.48	1.37	4.26
i4_LQ_PP_c4914/f1p0/4711	{NA}/{NA}/{NA}/{NA}	0.21	0.18	0.33	0.46	0.53	1.28
i1_LQ_PP_c47349/f1p0/1318	{NA}/{NA}/{NA}/{NA}	3.63	6.55	3.35	2.6	0.83	6.31
i3_LQ_PP_c39336/f1p0/3305	{XP_009048401.1; hypothetical protein LOTGIDRAFT_172967 [Lottia gigantea]}/{sp|P97872|FMO5_MOUSE; Dimethylaniline monooxygenase [N-oxide-forming] 5 OS=Mus musculus GN=Fmo5 PE=1 SV=4}/{NA}/{PF00743:Flavin-binding monooxygenase-like}	1.09	2.51	1.24	1.02	1.51	1.45
i3_LQ_PP_c4000/f1p0/3630	{NA}/{NA}/{NA}/{NA}	0.15	0.36	0.05	0	0.06	0.16
i3_HQ_PP_c49749/f10p0/3996	{XP_005111711.1; PREDICTED: UPF0160 protein MYG1, mitochondrial [Aplysia californica]}/"{sp|Q9JK81|MYG1_MOUSE; UPF0160 protein MYG1, mitochondrial OS=Mus musculus GN=Myg1 PE=1 SV=1}"/"{XM_006169062.2; PREDICTED: Tupaia chinensis chromosome unknown open reading frame, human C12orf10 (LOC102472131), mRNA}"/{NA}	1.94	3.96	6.63	7.87	6.81	8.81
i4_LQ_PP_c3004/f1p0/4096	{XP_006820442.1; PREDICTED: uncharacterized protein LOC102805810 [Saccoglossus kowalevskii]}/{NA}/{NA}/"{PF04513:Baculovirus polyhedron envelope protein, PEP, C terminus PF02536:mTERF}"	0.02	0.02	0.16	0.06	2.37	0.11
i4_LQ_PP_c8300/f1p0/4738	{NA}/{NA}/{KF020654.1; Rapana venosa clone Rv20 microsatellite sequence}/{NA}	0.3	0.44	0.45	0.62	1.28	2.19
i2_LQ_PP_c41962/f1p0/2305	{XP_019731634.1; PREDICTED: uncharacterized protein LOC109519504 [Hippocampus comes]}/{NA}/{NA}/{NA}	1.41	2.37	1.93	2.47	2.54	2.81
i3_LQ_PP_c22003/f1p0/3642	{NA}/{NA}/{KF020654.1; Rapana venosa clone Rv20 microsatellite sequence}/{NA}	3.89	4.74	0.33	0.1	0.22	0.55
i6_LQ_PP_c181/f1p0/6555	{XP_009043966.1; hypothetical protein LOTGIDRAFT_181264 [Lottia gigantea]}/{sp|Q8IUS5|EPHX4_HUMAN; Epoxide hydrolase 4 OS=Homo sapiens GN=EPHX4 PE=2 SV=2}/{NA}/{NA}	0	0	0	0	0.07	0.31
i2_LQ_PP_c6357/f1p0/2263	{NA}/{NA}/{NA}/{NA}	0.05	0.03	0.43	0.24	0.27	0.5
i1_LQ_PP_c150329/f1p2/1864	{XP_013406945.1; PREDICTED: polypyrimidine tract-binding protein 1-like isoform X2 [Lingula anatina]}/{sp|Q8WN55|PTBP1_BOVIN; Polypyrimidine tract-binding protein 1 OS=Bos taurus GN=PTBP1 PE=2 SV=1}/"{XM_007954542.1; PREDICTED: Orycteropus afer afer polypyrimidine tract binding protein 1 (PTBP1), transcript variant X1, mRNA}"/{NA}	0	0.79	4.85	0.2	0.61	1.58
i4_LQ_PP_c16960/f1p0/4315	{XP_014782780.1; PREDICTED: UPF0489 protein C5orf22 homolog isoform X1 [Octopus bimaculoides]}/{sp|Q28H30|CE022_XENTR; UPF0489 protein C5orf22 homolog OS=Xenopus tropicalis GN=TEgg058p12.1 PE=2 SV=1}/{NA}/{NA}	0.1	0.01	0.06	0.16	0.1	0.06
i1_LQ_PP_c219050/f1p9/1636	{NA}/{NA}/{NA}/{NA}	63.88	49.34	11.02	12.38	10.29	7.77
i3_LQ_PP_c31467/f1p0/3025	{NA}/{NA}/{NA}/{NA}	1.25	2.19	1.85	1.11	4.62	3.97
i2_HQ_PP_c18597/f2p0/2814	{NA}/{NA}/{NA}/{NA}	1.49	2.32	1.73	1.48	2.54	4.77
i2_LQ_PP_c67025/f1p0/2527	{XP_019207463.1; PREDICTED: uncharacterized protein LOC106097627 [Oreochromis niloticus]}/{sp|P10394|POL4_DROME; Retrovirus-related Pol polyprotein from transposon 412 OS=Drosophila melanogaster GN=POL PE=3 SV=1}/{NA}/"{PF03719:Ribosomal protein S5, C-terminal domain PF02724:CDC45-like protein PF00665:Integrase core domain PF06512:Sodium ion transport-associated}"	0	0	0	0	0.09	0
i4_LQ_PP_c7979/f1p0/4187	{NA}/{NA}/{NA}/{PF07527:Hairy Orange}	0.14	0.35	0.66	0.2	0.52	1.3
i4_LQ_PP_c5179/f1p2/4646	{XP_019647516.1; PREDICTED: uncharacterized protein LOC109487856 [Branchiostoma belcheri]}/{NA}/{NA}/{NA}	0.47	0.63	0.53	0.52	0.57	1.5
i0_LQ_PP_c28775/f1p0/633	{NA}/{NA}/{NA}/{NA}	0	0.61	2	1.05	0.53	4.26
i2_LQ_PP_c63580/f1p0/2339	{XP_011412257.2; PREDICTED: elongator complex protein 4 [Crassostrea gigas]}/{sp|Q5XG58|ELP4_XENLA; Elongator complex protein 4 OS=Xenopus laevis GN=elp4 PE=2 SV=1}/{NA}/{NA}	0.15	0	0	0	0	0
i3_LQ_PP_c22854/f1p0/3337	{EKC33867.1; WD repeat-containing protein 63 [Crassostrea gigas]}/{sp|Q8IWG1|WDR63_HUMAN; WD repeat-containing protein 63 OS=Homo sapiens GN=WDR63 PE=2 SV=1}/{NA}/"{PF00400:WD domain, G-beta repeat}"	0.05	0.08	0	0.21	0.44	0
i2_LQ_PP_c25098/f1p0/2869	{XP_013409017.1; PREDICTED: ribonuclease H2 subunit B-like [Lingula anatina]}/{sp|Q28GD9|RNH2B_XENTR; Ribonuclease H2 subunit B OS=Xenopus tropicalis GN=rnaseh2b PE=2 SV=1}/{NA}/{PF09468:Ydr279p protein family (RNase H2 complex component)}	0.26	0.38	0.68	1.08	2.5	1.12
i2_LQ_PP_c66550/f1p0/2575	{NA}/{NA}/{NA}/{NA}	0.1	0.05	0.02	0.02	0	0.13
i2_HQ_PP_c21196/f2p0/2850	{NA}/{NA}/{NA}/{NA}	0.03	0	2.15	0.57	3.92	1.99
i1_LQ_PP_c349813/f1p0/1057	{NA}/{NA}/{NA}/{NA}	0.06	0.21	0.1	0.05	0.08	0.15
i3_LQ_PP_c29276/f1p0/3678	{JAU03238.1; putative kolobok-8 hm, partial [Amblyomma sculptum]}/{NA}/{NA}/{PF07359:Liver-expressed antimicrobial peptide 2 precursor (LEAP-2)}	0.01	0	0.1	0	0.36	0.3
i0_LQ_PP_c20531/f1p0/233	{NA}/{NA}/{NA}/{NA}	0	11.86	0	0	7.72	0
i2_LQ_PP_c15937/f1p0/2039	{NA}/{NA}/{NA}/{NA}	0	0.05	0	0.35	0.23	0.97
i2_LQ_PP_c45676/f1p0/2662	{NA}/{NA}/{NA}/{PF05887:Procyclic acidic repetitive protein (PARP) PF07361:Cytochrome b562}	0	0	0	0	0	2.98
i3_LQ_PP_c23493/f1p0/3969	{NA}/{NA}/{NA}/{NA}	0.08	0.07	0.05	0	0.02	0.02
i3_LQ_PP_c5312/f1p0/3298	{XP_009050124.1; hypothetical protein LOTGIDRAFT_226275 [Lottia gigantea]}/{sp|Q8WU67|ABHD3_HUMAN; Phospholipase ABHD3 OS=Homo sapiens GN=ABHD3 PE=1 SV=2}/"{NM_001004569.2; Danio rerio abhydrolase domain containing 3 (abhd3), mRNA}"/{NA}	0.12	0	0	0	0	0
i2_LQ_PP_c10896/f1p0/2279	{NA}/{NA}/{NA}/{NA}	0	0	0	0	0	0
i4_HQ_PP_c2692/f2p0/4732	{XP_012936929.1; PREDICTED: dual specificity mitogen-activated protein kinase kinase 6-like [Aplysia californica]}/{sp|Q9DGE0|MP2K6_DANRE; Dual specificity mitogen-activated protein kinase kinase 6 OS=Danio rerio GN=map2k6 PE=1 SV=2}/"{XM_014175838.1; PREDICTED: Salmo salar dual specificity mitogen-activated protein kinase kinase 7-like (LOC106587435), transcript variant X2, mRNA}"/{PF00069:Prote…	0	0	1.94	2.14	0	3.61
i3_LQ_PP_c9320/f1p0/3490	{XP_009063120.1; hypothetical protein LOTGIDRAFT_235530 [Lottia gigantea]}/{NA}/{NA}/{PF01284:Membrane-associating domain}	0.03	0.07	0.01	0.04	3.55	0.1
i1_LQ_PP_c228156/f1p0/1268	{NA}/{NA}/"{AB453969.1; Phymorhynchus buccinoides mitochondrial gene for 16S rRNA, partial sequence}"/{NA}	0	0	0	0	0	0
i2_LQ_PP_c4818/f1p1/2696	{XP_009058071.1; hypothetical protein LOTGIDRAFT_209701 [Lottia gigantea]}/{sp|E0ZS47|UREG_ORYSI; Urease accessory protein G OS=Oryza sativa subsp. indica GN=UREG PE=2 SV=1}/"{BK007475.1; TPA_inf: Amblyomma variegatum hypothetical conserved protein 750 mRNA, partial cds}"/{NA}	1.75	0.09	0.37	2.45	0.04	0.17
i2_LQ_PP_c19467/f1p0/2491	{XP_013413297.1; PREDICTED: HEAT repeat-containing protein 3-like [Lingula anatina]}/{sp|Q8BQM4|HEAT3_MOUSE; HEAT repeat-containing protein 3 OS=Mus musculus GN=Heatr3 PE=1 SV=1}/{NA}/{NA}	0.39	1.24	0.92	0.33	1.81	1.13
i5_LQ_PP_c4962/f1p0/5420	{NA}/{NA}/{NA}/{NA}	0	0.08	12.81	4.42	107.99	58.1
i3_LQ_PP_c5150/f1p0/3539	{XP_005101526.1; PREDICTED: BSD domain-containing protein 1-like [Aplysia californica]}/{sp|Q5BJ78|BSDC1_XENTR; BSD domain-containing protein 1 OS=Xenopus tropicalis GN=bsdc1 PE=2 SV=1}/{NA}/{NA}	0	0	0.02	0.02	0	0.02
i4_LQ_PP_c5582/f1p0/4747	{XP_012938318.1; PREDICTED: uncharacterized protein LOC101851128, partial [Aplysia californica]}/{NA}/"{LM683804.1; Protopolystoma xenopodis genome assembly P_xenopodis_South_Africa ,scaffold PXEA_scaffold0005207}"/{NA}	0	0.12	0.08	0.15	0.07	0.19
i2_LQ_PP_c3728/f1p55/2997	{NA}/{NA}/{KF020654.1; Rapana venosa clone Rv20 microsatellite sequence}/{NA}	7.34	7.8	1.36	1.11	4.47	4.32
i2_LQ_PP_c39296/f1p0/2666	{NA}/{NA}/{NA}/{NA}	4.77	6	4.95	3.36	10.29	10.67
i3_LQ_PP_c28409/f1p0/3410	{NA}/{NA}/{NA}/{NA}	0.25	0.47	0.58	0.18	0.52	0.53
i0_LQ_PP_c7272/f1p0/926	{NA}/{NA}/{NA}/{PF01080:Presenilin}	0.96	1.34	0.72	1.53	0.1	1.63
i1_LQ_PP_c67665/f1p0/1943	{XP_014772446.1; PREDICTED: nucleoside diphosphate-linked moiety X motif 17-like [Octopus bimaculoides]}/{sp|Q4V8V2|NUD17_DANRE; Nucleoside diphosphate-linked moiety X motif 17 OS=Danio rerio GN=nudt17 PE=2 SV=1}/{NA}/{PF00293:NUDIX domain}	0.79	1.86	2.48	3.53	3.29	3.74
i2_LQ_PP_c37408/f1p0/2389	{NA}/{NA}/{NA}/{NA}	1.5	2.05	1.66	1.97	10.55	9.24
i3_LQ_PP_c18902/f1p0/3352	{XP_014008277.1; PREDICTED: zinc finger protein 665-like, partial [Salmo salar]}/{sp|Q14590|ZN235_HUMAN; Zinc finger protein 235 OS=Homo sapiens GN=ZNF235 PE=2 SV=3}/"{XM_010127732.1; PREDICTED: Chlamydotis macqueenii zinc finger protein 501-like (LOC104474428), partial mRNA}"/"{PF07503:HypF finger PF00628:PHD-finger PF13465:Zinc-finger double domain PF16622:zinc-finger C2H2-type PF05191:Adenylat…	0.38	0.89	1.29	0.67	1.22	1.24
i2_LQ_PP_c4123/f1p0/2861	{NA}/{NA}/{NA}/{PF08597:Translation initiation factor eIF3 subunit}	2.77	5.83	3.99	6.28	3.4	5.38
i7_LQ_PP_c119/f1p6/7842	{XP_014787766.1; PREDICTED: uncharacterized protein LOC106881775 [Octopus bimaculoides]}/{NA}/{NA}/{NA}	0.42	0.39	0.51	0.65	0.67	1.71
i4_LQ_PP_c14755/f1p2/4077	{XP_012946088.1; PREDICTED: uncharacterized protein LOC101849267, partial [Aplysia californica]}/{sp|Q8WY36|BBX_HUMAN; HMG box transcription factor BBX OS=Homo sapiens GN=BBX PE=1 SV=1}/"{XM_014502066.1; PREDICTED: Papilio machaon uncharacterized LOC106710089 (LOC106710089), mRNA}"/{NA}	0.04	0	0.11	0.12	0.07	0.06
i2_LQ_PP_c46426/f1p0/2185	{NA}/{NA}/{KF020654.1; Rapana venosa clone Rv20 microsatellite sequence}/{NA}	0.48	0.58	0.54	0.28	0.74	1.86
i3_LQ_PP_c5785/f1p0/3694	{XP_009051089.1; hypothetical protein LOTGIDRAFT_114451 [Lottia gigantea]}/{sp|P33731|SRP72_CANLF; Signal recognition particle subunit SRP72 OS=Canis lupus familiaris GN=SRP72 PE=1 SV=3}/{NA}/{PF08492:SRP72 RNA-binding domain}	0.04	0	3.07	2.79	7.48	4.96
i3_LQ_PP_c26637/f1p0/3498	{NA}/{NA}/{NA}/{NA}	0	0	0.01	0	0	0.24
i3_LQ_PP_c36584/f1p0/3607	{XP_011431304.1; PREDICTED: GPN-loop GTPase 3 isoform X1 [Crassostrea gigas]}/{sp|Q9D3W4|GPN3_MOUSE; GPN-loop GTPase 3 OS=Mus musculus GN=Gpn3 PE=2 SV=1}/{NA}/{PF04670:Gtr1/RagA G protein conserved region PF00910:RNA helicase PF01443:Viral (Superfamily 1) RNA helicase}	0	0	0	0	0	0.01
i3_LQ_PP_c41860/f1p0/3115	{NA}/{NA}/{NA}/{NA}	9.71	13.03	7.7	5.77	17.85	29.34
i0_LQ_PP_c15442/f1p0/430	{NA}/{NA}/{NA}/{NA}	0.29	5.32	0.24	0	0.79	0
i1_LQ_PP_c90936/f1p0/1295	{NA}/{NA}/"{AB453969.1; Phymorhynchus buccinoides mitochondrial gene for 16S rRNA, partial sequence}"/{NA}	0	0	0	0	0	0
i3_LQ_PP_c31539/f1p0/3100	{XP_014785787.1; PREDICTED: GDP-fucose protein O-fucosyltransferase 1-like [Octopus bimaculoides]}/{sp|Q9H488|OFUT1_HUMAN; GDP-fucose protein O-fucosyltransferase 1 OS=Homo sapiens GN=POFUT1 PE=1 SV=1}/{NA}/{NA}	0	0	0	0	0.08	0
i1_LQ_PP_c10837/f1p0/1764	{XP_012942130.1; PREDICTED: trichohyalin-like [Aplysia californica]}/{NA}/{NA}/{PF00612:IQ calmodulin-binding motif}	0.03	1.05	0.19	0.66	0.9	0.32
i3_LQ_PP_c21821/f1p0/3248	{XP_013068903.1; PREDICTED: retinol dehydrogenase 12-like [Biomphalaria glabrata]}/{sp|Q9QYF1|RDH11_MOUSE; Retinol dehydrogenase 11 OS=Mus musculus GN=Rdh11 PE=1 SV=2}/{NA}/{PF01370:NAD dependent epimerase/dehydratase family}	0.17	0.24	0.43	0.71	1.5	1.12
i0_LQ_PP_c6446/f1p0/621	{CDS20307.1; hypothetical protein EgrG_000335800 [Echinococcus granulosus]}/{NA}/"{KT753794.1; Phymorhynchus sp. MCZ Mala 378670 28S ribosomal RNA gene, partial sequence}"/{NA}	0	0	0	0	0.27	0
i3_HQ_PP_c52399/f4p0/3214	{CFW94149.1; Csa-calmodulin 1, partial [Cupiennius salei]}/{sp|P62148|CALM1_BRALA; Calmodulin-1 OS=Branchiostoma lanceolatum PE=2 SV=2}/"{XM_019979408.1; PREDICTED: Bos indicus calmodulin 3 (CALM3), transcript variant X2, mRNA}"/{PF13499:EF-hand domain pair PF13405:EF-hand domain PF10591:Secreted protein acidic and rich in cysteine Ca binding region PF00036:EF hand PF02627:Carboxymuconolactone de…	2.57	22.21	42.08	12.32	54.83	44.75
i3_LQ_PP_c41877/f1p0/3159	{NA}/{NA}/{NA}/{NA}	0	0.08	0.61	0.45	1.69	1.34
i2_LQ_PP_c15770/f1p0/2111	{NA}/{NA}/{NA}/{NA}	0.3	0.14	1.45	1.03	1.16	1.62
i0_LQ_PP_c22323/f1p0/436	{YP_009166765.1; cytochrome c oxidase subunit I (mitochondrion) [Conus tribblei]}/{sp|P00399|COX1_DROME; Cytochrome c oxidase subunit 1 OS=Drosophila melanogaster GN=mt:CoI PE=2 SV=2}/"{KR006970.2; Conus tulipa mitochondrion, complete genome}"/{NA}	0	0	0	0	0	0
i4_LQ_PP_c7929/f1p2/4529	{NA}/{NA}/{NA}/{NA}	0	0	0	0	0	0
i5_HQ_PP_c725/f2p14/5137	{NA}/{NA}/{NA}/{NA}	0.34	1.22	1.15	2.06	4.12	6.51
i3_LQ_PP_c40817/f1p0/3558	{NA}/{NA}/{NA}/{NA}	0	0	0	0.2	0.26	0.18
i2_LQ_PP_c62726/f1p1/2607	{XP_014777236.1; PREDICTED: mitochondrial inner membrane protein COX18-like [Octopus bimaculoides]}/{sp|Q8N8Q8|COX18_HUMAN; Mitochondrial inner membrane protein COX18 OS=Homo sapiens GN=COX18 PE=2 SV=1}/{NA}/{PF02096:60Kd inner membrane protein}	1.49	1.45	1.88	3.27	3.29	4.08
i2_LQ_PP_c9177/f1p0/2478	{NA}/{NA}/{NA}/{NA}	0.02	0	0.82	3.22	1.44	1.01
i3_LQ_PP_c12041/f1p0/3709	{NA}/{NA}/{NA}/{NA}	0.8	0.8	0.11	0.16	0.12	0.18
i3_LQ_PP_c6112/f1p0/3984	{NA}/{NA}/{NA}/{NA}	0.4	0.34	1.42	0.62	1.11	1.3
i0_LQ_PP_c36192/f1p0/455	{NA}/{NA}/{NA}/{NA}	41.73	46.64	27.08	22.64	146.03	89
i2_LQ_PP_c39662/f1p5/2481	{NA}/{NA}/{NA}/{NA}	0	0.1	0	0.02	0.03	0
i2_HQ_PP_c13068/f2p0/2746	{XP_013069529.1; PREDICTED: myosin regulatory light chain LC-2, mantle muscle-like isoform X2 [Biomphalaria glabrata]}/"{sp|P04113|MLRA_MIZYE; Myosin regulatory light chain A, smooth adductor muscle OS=Mizuhopecten yessoensis PE=1 SV=1}"/"{XM_013091371.1; PREDICTED: Aplysia californica myosin regulatory light chain (N-terminus) (LOC100533398), transcript variant X2, mRNA}"/{PF16276:Nucleophosmin …	2.43	8.2	12.55	3.58	12.77	14.73
i0_LQ_PP_c8049/f1p0/530	{NA}/{NA}/{NA}/{NA}	0	1.91	3.62	1.08	6.23	0.91
i5_LQ_PP_c774/f1p5/5750	{NA}/{NA}/{NA}/{NA}	0	0	0	0	0	0
i6_LQ_PP_c751/f1p21/6589	{XP_013080570.1; PREDICTED: orphan steroid hormone receptor 2-like isoform X5 [Biomphalaria glabrata]}/{sp|Q26622|SHR2_STRPU; Orphan steroid hormone receptor 2 OS=Strongylocentrotus purpuratus GN=SHR2 PE=1 SV=1}/"{XM_015352304.1; PREDICTED: Lepisosteus oculatus nuclear receptor subfamily 2 group C member 1 (nr2c1), transcript variant X3, mRNA}"/"{PF00105:Zinc finger, C4 type (two domains)}"	0.07	0.18	0.27	0.26	0.21	0.4
i4_HQ_PP_c1691/f3p0/4630	{NP_001014364.1; filaggrin-2 [Homo sapiens]}/{sp|Q5D862|FILA2_HUMAN; Filaggrin-2 OS=Homo sapiens GN=FLG2 PE=1 SV=1}/{NA}/{NA}	2.44	9.09	2.29	3.81	3.36	5.63
i2_LQ_PP_c13888/f1p0/2480	{XP_013079027.1; PREDICTED: uncharacterized protein LOC106064912 [Biomphalaria glabrata]}/{sp|Q9P0W5|SCHI1_HUMAN; Schwannomin-interacting protein 1 OS=Homo sapiens GN=SCHIP1 PE=1 SV=1}/"{XM_017925501.1; PREDICTED: Nicrophorus vespilloides schwannomin-interacting protein 1 homolog (LOC108565850), mRNA}"/{NA}	0.16	0	0	0.02	0	0
i4_LQ_PP_c5908/f1p0/4564	{XP_012942704.1; PREDICTED: semaphorin-1A-like [Aplysia californica]}/{sp|Q26473|SEM1A_SCHAM; Semaphorin-1A OS=Schistocerca americana GN=SEMA-1A PE=1 SV=1}/"{XM_013087250.1; PREDICTED: Aplysia californica semaphorin-1A-like (LOC101863770), mRNA}"/{PF01403:Sema domain PF01437:Plexin repeat}	0	0	0	0.28	0	0.75
i3_LQ_PP_c28464/f1p0/3926	{NA}/{NA}/{NA}/{NA}	0.15	1.09	2.1	0.96	2.02	2.74
i2_HQ_PP_c41933/f2p0/2916	{XP_013067643.1; PREDICTED: coiled-coil domain-containing protein 33-like [Biomphalaria glabrata]}/{sp|Q8N5R6|CCD33_HUMAN; Coiled-coil domain-containing protein 33 OS=Homo sapiens GN=CCDC33 PE=1 SV=3}/{NA}/"{PF00435:Spectrin repeat PF06156:Protein of unknown function (DUF972) PF02346:Chordopoxvirus multifunctional envelope protein A27 PF03095:Phosphotyrosyl phosphate activator (PTPA) protein PF04…	0	0.94	0.68	0.59	0.2	0.3
i2_LQ_PP_c8394/f1p0/2461	{NA}/{NA}/{NA}/{NA}	0	0	0	0	0	0.2
i5_LQ_PP_c1410/f1p0/5365	{NA}/{NA}/{NA}/{PF08039:Mitochondrial proteolipid}	0.02	0	0.21	0.14	0.16	0.49
i2_LQ_PP_c38780/f1p2/2845	{NA}/{NA}/{NA}/{NA}	0	0	2.47	0.76	1.7	2.79
i3_HQ_PP_c2604/f3p0/3176	{AFV81458.1; testicular haploid expressed protein, partial [Scrobicularia plana]}/{sp|Q5XHX8|THEG_RAT; Testicular haploid expressed gene protein OS=Rattus norvegicus GN=Theg PE=1 SV=2}/{NA}/{NA}	0	0.02	0	2.45	0.1	1.69
i0_LQ_PP_c34324/f1p0/494	{NA}/{NA}/{NA}/{NA}	2.89	4.6	4.49	3.22	19.71	12.26
i0_LQ_PP_c4420/f1p0/940	{NA}/{NA}/{NA}/{NA}	0.68	0	1.63	1.09	2.97	3.3
i5_LQ_PP_c3622/f1p0/5197	{KXJ08674.1; RNA-directed DNA polymerase from mobile element jockey [Exaiptasia pallida]}/{NA}/{NA}/{PF03414:Glycosyltransferase family 6}	0.95	1.47	1.19	2.71	3.48	4.05
i2_LQ_PP_c60795/f1p0/2326	{NA}/{NA}/{NA}/{NA}	0.06	0.03	0.1	0.13	0.06	0.39
i0_LQ_PP_c8561/f1p0/854	{NA}/{NA}/{NA}/{NA}	0.15	0	0.14	0	0	0.81
i2_LQ_PP_c46626/f1p0/2315	{NA}/{NA}/{NA}/{NA}	0.7	0.17	2.15	6.03	0.03	0.21
i1_LQ_PP_c5081/f1p3/1494	{NA}/{NA}/{NA}/{NA}	2.2	0	0.85	0.49	0.09	0.9
i4_LQ_PP_c2928/f1p4/4390	{NA}/{NA}/{NA}/{NA}	0.04	0.41	0.28	0.1	2.82	1.09
i3_LQ_PP_c31129/f1p0/3052	{NA}/{NA}/{NA}/{NA}	0.02	0	0.07	0.07	0.07	0.1
i4_LQ_PP_c6751/f1p0/4687	{ELU08116.1; hypothetical protein CAPTEDRAFT_218889 [Capitella teleta]}/{sp|Q0P451|COA5_DANRE; Cytochrome c oxidase assembly factor 5 OS=Danio rerio GN=coa5 PE=3 SV=1}/{NA}/{NA}	0	0	0.03	0.05	0	0
i2_HQ_PP_c1354/f9p0/2986	{XP_015365759.1; PREDICTED: phosphatidylinositol transfer protein alpha isoform isoform X2 [Diuraphis noxia]}/{sp|P48738|PIPNA_RABIT; Phosphatidylinositol transfer protein alpha isoform OS=Oryctolagus cuniculus GN=PITPNA PE=3 SV=2}/"{XM_004074451.2; PREDICTED: Oryzias latipes phosphatidylinositol transfer protein beta isoform-like (LOC101162302), mRNA}"/{PF02121:Phosphatidylinositol transfer prot…	0.39	0.47	1.62	2.08	0.87	3.62
i1_LQ_PP_c127808/f1p0/1292	{NA}/{NA}/"{AB453969.1; Phymorhynchus buccinoides mitochondrial gene for 16S rRNA, partial sequence}"/{NA}	0	0	0	0	0	0
i0_LQ_PP_c11088/f1p0/969	{NA}/{NA}/{NA}/{PF05505:Ebola nucleoprotein}	0.23	0.17	0.28	0.03	0	0.4
i4_LQ_PP_c11528/f1p2/4109	{XP_005104731.2; PREDICTED: metal tolerance protein 9-like [Aplysia californica]}/{sp|Q9SAJ7|MTP9_ARATH; Metal tolerance protein 9 OS=Arabidopsis thaliana GN=MTP9 PE=2 SV=2}/{NA}/{PF01545:Cation efflux family}	0	0	0.04	0	0.07	0
i1_LQ_PP_c333379/f1p4/1061	{NA}/{NA}/{NA}/{NA}	0.72	0.49	2.85	1.85	31.25	5.34
i2_LQ_PP_c26403/f1p0/2262	{XP_014025926.1; PREDICTED: mucin-2-like [Salmo salar]}/{NA}/{NA}/{NA}	0	0	0	0	0	0
i5_LQ_PP_c4232/f1p0/5968	{XP_011428104.1; PREDICTED: probable inactive serine/threonine-protein kinase DDB_G0274613 isoform X1 [Crassostrea gigas]}/{sp|A2CI35|DUSTY_STRPU; Dual serine/threonine and tyrosine protein kinase OS=Strongylocentrotus purpuratus GN=DSTYK PE=2 SV=1}/{NA}/{PF07714:Protein tyrosine kinase PF06293:Lipopolysaccharide kinase (Kdo/WaaP) family PF00069:Protein kinase domain}	0.44	0.17	0.14	0.3	0.02	0.67
i2_LQ_PP_c4225/f1p0/2420	{XP_013411554.1; PREDICTED: uncharacterized protein LOC106174511 isoform X1 [Lingula anatina]}/{sp|P25152|BSAP_BACSU; Aminopeptidase YwaD OS=Bacillus subtilis (strain 168) GN=ywaD PE=1 SV=2}/{NA}/{NA}	18.72	8.2	4.02	15.08	0.27	24.55
i4_HQ_PP_c1534/f3p0/4677	{NA}/{NA}/{NA}/{NA}	2.61	7.32	4.62	5.26	7.87	23.52
i3_LQ_PP_c36154/f1p0/3083	{NA}/{NA}/{NA}/{PF04811:Sec23/Sec24 trunk domain PF03152:Ubiquitin fusion degradation protein UFD1}	0.13	1.33	4.27	1.68	5.67	3.47
i3_HQ_PP_c5485/f4p0/3372	{XP_002735117.1; PREDICTED: N-acetylserotonin O-methyltransferase-like protein-like [Saccoglossus kowalevskii]}/{sp|O95671|ASML_HUMAN; N-acetylserotonin O-methyltransferase-like protein OS=Homo sapiens GN=ASMTL PE=1 SV=3}/{NA}/{PF02545:Maf-like protein}	0.29	1.09	0	1.52	2.54	1.51
i2_LQ_PP_c3432/f1p0/2822	{NA}/{NA}/{NA}/{NA}	0.11	0	0.08	0.02	0.03	1.43
i3_LQ_PP_c8231/f1p0/3986	{CDQ76934.1; unnamed protein product [Oncorhynchus mykiss]}/{sp|P03934|TC1A_CAEEL; Transposable element Tc1 transposase OS=Caenorhabditis elegans GN=tc1a PE=3 SV=1}/{NA}/{PF02985:HEAT repeat}	0.06	0	1.49	0.74	0.6	1.24
i4_LQ_PP_c5635/f1p0/4774	{XP_017174889.1; PREDICTED: zinc finger protein 431-like isoform X1 [Mus musculus]}/{sp|A8MTY0|ZN724_HUMAN; Zinc finger protein 724 OS=Homo sapiens GN=ZNF724 PE=2 SV=3}/{NA}/"{PF16622:zinc-finger C2H2-type PF13465:Zinc-finger double domain PF01155:Hydrogenase/urease nickel incorporation, metallochaperone, hypA PF00096:Zinc finger, C2H2 type PF05191:Adenylate kinase, active site lid PF13912:C2H2-t…	0.15	0.18	0.51	0.28	0.42	0.55
i2_LQ_PP_c9639/f1p0/2831	{NA}/{NA}/"{LN590804.1; Cyprinus carpio genome assembly common carp genome ,scaffold 000000334}"/{NA}	4.61	6.71	0	0.02	0	0
i3_LQ_PP_c26052/f1p0/3656	{NA}/{NA}/{NA}/{NA}	1.76	2.68	2.45	1.98	5.85	7.36
i2_LQ_PP_c32189/f1p3/2026	{NA}/{NA}/{NA}/{NA}	0.26	0	0.51	1.41	0.1	0.77
i6_LQ_PP_c889/f1p0/6191	{XP_009066549.1; hypothetical protein LOTGIDRAFT_155774 [Lottia gigantea]}/{sp|Q9H063|MAF1_HUMAN; Repressor of RNA polymerase III transcription MAF1 homolog OS=Homo sapiens GN=MAF1 PE=1 SV=2}/"{XM_019062380.1; PREDICTED: Bemisia tabaci repressor of RNA polymerase III transcription MAF1 homolog (LOC109044574), mRNA}"/{PF09174:Maf1 regulator}	4.08	1.25	2.87	4.63	1.56	8.87
i2_LQ_PP_c3350/f1p0/2641	{NA}/{NA}/{KF020654.1; Rapana venosa clone Rv20 microsatellite sequence}/{NA}	0	0	0	0	0	0
i4_LQ_PP_c20390/f1p0/4071	{NA}/{NA}/{NA}/{NA}	0.06	0.29	1.56	1.34	3.03	4.17
i4_LQ_PP_c11743/f1p0/4977	{XP_012940056.1; PREDICTED: vacuolar protein sorting-associated protein 26B-like isoform X1 [Aplysia californica]}/{sp|Q6DFB9|V26BB_XENLA; Vacuolar protein sorting-associated protein 26B-B OS=Xenopus laevis GN=vps26b-b PE=2 SV=1}/"{XM_013084603.1; PREDICTED: Aplysia californica vacuolar protein sorting-associated protein 26B-like (LOC101859025), transcript variant X3, mRNA}"/{NA}	0.61	0.98	3	1.93	4.1	4.14
i5_LQ_PP_c2170/f1p0/5158	{NA}/{NA}/{NA}/{NA}	0.06	0.19	0.14	0.11	0.08	0.23
i4_LQ_PP_c14084/f1p0/4373	{XP_012960160.1; PREDICTED: Werner syndrome ATP-dependent helicase isoform X1 [Anas platyrhynchos]}/{sp|O93530|WRN_XENLA; Werner syndrome ATP-dependent helicase homolog OS=Xenopus laevis GN=wrn PE=2 SV=1}/"{XM_013104707.1; PREDICTED: Anas platyrhynchos Werner syndrome, RecQ helicase-like (WRN), transcript variant X2, mRNA}"/{PF09382:RQC domain PF00270:DEAD/DEAH box helicase PF00570:HRDC domain}	0	0	0	0	0	0
i1_LQ_PP_c13883/f1p1/1504	{AEW42978.1; putative Y-Box binding protein 1 [Haliotis diversicolor]}/{sp|P41824|YBOXH_APLCA; Y-box factor homolog OS=Aplysia californica PE=2 SV=1}/{NA}/{NA}	3.59	15.24	22.59	15.49	13.64	16.21
i2_LQ_PP_c31723/f1p0/2088	{XP_013082194.1; PREDICTED: serine/arginine-rich splicing factor 10-like isoform X2 [Biomphalaria glabrata]}/{NA}/{NA}/{NA}	0	0	0	0	0	0.13
i2_LQ_PP_c59228/f1p0/2812	{NA}/{NA}/{NA}/{NA}	0.77	1.16	0.05	0.28	0	0.21
i2_LQ_PP_c40050/f1p0/2223	{NA}/{NA}/{NA}/{PF02282:DNA polymerase processivity factor (UL42)}	0.38	0.06	0.37	4.1	4.21	3.28
i1_LQ_PP_c89615/f1p1/1502	{NA}/{NA}/{NA}/{NA}	0.22	0.52	0.07	0.1	0.6	0.2
i3_LQ_PP_c11530/f1p0/3764	{NA}/{NA}/{NA}/{NA}	0.19	0.25	0.14	0.08	0.6	0.41
i3_LQ_PP_c5055/f1p0/3559	{XP_009059301.1; hypothetical protein LOTGIDRAFT_56299, partial [Lottia gigantea]}/{sp|Q9CPR8|NSE3_MOUSE; Non-structural maintenance of chromosomes element 3 homolog OS=Mus musculus GN=Nsmce3 PE=1 SV=1}/{NA}/{NA}	0.26	0.34	0.06	0.06	0.05	0.04
i0_LQ_PP_c25607/f1p0/268	{NA}/{NA}/{NA}/{NA}	0	0	0	0	0	0
i0_LQ_PP_c42531/f1p0/268	{NA}/{NA}/"{KU860051.1; Cantharidus antipoda isolate CAM-CANANT.2 cytochrome oxidase subunit I (COI) gene, partial cds; mitochondrial}"/{PF06213:Cobalamin biosynthesis protein CobT PF01080:Presenilin PF16965:Ceramide synthase regulator}	0	0	0	0	0	0
i3_LQ_PP_c27986/f1p0/3774	{NA}/{NA}/{NA}/{NA}	0.72	8.64	0.91	0.11	0.57	1.7
i1_LQ_PP_c45510/f1p0/1279	{NA}/{NA}/"{AB453969.1; Phymorhynchus buccinoides mitochondrial gene for 16S rRNA, partial sequence}"/{NA}	0	0	0	0	0	0
i3_HQ_PP_c1342/f15p0/3597	{XP_011425087.1; PREDICTED: isocitrate dehydrogenase [NAD] subunit alpha, mitochondrial isoform X2 [Crassostrea gigas]}/"{sp|Q9VWH4|IDH3A_DROME; Probable isocitrate dehydrogenase [NAD] subunit alpha, mitochondrial OS=Drosophila melanogaster GN=l(1)G0156 PE=2 SV=1}"/"{XM_017062858.1; PREDICTED: Apis cerana probable isocitrate dehydrogenase [NAD] subunit alpha, mitochondrial (LOC108001696), mRNA}"/…	0.07	0	4.14	7.43	10.13	9.33
i2_LQ_PP_c37762/f1p0/2455	{NA}/{NA}/{NA}/{NA}	2.03	4.99	0.79	0.63	0.46	2
i1_LQ_PP_c124936/f1p0/1263	{NA}/{NA}/{NA}/{NA}	0.05	0.3	0	0	0	0.2
i0_LQ_PP_c20196/f1p0/293	{NA}/{NA}/{NA}/{NA}	1.27	0	3.48	0	15.19	5.89
i2_LQ_PP_c19320/f1p0/2543	{XP_009048157.1; hypothetical protein LOTGIDRAFT_53959, partial [Lottia gigantea]}/{sp|Q5ZJL7|DDB2_CHICK; DNA damage-binding protein 2 OS=Gallus gallus GN=DDB2 PE=2 SV=1}/"{XM_013193231.1; PREDICTED: Anser cygnoides domesticus damage-specific DNA binding protein 2, 48kDa (DDB2), transcript variant X4, mRNA}"/"{PF00400:WD domain, G-beta repeat}"	0.04	0	0.2	0.39	0.45	0.4
i4_LQ_PP_c10161/f1p0/4679	{NA}/{NA}/{NA}/{PF02862:DDHD domain PF11744:Aluminium activated malate transporter PF09468:Ydr279p protein family (RNase H2 complex component) PF03343:SART-1 family}	0.52	2.37	70.86	4.56	1.44	1.85
i3_LQ_PP_c19232/f1p0/3333	{XP_009063658.1; hypothetical protein LOTGIDRAFT_107502 [Lottia gigantea]}/{sp|P90666|TXND3_HELCR; Thioredoxin domain-containing protein 3 homolog OS=Heliocidaris crassispina GN=NME8 PE=1 SV=1}/{NA}/{PF00085:Thioredoxin PF00334:Nucleoside diphosphate kinase}	0.47	0.26	0	0.13	0	0.1
i4_LQ_PP_c6720/f1p0/4738	{XP_005098987.1; PREDICTED: aspartate aminotransferase, mitochondrial-like [Aplysia californica]}/"{sp|P00507|AATM_RAT; Aspartate aminotransferase, mitochondrial OS=Rattus norvegicus GN=Got2 PE=1 SV=2}"/"{XM_003227859.3; PREDICTED: Anolis carolinensis glutamic-oxaloacetic transaminase 2 (got2), mRNA}"/{PF00155:Aminotransferase class I and II}	7.06	4.25	1.72	10.09	0.85	1.84
i1_LQ_PP_c45277/f1p1/1648	{NA}/{NA}/{NA}/{NA}	0.63	2.19	0.18	0.59	18.33	1.09
i2_LQ_PP_c47461/f1p7/2475	{XP_011426903.1; PREDICTED: N-acetylneuraminate lyase B [Crassostrea gigas]}/{sp|Q66H59|NPL_RAT; N-acetylneuraminate lyase OS=Rattus norvegicus GN=Npl PE=2 SV=1}/{NA}/{PF00701:Dihydrodipicolinate synthetase family}	0.02	0	0.13	0	0.21	0
i0_LQ_PP_c9638/f1p0/485	{NA}/{NA}/{NA}/{PF02535:ZIP Zinc transporter PF02487:CLN3 protein PF01080:Presenilin}	0.65	1.77	1.8	0.57	0.3	14.06
i4_LQ_PP_c18079/f1p0/4879	{XP_013414920.1; PREDICTED: DNA ligase 1-like [Lingula anatina]}/{sp|P51892|DNLI1_XENLA; DNA ligase 1 OS=Xenopus laevis GN=lig1 PE=2 SV=1}/"{XM_002595341.1; Branchiostoma floridae hypothetical protein, mRNA}"/{PF04675:DNA ligase N terminus PF05470:Eukaryotic translation initiation factor 3 subunit 8 N-terminus PF04679:ATP dependent DNA ligase C terminal region PF01068:ATP dependent DNA ligase dom…	0.02	0	0	0.25	0	0
i1_LQ_PP_c80479/f1p40/1380	{NA}/{NA}/{NA}/{PF03165:MH1 domain}	0.16	2.1	1.41	0.49	1.73	4.49
i2_LQ_PP_c60815/f1p0/2771	{NA}/{NA}/{NA}/{NA}	0.13	0.07	0.69	0.77	2.14	2.61
i3_LQ_PP_c11190/f1p1/3606	{XP_011444174.1; PREDICTED: nuclear pore complex protein Nup205 [Crassostrea gigas]}/{sp|Q92621|NU205_HUMAN; Nuclear pore complex protein Nup205 OS=Homo sapiens GN=NUP205 PE=1 SV=3}/{NA}/"{PF11894:Nuclear pore complex scaffold, nucleoporins 186/192/205}"	0	0	0.12	0.08	0.91	1.2
i0_LQ_PP_c35148/f1p0/781	{NA}/{NA}/{NA}/{NA}	0.18	0.33	1.65	0.16	0.13	0.47
i3_LQ_PP_c13512/f1p0/3788	{NA}/{NA}/{NA}/{NA}	0.89	0.94	1.06	0.71	2.16	3.02
i2_HQ_PP_c29478/f2p0/2781	{XP_012937692.1; PREDICTED: ecdysteroid-regulated 16 kDa protein-like [Aplysia californica]}/{sp|P61916|NPC2_HUMAN; Epididymal secretory protein E1 OS=Homo sapiens GN=NPC2 PE=1 SV=1}/{NA}/{NA}	7.33	19.47	8.56	8.52	19.7	19.59
i2_LQ_PP_c28090/f1p0/2990	{NA}/{NA}/{NA}/{NA}	1.52	3.04	0.74	0.81	0.91	1.8
i2_LQ_PP_c24352/f1p0/2946	{XP_013082467.1; PREDICTED: baculoviral IAP repeat-containing protein 7-like [Biomphalaria glabrata]}/{sp|Q13489|BIRC3_HUMAN; Baculoviral IAP repeat-containing protein 3 OS=Homo sapiens GN=BIRC3 PE=1 SV=2}/{NA}/"{PF00097:Zinc finger, C3HC4 type (RING finger) PF14634:zinc-RING finger domain PF13639:Ring finger domain}"	0.07	0.09	0.57	0.15	0.26	0.46
i0_LQ_PP_c26270/f1p2/907	{NA}/{NA}/{NA}/{NA}	0	0	0	0	0	0
i2_LQ_PP_c32235/f1p0/2073	{NA}/{NA}/{NA}/{NA}	0.34	1.48	1.38	0.41	3.8	2.17
i5_LQ_PP_c3101/f1p0/5185	{ELU08878.1; hypothetical protein CAPTEDRAFT_177854 [Capitella teleta]}/"{sp|Q99NB1|ACS2L_MOUSE; Acetyl-coenzyme A synthetase 2-like, mitochondrial OS=Mus musculus GN=Acss1 PE=1 SV=1}"/{NA}/{PF00501:AMP-binding enzyme}	0	0	0	0	0	0
i3_LQ_PP_c4177/f1p0/3311	{NA}/{NA}/{NA}/{NA}	0.49	0.74	1.87	1.42	2.08	4.15
i2_LQ_PP_c8677/f1p0/2847	{NA}/{NA}/{NA}/{NA}	0.33	0.39	0.51	0.45	0.92	1.26
i2_LQ_PP_c4330/f1p1/2558	{XP_005104991.1; PREDICTED: cat eye syndrome critical region protein 5 homolog [Aplysia californica]}/{sp|Q91WM2|CECR5_MOUSE; Cat eye syndrome critical region protein 5 homolog OS=Mus musculus GN=Cecr5 PE=1 SV=1}/{NA}/{NA}	1.01	0	0	7.81	0	0
i5_LQ_PP_c3955/f1p0/5865	{XP_012935520.1; PREDICTED: fibril-forming collagen alpha chain [Aplysia californica]}/{sp|P13941|CO3A1_RAT; Collagen alpha-1(III) chain OS=Rattus norvegicus GN=Col3a1 PE=2 SV=3}/{NA}/{PF01410:Fibrillar collagen C-terminal domain PF00093:von Willebrand factor type C domain}	0	0	1.26	0.36	0.13	0.91
i2_HQ_PP_c6579/f4p0/2645	{XP_009064342.1; hypothetical protein LOTGIDRAFT_196190 [Lottia gigantea]}/{sp|Q9JJZ4|UB2J1_MOUSE; Ubiquitin-conjugating enzyme E2 J1 OS=Mus musculus GN=Ube2j1 PE=1 SV=2}/"{XM_012444259.1; PREDICTED: Aotus nancymaae ubiquitin-conjugating enzyme E2, J1 (UBE2J1), transcript variant X2, mRNA}"/{PF05773:RWD domain}	2.5	1.2	2.08	2.86	0.94	2.08
i2_LQ_PP_c6000/f1p0/2208	{XP_005096379.1; PREDICTED: iron-sulfur cluster assembly 2 homolog, mitochondrial-like [Aplysia californica]}/"{sp|Q86U28|ISCA2_HUMAN; Iron-sulfur cluster assembly 2 homolog, mitochondrial OS=Homo sapiens GN=ISCA2 PE=1 SV=2}"/{NA}/{NA}	5	7.76	7.47	10.13	8.09	6.81
i1_HQ_PP_c4535/f2p0/1659	{NA}/{NA}/{NA}/{NA}	5.08	8.81	4.42	4.45	18.67	14.02
i2_LQ_PP_c2791/f1p0/2321	{ABO26625.1; Ras-related protein Rab-1A [Haliotis discus discus]}/{sp|Q05974|RAB1A_LYMST; Ras-related protein Rab-1A OS=Lymnaea stagnalis GN=RAB1A PE=2 SV=1}/"{XM_012552787.1; PREDICTED: Sarcophilus harrisii RAB1B, member RAS oncogene family (RAB1B), mRNA}"/{NA}	0.36	0.12	1.27	1.18	0.77	1.36
i2_LQ_PP_c51450/f1p0/2049	{NA}/{NA}/{NA}/{NA}	15.6	7.97	0.09	0	0.11	0.37
i3_LQ_PP_c41012/f1p0/3631	{XP_011443918.1; PREDICTED: very low-density lipoprotein receptor isoform X2 [Crassostrea gigas]}/{sp|Q8VI56|LRP4_MOUSE; Low-density lipoprotein receptor-related protein 4 OS=Mus musculus GN=Lrp4 PE=1 SV=3}/"{XM_014959362.1; PREDICTED: Calidris pugnax LDL receptor related protein 1 (LRP1), mRNA}"/{PF00008:EGF-like domain PF06247:Pvs28 EGF domain PF01292:Prokaryotic cytochrome b561}	0.18	0.04	1.38	0.7	0.79	6.1
i0_LQ_PP_c9771/f1p0/579	{NA}/{NA}/{NA}/{NA}	0.6	0	0.9	0.65	0.21	0.96
i3_LQ_PP_c44197/f1p0/3085	{XP_015781230.1; PREDICTED: extensin-3-like isoform X1 [Tetranychus urticae]}/{NA}/{NA}/{NA}	0	0	0	0	0	0
i2_LQ_PP_c59316/f1p0/2793	{XP_019929249.1; PREDICTED: prostaglandin G/H synthase 2-like isoform X4 [Crassostrea gigas]}/{sp|O02768|PGH2_RABIT; Prostaglandin G/H synthase 2 OS=Oryctolagus cuniculus GN=PTGS2 PE=2 SV=1}/"{XM_019758509.1; PREDICTED: Branchiostoma belcheri prostaglandin G/H synthase 2-like (LOC109462019), mRNA}"/{PF00008:EGF-like domain}	0.04	0	0.22	0.14	0.13	0.81
i4_HQ_PP_c4344/f2p0/4762	{XP_019575702.1; PREDICTED: ABC transporter G family member 36 [Rhinolophus sinicus]}/{sp|Q0JLC5|AB36G_ORYSJ; ABC transporter G family member 36 OS=Oryza sativa subsp. japonica GN=ABCG36 PE=2 SV=1}/"{LN597881.1; Cyprinus carpio genome assembly common carp genome ,scaffold 000004373}"/"{PF00437:Type II/IV secretion system protein PF00448:SRP54-type protein, GTPase domain PF00005:ABC transporter PF…	0	0	0	0	0	0
i3_HQ_PP_c35615/f2p0/3761	{XP_005097199.2; PREDICTED: uncharacterized protein LOC101857328 [Aplysia californica]}/{NA}/{NA}/{NA}	0.24	0.74	0.06	5.34	0.37	1.41
i2_LQ_PP_c8851/f1p0/2622	{NA}/{NA}/{NA}/{NA}	2.49	0.78	1.08	1.41	2.77	4.34
i3_LQ_PP_c21849/f1p0/3831	{KDR12733.1; hypothetical protein L798_12529, partial [Zootermopsis nevadensis]}/{NA}/{NA}/"{PF02508:Rnf-Nqr subunit, membrane protein PF02378:Phosphotransferase system, EIIC }"	0.87	0.35	0.03	0.33	0	0.74
i2_LQ_PP_c5128/f1p0/2651	{KXJ23439.1; putative uncharacterized transposon-derived protein F52C9.6 [Exaiptasia pallida]}/{NA}/{NA}/{NA}	14.02	8.93	9.36	14.12	7.6	10.44
i2_LQ_PP_c12020/f1p0/2960	{XP_005097923.1; PREDICTED: uncharacterized protein DDB_G0283697-like [Aplysia californica]}/{NA}/{NA}/{PF05531:Nucleopolyhedrovirus P10 protein PF06524:NOA36 protein PF07160:Protein of unknown function (DUF1395)}	0.09	0.13	1.44	1.77	1.98	1.68
i2_LQ_PP_c31543/f1p0/1962	{NA}/{NA}/{NA}/{NA}	3.7	8.99	0.27	1.82	1.6	5.99
i4_LQ_PP_c11814/f1p0/4785	{XP_013073959.1; PREDICTED: VPS10 domain-containing receptor SorCS1-like [Biomphalaria glabrata]}/{sp|Q8WY21|SORC1_HUMAN; VPS10 domain-containing receptor SorCS1 OS=Homo sapiens GN=SORCS1 PE=1 SV=3}/{NA}/{PF01356:Alpha amylase inhibitor}	0.32	0.03	0.3	1.35	0.02	5.07
i2_LQ_PP_c7592/f1p0/2496	{XP_013095601.1; PREDICTED: beta-1-syntrophin-like [Biomphalaria glabrata]}/{sp|Q99L88|SNTB1_MOUSE; Beta-1-syntrophin OS=Mus musculus GN=Sntb1 PE=1 SV=4}/{NA}/{NA}	0	0	0	0	0	0
i1_LQ_PP_c69566/f1p0/1226	{NA}/{NA}/"{AB453969.1; Phymorhynchus buccinoides mitochondrial gene for 16S rRNA, partial sequence}"/{NA}	0	0	0	0	0	0
i3_LQ_PP_c30859/f1p0/3021	{NA}/{NA}/{NA}/{NA}	0	0	0	0	0.05	0.12
i3_LQ_PP_c26493/f1p0/3185	{XP_013073076.1; PREDICTED: polycomb protein EED-like isoform X1 [Biomphalaria glabrata]}/{sp|Q5ZKH3|EED_CHICK; Polycomb protein EED OS=Gallus gallus GN=EED PE=2 SV=1}/{NA}/"{PF00400:WD domain, G-beta repeat}"	0.09	0.18	0.29	0.63	0.71	0.66
i2_LQ_PP_c65993/f1p0/2803	{XP_011418007.1; PREDICTED: tubulin polymerization-promoting protein family member 3-like [Crassostrea gigas]}/{sp|Q9CRB6|TPPP3_MOUSE; Tubulin polymerization-promoting protein family member 3 OS=Mus musculus GN=Tppp3 PE=1 SV=1}/{NA}/{NA}	0	0	0	0	23.8	15.44
i4_LQ_PP_c15472/f1p0/4116	{XP_018872284.1; PREDICTED: F-box/LRR-repeat protein 15-like [Gorilla gorilla gorilla]}/{NA}/{NA}/{NA}	0	0	0	0.03	0	9.85
i3_LQ_PP_c24969/f1p0/3827	{XP_011663659.1; PREDICTED: RNA-directed DNA polymerase from mobile element jockey-like [Strongylocentrotus purpuratus]}/{sp|Q15973|ZN124_HUMAN; Zinc finger protein 124 OS=Homo sapiens GN=ZNF124 PE=1 SV=2}/{NA}/"{PF00130:Phorbol esters/diacylglycerol binding domain (C1 domain) PF13465:Zinc-finger double domain PF13912:C2H2-type zinc finger PF05191:Adenylate kinase, active site lid PF02892:BED zin…	0.08	0.22	0.37	0.3	0.69	0.74
i1_LQ_PP_c330906/f1p9/1050	{XP_019864009.1; PREDICTED: cathepsin L1-like isoform X3 [Amphimedon queenslandica]}/{sp|P13277|CYSP1_HOMAM; Digestive cysteine proteinase 1 OS=Homarus americanus GN=LCP1 PE=1 SV=2}/{CR712712.2; Tetraodon nigroviridis full-length cDNA}/{NA}	4.17	8.77	1.28	2.59	6	5.02
i7_LQ_PP_c237/f1p0/7005	{XP_011423608.1; PREDICTED: uncharacterized protein LOC105325625 isoform X2 [Crassostrea gigas]}/{sp|Q9BYW2|SETD2_HUMAN; Histone-lysine N-methyltransferase SETD2 OS=Homo sapiens GN=SETD2 PE=1 SV=3}/{NA}/{PF01802:Herpesvirus VP23 like capsid protein PF08236:SRI (Set2 Rpb1 interacting) domain PF08506:Cse1 PF01221:Dynein light chain type 1 }	0.36	0.2	0.55	0.38	1.77	2.47
i0_LQ_PP_c40898/f1p0/257	{NA}/{NA}/{NA}/{NA}	0	0	0	0	0	0
i3_LQ_PP_c45404/f1p0/3171	{XP_005091170.1; PREDICTED: spartin-like [Aplysia californica]}/{sp|A0JNJ3|SPG20_BOVIN; Spartin OS=Bos taurus GN=SPG20 PE=2 SV=1}/{NA}/{NA}	0	0.1	0.36	0.27	0.11	0.37
i2_LQ_PP_c61860/f1p0/2585	{NA}/{NA}/{NA}/{NA}	0.35	2.5	0.36	0.38	1.44	1.38
i3_HQ_PP_c7916/f2p0/3805	{XP_009014925.1; hypothetical protein HELRODRAFT_77178, partial [Helobdella robusta]}/{NA}/{NA}/{NA}	4.73	0.9	1.72	4.24	1.33	2.36
i4_LQ_PP_c4674/f1p0/4833	{XP_005097110.1; PREDICTED: NFX1-type zinc finger-containing protein 1-like [Aplysia californica]}/{sp|Q8R151|ZNFX1_MOUSE; NFX1-type zinc finger-containing protein 1 OS=Mus musculus GN=Znfx1 PE=1 SV=3}/"{XM_006041008.1; PREDICTED: Bubalus bubalis zinc finger, NFX1-type containing 1 (ZNFX1), partial mRNA}"/{PF03938:Outer membrane protein (OmpH-like) PF01443:Viral (Superfamily 1) RNA helicase PF133…	0.11	0	0.54	0.37	0.11	0.33
i3_LQ_PP_c27901/f1p0/3980	{XP_012945306.1; PREDICTED: titin-like [Aplysia californica]}/{sp|Q8WZ42|TITIN_HUMAN; Titin OS=Homo sapiens GN=TTN PE=1 SV=4}/{NA}/{PF13895:Immunoglobulin domain}	0.05	0	0.09	0.11	0.29	0.21
i3_LQ_PP_c24354/f1p0/3140	{XP_005092498.1; PREDICTED: scaffold attachment factor B2-like isoform X2 [Aplysia californica]}/{sp|Q80YR5|SAFB2_MOUSE; Scaffold attachment factor B2 OS=Mus musculus GN=Safb2 PE=1 SV=2}/{NA}/{NA}	2.54	6.82	0	2.63	2.26	2.65
i2_LQ_PP_c4614/f1p0/2343	{XP_011421184.1; PREDICTED: glutathione S-transferase A [Crassostrea gigas]}/{sp|P30568|GSTA_PLEPL; Glutathione S-transferase A OS=Pleuronectes platessa PE=2 SV=1}/{NA}/"{PF13417:Glutathione S-transferase, N-terminal domain PF13409:Glutathione S-transferase, N-terminal domain PF02798:Glutathione S-transferase, N-terminal domain}"	0.44	0.43	0.52	0.85	1.71	1.44
i2_LQ_PP_c62233/f1p0/2876	{NA}/{NA}/{KF020654.1; Rapana venosa clone Rv20 microsatellite sequence}/{NA}	0.46	0.49	0.22	0.72	1.01	2.04
i2_LQ_PP_c39377/f1p0/2608	{NA}/{NA}/{NA}/{NA}	0.54	0.8	1.38	0.95	5.51	3.29
i1_LQ_PP_c28187/f1p2/1657	{NA}/{NA}/{NA}/{NA}	17.97	17.44	8.28	10.33	6.4	14.3
i3_LQ_PP_c38204/f1p0/3183	{XP_005102035.2; PREDICTED: disintegrin and metalloproteinase domain-containing protein 10-like isoform X1 [Aplysia californica]}/{NA}/{NA}/{NA}	0	0	0	0	0.49	0
i0_HQ_PP_c10405/f2p0/793	{EGW14438.1; Putative proline-rich protein 21 [Cricetulus griseus]}/{sp|Q6ZRP5|YD019_HUMAN; Putative uncharacterized protein FLJ46204 OS=Homo sapiens PE=5 SV=2}/{NA}/{NA}	1.47	2.94	1.28	0.53	1.75	2.52
i2_LQ_PP_c72215/f1p0/2110	{NA}/{NA}/{NA}/{NA}	0.3	1.17	3.59	0.33	1.1	0.56
i4_LQ_PP_c11623/f1p0/4130	{XP_011454154.1; PREDICTED: DNA polymerase delta subunit 4-like [Crassostrea gigas]}/{sp|Q3T0X9|DPOD4_BOVIN; DNA polymerase delta subunit 4 OS=Bos taurus GN=POLD4 PE=1 SV=1}/{NA}/{NA}	0.39	1.63	1.08	0.62	0.93	1.23
i6_LQ_PP_c939/f1p0/6165	{NA}/{NA}/{NA}/{NA}	0.14	0.14	0.07	0.05	0.38	0.29
i5_LQ_PP_c2949/f1p0/5142	{XP_005101188.1; PREDICTED: uncharacterized protein LOC101853466 [Aplysia californica]}/{NA}/{NA}/{PF05361:PKC-activated protein phosphatase-1 inhibitor PF01777:Ribosomal L27e protein family}	0.76	1.15	0.68	1.22	0.58	1.17
i3_LQ_PP_c43673/f1p0/3876	{XP_011445935.1; PREDICTED: serine/threonine-protein phosphatase 2A catalytic subunit beta isoform isoform X1 [Crassostrea gigas]}/{sp|P67776|PP2AA_PIG; Serine/threonine-protein phosphatase 2A catalytic subunit alpha isoform OS=Sus scrofa GN=PPP2CA PE=2 SV=1}/"{XM_002414397.1; Ixodes scapularis serine/threonine protein phosphatase, putative, mRNA}"/{PF00149:Calcineurin-like phosphoesterase}	0.07	0.38	0.72	0.67	0.11	1.39
i3_LQ_PP_c21041/f1p0/3663	{NA}/{NA}/{NA}/{NA}	1.5	1.27	1.63	1.39	8.08	2.19
i1_LQ_PP_c44154/f1p2/1424	{NA}/{NA}/{NA}/{NA}	0	0	0.63	4.12	2.68	0.98
i4_LQ_PP_c10717/f1p0/4810	{XP_015930873.1; PREDICTED: uncharacterized protein LOC107457258 [Parasteatoda tepidariorum]}/{NA}/{NA}/{NA}	1.31	0	0	0.01	0	0.02
i4_LQ_PP_c12997/f1p0/4646	{XP_011436847.1; PREDICTED: isocitrate dehydrogenase [NAD] subunit beta, mitochondrial-like [Crassostrea gigas]}/"{sp|O77784|IDH3B_BOVIN; Isocitrate dehydrogenase [NAD] subunit beta, mitochondrial OS=Bos taurus GN=IDH3B PE=2 SV=2}"/"{XM_002600000.1; Branchiostoma floridae hypothetical protein, mRNA}"/{PF00180:Isocitrate/isopropylmalate dehydrogenase}	0.19	0.62	0	0.01	37.47	0.04
i1_LQ_PP_c8418/f1p1/1750	{NA}/{NA}/{NA}/{NA}	0.19	0.07	0.91	0.28	0.59	0.57
i5_LQ_PP_c1791/f1p12/5902	{XP_011436685.1; PREDICTED: SCO-spondin-like [Crassostrea gigas]}/{sp|D3YXG0|HMCN1_MOUSE; Hemicentin-1 OS=Mus musculus GN=Hmcn1 PE=1 SV=1}/{NA}/{NA}	0.01	0	0.03	0	3.39	0.01
i3_LQ_PP_c10881/f1p0/3662	{NA}/{NA}/{NA}/{NA}	4.14	14.5	20.04	4.8	16.96	18.07
i4_LQ_PP_c11580/f1p0/4485	{XP_014231033.1; PREDICTED: neuralized-like protein 4 isoform X2 [Trichogramma pretiosum]}/{sp|A1L0Y2|NEUL4_XENTR; Neuralized-like protein 4 OS=Xenopus tropicalis GN=neurl4 PE=2 SV=1}/{NA}/"{PF07702:UTRA domain PF02803:Thiolase, C-terminal domain}"	0.08	0	0.13	0.16	0.37	0.26
i3_LQ_PP_c28902/f1p1/3697	{XP_018934011.1; PREDICTED: uncharacterized protein LOC109061345 [Cyprinus carpio]}/{NA}/{NA}/{NA}	0.11	0.1	0.5	0.55	0.07	0.77
i5_LQ_PP_c2362/f1p0/5743	{NA}/{NA}/{NA}/{NA}	11.74	14.08	15.88	9.09	22.66	72.82
i2_LQ_PP_c3334/f1p2/2746	{NA}/{NA}/{NA}/{NA}	0.08	0.28	0.02	0.04	0	0
i3_LQ_PP_c3194/f1p0/3389	{XP_012941870.1; PREDICTED: filamin-B-like isoform X2 [Aplysia californica]}/{sp|D3ZHA0|FLNC_RAT; Filamin-C OS=Rattus norvegicus GN=Flnc PE=1 SV=1}/{NA}/{PF01105:emp24/gp25L/p24 family/GOLD}	0.11	0	0.21	1.22	0.81	6.18
i0_LQ_PP_c36787/f1p0/246	{NA}/{NA}/{NA}/{NA}	0	0	0	0	12.67	0
i4_LQ_PP_c3410/f1p0/4352	{XP_009062352.1; hypothetical protein LOTGIDRAFT_235152 [Lottia gigantea]}/{sp|Q5R8B5|TSN12_PONAB; Tetraspanin-12 OS=Pongo abelii GN=TSPAN12 PE=2 SV=1}/{NA}/{PF00335:Tetraspanin family}	0.04	2.71	1.81	0.44	0.1	0.73
i1_LQ_PP_c137270/f1p2/1263	{NA}/{NA}/{NA}/{NA}	0.57	11.96	0.08	0.12	1116.03	0.18
i2_HQ_PP_c37168/f2p0/2726	{XP_013380020.1; PREDICTED: WD repeat domain phosphoinositide-interacting protein 4-like [Lingula anatina]}/{sp|Q9Y484|WIPI4_HUMAN; WD repeat domain phosphoinositide-interacting protein 4 OS=Homo sapiens GN=WDR45 PE=2 SV=1}/{NA}/"{PF00400:WD domain, G-beta repeat}"	0.16	0.13	0.28	0.23	0.03	0.38
i2_LQ_PP_c42836/f1p0/2861	{XP_013993679.1; PREDICTED: uncharacterized protein LOC106568137 isoform X2 [Salmo salar]}/{NA}/{NA}/{PF09074:Mer2 PF13443:Cro/C1-type HTH DNA-binding domain PF04799:fzo-like conserved region PF01442:Apolipoprotein A1/A4/E domain}	0	1.07	1.4	0.78	1.86	1.88
i1_HQ_PP_c17151/f5p0/1959	{XP_019957821.1; PREDICTED: von Willebrand factor D and EGF domain-containing protein-like isoform X2 [Paralichthys olivaceus]}/{sp|Q6DFV8|VWDE_MOUSE; von Willebrand factor D and EGF domain-containing protein OS=Mus musculus GN=Vwde PE=2 SV=2}/{NA}/{PF09787:Golgin subfamily A member 5}	1.46	6.64	30.9	4.94	3.11	32.4
i4_LQ_PP_c8728/f1p0/4763	{NA}/{NA}/{NA}/{NA}	0.96	1	1.09	0.64	2.91	2.25
i10_LQ_PP_c13/f1p0/10985	{XP_017549697.1; PREDICTED: DAZ-associated protein 2 [Pygocentrus nattereri]}/{sp|Q4R5H7|DAZP2_MACFA; DAZ-associated protein 2 OS=Macaca fascicularis GN=DAZAP2 PE=2 SV=1}/{NA}/{NA}	0.13	0.23	0.2	0.18	0.27	0.21
i2_LQ_PP_c11216/f1p0/2954	{XP_013407329.1; PREDICTED: E3 ubiquitin-protein ligase RFWD2-like [Lingula anatina]}/{sp|Q8NHY2|RFWD2_HUMAN; E3 ubiquitin-protein ligase RFWD2 OS=Homo sapiens GN=RFWD2 PE=1 SV=1}/"{XM_019763743.1; PREDICTED: Branchiostoma belcheri E3 ubiquitin-protein ligase RFWD2-like (LOC109466115), mRNA}"/"{PF00400:WD domain, G-beta repeat}"	0.1	0.02	0.76	0.24	0.82	0.37
i0_LQ_PP_c4791/f1p0/348	{NA}/{NA}/{NA}/{PF05887:Procyclic acidic repetitive protein (PARP)}	0	0	0	0	0	0
i4_LQ_PP_c10066/f1p0/4567	{ELR56546.1; hypothetical protein M91_19203, partial [Bos mutus]}/{NA}/{NA}/{PF04911:ATP synthase j chain}	17.18	5.77	0.36	0.67	0.24	1.35
i4_LQ_PP_c12977/f1p0/4583	{NA}/{NA}/{NA}/{NA}	0.79	0.4	0.12	0.31	0.38	0.24
i1_LQ_PP_c162016/f1p0/1226	{NA}/{NA}/"{AB453969.1; Phymorhynchus buccinoides mitochondrial gene for 16S rRNA, partial sequence}"/{NA}	13043.3	21477.9	7338.18	6143.38	3248.43	3607.99
i4_LQ_PP_c12039/f1p0/4427	{NA}/{NA}/{NA}/{NA}	0.13	0.03	0.19	0.29	0.24	0.57
i3_LQ_PP_c9201/f1p0/3527	{ELU18872.1; hypothetical protein CAPTEDRAFT_180172 [Capitella teleta]}/{sp|Q9CX11|UTP23_MOUSE; rRNA-processing protein UTP23 homolog OS=Mus musculus GN=Utp23 PE=2 SV=1}/{NA}/{PF04900:Fcf1}	0.2	0.39	0.36	0.32	0.43	0.28
i5_LQ_PP_c1720/f1p3/5992	{XP_005108110.2; PREDICTED: msx2-interacting protein-like, partial [Aplysia californica]}/{sp|Q96T58|MINT_HUMAN; Msx2-interacting protein OS=Homo sapiens GN=SPEN PE=1 SV=1}/{NA}/"{PF00076:RNA recognition motif. (a.k.a. RRM, RBD, or RNP domain)}"	0.04	0.01	0.06	0.02	0.11	0.21
i1_LQ_PP_c67540/f1p0/1749	{AAT97092.1; Y-box factor-like protein, partial [Lymnaea stagnalis]}/{sp|P41824|YBOXH_APLCA; Y-box factor homolog OS=Aplysia californica PE=2 SV=1}/{NA}/{PF00313:'Cold-shock' DNA-binding domain PF12235:Fragile X-related 1 protein core C terminal}	1.58	7.98	6.19	4.92	21.41	3.19
i3_LQ_PP_c21166/f1p0/3642	{NA}/{NA}/{NA}/{NA}	1.22	1.35	2.54	2.87	6.41	12.79
i4_LQ_PP_c9603/f1p0/4157	{NA}/{NA}/{NA}/"{PF04086:Signal recognition particle, alpha subunit, N-terminal}"	0.02	0.05	0.52	0.11	0.23	0.41
i3_LQ_PP_c11772/f1p0/3092	{XP_005104300.1; PREDICTED: protein NipSnap-like isoform X2 [Aplysia californica]}/{sp|Q9PU58|NIPS2_DANRE; Protein NipSnap homolog 2 OS=Danio rerio GN=gbas PE=2 SV=2}/"{XM_006008454.2; PREDICTED: Latimeria chalumnae nipsnap homolog 1 (C. elegans) (NIPSNAP1), mRNA}"/{NA}	0.66	1.46	1.83	2.17	3.68	3.89
i1_LQ_PP_c8374/f1p2/1270	{NA}/{NA}/{NA}/{NA}	21.88	6.29	7.99	14.71	10.11	20.21
i1_LQ_PP_c37338/f1p10/1605	{NA}/{NA}/{NA}/"{PF03153:Transcription factor IIA, alpha/beta subunit}"	0	0	0.03	0	0.05	0.05
i3_LQ_PP_c22500/f1p0/3204	{XP_011445294.1; PREDICTED: THAP domain-containing protein 4 [Crassostrea gigas]}/{sp|Q8WY91|THAP4_HUMAN; THAP domain-containing protein 4 OS=Homo sapiens GN=THAP4 PE=1 SV=2}/{NA}/{NA}	8.2	3.43	0.08	0.8	0.16	0.39
i5_LQ_PP_c5269/f1p0/5028	{XP_005097947.1; PREDICTED: asparagine synthetase domain-containing protein 1-like [Aplysia californica]}/{sp|Q8BFS9|ASND1_MOUSE; Asparagine synthetase domain-containing protein 1 OS=Mus musculus GN=Asnsd1 PE=2 SV=1}/"{XM_008146572.1; PREDICTED: Eptesicus fuscus asparagine synthetase domain containing 1 (ASNSD1), mRNA}"/{NA}	0.15	0.18	0.14	0.22	0.26	0.55
i3_LQ_PP_c13823/f1p0/3414	{NA}/{NA}/{NA}/{PF11435:RNA binding protein She2p}	4.25	4.38	4	4.23	3.37	7.92
i5_LQ_PP_c1697/f1p0/5412	{NA}/{NA}/"{AB453969.1; Phymorhynchus buccinoides mitochondrial gene for 16S rRNA, partial sequence}"/{NA}	0	0	0	0	0	0
i0_LQ_PP_c31002/f1p38/774	{NA}/{NA}/{NA}/{PF11744:Aluminium activated malate transporter}	0.09	0.34	0.4	0.08	0.66	0.71
i5_LQ_PP_c1499/f1p1/5088	{NP_001309398.1; mucin-22 isoform 3 precursor [Homo sapiens]}/{sp|E2RYF6|MUC22_HUMAN; Mucin-22 OS=Homo sapiens GN=MUC22 PE=1 SV=2}/{NA}/{NA}	0.02	0	0	0.03	0.1	0.2
i4_LQ_PP_c6639/f1p0/5036	{XP_005094365.1; PREDICTED: WD repeat-containing protein 34-like [Aplysia californica]}/{sp|Q96EX3|WDR34_HUMAN; WD repeat-containing protein 34 OS=Homo sapiens GN=WDR34 PE=1 SV=2}/{NA}/{NA}	0	0	0	0	0	0.03
i0_LQ_PP_c30816/f1p0/526	{NA}/{NA}/"{AB453969.1; Phymorhynchus buccinoides mitochondrial gene for 16S rRNA, partial sequence}"/{NA}	0	0	0	0	0	0
i4_LQ_PP_c14783/f1p0/4056	{NA}/{NA}/{NA}/{NA}	0.37	0.52	0.12	0.02	0	0.14
i3_LQ_PP_c6679/f1p0/3155	{NA}/{NA}/"{LN590804.1; Cyprinus carpio genome assembly common carp genome ,scaffold 000000334}"/{NA}	0	0	0	0.06	0	1.47
i1_LQ_PP_c64891/f1p0/1607	{NA}/{NA}/{NA}/{NA}	0	0	0	0	0.1	0.27
i3_LQ_PP_c52761/f1p0/3983	{NA}/{NA}/{NA}/{NA}	1.06	1.67	0.92	0.54	1.09	1.16
i0_LQ_PP_c11508/f1p0/336	{NA}/{NA}/{NA}/{NA}	0.67	11.58	15.85	2.24	4.19	0
i4_LQ_PP_c15155/f1p30/4029	{NA}/{NA}/{NA}/{NA}	0.27	0.35	1.52	0.85	0.91	2.09
i2_LQ_PP_c15875/f1p0/2068	{NA}/{NA}/"{JN182228.1; Alcithoe wilsonae mitochondrion, partial genome}"/{NA}	0	0	0	0	0	0
i3_LQ_PP_c42501/f1p93/3689	{XP_005094862.2; PREDICTED: 39S ribosomal protein L47, mitochondrial-like [Aplysia californica]}/"{sp|Q9HD33|RM47_HUMAN; 39S ribosomal protein L47, mitochondrial OS=Homo sapiens GN=MRPL47 PE=1 SV=2}"/{NA}/{PF06984:Mitochondrial 39-S ribosomal protein L47 (MRP-L47)}	8.4	8.34	0.6	0.76	1.15	0.38
i1_LQ_PP_c138904/f1p9/1829	{NA}/{NA}/{NA}/{NA}	0.03	0.04	0	0	0.04	0.04
i5_LQ_PP_c1336/f1p0/5395	{XP_002613399.1; hypothetical protein BRAFLDRAFT_68407 [Branchiostoma floridae]}/{NA}/{NA}/{PF13631:Cytochrome b(N-terminal)/b6/petB}	0.17	0	1.27	2.77	8.13	14.09
i0_LQ_PP_c19034/f1p0/258	{NA}/{NA}/{NA}/{NA}	0	0	0	0	0	0
i3_LQ_PP_c26920/f1p20/3651	{XP_018431484.1; PREDICTED: RNA-directed DNA polymerase from mobile element jockey-like [Nanorana parkeri]}/{NA}/{NA}/{NA}	0.41	0.39	0.41	0.22	0.64	1.71
i4_LQ_PP_c3797/f1p0/4695	{XP_012943785.1; PREDICTED: uncharacterized protein LOC106013218, partial [Aplysia californica]}/{NA}/{NA}/{NA}	0.01	0	0.14	0.15	0.11	0.46
i1_LQ_PP_c136927/f1p6/1250	{NA}/{NA}/{NA}/{NA}	0.05	0.23	0.12	0.08	0.14	0.12
i1_LQ_PP_c74453/f1p0/1507	{XP_012939173.1; PREDICTED: transient receptor potential cation channel subfamily A member 1 homolog [Aplysia californica]}/{sp|Q18297|TRPA1_CAEEL; Transient receptor potential cation channel subfamily A member 1 homolog OS=Caenorhabditis elegans GN=trpa-1 PE=2 SV=5}/{NA}/{PF03357:Snf7 PF00520:Ion transport protein PF05531:Nucleopolyhedrovirus P10 protein PF05837:Centromere protein H (CENP-H) PF0…	0	0	0	0	0	0.87
i5_LQ_PP_c5110/f1p0/5596	{XP_001863505.1; polyubiquitin [Culex quinquefasciatus]}/{sp|P0CG68|UBC_PIG; Polyubiquitin-C OS=Sus scrofa GN=UBC PE=2 SV=1}/"{XM_002609963.1; Branchiostoma floridae hypothetical protein, mRNA}"/{PF14560:Ubiquitin-like domain PF00240:Ubiquitin family}	2.89	2.3	9.21	5.07	6.92	8.68
i3_LQ_PP_c24467/f1p0/3446	{NA}/{NA}/{NA}/{NA}	0.03	0.28	0.55	0.21	0.47	0.13
i5_LQ_PP_c4988/f1p0/5302	{NA}/{NA}/{NA}/{NA}	0.55	0.35	0.58	0.55	1.02	3.6
i1_LQ_PP_c75784/f1p0/1292	{NA}/{NA}/"{AB453969.1; Phymorhynchus buccinoides mitochondrial gene for 16S rRNA, partial sequence}"/{NA}	0	0	0	0	0	0
i4_LQ_PP_c11292/f1p1/4696	{NA}/{NA}/{NA}/{NA}	2.23	2.88	0.04	0.15	0.05	0.17
i2_HQ_PP_c13230/f4p0/2964	{XP_013387009.1; PREDICTED: aurora kinase A-A-like isoform X1 [Lingula anatina]}/{sp|Q91820|AURAA_XENLA; Aurora kinase A-A OS=Xenopus laevis GN=aurka-a PE=1 SV=1}/"{XM_004439110.2; PREDICTED: Ceratotherium simum simum aurora kinase C (LOC101399849), mRNA}"/{PF00069:Protein kinase domain PF07714:Protein tyrosine kinase}	0.75	7.68	5.62	4	11.27	6.7
i1_LQ_PP_c40186/f1p0/1427	{NA}/{NA}/"{KX263256.1; Profundiconus teramachii mitochondrion, partial genome}"/{NA}	0	0	0	0	0	0
i1_LQ_PP_c11990/f1p0/1789	{XP_009060816.1; hypothetical protein LOTGIDRAFT_126149, partial [Lottia gigantea]}/{sp|Q98930|SORL_CHICK; Sortilin-related receptor (Fragment) OS=Gallus gallus GN=SORL1 PE=2 SV=1}/{NA}/{NA}	0	0.35	0.27	0	0	0.29
i2_LQ_PP_c58790/f1p0/2745	{NA}/{NA}/{NA}/{NA}	0	0.11	0.18	0.69	1.34	1.62
i0_LQ_PP_c3135/f1p0/570	{NA}/{NA}/{NA}/{NA}	0	0	0	0	0	0
i5_HQ_PP_c581/f2p0/5162	{NA}/{NA}/{NA}/{NA}	0	0.08	1.4	0.56	0.9	2.73
i4_LQ_PP_c9655/f1p0/4414	{NA}/{NA}/{NA}/{NA}	1.26	0.24	0.47	2.81	0.72	0.64
i4_LQ_PP_c10096/f1p0/4793	{NA}/{NA}/{NA}/{NA}	0.1	0.38	0.23	0.11	0.1	0.86
i1_LQ_PP_c341685/f1p0/1018	{NA}/{NA}/"{AB453969.1; Phymorhynchus buccinoides mitochondrial gene for 16S rRNA, partial sequence}"/{NA}	0.45	0.77	0.25	0	0.22	0.27
i1_LQ_PP_c223351/f1p37/1674	{NA}/{NA}/{NA}/{NA}	0	0	0	0	0	0
i4_LQ_PP_c8490/f1p0/4472	{XP_012938421.1; PREDICTED: membrane-associated protein Hem-like isoform X2 [Aplysia californica]}/{sp|Q6ZBH9|NCKP1_ORYSJ; Probable protein NAP1 OS=Oryza sativa subsp. japonica GN=NAP1 PE=2 SV=1}/{NA}/{NA}	0	0	0	0	0	0
i1_LQ_PP_c152734/f1p0/1731	{NA}/{NA}/{NA}/{NA}	7.4	9.65	0	0	0	0
i2_LQ_PP_c5718/f1p0/2274	{XP_009013141.1; hypothetical protein HELRODRAFT_169060 [Helobdella robusta]}/{NA}/{NA}/{PF09252:Allergen Fel d I-B chain}	0	0	0	0	0	0
i4_HQ_PP_c2138/f2p0/4718	{XP_009065154.1; hypothetical protein LOTGIDRAFT_108504 [Lottia gigantea]}/{sp|P49959|MRE11_HUMAN; Double-strand break repair protein MRE11 OS=Homo sapiens GN=MRE11 PE=1 SV=3}/{NA}/{PF00149:Calcineurin-like phosphoesterase PF04152:Mre11 DNA-binding presumed domain }	0	0	0.2	0.23	0.08	0.29
i2_LQ_PP_c30196/f1p0/2665	{NA}/{NA}/{NA}/{NA}	2	2.49	1.97	1.94	7.37	6.78
i3_HQ_PP_c2076/f4p0/3254	{XP_005103912.1; PREDICTED: non-homologous end-joining factor 1-like [Aplysia californica]}/{sp|Q6NV18|NHEJ1_DANRE; Non-homologous end-joining factor 1 OS=Danio rerio GN=nhej1 PE=2 SV=1}/{NA}/"{PF09302:XLF-Cernunnos, XRcc4-like factor, NHEJ component PF04086:Signal recognition particle, alpha subunit, N-terminal}"	0.54	1	1.91	1.92	3.35	3.51
i6_LQ_PP_c965/f1p0/6117	{NA}/{NA}/{NA}/{NA}	0.71	0.88	0.41	0.43	1.3	2.15
i3_LQ_PP_c24336/f1p0/3924	{XP_013063294.1; PREDICTED: uncharacterized protein LOC106052455 [Biomphalaria glabrata]}/{sp|P37397|CNN3_RAT; Calponin-3 OS=Rattus norvegicus GN=Cnn3 PE=1 SV=1}/{NA}/{PF00307:Calponin homology (CH) domain PF00600:Influenza non-structural protein (NS1)}	0.25	16.36	31.08	3.66	6.98	14.08
i6_LQ_PP_c464/f1p0/6204	{XP_017169677.1; PREDICTED: uncharacterized protein LOC108167827 isoform X2 [Mus musculus]}/{NA}/{NA}/{NA}	0.12	0.36	1.13	0.18	1	1.7
i1_LQ_PP_c222521/f1p0/1390	{NA}/{NA}/"{AB453969.1; Phymorhynchus buccinoides mitochondrial gene for 16S rRNA, partial sequence}"/{NA}	26.35	42.87	19.21	25.29	14.04	11.4
i4_LQ_PP_c14161/f1p0/4857	{XP_001625488.1; predicted protein [Nematostella vectensis]}/{NA}/{NA}/{PF02532:Photosystem II reaction centre I protein (PSII 4.8 kDa protein)}	0	0	0.27	0.17	0.05	0.62
i2_LQ_PP_c24135/f1p0/2993	{NA}/{NA}/{NA}/{NA}	1.28	2.4	3.66	1.54	7.86	10.41
i3_LQ_PP_c13220/f1p1/3275	{NA}/{NA}/{NA}/{NA}	1.28	0.03	0.48	0.96	0.62	7.45
i2_LQ_PP_c20192/f1p0/2957	{XP_006817623.1; PREDICTED: lactase-phlorizin hydrolase-like [Saccoglossus kowalevskii]}/{sp|Q5RF65|GBA3_PONAB; Cytosolic beta-glucosidase OS=Pongo abelii GN=GBA3 PE=2 SV=1}/{NA}/{PF00232:Glycosyl hydrolase family 1}	3.25	3.9	1.58	1.26	1.56	1.37
i4_LQ_PP_c7380/f1p0/4348	{XP_005109995.2; PREDICTED: fas-binding factor 1-like [Aplysia californica]}/{sp|Q8TES7|FBF1_HUMAN; Fas-binding factor 1 OS=Homo sapiens GN=FBF1 PE=1 SV=2}/{NA}/{PF08653:DASH complex subunit Dam1 PF05531:Nucleopolyhedrovirus P10 protein}	0.11	0.45	0.12	0.33	0.55	0.62
i3_LQ_PP_c10527/f1p0/3484	{XP_012943622.1; PREDICTED: uncharacterized protein LOC101858305 [Aplysia californica]}/{NA}/{NA}/{NA}	0	0	0	0	1.57	0
i3_LQ_PP_c11117/f1p0/3642	{XP_013096471.1; PREDICTED: G-protein coupled receptor GRL101-like [Biomphalaria glabrata]}/{sp|Q2WF71|LRFN1_MOUSE; Leucine-rich repeat and fibronectin type III domain-containing protein 1 OS=Mus musculus GN=Lrfn1 PE=1 SV=1}/{NA}/{PF00057:Low-density lipoprotein receptor domain class A}	0.01	0	0.02	0	0.1	0.23
i3_LQ_PP_c43758/f1p0/3886	{NA}/{NA}/{NA}/{NA}	0.31	0.89	0.47	0.37	0.77	0.83
i1_LQ_PP_c123007/f1p0/1761	{XP_009063989.1; hypothetical protein LOTGIDRAFT_130631 [Lottia gigantea]}/{sp|Q5ZID0|NMRL1_CHICK; NmrA-like family domain-containing protein 1 OS=Gallus gallus GN=NMRAL1 PE=2 SV=1}/{NA}/"{PF01113:Dihydrodipicolinate reductase, N-terminus PF01073:3-beta hydroxysteroid dehydrogenase/isomerase family PF03435:Saccharopine dehydrogenase NADP binding domain PF01118:Semialdehyde dehydrogenase, NAD bind…	0.07	0.33	0.14	0.1	0.09	0
i3_LQ_PP_c4194/f1p0/3287	{NA}/{NA}/{NA}/{NA}	0	0	0	0.01	0	0.13
i3_LQ_PP_c25598/f1p0/3485	{XP_009052774.1; hypothetical protein LOTGIDRAFT_150024 [Lottia gigantea]}/{sp|P48643|TCPE_HUMAN; T-complex protein 1 subunit epsilon OS=Homo sapiens GN=CCT5 PE=1 SV=1}/"{XM_019767987.1; PREDICTED: Branchiostoma belcheri T-complex protein 1 subunit epsilon-like (LOC109469472), mRNA}"/{PF00118:TCP-1/cpn60 chaperonin family}	0.05	0.27	0.18	0.06	0.33	0.15
i3_LQ_PP_c10885/f1p0/3504	{NA}/{NA}/{NA}/{NA}	0.5	0.32	0.44	0.83	1.37	0.99
i5_LQ_PP_c795/f1p18/5006	{XP_001632151.1; predicted protein [Nematostella vectensis]}/{NA}/{NA}/{NA}	0.39	1.72	1.63	0.15	0.06	0.34
i0_LQ_PP_c47615/f1p0/504	{NA}/{NA}/"{HQ401616.1; Gymnobela sp. NP-2008 voucher MNHN:IM:200717841 12S ribosomal RNA gene, partial sequence; mitochondrial}"/{NA}	0	0	0	0	0	0
i2_LQ_PP_c14228/f1p0/2187	{XP_011437383.1; PREDICTED: low-density lipoprotein receptor-related protein 6 [Crassostrea gigas]}/{sp|Q8VI56|LRP4_MOUSE; Low-density lipoprotein receptor-related protein 4 OS=Mus musculus GN=Lrp4 PE=1 SV=3}/{NA}/{NA}	0.1	0	0.06	0.68	0	0.47
i5_LQ_PP_c1132/f1p0/5099	{NA}/{NA}/{NA}/{NA}	0.08	0.29	0.08	0.05	0.04	0.18
i2_LQ_PP_c43109/f1p0/2448	{NA}/{NA}/{NA}/{NA}	1.7	1.16	2.52	0.79	1.28	2.18
i3_LQ_PP_c27524/f1p0/3275	{XP_012941843.1; PREDICTED: uncharacterized protein LOC101858907 [Aplysia californica]}/{sp|Q00808|HETE1_PODAS; Vegetative incompatibility protein HET-E-1 OS=Podospora anserina GN=HET-E1 PE=4 SV=1}/{NA}/"{PF00400:WD domain, G-beta repeat}"	0	0	0	0	0	0
i0_LQ_PP_c9315/f1p0/591	{NA}/{NA}/{NA}/{NA}	4.9	16.67	10.24	4.28	5.09	2.22
i0_LQ_PP_c33303/f1p0/535	{NA}/{NA}/{NA}/{NA}	0.78	4.05	2.08	0	5.87	0.97
i2_LQ_PP_c47724/f1p0/2947	{NA}/{NA}/{NA}/{NA}	0.44	0.28	0.01	0	0	0.1
i2_LQ_PP_c28129/f1p0/3032	{NA}/{NA}/{NA}/{NA}	0.1	0	0.3	0.6	0.07	0.47
i1_LQ_PP_c2093/f1p15/1300	{NA}/{NA}/"{KR087382.1; Taranis sp. BOLD:ACT4448 12S ribosomal RNA gene, partial sequence; mitochondrial}"/{NA}	180.28	626.38	212.91	149.84	361.18	125.46
i3_LQ_PP_c15848/f1p0/3067	{XP_005098092.1; PREDICTED: sperm-associated antigen 6 [Aplysia californica]}/{sp|Q9JLI7|SPAG6_MOUSE; Sperm-associated antigen 6 OS=Mus musculus GN=Spag6 PE=1 SV=1}/"{XM_019780416.1; PREDICTED: Branchiostoma belcheri sperm-associated antigen 6 (LOC109478707), mRNA}"/{PF01602:Adaptin N terminal region PF11698:V-ATPase subunit H PF10508:Proteasome non-ATPase 26S subunit PF02985:HEAT repeat PF00514:…	4.56	21.97	14.61	32.92	18.26	27.87
i2_HQ_PP_c53970/f8p0/2452	{XP_005089336.1; PREDICTED: uncharacterized protein LOC101859607 [Aplysia californica]}/{NA}/{NA}/{NA}	192.22	145.49	140.07	123.39	35.95	210.83
i4_LQ_PP_c12112/f1p0/4575	{ADI48180.1; beta-catenin [Crepidula fornicata]}/{sp|P35224|CTNB_URECA; Catenin beta OS=Urechis caupo PE=2 SV=1}/"{HM040900.1; Crepidula fornicata clone CFC014 beta-catenin mRNA, complete cds}"/{PF06955:Xyloglucan endo-transglycosylase (XET) C-terminus PF10508:Proteasome non-ATPase 26S subunit PF01602:Adaptin N terminal region PF00514:Armadillo/beta-catenin-like repeat}	0	0	1.91	3.97	1.31	2.29
i1_LQ_PP_c117113/f1p0/1353	{NA}/{NA}/"{AB453969.1; Phymorhynchus buccinoides mitochondrial gene for 16S rRNA, partial sequence}"/{NA}	0	0	0	0	0	0
i0_LQ_PP_c15288/f1p0/478	{NA}/{NA}/{NA}/{NA}	1.34	2.61	0.74	0.77	0.62	0.84
i3_LQ_PP_c28022/f1p0/3768	{XP_011412782.1; PREDICTED: synaptotagmin-7 [Crassostrea gigas]}/{sp|P35072|TCB1_CAEBR; Transposable element Tcb1 transposase OS=Caenorhabditis briggsae PE=3 SV=1}/{NA}/{PF00168:C2 domain}	0.04	0.1	0.11	0.09	0.18	0.33
i4_HQ_PP_c1237/f5p0/4902	{ODN02097.1; Thioredoxin-2 [Orchesella cincta]}/{sp|O96952|THIO_GEOCY; Thioredoxin OS=Geodia cydonium GN=THIO PE=3 SV=1}/{NA}/{NA}	6.54	2.32	7.51	7.32	2.11	7.7
i6_LQ_PP_c89/f1p0/6297	{NA}/{NA}/{NA}/{NA}	0.17	0.18	2.08	1.35	2.58	3.3
i2_LQ_PP_c60368/f1p0/2732	{NA}/{NA}/{NA}/{NA}	0.49	1.4	0.37	0.67	4.43	2.23
i3_LQ_PP_c3959/f1p0/3539	{XP_019918266.1; PREDICTED: kinesin-like protein KIFC3 isoform X2 [Crassostrea gigas]}/{sp|Q9BVG8|KIFC3_HUMAN; Kinesin-like protein KIFC3 OS=Homo sapiens GN=KIFC3 PE=1 SV=4}/"{XM_014576007.1; PREDICTED: Pelodiscus sinensis kinesin family member C3 (KIFC3), transcript variant X5, mRNA}"/{PF00225:Kinesin motor domain PF16796:Microtubule binding}	0.11	0.49	0.79	0.35	0.53	0.38
i0_LQ_PP_c2081/f1p0/630	{NA}/{NA}/{NA}/{PF00538:linker histone H1 and H5 family}	0	0	0	0	0.19	0
i0_LQ_PP_c64274/f1p0/229	{NA}/{NA}/{NA}/{PF10278:Mediator of RNA pol II transcription subunit 19 }	0	0	0	0	0	0
i4_HQ_PP_c15931/f10p0/4676	{XP_011436712.1; PREDICTED: polypyrimidine tract-binding protein 1 isoform X7 [Crassostrea gigas]}/{sp|Q29099|PTBP1_PIG; Polypyrimidine tract-binding protein 1 OS=Sus scrofa GN=PTBP1 PE=2 SV=1}/"{XM_012436326.1; PREDICTED: Aotus nancymaae polypyrimidine tract binding protein 1 (PTBP1), transcript variant X3, mRNA}"/{NA}	2.37	9.09	14.34	16.2	10.29	14.19
i1_LQ_PP_c43076/f1p30/2000	{NA}/{NA}/{NA}/{NA}	0.27	0.21	0.27	0.07	0.12	0.04
i2_LQ_PP_c28990/f1p0/2635	{XP_009024126.1; hypothetical protein HELRODRAFT_157532 [Helobdella robusta]}/"{sp|Q8KFC8|GPMA_CHLTE; 2,3-bisphosphoglycerate-dependent phosphoglycerate mutase OS=Chlorobium tepidum (strain ATCC 49652 / DSM 12025 / NBRC 103806 / TLS) GN=gpmA PE=3 SV=1}"/{NA}/{NA}	20.02	38.62	64.65	99.02	218.59	57.4
i3_LQ_PP_c8039/f1p1/3100	{XP_011423759.1; PREDICTED: uncharacterized protein LOC105325766 [Crassostrea gigas]}/{NA}/{NA}/"{PF00038:Intermediate filament protein PF15458:Nineteen complex-related protein 2 PF01017:STAT protein, all-alpha domain PF01496:V-type ATPase 116kDa subunit family PF05837:Centromere protein H (CENP-H) PF08912:Rho Binding PF05149:Paraflagellar rod protein PF07851:TMPIT-like protein PF13851:Growth-arr…	2.57	0.87	0.7	0.78	0.31	1.09
i2_LQ_PP_c70269/f1p0/2078	{XP_012684596.1; PREDICTED: gamma-enolase [Clupea harengus]}/{sp|O02654|ENO_DORPE; Enolase OS=Doryteuthis pealeii PE=2 SV=1}/"{XM_015813190.1; PREDICTED: Protobothrops mucrosquamatus enolase 3 (beta, muscle) (ENO3), mRNA}"/{NA}	0	0.16	0.02	0.23	0.24	0
i1_LQ_PP_c1247/f1p3/1535	{APH08687.1; cytochrome c oxidase subunit I (mitochondrion) [Profundiconus teramachii]}/{sp|Q34941|COX1_LUMTE; Cytochrome c oxidase subunit 1 OS=Lumbricus terrestris GN=COI PE=3 SV=1}/"{KX263258.1; Benthomangelia sp. JEU-2016 mitochondrion, partial genome}"/{PF00115:Cytochrome C and Quinol oxidase polypeptide I}	133.82	49.18	27.11	54.2	25.57	37.85
i1_HQ_PP_c5173/f5p28/1930	{KRZ05645.1; Regulator of rDNA transcription protein 15 [Trichinella pseudospiralis]}/{sp|Q8TGM7|ART2_YEAST; Putative uncharacterized protein ART2 OS=Saccharomyces cerevisiae (strain ATCC 204508 / S288c) GN=ART2 PE=5 SV=1}/"{JF509736.1; Crepidula fornicata voucher AToL000306 28S ribosomal RNA gene, partial sequence}"/{NA}	1.62	4.18	2.61	1.19	24.64	3.72
i3_LQ_PP_c54968/f1p0/2943	{NA}/{NA}/{NA}/{NA}	20.77	46.97	17.12	12.9	167.64	50.38
i2_HQ_PP_c1752/f4p0/2407	{XP_011433721.1; PREDICTED: dehydrogenase/reductase SDR family member 11 isoform X4 [Crassostrea gigas]}/{sp|Q71R50|DHR11_CHICK; Dehydrogenase/reductase SDR family member 11 OS=Gallus gallus GN=DHRS11 PE=2 SV=1}/{NA}/{PF01370:NAD dependent epimerase/dehydratase family}	0.25	10.49	8.21	4.88	3.13	4.1
i2_LQ_PP_c26036/f1p0/2247	{NA}/{NA}/{NA}/{NA}	0	0.15	0	0	0.53	0
i4_LQ_PP_c17285/f1p0/4307	{BAD93019.1; ubiquitin C variant, partial [Homo sapiens]}/{sp|P0CH28|UBC_BOVIN; Polyubiquitin-C OS=Bos taurus GN=UBC PE=1 SV=1}/"{XM_005165407.3; PREDICTED: Danio rerio si:ch211-202a12.4 (si:ch211-202a12.4), mRNA}"/{PF14560:Ubiquitin-like domain PF00240:Ubiquitin family}	0.11	0.2	0.23	0.13	0.36	0.24
i1_LQ_PP_c349393/f1p1/1001	{NA}/{NA}/{NA}/{NA}	0	0	146.92	0.56	0.83	0.25
i1_LQ_PP_c46313/f1p0/1557	{NA}/{NA}/{NA}/{NA}	2.39	2.8	1.08	1.68	3.14	7.74
i2_LQ_PP_c38579/f1p0/2895	{NA}/{NA}/{NA}/{NA}	2.12	2.08	3.06	1.79	5.9	4.23
i4_LQ_PP_c14507/f1p1/4080	{NA}/{NA}/{NA}/{NA}	0.38	2.81	2.11	1.19	4.88	2.94
i3_HQ_PP_c46792/f3p0/3049	{XP_011414095.1; PREDICTED: methionine aminopeptidase 2 [Crassostrea gigas]}/{sp|P50579|MAP2_HUMAN; Methionine aminopeptidase 2 OS=Homo sapiens GN=METAP2 PE=1 SV=1}/"{XM_014337454.1; PREDICTED: Haplochromis burtoni methionine aminopeptidase 2-like (LOC102294382), mRNA}"/{PF02724:CDC45-like protein PF08492:SRP72 RNA-binding domain}	6.04	11.77	5.05	6.82	9.68	7.45
i3_LQ_PP_c31900/f1p0/3056	{NA}/{NA}/{NA}/{NA}	0.05	0.05	0	0.02	0.08	0
i1_LQ_PP_c5027/f1p0/1765	{NA}/{NA}/{NA}/{NA}	0.49	14.35	0	0	79.45	0
i2_LQ_PP_c23264/f1p0/2573	{NA}/{NA}/{NA}/{NA}	0.49	1.02	1.49	0.22	0.75	0.66
i4_LQ_PP_c4844/f1p0/4594	{XP_005106197.1; PREDICTED: alsin-like isoform X1 [Aplysia californica]}/{sp|Q920R0|ALS2_MOUSE; Alsin OS=Mus musculus GN=Als2 PE=1 SV=3}/{NA}/{PF00621:RhoGEF domain}	0.02	0	0.13	0.08	0.03	0.04
i3_LQ_PP_c39397/f1p0/3508	{NA}/{NA}/{NA}/{NA}	0.09	0.59	0.16	0.33	2.79	1.13
i2_LQ_PP_c42372/f1p45/2295	{XP_009050446.1; hypothetical protein LOTGIDRAFT_187020 [Lottia gigantea]}/{sp|Q9QXL7|NDK7_RAT; Nucleoside diphosphate kinase 7 OS=Rattus norvegicus GN=Nme7 PE=1 SV=1}/{NA}/{NA}	5.61	21.47	0	0	0	0.02
i4_LQ_PP_c5838/f1p0/4472	{XP_005099460.1; PREDICTED: cell number regulator 10-like [Aplysia californica]}/{NA}/"{XM_005099403.2; PREDICTED: Aplysia californica cell number regulator 10-like (LOC101863986), mRNA}"/{NA}	0.34	0.68	0.04	0.05	0.08	0.21
i2_LQ_PP_c41755/f1p0/2316	{NA}/{NA}/{NA}/{NA}	0	0	0	0.02	0	0.03
i1_LQ_PP_c13752/f1p0/1336	{NA}/{NA}/"{AB453969.1; Phymorhynchus buccinoides mitochondrial gene for 16S rRNA, partial sequence}"/{NA}	0	0	0	0	0	0
i4_LQ_PP_c5032/f1p0/4139	{XP_013394631.1; PREDICTED: GDP-fucose protein O-fucosyltransferase 1-like isoform X1 [Lingula anatina]}/{sp|Q9H488|OFUT1_HUMAN; GDP-fucose protein O-fucosyltransferase 1 OS=Homo sapiens GN=POFUT1 PE=1 SV=1}/"{LN594779.1; Cyprinus carpio genome assembly common carp genome ,scaffold 000012467}"/{NA}	0.04	0.24	0.16	0.25	0.47	0.68
i5_LQ_PP_c1056/f1p0/5655	{NA}/{NA}/{NA}/{PF04005:Hus1-like protein PF13895:Immunoglobulin domain}	0	0	0.05	0	0.09	3.62
i0_LQ_PP_c1489/f2p0/723	{NA}/{NA}/{NA}/{NA}	0	0	0	0	0.44	0
i3_LQ_PP_c11077/f1p0/3620	{NA}/{NA}/{NA}/{PF00856:SET domain}	0.03	0	0.11	0.15	0.16	0.33
i3_LQ_PP_c41558/f1p0/3306	{NA}/{NA}/{NA}/{NA}	0	0.06	0.08	0	0.06	2.04
i3_LQ_PP_c22174/f1p0/3381	{XP_013064747.1; PREDICTED: CD180 antigen-like [Biomphalaria glabrata]}/{sp|Q99MB1|TLR3_MOUSE; Toll-like receptor 3 OS=Mus musculus GN=Tlr3 PE=1 SV=2}/{NA}/{PF13516:Leucine Rich repeat PF01582:TIR domain PF13855:Leucine rich repeat PF00560:Leucine Rich Repeat}	3.8	0.09	0.3	0.73	0.04	1.14
i4_LQ_PP_c10562/f1p0/4755	{XP_006812765.1; PREDICTED: uncharacterized protein LOC102804648 [Saccoglossus kowalevskii]}/{NA}/{NA}/{PF12109:CXCR4 Chemokine receptor N terminal}	0.44	0.38	0.33	0.19	1.05	0.89
i4_LQ_PP_c12068/f1p0/4680	{XP_012938924.1; PREDICTED: myosin-IIIb-like [Aplysia californica]}/{sp|Q8WXR4|MYO3B_HUMAN; Myosin-IIIb OS=Homo sapiens GN=MYO3B PE=2 SV=4}/"{XM_014471271.1; PREDICTED: Xiphophorus maculatus myosin IIIA (myo3a), mRNA}"/{PF17077:Mitotic spindle associated protein SHE1 PF00063:Myosin head (motor domain) PF00612:IQ calmodulin-binding motif}	0	0	0	0.11	0	0.19
i2_HQ_PP_c25425/f2p0/2582	{XP_005109900.1; PREDICTED: myosin-2 essential light chain-like [Aplysia californica]}/{sp|P54357|MLC2_DROME; Myosin-2 essential light chain OS=Drosophila melanogaster GN=Mlc-c PE=1 SV=1}/{NA}/{PF00036:EF hand PF13202:EF hand PF13833:EF-hand domain pair PF13499:EF-hand domain pair PF13405:EF-hand domain}	1.92	19.53	15.82	2.45	0.96	0
i1_LQ_PP_c16475/f1p0/1279	{NA}/{NA}/{NA}/{NA}	0.73	2.08	1.42	0.79	3.17	4.98
i2_LQ_PP_c2742/f1p0/2633	{NA}/{NA}/{NA}/{NA}	0.97	1.12	1.48	0.67	1.88	3.39
i2_LQ_PP_c27154/f1p0/2870	{NA}/{NA}/{NA}/{NA}	1.04	2.17	4.34	1.57	9.03	6.94
i2_LQ_PP_c22774/f1p0/2936	{KQL59951.1; hypothetical protein AAES_15283 [Amazona aestiva]}/{NA}/{NA}/{NA}	1.95	4.15	0	0.06	0	0.14
i3_LQ_PP_c27586/f1p0/3968	{NA}/{NA}/{NA}/{NA}	0.66	0.71	0.18	0.57	0.08	0.47
i3_LQ_PP_c6238/f1p0/3206	{KFM07574.1; hypothetical protein AS27_10816, partial [Aptenodytes forsteri]}/{NA}/{NA}/{NA}	0.61	2.16	0.62	1.48	1.98	4.46
i2_LQ_PP_c9256/f1p0/2485	{XP_011420676.1; PREDICTED: cathepsin L1 [Crassostrea gigas]}/{sp|Q9GKL8|CATL1_CHLAE; Cathepsin L1 OS=Chlorocebus aethiops GN=CTSL PE=1 SV=1}/{NA}/{PF00112:Papain family cysteine protease PF03051:Peptidase C1-like family}	0.82	1.68	1.63	1.24	4.4	9.18
i5_LQ_PP_c1571/f1p0/5833	{XP_013065498.1; PREDICTED: signal peptide peptidase-like 3 isoform X1 [Biomphalaria glabrata]}/{sp|Q9CUS9|SPPL3_MOUSE; Signal peptide peptidase-like 3 OS=Mus musculus GN=Sppl3 PE=1 SV=3}/"{XM_013081753.1; PREDICTED: Aplysia californica signal peptide peptidase-like 3 (LOC101851184), mRNA}"/"{PF04277:Oxaloacetate decarboxylase, gamma chain PF04258:Signal peptide peptidase}"	0.08	0	0.19	0.16	0.06	0.68
i2_LQ_PP_c27932/f1p0/2704	{NA}/{NA}/{NA}/{NA}	0.12	0.35	0.8	0.16	0.11	0.19
i4_LQ_PP_c17557/f1p0/4712	{NA}/{NA}/{NA}/{NA}	0.02	0.1	0.02	0	0	0.23
i3_LQ_PP_c11319/f1p0/3137	{NA}/{NA}/{NA}/{NA}	0.37	0.29	1.38	1.42	1.17	2.96
i3_LQ_PP_c21941/f1p0/3262	{KFU83732.1; hypothetical protein M959_12495, partial [Chaetura pelagica]}/{NA}/{NA}/{NA}	0	0.06	0	0	0	0
i4_LQ_PP_c17355/f1p0/4618	{NA}/{NA}/{NA}/{NA}	0.02	0.12	0.06	0.6	0.02	2.92
i3_LQ_PP_c24964/f1p0/3345	{NA}/{NA}/{NA}/{NA}	1.62	3.76	2.76	1.75	7.38	10.48
i2_LQ_PP_c27003/f1p0/2227	{NA}/{NA}/{NA}/{NA}	0.61	0	0.13	0.19	0.42	1.36
i3_HQ_PP_c2563/f2p0/3324	{XP_019635916.1; PREDICTED: uncharacterized protein LOC109478689 [Branchiostoma belcheri]}/{NA}/{NA}/{NA}	0.55	0.56	0.71	0.83	0.33	2.92
i3_LQ_PP_c20781/f1p0/3860	{OCT77333.1; hypothetical protein XELAEV_18032534mg [Xenopus laevis]}/{NA}/{NA}/{NA}	0.42	0.29	0.72	0.47	0.89	1.65
i1_LQ_PP_c88490/f1p2/1840	{NA}/{NA}/{NA}/{NA}	2.14	3.08	4.05	3.08	9.01	10.9
i2_LQ_PP_c66833/f1p0/3000	{NA}/{NA}/{NA}/{NA}	0.05	0	0.03	0.05	0.44	0.2
i6_LQ_PP_c87/f1p0/6253	{NA}/{NA}/{NA}/{NA}	0	0	0	0	0	0
i4_HQ_PP_c2031/f2p0/4567	{NA}/{NA}/"{JX293537.1; Conus betulinus A superfamily conotoxin Bt1.7c precursor, gene, complete cds}"/{NA}	8.72	6.28	0.98	0.36	1.21	2.12
i3_HQ_PP_c2425/f13p0/3327	{XP_011419340.1; PREDICTED: cytochrome b561 domain-containing protein 2-like [Crassostrea gigas]}/{sp|Q5E965|C56D2_BOVIN; Cytochrome b561 domain-containing protein 2 OS=Bos taurus GN=CYB561D2 PE=2 SV=1}/{NA}/{NA}	4.52	6.66	8.83	6.6	5.85	11.92
i1_LQ_PP_c195234/f1p0/1269	{NA}/{NA}/"{AB453969.1; Phymorhynchus buccinoides mitochondrial gene for 16S rRNA, partial sequence}"/{NA}	0.64	0.53	0.28	0	0.2	0.18
i0_HQ_PP_c9055/f2p0/613	{NA}/{NA}/{NA}/{NA}	667.91	85.66	106.89	170.25	3.71	143.56
i2_LQ_PP_c21083/f1p0/2202	{AAZ30679.1; fructose-bisphosphate aldolase, partial [Crepidula fornicata]}/{sp|P09972|ALDOC_HUMAN; Fructose-bisphosphate aldolase C OS=Homo sapiens GN=ALDOC PE=1 SV=2}/"{XM_006274212.3; PREDICTED: Alligator mississippiensis aldolase, fructose-bisphosphate C (ALDOC), mRNA}"/{PF00274:Fructose-bisphosphate aldolase class-I}	6.92	0.23	0.03	0.82	0	0.09
i4_LQ_PP_c6825/f1p0/4275	{XP_013390783.1; PREDICTED: xylosyltransferase oxt-like [Lingula anatina]}/{sp|Q965Q8|XYLT_CAEEL; Xylosyltransferase sqv-6 OS=Caenorhabditis elegans GN=sqv-6 PE=1 SV=3}/{NA}/{NA}	0	0	0	0	0.72	0.21
i1_LQ_PP_c85725/f1p1/1724	{NA}/{NA}/{NA}/{NA}	1.5	1.93	4.99	0.99	0.97	2.92
i2_LQ_PP_c48646/f1p0/2144	{NA}/{NA}/{NA}/{NA}	0.39	4.77	4.65	0.51	1.46	0.49
i1_LQ_PP_c11913/f1p2/1364	{XP_014037619.1; PREDICTED: sex-determining region Y protein-like [Salmo salar]}/{NA}/{NA}/{NA}	0.21	0.74	0.45	0.07	0.19	11.39
i3_LQ_PP_c14116/f1p0/3709	{XP_009047664.1; hypothetical protein LOTGIDRAFT_139360, partial [Lottia gigantea]}/{sp|Q9BEA9|GSTM3_MACFU; Glutathione S-transferase Mu 3 OS=Macaca fuscata fuscata GN=GSTM3 PE=2 SV=3}/{NA}/{NA}	0.08	10.83	3.48	1.79	52.53	1.97
i4_HQ_PP_c16202/f2p0/4271	{XP_009899721.1; PREDICTED: survival of motor neuron protein-like [Picoides pubescens]}/{sp|O02771|SMN_CANLF; Survival motor neuron protein OS=Canis lupus familiaris GN=SMN1 PE=2 SV=1}/{NA}/"{PF04086:Signal recognition particle, alpha subunit, N-terminal PF15699:NPR1 interacting PF01080:Presenilin PF06003:Survival motor neuron protein (SMN)}"	0.12	0.16	0.29	0	0.63	0
i5_LQ_PP_c5901/f1p0/5264	{XP_009052416.1; hypothetical protein LOTGIDRAFT_231723 [Lottia gigantea]}/{sp|P23606|TGM1_RAT; Protein-glutamine gamma-glutamyltransferase K OS=Rattus norvegicus GN=Tgm1 PE=1 SV=1}/"{XM_013030215.1; PREDICTED: Dipodomys ordii transglutaminase 4 (Tgm4), mRNA}"/"{PF00868:Transglutaminase family PF00927:Transglutaminase family, C-terminal ig like domain}"	45.55	21.36	5.51	18.01	0.47	18.51
i2_LQ_PP_c61724/f1p0/2158	{XP_005106105.2; PREDICTED: transmembrane protein 229B-like isoform X1 [Aplysia californica]}/{sp|Q5EA70|T229B_BOVIN; Transmembrane protein 229B OS=Bos taurus GN=TMEM229B PE=2 SV=1}/{NA}/{NA}	0.34	1.6	0.89	1.51	3.14	4.03
i3_LQ_PP_c2777/f1p15/3965	{XP_009047020.1; hypothetical protein LOTGIDRAFT_205108 [Lottia gigantea]}/{sp|Q9DB05|SNAA_MOUSE; Alpha-soluble NSF attachment protein OS=Mus musculus GN=Napa PE=1 SV=1}/"{XM_004084671.2; PREDICTED: Oryzias latipes beta-soluble NSF attachment protein-like (LOC101166278), mRNA}"/{PF13374:Tetratricopeptide repeat PF13174:Tetratricopeptide repeat PF13181:Tetratricopeptide repeat PF13414:TPR repeat P…	1.5	5.25	2.25	1.89	2.94	4.72
i0_LQ_PP_c27780/f1p0/402	{NA}/{NA}/{NA}/{NA}	6.35	14.5	7.88	5.4	27.18	13.01
i4_LQ_PP_c3647/f1p0/4676	{NA}/{NA}/{NA}/{NA}	0	0.09	0	0	0.07	0
i3_LQ_PP_c4865/f1p0/3551	{XP_009055403.1; hypothetical protein LOTGIDRAFT_209321 [Lottia gigantea]}/{sp|P11019|VATE1_BOVIN; V-type proton ATPase subunit E 1 OS=Bos taurus GN=ATP6V1E1 PE=2 SV=1}/"{NM_001312643.1; Papilio xuthus V-type proton ATPase subunit E (LOC106116818), mRNA}"/{PF08416:Phosphotyrosine-binding domain PF01991:ATP synthase (E/31 kDa) subunit}	0.02	0.32	0.27	0.1	0.16	0.18
i4_LQ_PP_c12223/f1p0/4478	{NA}/{NA}/{NA}/{NA}	0.04	0.07	0.05	0.04	0.09	0.15
i3_LQ_PP_c6259/f1p0/3142	{XP_012941142.1; PREDICTED: organic cation transporter protein-like [Aplysia californica]}/{sp|Q9VCA2|ORCT_DROME; Organic cation transporter protein OS=Drosophila melanogaster GN=Orct PE=1 SV=1}/{NA}/{PF07690:Major Facilitator Superfamily PF13374:Tetratricopeptide repeat PF00083:Sugar (and other) transporter}	0.03	0	0	0.04	0.05	0.17
i3_LQ_PP_c41126/f1p0/3388	{XP_013091701.1; PREDICTED: cytochrome P450 2U1-like [Biomphalaria glabrata]}/{sp|Q6R7M4|C15A1_DIPPU; Methyl farnesoate epoxidase OS=Diploptera punctata GN=CYP15A1 PE=1 SV=1}/{NA}/{PF00067:Cytochrome P450}	0	0.3	0	0.21	0	92.28
i4_LQ_PP_c10360/f1p0/4357	{NA}/{NA}/{NA}/{NA}	0.26	0.03	0.41	0.11	0.35	0.76
i3_LQ_PP_c48083/f1p0/3024	{NA}/{NA}/{NA}/{NA}	0	0.36	0	0.02	0.1	0.37
i2_LQ_PP_c19540/f1p0/2948	{NA}/{NA}/{NA}/{NA}	0	0	0	0.02	0	0
i2_LQ_PP_c72203/f1p0/2037	{NA}/{NA}/{NA}/{NA}	0.06	0	0.24	0	0.95	0.26
i1_LQ_PP_c129991/f1p59/1757	{NA}/{NA}/{NA}/{NA}	3.44	6.47	6.95	3.81	13.13	15.15
i3_LQ_PP_c12945/f1p0/3742	{XP_013094648.1; PREDICTED: titin-like isoform X1 [Biomphalaria glabrata]}/{sp|Q9I7U4|TITIN_DROME; Titin OS=Drosophila melanogaster GN=sls PE=1 SV=3}/{NA}/{PF13895:Immunoglobulin domain PF00612:IQ calmodulin-binding motif}	0	0	0	0	0.13	0
i2_LQ_PP_c66644/f1p0/2964	{NA}/{NA}/{NA}/{PF05236:Transcription initiation factor TFIID component TAF4 family}	0	0	0	0	0	0
i2_LQ_PP_c27663/f1p0/2277	{NA}/{NA}/{NA}/{NA}	0.62	0.84	0.94	0.55	1.28	2.06
i4_LQ_PP_c6178/f1p0/4747	{XP_019632664.1; PREDICTED: uncharacterized protein LOC109476223 [Branchiostoma belcheri]}/{sp|Q9NBX4|RTXE_DROME; Probable RNA-directed DNA polymerase from transposon X-element OS=Drosophila melanogaster GN=X-element\ORF2 PE=3 SV=1}/{NA}/{NA}	0.37	0.8	0.17	0.2	0.81	1.5
i2_LQ_PP_c11083/f1p91/2194	{XP_019927040.1; PREDICTED: CDP-diacylglycerol--inositol 3-phosphatidyltransferase [Crassostrea gigas]}/{sp|O14735|CDIPT_HUMAN; CDP-diacylglycerol--inositol 3-phosphatidyltransferase OS=Homo sapiens GN=CDIPT PE=1 SV=1}/{NA}/{NA}	1.79	5.79	1.76	2.34	1.82	5.25
i4_HQ_PP_c1623/f3p0/4410	{XP_009065221.1; hypothetical protein LOTGIDRAFT_211037 [Lottia gigantea]}/{sp|O88813|ACSL5_RAT; Long-chain-fatty-acid--CoA ligase 5 OS=Rattus norvegicus GN=Acsl5 PE=1 SV=1}/{NA}/{PF00501:AMP-binding enzyme}	0.04	0	0	0.32	0	1.15
i1_LQ_PP_c358321/f1p1/1076	{JAU01585.1; putative ring finger protein [Amblyomma sculptum]}/{sp|Q6IRP0|R126B_XENLA; E3 ubiquitin-protein ligase RNF126-B OS=Xenopus laevis GN=rnf126-b PE=2 SV=1}/{NA}/"{PF00097:Zinc finger, C3HC4 type (RING finger) PF14634:zinc-RING finger domain PF01155:Hydrogenase/urease nickel incorporation, metallochaperone, hypA PF13639:Ring finger domain PF12861:Anaphase-promoting complex subunit 11 RIN…	4.11	9.28	9.46	13.69	13.68	11.35
i3_HQ_PP_c1365/f12p0/3266	{XP_013409009.1; PREDICTED: DNA-directed RNA polymerase III subunit RPC9-like [Lingula anatina]}/{sp|Q60482|RPC9_CAVPO; DNA-directed RNA polymerase III subunit RPC9 OS=Cavia porcellus GN=CRCP PE=2 SV=1}/{NA}/{PF03874:RNA polymerase Rpb4}	2.5	5.63	6.67	5.63	3.82	5.7
i3_LQ_PP_c12147/f1p0/3310	{NA}/{NA}/{NA}/{NA}	0.04	0.29	0.01	0.04	0.94	0.04
i3_LQ_PP_c38167/f1p0/3720	{NA}/{NA}/{NA}/{NA}	0.04	0.18	0.2	0.05	0.42	0.2
i0_LQ_PP_c41315/f1p0/262	{NA}/{NA}/{NA}/{NA}	11.54	0	16.14	7.13	9.23	5.33
i4_LQ_PP_c13028/f1p9/4241	{NA}/{NA}/{NA}/{NA}	0.01	0.06	0	0	0.02	0.08
i2_LQ_PP_c64923/f1p0/2515	{XP_013380664.1; PREDICTED: proteasome inhibitor PI31 subunit-like [Lingula anatina]}/{NA}/{NA}/{NA}	0.55	0.2	0.04	0.02	0.03	0.03
i2_LQ_PP_c59556/f1p0/2860	{ABO26646.1; mitochondrial ATP synthase delta chain [Haliotis discus discus]}/"{sp|Q9D3D9|ATPD_MOUSE; ATP synthase subunit delta, mitochondrial OS=Mus musculus GN=Atp5d PE=1 SV=1}"/{NA}/"{PF02823:ATP synthase, Delta/Epsilon chain, beta-sandwich domain}"	0.38	0.16	26.59	80.83	22.1	19.83
i0_LQ_PP_c17020/f1p0/268	{NA}/{NA}/{NA}/{NA}	0	0	275.57	48.99	58.65	15.11
i1_LQ_PP_c17751/f1p0/1249	{NA}/{NA}/"{AB453969.1; Phymorhynchus buccinoides mitochondrial gene for 16S rRNA, partial sequence}"/{NA}	0	0	0	0	0	0
i2_LQ_PP_c43069/f1p0/2424	{NA}/{NA}/{NA}/{NA}	3.46	5.12	9.34	6.55	7.83	9.32
i2_LQ_PP_c14951/f1p0/2047	{NA}/{NA}/{NA}/{NA}	1.33	1.67	1.79	1.12	1.87	3.52
i5_LQ_PP_c3635/f1p0/5607	{NA}/{NA}/{NA}/{NA}	2.44	3.11	2.71	2.95	17.23	10.14
i1_LQ_PP_c33638/f1p0/1299	{NA}/{NA}/"{AB453969.1; Phymorhynchus buccinoides mitochondrial gene for 16S rRNA, partial sequence}"/{NA}	0	0	0	0	0	0
i1_LQ_PP_c149540/f1p0/1236	{NA}/{NA}/"{AB453969.1; Phymorhynchus buccinoides mitochondrial gene for 16S rRNA, partial sequence}"/{NA}	0	0	0	0	0	0
i2_LQ_PP_c39953/f1p0/2691	{NA}/{NA}/{NA}/{NA}	0.26	0.31	0.18	0.42	0.3	1.13
i3_HQ_PP_c11796/f2p19/3450	{XP_019929255.1; PREDICTED: E3 ubiquitin-protein ligase UBR4 [Crassostrea gigas]}/{sp|Q5T4S7|UBR4_HUMAN; E3 ubiquitin-protein ligase UBR4 OS=Homo sapiens GN=UBR4 PE=1 SV=1}/{NA}/{PF10345:Cohesin loading factor}	0.14	0	0.99	0.86	1.5	3.07
i1_LQ_PP_c39829/f1p31/1879	{NA}/{NA}/{NA}/{NA}	0.6	0.11	0.94	0.64	0.52	1.86
i5_LQ_PP_c5155/f1p0/5171	{NA}/{NA}/{NA}/{NA}	1.25	0.76	0.89	0.46	1.05	1.36
i5_LQ_PP_c4803/f1p0/5512	{NA}/{NA}/{NA}/"{PF02951:Prokaryotic glutathione synthetase, N-terminal domain}"	0.56	0.34	1.09	0.85	0.14	0.41
i1_LQ_PP_c340764/f1p31/1048	{NA}/{NA}/"{JX293537.1; Conus betulinus A superfamily conotoxin Bt1.7c precursor, gene, complete cds}"/{NA}	1.27	0.78	1.71	0.77	2.15	3.09
i1_LQ_PP_c45028/f1p1/1486	{NA}/{NA}/{NA}/{NA}	14.57	10.71	6.16	10.67	20.04	24.74
i2_LQ_PP_c7983/f1p0/2995	{NA}/{NA}/{NA}/{NA}	0.31	0.2	0.71	0.6	0.05	0.32
i5_LQ_PP_c955/f1p0/5248	{XP_013083765.1; PREDICTED: kelch-like protein 24 [Biomphalaria glabrata]}/{sp|Q6TFL4|KLH24_HUMAN; Kelch-like protein 24 OS=Homo sapiens GN=KLHL24 PE=2 SV=1}/{NA}/{PF00651:BTB/POZ domain PF01344:Kelch motif PF07646:Kelch motif}	0.09	0.06	0.06	0.15	0.06	0.09
i2_LQ_PP_c46896/f1p0/2932	{XP_013417083.1; PREDICTED: protein DEK-like [Lingula anatina]}/{sp|Q6AXS3|DEK_RAT; Protein DEK OS=Rattus norvegicus GN=Dek PE=1 SV=1}/"{XM_004628428.1; PREDICTED: Octodon degus DEK proto-oncogene (Dek), mRNA}"/{NA}	11.26	18.7	6.67	7.06	12.57	8.49
i2_LQ_PP_c21072/f1p0/2192	{NA}/{NA}/{NA}/{NA}	12.63	8.13	7.3	5.62	9.07	28.8
i4_LQ_PP_c10056/f1p0/4304	{XP_013847867.1; PREDICTED: constitutive coactivator of peroxisome proliferator-activated receptor gamma isoform X2 [Sus scrofa]}/{sp|P14381|YTX2_XENLA; Transposon TX1 uncharacterized 149 kDa protein OS=Xenopus laevis PE=4 SV=1}/{NA}/{PF04218:CENP-B N-terminal DNA-binding domain}	0.07	0	0.1	0	0	0.72
i2_LQ_PP_c60194/f1p0/2557	{NA}/{NA}/{NA}/{NA}	0	0	0	0	0.04	0
i0_LQ_PP_c22429/f2p0/710	{NA}/{NA}/{NA}/{NA}	0	0	0	0	0	0
i0_LQ_PP_c17950/f1p0/260	{NA}/{NA}/{NA}/{NA}	0	0	0	0	0	0
i4_LQ_PP_c14524/f1p0/4040	{NA}/{NA}/{NA}/{NA}	0.19	0.29	1.69	1.22	2.19	4.09
i2_LQ_PP_c65997/f1p0/2863	{NA}/{NA}/{NA}/{NA}	0.76	1.41	1.65	1.45	2.85	2.73
i4_LQ_PP_c5848/f1p0/5029	{XP_011663659.1; PREDICTED: RNA-directed DNA polymerase from mobile element jockey-like [Strongylocentrotus purpuratus]}/{sp|Q60416|SRBP1_CRIGR; Sterol regulatory element-binding protein 1 OS=Cricetulus griseus GN=SREBF1 PE=2 SV=1}/{NA}/{NA}	1.22	2.53	6.52	2.08	9.58	14.85
i3_LQ_PP_c5044/f1p0/3099	{XP_013095422.1; PREDICTED: uncharacterized protein LOC106078898 [Biomphalaria glabrata]}/{NA}/{NA}/{NA}	0.02	0	0.24	0.28	0.29	0.9
i2_HQ_PP_c10604/f3p0/2698	{NA}/{NA}/{NA}/{NA}	0.27	1.17	1.09	2.1	0.14	1.09
i1_HQ_PP_c116624/f16p5/1817	{XP_005102324.1; PREDICTED: C-Myc-binding protein [Aplysia californica]}/{sp|Q99417|MYCBP_HUMAN; C-Myc-binding protein OS=Homo sapiens GN=MYCBP PE=1 SV=3}/{NA}/{PF04728:Lipoprotein leucine-zipper PF07716:Basic region leucine zipper PF02183:Homeobox associated leucine zipper PF13851:Growth-arrest specific micro-tubule binding PF06156:Protein of unknown function (DUF972) PF04977:Septum formation in…	8.47	58.23	22.46	26.29	71.6	19.06
i2_LQ_PP_c71807/f1p0/2103	{AAZ30686.1; ATP synthase beta subunit, partial [Haliotis rufescens]}/"{sp|Q05825|ATPB_DROME; ATP synthase subunit beta, mitochondrial OS=Drosophila melanogaster GN=ATPsynbeta PE=1 SV=3}"/"{DQ087483.1; Crepidula fornicata ATP synthase beta subunit mRNA, partial cds}"/"{PF01637:ATPase domain predominantly from Archaea PF03193:Protein of unknown function, DUF258 PF00004:ATPase family associated wit…	4.59	3.38	2.32	2.25	2.09	1.77
i0_LQ_PP_c22802/f1p0/501	{YP_009166765.1; cytochrome c oxidase subunit I (mitochondrion) [Conus tribblei]}/{sp|P33504|COX1_ANOQU; Cytochrome c oxidase subunit 1 OS=Anopheles quadrimaculatus GN=COI PE=3 SV=1}/"{KC250657.1; Pseudodaphnella barnardi voucher MNHN-IM-2009-18032 cytochrome oxidase subunit 1 (COI) gene, partial cds; mitochondrial}"/{NA}	0	0	0	0	0	0
i0_LQ_PP_c32508/f1p1/956	{NA}/{NA}/{NA}/{NA}	0.07	0	13.11	12.35	18.08	22.27
i4_LQ_PP_c13749/f1p0/4522	{JAT84797.1; hypothetical protein g.11540, partial [Pectinophora gossypiella]}/{NA}/{NA}/{NA}	0.07	0	0.02	0	0.03	0.13
i2_LQ_PP_c29077/f1p3/2993	{NA}/{NA}/{NA}/{NA}	0.12	0.09	0.73	0.24	0.6	1.96
i3_LQ_PP_c41726/f1p0/3659	{XP_019215970.1; PREDICTED: uncharacterized protein LOC109202625 [Oreochromis niloticus]}/{NA}/{NA}/{NA}	0.95	0.12	0.2	0.9	0.03	6.47
i1_LQ_PP_c84510/f1p2/1826	{NA}/{NA}/{NA}/{NA}	9.2	8.49	15.13	10.38	120.2	123.84
i3_LQ_PP_c44980/f1p0/3756	{ANC47991.1; 78 kda glucose-regulated protein, partial [Conus monile]}/{sp|P63018|HSP7C_RAT; Heat shock cognate 71 kDa protein OS=Rattus norvegicus GN=Hspa8 PE=1 SV=1}/"{KU881653.1; Conus monile 78 kda glucose-regulated protein (HSPA5) mRNA, partial cds}"/"{PF02782:FGGY family of carbohydrate kinases, C-terminal domain}"	5.44	17.2	52.86	29.95	90.07	55.07
i3_LQ_PP_c29139/f1p0/3595	{XP_005096601.1; PREDICTED: uncharacterized protein LOC101854564 [Aplysia californica]}/{NA}/{NA}/{PF03051:Peptidase C1-like family}	0.1	0.07	0.36	0.55	0.36	0.66
i2_LQ_PP_c66354/f1p0/2264	{ANC47991.1; 78 kda glucose-regulated protein, partial [Conus monile]}/{sp|P08108|HSP70_ONCMY; Heat shock cognate 70 kDa protein OS=Oncorhynchus mykiss GN=hsc71 PE=2 SV=2}/"{XM_002719559.3; PREDICTED: Oryctolagus cuniculus heat shock protein family A (Hsp70) member 2 (HSPA2), mRNA}"/{NA}	0	0	0	0.02	0.04	0
i3_HQ_PP_c11378/f2p0/3106	{NA}/{NA}/{NA}/{NA}	0.49	4.31	1.14	1.39	2.11	5.39
i4_LQ_PP_c15587/f1p0/4076	{NA}/{NA}/{NA}/{NA}	0.09	0.08	0.25	0.52	0.53	1.36
i1_LQ_PP_c75027/f1p0/1879	{NA}/{NA}/"{XM_006561406.2; PREDICTED: Apis mellifera putative uncharacterized protein DDB_G0277255 (LOC102656840), mRNA}"/{PF06448:Domain of Unknown Function (DUF1081)}	0	0.33	0	0	0.21	0
i2_LQ_PP_c33211/f1p0/2112	{XP_005103136.2; PREDICTED: protein boule-like [Aplysia californica]}/{sp|Q8WP23|BOLL_MACFA; Protein boule-like OS=Macaca fascicularis GN=BOLL PE=2 SV=2}/{NA}/"{PF00076:RNA recognition motif. (a.k.a. RRM, RBD, or RNP domain) PF08777:RNA binding motif PF16367:RNA recognition motif}"	0.44	1.3	0.04	0.13	25.08	0.08
i4_HQ_PP_c2520/f2p0/4217	{NA}/{NA}/{NA}/{NA}	0.02	0.17	0.1	0.09	0.18	0.43
i2_HQ_PP_c77097/f2p5/2041	{XP_014789553.1; PREDICTED: transmembrane protein 177-like [Octopus bimaculoides]}/{sp|Q53S58|TM177_HUMAN; Transmembrane protein 177 OS=Homo sapiens GN=TMEM177 PE=2 SV=1}/{NA}/{NA}	3.21	5.58	7.11	9.46	3.31	6.61
i3_LQ_PP_c3353/f1p0/3362	{XP_019924264.1; PREDICTED: uncharacterized protein LOC109619185 [Crassostrea gigas]}/{NA}/{NA}/"{PF02898:Nitric oxide synthase, oxygenase domain}"	0.09	0.2	0.24	0.32	0.55	0.49
i3_HQ_PP_c1137/f12p0/3535	{ELU06901.1; hypothetical protein CAPTEDRAFT_166004 [Capitella teleta]}/{sp|Q8NI36|WDR36_HUMAN; WD repeat-containing protein 36 OS=Homo sapiens GN=WDR36 PE=1 SV=1}/{NA}/"{PF00400:WD domain, G-beta repeat PF04192:Utp21 specific WD40 associated putative domain }"	1.02	1.23	2.23	2.52	2.48	2.48
i2_LQ_PP_c43688/f1p2/2665	{NA}/{NA}/{NA}/{NA}	0	0.1	0	0.02	0.37	1.97
i1_LQ_PP_c38449/f1p1/1603	{XP_014674001.1; PREDICTED: uncharacterized protein LOC106814216 [Priapulus caudatus]}/{NA}/{NA}/{NA}	0	0.26	0.17	0.48	0.12	0.63
i1_LQ_PP_c86996/f1p3/1258	{NA}/{NA}/{NA}/{NA}	96.74	1.98	0	0	0	0.06
i2_LQ_PP_c15296/f1p0/2102	{NA}/{NA}/{NA}/{NA}	0.36	0.08	1.92	1.66	3.41	4.64
i0_LQ_PP_c27658/f1p0/951	{NA}/{NA}/{NA}/{NA}	0.13	0	0.12	0.12	0	0.7
i5_LQ_PP_c4819/f1p0/5828	{XP_014776781.1; PREDICTED: serine/threonine-protein phosphatase 6 regulatory ankyrin repeat subunit B-like [Octopus bimaculoides]}/{sp|O70511|ANK3_RAT; Ankyrin-3 OS=Rattus norvegicus GN=Ank3 PE=1 SV=3}/{KF020654.1; Rapana venosa clone Rv20 microsatellite sequence}/{PF13606:Ankyrin repeat PF07525:SOCS box PF00023:Ankyrin repeat}	0.22	0	0.32	0.38	1.16	0.73
i11_LQ_PP_c8/f1p0/11590	{XP_019920391.1; PREDICTED: CCR4-NOT transcription complex subunit 4-like isoform X3 [Crassostrea gigas]}/{NA}/{NA}/{NA}	0.18	0.13	1.68	1.41	2.14	3.07
i2_HQ_PP_c73917/f3p0/2955	{NA}/{NA}/{NA}/{NA}	0.03	0.11	0	0.77	0.08	115.06
i3_LQ_PP_c6458/f1p0/3942	{KXJ08203.1; hypothetical protein AC249_AIPGENE23497 [Exaiptasia pallida]}/{NA}/{NA}/{NA}	0.04	0.04	0.09	0.04	1.7	0.31
i1_LQ_PP_c81018/f1p0/1269	{NA}/{NA}/"{AB453969.1; Phymorhynchus buccinoides mitochondrial gene for 16S rRNA, partial sequence}"/{NA}	0.09	0.06	0	0	0	0
i3_LQ_PP_c8356/f1p0/3425	{NA}/{NA}/{NA}/{NA}	1.08	3.93	8.23	4.53	12.23	13.06
i2_LQ_PP_c24433/f1p0/2711	{NA}/{NA}/{NA}/{NA}	0.22	0.26	0.32	0.5	0.81	1.83
i1_LQ_PP_c9561/f1p12/1718	{NA}/{NA}/{NA}/{NA}	2.48	0.86	0.98	2.19	0.91	4.42
i4_LQ_PP_c3942/f1p0/4332	{NA}/{NA}/{NA}/{NA}	0.05	0.45	0	0.01	4.65	0
i3_LQ_PP_c9816/f1p0/3775	{XP_012935114.1; PREDICTED: AMP deaminase 2-like [Aplysia californica]}/{sp|Q01433|AMPD2_HUMAN; AMP deaminase 2 OS=Homo sapiens GN=AMPD2 PE=1 SV=2}/"{XM_013079660.1; PREDICTED: Aplysia californica AMP deaminase 2-like (LOC101863494), mRNA}"/{PF00962:Adenosine/AMP deaminase}	0.07	0.02	0.2	0.55	0.23	0.6
i2_LQ_PP_c54848/f1p0/2343	{XP_005089336.1; PREDICTED: uncharacterized protein LOC101859607 [Aplysia californica]}/{NA}/{NA}/{NA}	0.24	0.19	0.17	0.21	0.03	0.51
i3_HQ_PP_c13183/f4p0/3751	{XP_013408344.1; PREDICTED: mammalian ependymin-related protein 1-like [Lingula anatina]}/{NA}/{NA}/{PF00811:Ependymin}	10.94	6.33	0.12	0.49	1.8	4.25
i0_LQ_PP_c2308/f1p0/649	{NA}/{NA}/{NA}/{PF03839:Translocation protein Sec62 PF01299:Lysosome-associated membrane glycoprotein (Lamp) PF01080:Presenilin}	0.66	1.32	1.17	0.58	0.69	1
i0_LQ_PP_c20488/f1p0/259	{NA}/{NA}/{NA}/{NA}	0	0	0	0	0	0
i1_LQ_PP_c105085/f1p1/1166	{NA}/{NA}/{NA}/{NA}	0	1.96	1.01	0.24	0.68	0.45
i2_HQ_PP_c57545/f2p0/2902	{XP_013085036.1; PREDICTED: pyruvate kinase PKM-like isoform X9 [Biomphalaria glabrata]}/{sp|P52480|KPYM_MOUSE; Pyruvate kinase PKM OS=Mus musculus GN=Pkm PE=1 SV=4}/"{XM_007537476.2; PREDICTED: Erinaceus europaeus pyruvate kinase, muscle (PKM), mRNA}"/"{PF00224:Pyruvate kinase, barrel domain PF03328:HpcH/HpaI aldolase/citrate lyase family}"	0	1.28	0	0	18.54	0
i3_LQ_PP_c23521/f1p0/3940	{NA}/{NA}/{NA}/{NA}	0.01	0.05	0.1	0.07	0.06	0.87
i1_LQ_PP_c115966/f1p4/1143	{NA}/{NA}/{NA}/{NA}	0	0	0.31	0.55	0.56	0.23
i3_LQ_PP_c37356/f1p0/3330	{XP_011438716.1; PREDICTED: neurabin-1 isoform X6 [Crassostrea gigas]}/{sp|O35274|NEB2_RAT; Neurabin-2 OS=Rattus norvegicus GN=Ppp1r9b PE=1 SV=1}/"{XM_013083393.1; PREDICTED: Aplysia californica uncharacterized LOC101849292 (LOC101849292), transcript variant X3, mRNA}"/{PF13180:PDZ domain PF00595:PDZ domain (Also known as DHR or GLGF)}	0.09	0	0.21	0.58	0.33	0.38
i5_LQ_PP_c2751/f1p0/5472	{NA}/{NA}/{NA}/{NA}	0	0	0.03	0.02	0	0.07
i2_HQ_PP_c2273/f2p0/2599	{NA}/{NA}/{NA}/{NA}	19.39	29.78	5.79	4.53	7.51	9.24
i0_LQ_PP_c18125/f1p0/289	{NA}/{NA}/{NA}/{NA}	0	0	2.79	1.16	0	1.59
i4_LQ_PP_c4898/f1p0/4539	{XP_016518302.1; PREDICTED: GTPase IMAP family member 8-like, partial [Poecilia formosa]}/{sp|Q8NHV1|GIMA7_HUMAN; GTPase IMAP family member 7 OS=Homo sapiens GN=GIMAP7 PE=1 SV=1}/{NA}/"{PF00071:Ras family PF01443:Viral (Superfamily 1) RNA helicase PF03193:Protein of unknown function, DUF258 PF05049:Interferon-inducible GTPase (IIGP) PF00910:RNA helicase PF00503:G-protein alpha subunit PF00735:Sep…	0.02	0	0.07	0.12	0.05	0.2
i6_LQ_PP_c231/f1p0/6096	{XP_005098487.1; PREDICTED: proline iminopeptidase-like [Aplysia californica]}/{sp|P93732|PIP_ARATH; Proline iminopeptidase OS=Arabidopsis thaliana GN=PIP PE=2 SV=3}/{NA}/{PF05577:Serine carboxypeptidase S28 PF06821:Serine hydrolase}	0.01	0	0.85	1.54	1.51	1.56
i3_LQ_PP_c24220/f1p0/3825	{ABN58714.1; pol-like protein [Biomphalaria glabrata]}/{sp|Q95SX7|RTBS_DROME; Probable RNA-directed DNA polymerase from transposon BS OS=Drosophila melanogaster GN=RTase PE=2 SV=1}/{NA}/{PF08513:LisH PF16045:LisH PF00075:RNase H}	0.06	0	0	0.13	0	0.13
i0_LQ_PP_c63474/f1p0/207	{NA}/{NA}/{NA}/{NA}	0	0	0	0	0	0
i0_HQ_PP_c22254/f2p0/690	{XP_014257934.1; PREDICTED: 39S ribosomal protein L11, mitochondrial [Cimex lectularius]}/"{sp|Q9VFJ2|RM11_DROME; 39S ribosomal protein L11, mitochondrial OS=Drosophila melanogaster GN=mRpL11 PE=1 SV=1}"/{NA}/"{PF00298:Ribosomal protein L11, RNA binding domain}"	194.78	204.64	123.16	212.11	110.6	73.49
i2_LQ_PP_c63854/f1p0/2529	{KFM63069.1; Transposable element Tcb1 transposase, partial [Stegodyphus mimosarum]}/{NA}/{NA}/{PF02228:Major core protein p19}	0	0	0	0	0.29	0.03
i2_LQ_PP_c3002/f1p0/2893	{NA}/{NA}/{NA}/{NA}	1.39	3.92	0	0	0	0.02
i2_LQ_PP_c40686/f1p0/2606	{NA}/{NA}/{NA}/{NA}	0	0	4.32	3.34	5.48	6.7
i2_LQ_PP_c26206/f1p8/2802	{NA}/{NA}/{NA}/{NA}	0.09	0.32	0.55	0.04	0.75	0.22
i0_LQ_PP_c28121/f1p0/635	{NA}/{NA}/{NA}/{NA}	1.26	2.59	0	2.22	136.78	0.79
i3_LQ_PP_c41767/f1p0/3926	{NA}/{NA}/{NA}/{NA}	0.53	0.85	1.21	0.89	5.51	2
i3_LQ_PP_c5769/f1p0/3622	{NA}/{NA}/{NA}/{NA}	0.83	3	4.88	1.08	2.78	4.59
i3_LQ_PP_c27700/f1p0/3397	{NA}/{NA}/{NA}/{NA}	0.04	0	0.05	0.08	1.72	0.92
i3_LQ_PP_c28633/f1p0/3878	{OCT56930.1; hypothetical protein XELAEV_18004236mg, partial [Xenopus laevis]}/{NA}/{NA}/"{PF01292:Prokaryotic cytochrome b561 PF04277:Oxaloacetate decarboxylase, gamma chain PF05827:Vacuolar ATP synthase subunit S1 (ATP6S1)}"	0.04	0.32	0	0.03	3.54	0
i4_LQ_PP_c3987/f1p0/4341	{XP_012944694.1; PREDICTED: golgin subfamily A member 4-like isoform X4 [Aplysia californica]}/{sp|Q13439|GOGA4_HUMAN; Golgin subfamily A member 4 OS=Homo sapiens GN=GOLGA4 PE=1 SV=1}/{NA}/"{PF07926:TPR/MLP1/MLP2-like protein PF04728:Lipoprotein leucine-zipper PF09787:Golgin subfamily A member 5 PF06156:Protein of unknown function (DUF972) PF06667:Phage shock protein B PF04111:Autophagy protein A…	0.01	0	0.05	0.07	0	0.18
i3_LQ_PP_c39109/f1p0/3519	{XP_005108354.1; PREDICTED: probable D-lactate dehydrogenase, mitochondrial [Aplysia californica]}/"{sp|Q7TNG8|LDHD_MOUSE; Probable D-lactate dehydrogenase, mitochondrial OS=Mus musculus GN=Ldhd PE=1 SV=1}"/{NA}/"{PF02913:FAD linked oxidases, C-terminal domain}"	0.63	0.35	0.75	0.77	0.7	0.78
i4_LQ_PP_c9497/f1p0/4094	{XP_011412543.1; PREDICTED: uncharacterized protein LOC105317562 isoform X2 [Crassostrea gigas]}/{sp|Q4P9K9|CHS8_USTMA; Chitin synthase 8 OS=Ustilago maydis (strain 521 / FGSC 9021) GN=CHS8 PE=3 SV=1}/"{KX420690.1; Plutella xylostella strain Sud-TFM chitin synthase 1 (CHS1) mRNA, complete cds}"/{NA}	1.36	0	0.41	2.9	0	2.12
i3_LQ_PP_c44044/f1p0/3947	{NA}/{NA}/{NA}/{NA}	0.03	0.3	0.12	0.1	0.28	0.28
i0_LQ_PP_c5739/f1p0/780	{NA}/{NA}/"{AB453969.1; Phymorhynchus buccinoides mitochondrial gene for 16S rRNA, partial sequence}"/{NA}	0	0	0	0	0	0
i3_LQ_PP_c31395/f1p0/3048	{XP_005103273.1; PREDICTED: serine/threonine-protein kinase MRCK alpha-like isoform X3 [Aplysia californica]}/{sp|Q3UU96|MRCKA_MOUSE; Serine/threonine-protein kinase MRCK alpha OS=Mus musculus GN=Cdc42bpa PE=1 SV=2}/{NA}/{NA}	0	0	0	0.06	0.36	0
i0_HQ_PP_c1348/f2p0/579	{NA}/{NA}/{NA}/{PF08689:Mediator complex subunit Med5}	5.39	14.22	32.44	21.05	11.61	15.54
i2_LQ_PP_c28687/f1p0/2820	{NA}/{NA}/{NA}/{PF14987:NADH dehydrogenase 1 alpha subcomplex subunit 3}	0.11	0.25	0.23	0.2	0.26	0.3
i3_LQ_PP_c10816/f1p0/3423	{NA}/{NA}/{NA}/{NA}	0.04	0	0.03	0.05	0.09	0.08
i2_LQ_PP_c3329/f1p0/2638	{XP_005092790.1; PREDICTED: RNA-directed DNA polymerase from mobile element jockey-like [Aplysia californica]}/{sp|P21328|RTJK_DROME; RNA-directed DNA polymerase from mobile element jockey OS=Drosophila melanogaster GN=pol PE=1 SV=1}/{NA}/{NA}	0.02	0	0	0	0	1.14
i3_LQ_PP_c21620/f1p0/3596	{NA}/{NA}/{NA}/{PF05434:TMEM9 PF03213:Poxvirus P35 protein PF10717:Occlusion-derived virus envelope protein ODV-E18}	0.26	0.47	0.53	0.47	0.26	2.5
i4_LQ_PP_c11421/f1p15/4710	{XP_005092872.1; PREDICTED: Golgi apparatus membrane protein TVP23 homolog B-like [Aplysia californica]}/{sp|Q29S14|TV23B_BOVIN; Golgi apparatus membrane protein TVP23 homolog B OS=Bos taurus GN=TVP23B PE=2 SV=1}/"{XM_017930793.1; PREDICTED: Nicrophorus vespilloides uncharacterized Golgi apparatus membrane protein-like protein CG5021 (LOC108569289), transcript variant X2, mRNA}"/{PF05832:Eukaryot…	0.54	0.3	1.33	0.84	1.15	3.07
i3_LQ_PP_c39083/f1p0/3758	{NA}/{NA}/{NA}/{NA}	0.91	0.96	0.52	1.15	1.28	2.56
i6_LQ_PP_c820/f1p1/6191	{NA}/{NA}/{NA}/{NA}	0	0.02	0.28	0.11	0.32	0.72
i0_HQ_PP_c1352/f2p0/617	{XP_014669277.1; PREDICTED: NADH dehydrogenase [ubiquinone] 1 beta subcomplex subunit 10-like [Priapulus caudatus]}/{sp|Q1HPL8|NDUBA_BOMMO; NADH dehydrogenase [ubiquinone] 1 beta subcomplex subunit 10 OS=Bombyx mori PE=1 SV=1}/{NA}/{NA}	3.86	4.71	91.53	133.39	76.63	59.2
i3_LQ_PP_c5891/f1p0/3900	{XP_009045255.1; hypothetical protein LOTGIDRAFT_110058, partial [Lottia gigantea]}/{sp|Q96GE4|CEP95_HUMAN; Centrosomal protein of 95 kDa OS=Homo sapiens GN=CEP95 PE=1 SV=1}/{NA}/{NA}	0.48	1.02	0.76	0.93	13.75	2.01
i2_LQ_PP_c38808/f1p0/2481	{XP_005109012.1; PREDICTED: nitric oxide synthase-interacting protein-like [Aplysia californica]}/{sp|Q5U3S7|NOSIP_DANRE; Nitric oxide synthase-interacting protein OS=Danio rerio GN=nosip PE=2 SV=1}/{NA}/{NA}	6.29	7.98	13.35	12.86	16.57	13.81
i2_LQ_PP_c44745/f1p0/2294	{NA}/{NA}/{NA}/{PF00082:Subtilase family}	0.95	1.36	1.6	1.97	6.03	7.07
i0_LQ_PP_c41107/f1p0/239	{NA}/{NA}/{NA}/{NA}	0	0	0	0	0	0
i0_LQ_PP_c27437/f1p0/496	{NA}/{NA}/{NA}/{NA}	0	0	0	0	13.86	0
i3_LQ_PP_c31606/f1p0/3062	{XP_014771405.1; PREDICTED: WW domain-containing oxidoreductase-like isoform X2 [Octopus bimaculoides]}/{sp|Q91WL8|WWOX_MOUSE; WW domain-containing oxidoreductase OS=Mus musculus GN=Wwox PE=1 SV=1}/"{XM_015992899.1; PREDICTED: Peromyscus maniculatus bairdii WW domain containing oxidoreductase (Wwox), mRNA}"/{NA}	0.07	0.02	0.22	0.08	0.07	0.3
i3_LQ_PP_c37634/f1p0/3693	{KXJ11500.1; putative RNA-directed DNA polymerase from transposon BS [Exaiptasia pallida]}/{NA}/{NA}/{NA}	1.8	2.52	2.43	2.2	4.83	7.03
i2_LQ_PP_c27141/f1p0/2764	{NA}/{NA}/{NA}/{NA}	4.51	6.24	0.63	1.34	0.49	2.11
i1_LQ_PP_c76927/f1p0/1382	{NA}/{NA}/"{AB453969.1; Phymorhynchus buccinoides mitochondrial gene for 16S rRNA, partial sequence}"/{NA}	0	0	0	0	0	0
i1_LQ_PP_c133870/f1p194/1882	{NA}/{NA}/{NA}/{NA}	0	0	0	0	0.16	0
i1_LQ_PP_c5594/f1p0/1513	{AGZ87937.1; actin [Rapana venosa]}/"{sp|Q964E1|ACTC_BIOOB; Actin, cytoplasmic OS=Biomphalaria obstructa PE=3 SV=1}"/"{KF410817.1; Rapana venosa actin (Act1) mRNA, complete cds}"/{NA}	164.13	536.56	1186.6	424.27	255.72	445.85
i1_LQ_PP_c6694/f1p1/1344	{XP_017717426.1; PREDICTED: zinc finger protein 85-like isoform X2 [Rhinopithecus bieti]}/{sp|Q05481|ZNF91_HUMAN; Zinc finger protein 91 OS=Homo sapiens GN=ZNF91 PE=2 SV=2}/{NA}/"{PF00096:Zinc finger, C2H2 type PF00323:Mammalian defensin}"	0	0	0.12	0.15	0.06	0.11
i2_LQ_PP_c19518/f1p0/2335	{EKC39848.1; Tripartite motif-containing protein 45 [Crassostrea gigas]}/{sp|Q5D7I6|TRIM5_ALOSA; Tripartite motif-containing protein 5 OS=Alouatta sara GN=TRIM5 PE=3 SV=1}/{NA}/"{PF08074:CHDCT2 (NUC038) domain PF14634:zinc-RING finger domain PF07464:Apolipophorin-III precursor (apoLp-III) PF03938:Outer membrane protein (OmpH-like) PF04564:U-box domain PF07926:TPR/MLP1/MLP2-like protein PF00097:Zi…	0	0	0	0	0	0.05
i2_LQ_PP_c5654/f1p0/2472	{NA}/{NA}/{NA}/{NA}	0.02	0.08	1.12	0.87	4.56	4.03
i3_LQ_PP_c12797/f1p0/3425	{XP_013082391.1; PREDICTED: calcium uptake protein 1 homolog, mitochondrial-like isoform X5 [Biomphalaria glabrata]}/"{sp|B1H2N3|MICU1_XENTR; Calcium uptake protein 1, mitochondrial OS=Xenopus tropicalis GN=micu1 PE=2 SV=2}"/"{XM_019870374.1; PREDICTED: Hippocampus comes mitochondrial calcium uptake 1 (micu1), transcript variant X11, mRNA}"/{PF13499:EF-hand domain pair PF13405:EF-hand domain PF00…	0.09	0.12	0.27	0	0	0.08
i0_LQ_PP_c15955/f1p0/984	{NA}/{NA}/{NA}/{NA}	0	0.08	0.34	0	0	0.67
i6_LQ_PP_c819/f1p5/6687	{XP_005112973.1; PREDICTED: RNA-directed DNA polymerase from mobile element jockey-like isoform X1 [Aplysia californica]}/{sp|Q95SX7|RTBS_DROME; Probable RNA-directed DNA polymerase from transposon BS OS=Drosophila melanogaster GN=RTase PE=2 SV=1}/{NA}/{NA}	0.54	0.59	0.33	0.28	0.1	0.93
i2_LQ_PP_c11839/f1p0/2243	{XP_005107029.1; PREDICTED: ADP-ribosylation factor-like protein 2 [Aplysia californica]}/{sp|P36404|ARL2_HUMAN; ADP-ribosylation factor-like protein 2 OS=Homo sapiens GN=ARL2 PE=1 SV=4}/"{XM_005814820.1; PREDICTED: Xiphophorus maculatus ADP-ribosylation factor-like 2 (arl2), mRNA}"/{NA}	0.07	0.03	0	0	0	0
i3_LQ_PP_c8469/f1p17/3255	{NA}/{NA}/{NA}/{NA}	0.03	0.44	2.92	1.21	36.24	7.39
i5_HQ_PP_c548/f2p0/5250	{XP_013403484.1; PREDICTED: raftlin-like [Lingula anatina]}/{NA}/{NA}/{NA}	1.76	1.61	0.26	0.4	0.36	1.2
i3_LQ_PP_c36791/f1p0/3327	{XP_010787065.1; PREDICTED: uncharacterized protein LOC104960655 isoform X17 [Notothenia coriiceps]}/{NA}/"{JX293537.1; Conus betulinus A superfamily conotoxin Bt1.7c precursor, gene, complete cds}"/{NA}	0.05	0.08	0.13	0.07	0.24	0.36
i1_LQ_PP_c39826/f1p3/1525	{XP_009083055.1; PREDICTED: cx9C motif-containing protein 4 [Acanthisitta chloris]}/{sp|Q0VBY0|CMC4_BOVIN; Cx9C motif-containing protein 4 OS=Bos taurus GN=CMC4 PE=3 SV=1}/{NA}/{NA}	0.58	1.92	0.52	1.38	0.21	1.19
i1_LQ_PP_c35090/f1p0/1936	{XP_013085466.1; PREDICTED: sulfotransferase family cytosolic 1B member 1-like isoform X1 [Biomphalaria glabrata]}/{sp|O75897|ST1C4_HUMAN; Sulfotransferase 1C4 OS=Homo sapiens GN=SULT1C4 PE=1 SV=2}/{NA}/{PF00685:Sulfotransferase domain}	0.71	0.87	2.88	1.61	0.13	5.5
i2_LQ_PP_c45241/f1p0/2605	{NA}/{NA}/{NA}/{NA}	0.24	0.98	0.08	0.02	0.13	0.18
i0_LQ_PP_c6477/f1p0/809	{NA}/{NA}/{KF020654.1; Rapana venosa clone Rv20 microsatellite sequence}/{NA}	6.66	4.65	4.04	1.81	10.58	8.54
i2_LQ_PP_c26096/f1p0/2411	{NA}/{NA}/{NA}/{NA}	1.09	0.08	0.04	0.08	0.06	0.48
i3_HQ_PP_c2673/f2p19/3361	{XP_012945445.1; PREDICTED: heterogeneous nuclear ribonucleoprotein 87F-like isoform X3 [Aplysia californica]}/{sp|P51968|RO31_XENLA; Heterogeneous nuclear ribonucleoprotein A3 homolog 1 OS=Xenopus laevis PE=2 SV=1}/{NA}/"{PF00076:RNA recognition motif. (a.k.a. RRM, RBD, or RNP domain) PF16367:RNA recognition motif}"	81.4	188.3	121.9	78.28	156.82	142.28
i1_LQ_PP_c143735/f1p0/1784	{NA}/{NA}/{NA}/{NA}	0	0	0	0	0	0
i2_HQ_PP_c14503/f2p0/2625	{EKC33396.1; Nucleolar protein 6 [Crassostrea gigas]}/{sp|P62312|LSM6_HUMAN; U6 snRNA-associated Sm-like protein LSm6 OS=Homo sapiens GN=LSM6 PE=1 SV=1}/"{XM_014022478.1; PREDICTED: Austrofundulus limnaeus LSM6 homolog, U6 small nuclear RNA and mRNA degradation associated (lsm6), mRNA}"/{NA}	0.06	0	7.71	12.15	9.19	9.76
i0_LQ_PP_c19282/f1p0/250	{NA}/{NA}/{NA}/{NA}	0	0	0	0	0	0
i3_HQ_PP_c24555/f2p0/3428	{NA}/{NA}/{NA}/{NA}	3.08	3.75	2.76	2.65	6.27	5.45
i0_LQ_PP_c51294/f1p0/646	{NA}/{NA}/"{HQ401616.1; Gymnobela sp. NP-2008 voucher MNHN:IM:200717841 12S ribosomal RNA gene, partial sequence; mitochondrial}"/{NA}	1.52	7.47	0.31	5.59	9.18	3.32
i0_LQ_PP_c13857/f1p0/462	{NA}/{NA}/{NA}/{NA}	2.89	1.67	0.4	0.21	1.65	1.21
i0_LQ_PP_c5755/f1p1/449	{NA}/{NA}/"{AB453969.1; Phymorhynchus buccinoides mitochondrial gene for 16S rRNA, partial sequence}"/{NA}	3.39	5.57	2.52	3.83	3.07	2.54
i2_LQ_PP_c48896/f1p0/2267	{NA}/{NA}/{NA}/{NA}	0.03	0	0.16	0	0.04	0.07
i2_LQ_PP_c44789/f1p0/2538	{NA}/{NA}/{NA}/{NA}	0.42	1.8	3.6	1.85	4.3	3.65
i3_LQ_PP_c25345/f1p1/3561	{NA}/{NA}/{NA}/{NA}	0.26	0	0.69	0.36	0.69	4.04
i3_LQ_PP_c30799/f1p0/3032	{NA}/{NA}/{NA}/{NA}	0	0.19	0.09	0.5	12.88	1.77
i4_LQ_PP_c16977/f1p0/4804	{ANC47991.1; 78 kda glucose-regulated protein, partial [Conus monile]}/{sp|P08108|HSP70_ONCMY; Heat shock cognate 70 kDa protein OS=Oncorhynchus mykiss GN=hsc71 PE=2 SV=2}/"{XM_002719559.3; PREDICTED: Oryctolagus cuniculus heat shock protein family A (Hsp70) member 2 (HSPA2), mRNA}"/"{PF02782:FGGY family of carbohydrate kinases, C-terminal domain PF06723:MreB/Mbl protein PF01968:Hydantoinase/oxop…	0.02	0	0.34	0.19	0.58	0.57
i2_LQ_PP_c11042/f1p0/2931	{XP_009049215.1; hypothetical protein LOTGIDRAFT_158251 [Lottia gigantea]}/{NA}/{NA}/{PF01073:3-beta hydroxysteroid dehydrogenase/isomerase family PF01370:NAD dependent epimerase/dehydratase family}	0.14	2.33	10	0.97	2.7	1.45
i2_LQ_PP_c14051/f1p0/2720	{NA}/{NA}/{NA}/{NA}	4.97	10.69	3.65	2.42	17.63	6.53
i2_LQ_PP_c5790/f1p0/2937	{XP_005108633.2; PREDICTED: uncharacterized protein LOC101850035 [Aplysia californica]}/{NA}/{NA}/{NA}	0.11	0.37	0	0.06	0	0.16
i3_LQ_PP_c48338/f1p0/3092	{NA}/{NA}/{NA}/{NA}	1.32	5.11	0.99	3.68	3.68	8.82
i3_LQ_PP_c28380/f1p0/3246	{XP_015759403.1; PREDICTED: uncharacterized protein LOC107338686 [Acropora digitifera]}/{NA}/{NA}/{NA}	0.43	0.11	0	0.04	0	0.04
i1_LQ_PP_c236962/f1p0/1216	{NA}/{NA}/"{AB453969.1; Phymorhynchus buccinoides mitochondrial gene for 16S rRNA, partial sequence}"/{NA}	0	0	0	0	0	0
i3_LQ_PP_c7636/f1p0/3480	{NA}/{NA}/{NA}/{NA}	0.1	0	0.1	0.07	0.08	0.97
i1_LQ_PP_c111311/f1p0/1219	{NA}/{NA}/"{AB453969.1; Phymorhynchus buccinoides mitochondrial gene for 16S rRNA, partial sequence}"/{NA}	0	0	0	0	0	0
i3_LQ_PP_c40444/f1p0/3505	{XP_007504622.1; PREDICTED: calponin homology domain-containing protein DDB_G0272472-like isoform X1 [Monodelphis domestica]}/"{sp|P50468|M21_STRPY; M protein, serotype 2.1 OS=Streptococcus pyogenes GN=emmL2.1 PE=1 SV=1}"/{NA}/{PF00769:Ezrin/radixin/moesin family PF04111:Autophagy protein Apg6 PF13851:Growth-arrest specific micro-tubule binding PF00038:Intermediate filament protein PF04977:Septum…	0.25	0	0.43	0.16	0	1.48
i5_LQ_PP_c3310/f1p0/5333	{XP_012944474.1; PREDICTED: DNA-directed RNA polymerase III subunit RPC5-like [Aplysia californica]}/{sp|Q9CZT4|RPC5_MOUSE; DNA-directed RNA polymerase III subunit RPC5 OS=Mus musculus GN=Polr3e PE=1 SV=2}/{NA}/{PF04801:Sin-like protein conserved region PF04801:Sin-like protein conserved region}	0.11	0.27	0.25	0.15	0.21	0.36
i3_HQ_PP_c27970/f2p0/3798	{EAW68711.1; tripartite motif-containing 3, isoform CRA_c [Homo sapiens]}/{sp|O75382|TRIM3_HUMAN; Tripartite motif-containing protein 3 OS=Homo sapiens GN=TRIM3 PE=1 SV=2}/{NA}/"{PF05188:MutS domain II PF05791:Bacillus haemolytic enterotoxin (HBL) PF06810:Phage minor structural protein GP20 PF09726:Transmembrane protein PF15898:cGMP-dependent protein kinase interacting domain PF08702:Fibrinogen a…	1.37	0.94	0.71	1.29	2.5	3.39
i2_HQ_PP_c19045/f2p0/2908	{NA}/{NA}/{NA}/{NA}	1.31	3.02	0.27	0.13	0.33	0.11
i5_HQ_PP_c706/f2p0/5982	{XP_013083378.1; PREDICTED: protein CREBRF homolog isoform X2 [Biomphalaria glabrata]}/{sp|Q9VC61|CRERF_DROME; Protein CREBRF homolog OS=Drosophila melanogaster GN=CG13624 PE=2 SV=2}/"{XM_018750994.1; PREDICTED: Scleropages formosus CREB3 regulatory factor-like (LOC108933737), mRNA}"/"{PF07716:Basic region leucine zipper PF04871:Uso1 / p115 like vesicle tethering protein, C terminal region PF0017…	0.35	0.87	2.31	0.86	1.42	1.92
i0_HQ_PP_c5579/f2p0/947	{XP_009051525.1; hypothetical protein LOTGIDRAFT_152756 [Lottia gigantea]}/{sp|Q8IZU3|SYCP3_HUMAN; Synaptonemal complex protein 3 OS=Homo sapiens GN=SYCP3 PE=1 SV=1}/{NA}/"{PF15191:Synaptonemal complex central element protein 3 PF02601:Exonuclease VII, large subunit PF03079:ARD/ARD' family PF08702:Fibrinogen alpha/beta chain family}"	1.56	1.86	0.3	0.06	499.6	0.27
i2_LQ_PP_c44823/f1p0/2841	{XP_011432112.1; PREDICTED: leucine-rich repeat-containing protein 40 [Crassostrea gigas]}/{sp|Q7SXW3|LRC40_DANRE; Leucine-rich repeat-containing protein 40 OS=Danio rerio GN=lrrc40 PE=2 SV=1}/"{XM_012575363.1; PREDICTED: Taeniopygia guttata leucine rich repeat containing 40 (LRRC40), mRNA}"/{PF00560:Leucine Rich Repeat PF13855:Leucine rich repeat PF13516:Leucine Rich repeat}	0	0	0	0	0	0
i3_LQ_PP_c23388/f1p0/3400	{XP_005094865.2; PREDICTED: uncharacterized protein LOC101848189 [Aplysia californica]}/{sp|Q6AYH0|MIIP_RAT; Migration and invasion-inhibitory protein OS=Rattus norvegicus GN=Miip PE=1 SV=2}/{NA}/{PF15734:Migration and invasion-inhibitory}	0.2	0.38	0.96	1.13	2.24	1.62
i0_LQ_PP_c5712/f1p0/596	{NA}/{NA}/{NA}/{NA}	10.99	12.08	11.48	5.17	12.16	4.7
i4_LQ_PP_c4319/f1p0/4442	{XP_012939067.1; PREDICTED: dual specificity protein phosphatase 14-like [Aplysia californica]}/{sp|O95147|DUS14_HUMAN; Dual specificity protein phosphatase 14 OS=Homo sapiens GN=DUSP14 PE=1 SV=1}/{NA}/"{PF00782:Dual specificity phosphatase, catalytic domain PF00102:Protein-tyrosine phosphatase}"	0.57	1.01	1.76	1.52	12.48	1.93
i3_LQ_PP_c5050/f1p0/3508	{ELU18055.1; hypothetical protein CAPTEDRAFT_197697 [Capitella teleta]}/{sp|Q54YG2|ECMA_DICDI; Extracellular matrix protein A OS=Dictyostelium discoideum GN=ecmA PE=2 SV=1}/{NA}/{PF09817:Uncharacterized conserved protein (DUF2352)}	0.5	0.4	0.78	0.44	0.99	1.47
i11_LQ_PP_c15/f1p0/11123	{ELK36810.1; Dedicator of cytokinesis protein 1 [Myotis davidii]}/{NA}/{NA}/"{PF09162:Tap, RNA-binding PF15225:Interleukin 32 PF16740:Spindle and kinetochore-associated protein 2}"	0.14	0.08	0.02	0.06	0.04	0.06
i4_LQ_PP_c13274/f1p0/4256	{NA}/{NA}/{NA}/{NA}	0	0	0	0	0	0
i0_LQ_PP_c14361/f1p0/463	{NA}/{NA}/{NA}/{NA}	0	0	0	0	0	0
i0_LQ_PP_c9362/f1p0/383	{NA}/{NA}/{NA}/{NA}	0	0	0	0	0	0
i3_LQ_PP_c26767/f1p0/3794	{XP_005090743.1; PREDICTED: uncharacterized protein LOC101852300 [Aplysia californica]}/{sp|Q8K1C7|MOT14_MOUSE; Monocarboxylate transporter 14 OS=Mus musculus GN=Slc16a14 PE=2 SV=1}/{NA}/"{PF02535:ZIP Zinc transporter PF09026:Centromere protein B dimerisation domain PF07690:Major Facilitator Superfamily PF03896:Translocon-associated protein (TRAP), alpha subunit}"	0	0	0.06	0	0.07	0.05
i0_LQ_PP_c8743/f1p0/736	{NA}/{NA}/{NA}/{NA}	0.58	0.72	1.01	1.19	0.14	0.75
i0_LQ_PP_c63629/f1p0/222	{NA}/{NA}/{NA}/{NA}	0	0	0	0	0	0
i4_LQ_PP_c8593/f1p0/4589	{XP_005089065.1; PREDICTED: STE20-like serine/threonine-protein kinase [Aplysia californica]}/{sp|O54988|SLK_MOUSE; STE20-like serine/threonine-protein kinase OS=Mus musculus GN=Slk PE=1 SV=2}/"{XM_019770354.1; PREDICTED: Branchiostoma belcheri STE20-like serine/threonine-protein kinase (LOC109471129), mRNA}"/{PF07714:Protein tyrosine kinase PF00069:Protein kinase domain PF12474:Polo kinase kinas…	0.17	0	1.38	0.94	0.56	0.7
i1_LQ_PP_c332684/f1p0/1053	{NA}/{NA}/{NA}/{NA}	0	0	0	0	0	0
i3_LQ_PP_c4140/f1p1/3347	{KKF32122.1; Collagen alpha-1(IV) chain [Larimichthys crocea]}/{NA}/{NA}/{NA}	0	0	0.03	0	0.04	0
i1_LQ_PP_c224413/f1p3/1855	{KGL73373.1; hypothetical protein N309_06989, partial [Tinamus guttatus]}/{sp|Q69566|U88_HHV6U; Uncharacterized protein U88 OS=Human herpesvirus 6A (strain Uganda-1102) GN=U88 PE=4 SV=1}/{NA}/{NA}	0.11	0	0	0.06	0	0.04
i1_LQ_PP_c12395/f1p0/1830	{XP_012939116.1; PREDICTED: ATPase family AAA domain-containing protein 1-like [Aplysia californica]}/{sp|Q503W7|ATD1B_DANRE; ATPase family AAA domain-containing protein 1-B OS=Danio rerio GN=atad1b PE=2 SV=2}/{NA}/{PF06414:Zeta toxin PF05496:Holliday junction DNA helicase ruvB N-terminus PF07728:AAA domain (dynein-related subfamily) PF01443:Viral (Superfamily 1) RNA helicase PF07724:AAA domain (…	0	0	0.2	0.36	0.51	0.91
i1_LQ_PP_c63714/f1p0/1323	{NA}/{NA}/"{AB453969.1; Phymorhynchus buccinoides mitochondrial gene for 16S rRNA, partial sequence}"/{NA}	0	0	0	0	0	0
i5_LQ_PP_c5349/f1p21/5034	{NA}/{NA}/{NA}/{NA}	0.17	0	2.97	2.63	2.95	11.88
i4_LQ_PP_c6425/f1p0/4305	{NA}/{NA}/{NA}/{NA}	0.08	0.12	1.05	0.45	3.04	3.1
i3_HQ_PP_c1656/f6p3/3408	{XP_009067255.1; hypothetical protein LOTGIDRAFT_223566 [Lottia gigantea]}/{sp|Q7T3H1|DCTN2_DANRE; Dynactin subunit 2 OS=Danio rerio GN=dctn2 PE=2 SV=1}/{NA}/"{PF07926:TPR/MLP1/MLP2-like protein PF06005:Protein of unknown function (DUF904) PF08066:PMC2NT (NUC016) domain PF09177:Syntaxin 6, N-terminal PF08702:Fibrinogen alpha/beta chain family PF04513:Baculovirus polyhedron envelope protein, PEP, …	0	0.11	6.18	6.32	7.15	9.15
i0_HQ_PP_c14458/f4p3/773	{XP_005095954.2; PREDICTED: nucleoside diphosphate kinase B [Aplysia californica]}/{sp|Q8TFN0|NDK_EMENI; Nucleoside diphosphate kinase OS=Emericella nidulans (strain FGSC A4 / ATCC 38163 / CBS 112.46 / NRRL 194 / M139) GN=swoH PE=3 SV=1}/{NA}/{PF00334:Nucleoside diphosphate kinase}	33.02	94.65	47.24	79.33	160.94	26.39
i1_LQ_PP_c90369/f1p8/1602	{XP_006825930.1; PREDICTED: RNA-directed DNA polymerase from mobile element jockey-like [Saccoglossus kowalevskii]}/{sp|Q5M7E1|CLVS1_XENLA; Clavesin-1 OS=Xenopus laevis GN=clvs1 PE=2 SV=1}/{NA}/{NA}	0.07	0.04	0.12	0.13	0.56	0.59
i1_LQ_PP_c71175/f1p0/1459	{NA}/{NA}/{AB044254.1; Granulifusus niponicus mitochondrial gene for 16S rRNA}/{NA}	0	0	0	0	0	0
i3_LQ_PP_c24863/f1p0/3689	{XP_005105454.1; PREDICTED: gelsolin-like protein 2 [Aplysia californica]}/{sp|Q7JQD3|GELS1_LUMTE; Gelsolin-like protein 1 OS=Lumbricus terrestris GN=AM PE=1 SV=1}/"{XM_013551379.1; PREDICTED: Lingula anatina gelsolin-like protein 2 (LOC106171176), transcript variant X2, mRNA}"/{NA}	3.56	25.72	27.21	7.63	40.86	10.8
i4_LQ_PP_c6881/f1p0/4703	{KOF71929.1; hypothetical protein OCBIM_22000269mg [Octopus bimaculoides]}/"{sp|O01159|RSP7_CAEEL; Probable splicing factor, arginine/serine-rich 7 OS=Caenorhabditis elegans GN=rsp-7 PE=3 SV=3}"/{NA}/"{PF00076:RNA recognition motif. (a.k.a. RRM, RBD, or RNP domain)}"	0.07	0.04	0.09	0.26	0.2	0.28
i1_LQ_PP_c138037/f1p0/1426	{XP_012938261.1; PREDICTED: glutathione S-transferase 4-like [Aplysia californica]}/{sp|P46436|GST1_ASCSU; Glutathione S-transferase 1 OS=Ascaris suum GN=GST1 PE=1 SV=3}/{NA}/"{PF13417:Glutathione S-transferase, N-terminal domain PF02798:Glutathione S-transferase, N-terminal domain}"	0.28	0.6	2.69	2.58	0	3.17
i5_LQ_PP_c2784/f1p0/5661	{XP_013078011.1; PREDICTED: ras-related protein Rap-1b [Biomphalaria glabrata]}/{sp|Q18246|RAP1_CAEEL; Ras-related protein Rap-1 OS=Caenorhabditis elegans GN=rap-1 PE=3 SV=1}/"{XM_011558494.1; PREDICTED: Plutella xylostella ras-related protein Rap-1b (LOC105387719), mRNA}"/"{PF01926:50S ribosome-binding GTPase PF00503:G-protein alpha subunit PF00025:ADP-ribosylation factor family PF08477:Ras of C…	0	0	0.21	0.07	0	0.1
i8_LQ_PP_c93/f1p0/8452	{NA}/{NA}/{NA}/{NA}	0.2	0	0.81	1.6	0.99	2.83
i5_LQ_PP_c1287/f1p5/5404	{XP_011569618.1; PREDICTED: vascular endothelial growth factor receptor 3 isoform X2 [Aquila chrysaetos canadensis]}/{sp|P79701|VGFR3_COTCO; Vascular endothelial growth factor receptor 3 OS=Coturnix coturnix GN=FLT4 PE=2 SV=1}/"{XM_013175726.1; PREDICTED: Anser cygnoides domesticus fms-related tyrosine kinase 4 (FLT4), mRNA}"/{PF00069:Protein kinase domain PF05790:Immunoglobulin C2-set domain PF0…	0	0	0	0	0	0
i2_LQ_PP_c13439/f1p0/2150	{NA}/{NA}/{NA}/{PF03445:Putative nucleotidyltransferase DUF294}	10.74	9.78	0.14	0.15	0.55	0.61
i4_HQ_PP_c2719/f2p0/4458	{NA}/{NA}/{NA}/{NA}	0.79	1.68	2.22	0.87	1.71	3.18
i3_HQ_PP_c22029/f2p0/3166	{XP_013063705.1; PREDICTED: coiled-coil domain-containing protein 1-like [Biomphalaria glabrata]}/{NA}/{NA}/{NA}	1.56	2.62	1.48	1.9	4.64	4.66
i3_LQ_PP_c3060/f1p0/3254	{XP_009048217.1; hypothetical protein LOTGIDRAFT_225491 [Lottia gigantea]}/{sp|Q86SQ9|DHDDS_HUMAN; Dehydrodolichyl diphosphate synthase complex subunit DHDDS OS=Homo sapiens GN=DHDDS PE=1 SV=3}/"{XM_012545531.1; PREDICTED: Sarcophilus harrisii dehydrodolichyl diphosphate synthase (DHDDS), mRNA}"/{NA}	0	0	1.21	0.91	1.69	1.86
i3_LQ_PP_c36718/f1p0/3725	{NA}/{NA}/{NA}/{NA}	0.02	0	0	0	0.03	0
i2_LQ_PP_c6818/f1p0/2892	{KRX97092.1; Epithelial splicing regulatory protein 2 [Trichinella pseudospiralis]}/{sp|Q7ZVR8|ESRP2_DANRE; Epithelial splicing regulatory protein 2 OS=Danio rerio GN=esrp2 PE=2 SV=2}/{NA}/{NA}	0	0	0	0.02	0	0.14
i2_LQ_PP_c70199/f1p0/2089	{NA}/{NA}/{NA}/{PF05434:TMEM9 PF00487:Fatty acid desaturase}	0	0	0	0.04	0	16.28
i1_LQ_PP_c225242/f1p56/1235	{NA}/{NA}/{NA}/{NA}	0.19	0.72	0.51	0.84	24.77	10.28
i2_LQ_PP_c20195/f1p0/2826	{NA}/{NA}/{NA}/{NA}	0.42	0.18	0.32	0.4	0.99	0.9
i2_LQ_PP_c5363/f1p0/2726	{NA}/{NA}/{NA}/{NA}	0.12	0	0	0	0	0.15
i6_LQ_PP_c1044/f1p7/6017	{XP_002129645.1; PREDICTED: ribonuclease Oy [Ciona intestinalis]}/{sp|Q7M456|RNOY_CRAGI; Ribonuclease Oy OS=Crassostrea gigas PE=1 SV=1}/{NA}/{PF00445:Ribonuclease T2 family}	0.84	1.28	0.03	0.03	0.08	0.08
i0_LQ_PP_c3054/f1p0/522	{NA}/{NA}/{NA}/{NA}	0.36	0	0	1.16	0	0
i3_LQ_PP_c23242/f1p0/3893	{XP_009045019.1; hypothetical protein LOTGIDRAFT_170914 [Lottia gigantea]}/{sp|Q64620|PPP6_RAT; Serine/threonine-protein phosphatase 6 catalytic subunit OS=Rattus norvegicus GN=Ppp6c PE=2 SV=2}/"{XM_005094498.1; PREDICTED: Aplysia californica serine/threonine-protein phosphatase 6 catalytic subunit (LOC101858849), mRNA}"/{PF00149:Calcineurin-like phosphoesterase}	0.05	0.02	0.36	0.27	0.3	0.64
i3_LQ_PP_c44480/f1p0/3475	{XP_015930873.1; PREDICTED: uncharacterized protein LOC107457258 [Parasteatoda tepidariorum]}/{NA}/{NA}/{PF01221:Dynein light chain type 1 }	0.16	0.49	0.89	0.45	1.81	1.44
i2_LQ_PP_c14401/f1p0/2152	{NA}/{NA}/{NA}/{NA}	0	0	0.18	0.17	0.27	0.41
i2_LQ_PP_c7495/f1p0/2642	{NA}/{NA}/{NA}/{NA}	1.72	0.71	1.02	0.94	2.24	7.33
i5_LQ_PP_c4524/f1p0/5933	{XP_005098408.1; PREDICTED: receptor expression-enhancing protein 5-like isoform X2 [Aplysia californica]}/{sp|Q5RE33|REEP5_PONAB; Receptor expression-enhancing protein 5 OS=Pongo abelii GN=REEP5 PE=2 SV=1}/{NA}/{NA}	0.11	0.13	0.26	0.18	0.42	0.63
i3_LQ_PP_c10458/f1p0/3694	{NA}/{NA}/{NA}/{NA}	2.88	1.29	2.18	2.07	5.92	6.29
i2_LQ_PP_c28166/f1p0/2723	{XP_011452540.1; PREDICTED: ankyrin repeat and EF-hand domain-containing protein 1 isoform X1 [Crassostrea gigas]}/{sp|Q9D2J7|ANKE1_MOUSE; Ankyrin repeat and EF-hand domain-containing protein 1 OS=Mus musculus GN=Ankef1 PE=2 SV=1}/{NA}/{PF13606:Ankyrin repeat PF00023:Ankyrin repeat}	0.01	0	0	0.15	0	0.13
i3_LQ_PP_c27764/f1p0/4016	{NA}/{NA}/{NA}/{NA}	0.23	0.19	0.24	0.28	0.44	0.49
i2_LQ_PP_c8386/f1p0/2225	{NA}/{NA}/{NA}/{NA}	2.29	4.26	0.4	0.16	1.73	0.45
i4_LQ_PP_c5909/f1p0/4564	{AJA37836.1; fucolectin-related molecule [Littorina littorea]}/{sp|Q5ND28|SREC_MOUSE; Scavenger receptor class F member 1 OS=Mus musculus GN=Scarf1 PE=1 SV=1}/{NA}/{PF16411:Domain of unknown function (DUF5019)}	0	0	1.32	0.52	0	0
i3_LQ_PP_c38525/f1p0/3292	{NA}/{NA}/{NA}/{NA}	0.5	0.02	0.06	1.14	0.13	1.3
i2_LQ_PP_c41250/f1p0/2694	{NA}/{NA}/{NA}/{NA}	0.17	0.52	0.13	0	0.53	0.42
i3_LQ_PP_c18797/f1p0/3387	{APH08627.1; cytochrome c oxidase subunit III (mitochondrion) [Conus ventricosus]}/{sp|O47475|COX3_HETBL; Cytochrome c oxidase subunit 3 OS=Heterololigo bleekeri GN=COIII PE=3 SV=1}/"{KU952094.1; Littorina saxatilis mitochondrion, complete genome}"/{PF03823:Neurokinin B}	6.36	4.92	4.28	7.64	4.75	5.35
i0_LQ_PP_c19644/f1p0/213	{NA}/{NA}/{NA}/{NA}	0	0	0	0	0	0
i0_LQ_PP_c8918/f1p0/978	{NA}/{NA}/"{AB453969.1; Phymorhynchus buccinoides mitochondrial gene for 16S rRNA, partial sequence}"/{NA}	0	0	0	0	0	0
i0_LQ_PP_c44504/f1p0/269	{NA}/{NA}/{NA}/{NA}	0	0	0	0	0	0
i0_LQ_PP_c2071/f1p0/720	{XP_011450032.1; PREDICTED: nascent polypeptide-associated complex subunit alpha-like [Crassostrea gigas]}/{sp|Q9H009|NACA2_HUMAN; Nascent polypeptide-associated complex subunit alpha-2 OS=Homo sapiens GN=NACA2 PE=1 SV=1}/"{XM_006629440.2; PREDICTED: Lepisosteus oculatus nascent polypeptide-associated complex alpha subunit (naca), transcript variant X4, mRNA}"/{NA}	8.24	5.11	9.16	3.94	5.58	2.93
i1_HQ_PP_c16485/f2p1/1845	{XP_005099242.1; PREDICTED: UPF0573 protein C2orf70 homolog A-like [Aplysia californica]}/{sp|Q5M7F8|C070A_XENLA; UPF0573 protein C2orf70 homolog A OS=Xenopus laevis PE=2 SV=1}/{NA}/{NA}	11.33	81.85	18.21	34.67	80.07	15.91
i2_LQ_PP_c28780/f1p0/2272	{XP_012545046.1; PREDICTED: zinc finger SWIM domain-containing protein 8-like [Bombyx mori]}/{NA}/{NA}/{NA}	0.51	0.7	0.58	0.47	1.04	0.8
i3_LQ_PP_c40734/f1p0/3303	{XP_005112105.1; PREDICTED: G-protein coupled receptor GRL101-like [Aplysia californica]}/{sp|P46023|GR101_LYMST; G-protein coupled receptor GRL101 OS=Lymnaea stagnalis PE=2 SV=1}/{NA}/{PF10324:Serpentine type 7TM GPCR chemoreceptor Srw PF00001:7 transmembrane receptor (rhodopsin family) PF13855:Leucine rich repeat}	0	0	0	0	0.07	1.93
i2_LQ_PP_c46487/f1p0/2568	{NA}/{NA}/{NA}/{NA}	1.56	0.39	0	0	0	0
i2_LQ_PP_c60672/f1p0/2375	{NA}/{NA}/{NA}/{NA}	0	0	1.42	0.3	2.48	1.27
i5_LQ_PP_c3931/f1p0/5087	{NA}/{NA}/{NA}/{NA}	0	0	0.36	0.15	1.09	8.29
i2_LQ_PP_c59201/f1p0/2147	{XP_016158886.1; PREDICTED: agrin [Ficedula albicollis]}/{NA}/{NA}/{NA}	0.65	4.58	3	0.92	3.46	4.46
i3_LQ_PP_c3272/f1p0/3429	{XP_013090163.1; PREDICTED: uncharacterized protein LOC106073996 isoform X2 [Biomphalaria glabrata]}/{NA}/{NA}/{PF07213:DAP10 membrane protein PF00558:Vpu protein}	0.18	0.57	2.37	0.35	0	0.27
i6_LQ_PP_c772/f1p6/6152	{NA}/{NA}/{NA}/{NA}	0.33	0.33	0.01	0.02	0	0.04
i5_LQ_PP_c4787/f1p0/5232	{XP_011424311.1; PREDICTED: tetratricopeptide repeat protein 33 [Crassostrea gigas]}/{sp|Q6DI40|TTC33_DANRE; Tetratricopeptide repeat protein 33 OS=Danio rerio GN=ttc33 PE=2 SV=1}/{NA}/{PF00515:Tetratricopeptide repeat PF13371:Tetratricopeptide repeat PF13181:Tetratricopeptide repeat PF13414:TPR repeat}	0.55	1	1.12	0.91	1.01	1.33
i4_LQ_PP_c17425/f1p0/4106	{NA}/{NA}/{NA}/{NA}	0.3	0.3	0.56	0.31	0.51	0.69
i2_LQ_PP_c41199/f1p0/2927	{NA}/{NA}/{NA}/{NA}	3.48	4.67	3.62	2.93	5.26	7.89
i2_HQ_PP_c45197/f2p0/2852	{XP_011437377.1; PREDICTED: testis-expressed sequence 36 protein isoform X1 [Crassostrea gigas]}/{NA}/{NA}/{NA}	2.38	19.69	0.73	4.37	2.63	4.18
i2_HQ_PP_c50453/f2p0/2100	{XP_019931858.1; PREDICTED: polyubiquitin-C [Aedes albopictus]}/{sp|P0CG47|UBB_HUMAN; Polyubiquitin-B OS=Homo sapiens GN=UBB PE=1 SV=1}/"{XM_019760453.1; PREDICTED: Branchiostoma belcheri polyubiquitin-B (LOC109463599), mRNA}"/{PF00240:Ubiquitin family PF14560:Ubiquitin-like domain PF04452:RNA methyltransferase}	0.78	0.45	1.05	1.16	0	0.48
i3_LQ_PP_c9356/f1p0/3383	{NA}/{NA}/{NA}/{NA}	1.17	2.49	1.04	0.68	1.59	2.43
i4_LQ_PP_c10916/f1p0/4767	{XP_013394620.1; PREDICTED: Fanconi anemia group D2 protein-like [Lingula anatina]}/{sp|Q9BXW9|FACD2_HUMAN; Fanconi anemia group D2 protein OS=Homo sapiens GN=FANCD2 PE=1 SV=2}/{NA}/{PF01031:Dynamin central region PF14631:Fanconi anaemia protein FancD2 nuclease}	0.02	0.04	0.14	0.21	0.92	0.38
i3_LQ_PP_c11226/f1p0/3192	{XP_009065215.1; hypothetical protein LOTGIDRAFT_155410 [Lottia gigantea]}/{NA}/{NA}/{NA}	0.67	0.13	0	1.27	0	0.31
i2_HQ_PP_c1378/f10p13/2842	{NA}/{NA}/{NA}/{PF04147:Nop14-like family PF04614:Pex19 protein family}	2.09	7.41	15.8	3.92	1.73	2.18
i2_LQ_PP_c28914/f1p0/2709	{NA}/{NA}/{NA}/{NA}	9.17	2.02	0.76	11.39	0.13	5.93
i3_LQ_PP_c7644/f1p0/3537	{NA}/{NA}/{NA}/{NA}	0.48	1.2	1.97	0.73	3.75	6.55
i1_LQ_PP_c47273/f1p0/1272	{NA}/{NA}/"{AB453969.1; Phymorhynchus buccinoides mitochondrial gene for 16S rRNA, partial sequence}"/{NA}	0	0	0	0	0	0
i2_LQ_PP_c40276/f1p0/2190	{NA}/{NA}/{NA}/{NA}	0	0	0	0	0	0.35
i4_LQ_PP_c11087/f1p0/4136	{XP_015838445.1; PREDICTED: myb-like protein X [Tribolium castaneum]}/{NA}/{NA}/{NA}	0	0.06	0.05	0.09	0.02	0.45
i3_LQ_PP_c6261/f1p0/3135	{NA}/{NA}/{NA}/{NA}	0.37	0.83	2.54	1.36	2.47	4
i1_LQ_PP_c142319/f1p10/1437	{NA}/{NA}/{NA}/{NA}	13.14	39.48	329.75	16.59	45.33	58.79
i0_LQ_PP_c29840/f1p0/552	{NA}/{NA}/{NA}/{PF06459:Ryanodine Receptor TM 4-6 PF01698:Floricaula / Leafy protein PF12326:N-glycosylation protein PF09184:PPP4R2 PF01080:Presenilin PF02724:CDC45-like protein PF00985:Merozoite Surface Antigen 2 (MSA-2) family}	0.16	0	0	0	19.52	0
i4_LQ_PP_c6357/f1p0/4144	{XP_012944979.1; PREDICTED: chromodomain-helicase-DNA-binding protein 4-like isoform X3 [Aplysia californica]}/{sp|O97159|CHDM_DROME; Chromodomain-helicase-DNA-binding protein Mi-2 homolog OS=Drosophila melanogaster GN=Mi-2 PE=1 SV=2}/"{XM_013089526.1; PREDICTED: Aplysia californica chromodomain-helicase-DNA-binding protein 4-like (LOC101855533), transcript variant X4, mRNA}"/{PF00176:SNF2 family…	0.05	0	0.09	0	0	0.06
i2_LQ_PP_c28976/f1p0/2483	{NA}/{NA}/{NA}/{NA}	0.03	0	1.4	1.33	2.66	5.1
i4_LQ_PP_c12475/f1p0/4225	{XP_001618475.1; hypothetical protein NEMVEDRAFT_v1g47783 [Nematostella vectensis]}/{NA}/{NA}/{NA}	0.15	0	0.43	0.29	1.07	2.81
i3_LQ_PP_c3902/f1p0/3632	{NA}/{NA}/{NA}/{NA}	0	0	0	0	0	1.01
i4_LQ_PP_c11353/f1p0/4160	{NA}/{NA}/{NA}/{NA}	0.53	0.98	0	0.05	0.15	0.42
i1_LQ_PP_c256768/f1p4/1165	{NA}/{NA}/{NA}/{NA}	1.13	5.11	2.3	0	4.69	2.73
i3_LQ_PP_c6550/f1p0/3924	{AAT07668.3; beta-amyloid precursor protein [Aplysia californica]}/{sp|Q10651|A4_CAEEL; Beta-amyloid-like protein OS=Caenorhabditis elegans GN=apl-1 PE=1 SV=2}/{NA}/"{PF06160:Septation ring formation regulator, EzrA PF07743:HSCB C-terminal oligomerisation domain PF01484:Nematode cuticle collagen N-terminal domain}"	0.55	0.06	0.04	0.02	0	0
i4_LQ_PP_c17419/f1p0/4416	{NA}/{NA}/{NA}/{NA}	0.56	1.6	0.92	0.97	2.31	2.53
i2_LQ_PP_c3311/f1p71/2620	{NA}/{NA}/{NA}/{NA}	0	0.02	0.12	0.02	0.43	0.05
i1_LQ_PP_c54237/f1p0/1215	{XP_005097512.1; PREDICTED: adenosine deaminase-like protein [Aplysia californica]}/{sp|Q4V9P6|ADAL_DANRE; Adenosine deaminase-like protein OS=Danio rerio GN=adal PE=2 SV=1}/{NA}/{PF01979:Amidohydrolase family PF00962:Adenosine/AMP deaminase}	7.89	18.09	10.44	6.7	7.13	5.85
i3_LQ_PP_c25978/f1p0/3116	{XP_019215970.1; PREDICTED: uncharacterized protein LOC109202625 [Oreochromis niloticus]}/{NA}/{NA}/{NA}	0.46	0.8	1.97	0.73	0.86	2.52
i4_LQ_PP_c10330/f1p1/4792	{BAC82626.1; pol-like protein [Ciona intestinalis]}/{sp|O00370|LORF2_HUMAN; LINE-1 retrotransposable element ORF2 protein OS=Homo sapiens PE=1 SV=1}/{NA}/{NA}	0.01	0.53	0.33	0.32	0.26	1.27
i6_LQ_PP_c1064/f1p5/6029	{XP_018020957.1; PREDICTED: cysteine-rich PAK1 inhibitor-like, partial [Hyalella azteca]}/{NA}/{NA}/{NA}	0	0.04	2.29	2.91	3.66	6.64
i4_LQ_PP_c15278/f1p0/4083	{NA}/{NA}/{NA}/{NA}	0.97	2.81	2.99	1.22	7.85	10.02
i2_LQ_PP_c31909/f1p0/2112	{XP_009065641.1; hypothetical protein LOTGIDRAFT_222459 [Lottia gigantea]}/{sp|Q9Y2I1|NISCH_HUMAN; Nischarin OS=Homo sapiens GN=NISCH PE=1 SV=3}/{NA}/{PF13516:Leucine Rich repeat PF00560:Leucine Rich Repeat PF13855:Leucine rich repeat}	0.1	1.7	0.02	0.02	15.91	0.03
i3_LQ_PP_c19623/f1p0/3987	{XP_012935509.1; PREDICTED: collagen alpha-1(III) chain-like [Aplysia californica]}/{sp|Q6P4Z2|CO2A1_XENTR; Collagen alpha-1(II) chain OS=Xenopus tropicalis GN=col2a1 PE=2 SV=1}/{NA}/{PF01410:Fibrillar collagen C-terminal domain}	0.36	8.71	7.87	1.82	60.61	11.5
i3_LQ_PP_c25550/f1p0/3412	{NA}/{NA}/{NA}/{NA}	1.32	1.75	0.74	0.32	0.61	2.24
i3_LQ_PP_c19256/f1p0/3373	{XP_005100041.1; PREDICTED: uncharacterized protein C11orf65 homolog [Aplysia californica]}/{sp|Q9D4W2|CK065_MOUSE; Uncharacterized protein C11orf65 homolog OS=Mus musculus PE=2 SV=1}/"{XM_013555424.1; PREDICTED: Lingula anatina uncharacterized protein C11orf65 homolog (LOC106174047), mRNA}"/"{PF00612:IQ calmodulin-binding motif PF02981:Restriction endonuclease FokI, recognition domain}"	0	0	0.62	1.04	0.66	1.42
i1_LQ_PP_c93482/f1p1/1732	{XP_013087263.1; PREDICTED: uncharacterized protein LOC106071649 [Biomphalaria glabrata]}/{NA}/{NA}/{NA}	0.04	0	0	1.19	0	0.99
i5_LQ_PP_c2116/f1p44/5355	{XP_009056072.1; hypothetical protein LOTGIDRAFT_119311 [Lottia gigantea]}/{NA}/{NA}/"{PF02841:Guanylate-binding protein, C-terminal domain PF06320:GCN5-like protein 1 (GCN5L1)}"	0.05	0.14	0.02	0	0.04	0.05
i1_LQ_PP_c110812/f1p1/1325	{NA}/{NA}/"{AB453969.1; Phymorhynchus buccinoides mitochondrial gene for 16S rRNA, partial sequence}"/{NA}	0.35	0.15	0.08	0.42	0.23	0.11
i1_LQ_PP_c23969/f1p1/1162	{NA}/{NA}/{NA}/{NA}	7.08	10.84	3.79	1.07	13.57	10.73
i2_LQ_PP_c25742/f1p0/2492	{XP_008121304.1; PREDICTED: NFX1-type zinc finger-containing protein 1 [Anolis carolinensis]}/{sp|Q9P2E3|ZNFX1_HUMAN; NFX1-type zinc finger-containing protein 1 OS=Homo sapiens GN=ZNFX1 PE=2 SV=2}/{NA}/{PF10605:3HB-oligomer hydrolase (3HBOH) PF01443:Viral (Superfamily 1) RNA helicase}	0.06	0	0.07	0.13	0.03	0.06
i3_LQ_PP_c36437/f1p0/3173	{NA}/{NA}/{NA}/{NA}	1.47	2.65	2.37	1.01	1.93	3.62
i2_LQ_PP_c81706/f1p0/2021	{NA}/{NA}/{NA}/{NA}	14.93	17.48	61.4	11.73	53.34	45.19
i1_LQ_PP_c214079/f1p0/1309	{NA}/{NA}/"{XM_019977062.1; PREDICTED: Bos indicus GIT ArfGAP 2 (GIT2), mRNA}"/{NA}	0	0.33	0.47	0.06	0.13	0.26
i2_LQ_PP_c41225/f1p0/2472	{NA}/{NA}/{NA}/{NA}	2.32	0.8	0.67	4.59	0.74	11.55
i3_LQ_PP_c18978/f1p0/3748	{KFQ20716.1; hypothetical protein N332_03138, partial [Mesitornis unicolor]}/{NA}/{NA}/{PF05499:DNA methyltransferase 1-associated protein 1 (DMAP1) PF02018:Carbohydrate binding domain}	0.36	0.81	3.21	3.99	4.7	7.57
i5_LQ_PP_c981/f1p2/5750	{NA}/{NA}/{NA}/{NA}	0.01	0	0.48	0.71	0.26	1.28
i4_HQ_PP_c990/f6p8/4962	{XP_005092175.1; PREDICTED: sideroflexin-1-like [Aplysia californica]}/{sp|A5A761|SFXN1_PIG; Sideroflexin-1 OS=Sus scrofa GN=SFXN1 PE=2 SV=1}/"{XM_009278066.2; PREDICTED: Aptenodytes forsteri sideroflexin 3 (SFXN3), partial mRNA}"/{PF03820:Tricarboxylate carrier}	4.89	1.25	1.04	11.64	1.14	2.89
i2_LQ_PP_c9218/f1p0/2972	{XP_012941278.1; PREDICTED: uncharacterized protein LOC101861377 [Aplysia californica]}/{NA}/{NA}/{PF00003:7 transmembrane sweet-taste receptor of 3 GCPR}	1.3	38.65	23.81	7.64	1.22	18.44
i3_LQ_PP_c10310/f1p5/3123	{NA}/{NA}/"{KJ417151.1; Xenuroturris legitima isolate 240 gamma-glutamyl carboxylase (ggcx) gene, intron 9}"/{NA}	1.06	1.19	2.59	2.22	2.44	6.4
i3_LQ_PP_c39491/f1p0/3326	{XP_020041305.1; LOW QUALITY PROTEIN: polyubiquitin-C [Castor canadensis]}/{sp|P0CG61|UBC_PONPY; Polyubiquitin-C OS=Pongo pygmaeus GN=UBC PE=3 SV=1}/"{XM_002609963.1; Branchiostoma floridae hypothetical protein, mRNA}"/{PF00240:Ubiquitin family PF14560:Ubiquitin-like domain}	0.02	0.1	0.07	0.01	0.12	0.04
i0_LQ_PP_c30479/f1p0/307	{NA}/{NA}/{NA}/{NA}	5.88	60.39	26.36	10.4	39.37	5.73
i2_LQ_PP_c46635/f1p0/2796	{NA}/{NA}/{NA}/{NA}	0.04	0.18	11.85	0.92	0.42	0.39
i4_LQ_PP_c2969/f1p6/4467	{XP_018421897.1; PREDICTED: antho-RFamide neuropeptides type 2-like [Nanorana parkeri]}/{NA}/{NA}/{NA}	6.19	3.58	2.22	1.87	0.88	4.09
i2_LQ_PP_c15531/f1p0/2067	{XP_001630224.1; predicted protein [Nematostella vectensis]}/{NA}/{NA}/{NA}	1.72	0.68	0.91	0.72	2.13	3.46
i3_LQ_PP_c3503/f1p0/3991	{NA}/{NA}/{NA}/{NA}	6.73	1.05	1.14	14.26	0.04	0.89
i2_LQ_PP_c15035/f1p0/2070	{NA}/{NA}/{NA}/{PF07174:Fibronectin-attachment protein (FAP)}	0.1	0	0.13	0.11	0.06	0.04
i1_HQ_PP_c30884/f2p4/1931	{XP_014770271.1; PREDICTED: mitochondrial import inner membrane translocase subunit Tim17-B-like [Octopus bimaculoides]}/{sp|Q99595|TI17A_HUMAN; Mitochondrial import inner membrane translocase subunit Tim17-A OS=Homo sapiens GN=TIMM17A PE=1 SV=1}/"{XM_006109247.2; PREDICTED: Myotis lucifugus translocase of inner mitochondrial membrane 17 homolog A (yeast) (TIMM17A), mRNA}"/{NA}	87.73	59.85	3.52	5.5	3.25	3.15
i4_LQ_PP_c4715/f1p0/4849	{CDQ76660.1; unnamed protein product [Oncorhynchus mykiss]}/{sp|P34257|TC3A_CAEEL; Transposable element Tc3 transposase OS=Caenorhabditis elegans GN=tc3a PE=1 SV=1}/{NA}/{NA}	1.51	1.1	0.5	0.87	0.57	7.96
i1_LQ_PP_c222912/f1p0/1492	{XP_019929182.1; PREDICTED: chromatin assembly factor 1 subunit A-like [Crassostrea gigas]}/{NA}/{NA}/{NA}	0	0	0	0	0.33	0.05
i2_HQ_PP_c22832/f2p0/2546	{XP_005101072.2; PREDICTED: uncharacterized protein LOC101864531 [Aplysia californica]}/{sp|Q08881|ITK_HUMAN; Tyrosine-protein kinase ITK/TSK OS=Homo sapiens GN=ITK PE=1 SV=1}/{NA}/{PF00779:BTK motif}	0	0.08	0.36	0.32	0.09	0.4
i2_LQ_PP_c13660/f1p0/2661	{XP_011428205.1; PREDICTED: citrate synthase, mitochondrial isoform X1 [Crassostrea gigas]}/"{sp|Q7ZWZ5|CISY_XENLA; Citrate synthase, mitochondrial OS=Xenopus laevis GN=cs PE=2 SV=1}"/"{XM_014136182.1; PREDICTED: Salmo salar citrate synthase, mitochondrial (LOC106567176), mRNA}"/"{PF00285:Citrate synthase, C-terminal domain}"	4.24	9.18	0.97	1.22	1.31	2.59
i3_LQ_PP_c25911/f1p0/3971	{XP_013088193.1; PREDICTED: nuclear receptor coactivator 5-like [Biomphalaria glabrata]}/{sp|Q91W39|NCOA5_MOUSE; Nuclear receptor coactivator 5 OS=Mus musculus GN=Ncoa5 PE=1 SV=1}/{NA}/{NA}	0.09	0.03	0.12	0.05	0.15	0.04
i3_LQ_PP_c25518/f1p0/3997	{XP_019115765.1; PREDICTED: RNA-directed DNA polymerase from mobile element jockey-like [Larimichthys crocea]}/{NA}/{NA}/{NA}	0.91	1.33	1.52	0.65	2.05	2.26
i6_LQ_PP_c1020/f1p54/6027	{XP_005096547.1; PREDICTED: melanotransferrin-like [Aplysia californica]}/{sp|P08582|TRFM_HUMAN; Melanotransferrin OS=Homo sapiens GN=MELTF PE=1 SV=2}/{NA}/{NA}	0.26	0.12	0.43	0.73	0.95	2.87
i1_LQ_PP_c46821/f1p0/1782	{XP_010381233.1; PREDICTED: mucin-3A-like, partial [Rhinopithecus roxellana]}/{sp|Q02505|MUC3A_HUMAN; Mucin-3A OS=Homo sapiens GN=MUC3A PE=1 SV=3}/{NA}/{NA}	0.39	1	1.22	0.75	0.85	2.87
i0_LQ_PP_c10595/f1p0/592	{NA}/{NA}/{NA}/{NA}	0.43	0	6.01	6.63	11.92	17.99
i3_LQ_PP_c10073/f1p0/3726	{XP_005097507.2; PREDICTED: uncharacterized protein LOC101849126 isoform X1 [Aplysia californica]}/{sp|O97432|MRJP5_APIME; Major royal jelly protein 5 OS=Apis mellifera GN=MRJP5 PE=2 SV=1}/{NA}/"{PF00148:Nitrogenase component 1 type Oxidoreductase PF00096:Zinc finger, C2H2 type}"	0.09	0.12	0.49	0.44	0.47	0.87
i5_LQ_PP_c1956/f1p0/5734	{XP_007629686.1; PREDICTED: LOW QUALITY PROTEIN: cerebellar degeneration-related antigen 1 isoform X2 [Cricetulus griseus]}/{NA}/{NA}/{NA}	0.42	0.24	0.06	0.12	0	0.51
i1_LQ_PP_c355791/f1p10/1034	{NA}/{NA}/{NA}/{NA}	0.38	0.75	1.86	1.6	2.8	1.49
i3_HQ_PP_c14124/f2p0/3132	{XP_011430637.1; PREDICTED: exosome complex component MTR3-like [Crassostrea gigas]}/{sp|Q6P0I8|EXOS6_DANRE; Exosome complex component MTR3 OS=Danio rerio GN=exosc6 PE=2 SV=2}/{NA}/{NA}	0	0	2.88	2.75	5.26	3.32
i2_LQ_PP_c22532/f1p0/2649	{NA}/{NA}/{NA}/{NA}	0.1	0	0.19	0.11	0.31	0.59
i3_LQ_PP_c9888/f1p0/3515	{NA}/{NA}/{NA}/{NA}	0.78	1.73	1.99	0.9	0.65	4.3
i3_LQ_PP_c20470/f1p0/3338	{NA}/{NA}/{NA}/{NA}	0	0	0	0.01	0	0.21
i2_LQ_PP_c41508/f1p0/2374	{NA}/{NA}/{NA}/{NA}	0.29	0.08	0.45	0.26	0.6	1.51
i5_LQ_PP_c3428/f1p0/5220	{NA}/{NA}/{NA}/{NA}	0.18	0.53	0.91	1.09	4.42	4.99
i1_LQ_PP_c2631/f1p12/1779	{NA}/{NA}/{NA}/{NA}	0.09	0	0.22	0.08	0.18	0.36
i3_LQ_PP_c39748/f1p0/3557	{XP_009063696.1; hypothetical protein LOTGIDRAFT_210794 [Lottia gigantea]}/{sp|Q4JIJ3|METH_BOVIN; Methionine synthase OS=Bos taurus GN=MTR PE=2 SV=1}/{NA}/"{PF02965:Vitamin B12 dependent methionine synthase, activation domain}"	0.6	0.18	0.89	0.58	1.6	1.26
i4_LQ_PP_c10009/f1p0/4693	{XP_019575851.1; PREDICTED: DNA damage-binding protein 1a, partial [Rhinolophus sinicus]}/{sp|Q9M0V3|DDB1A_ARATH; DNA damage-binding protein 1a OS=Arabidopsis thaliana GN=DDB1A PE=1 SV=1}/{NA}/{NA}	0	0	0	0	0	0
i5_LQ_PP_c2768/f1p0/5666	{XP_005090202.1; PREDICTED: ankyrin and armadillo repeat-containing protein-like isoform X1 [Aplysia californica]}/{sp|A2RT91|ANKAR_MOUSE; Ankyrin and armadillo repeat-containing protein OS=Mus musculus GN=Ankar PE=2 SV=1}/{NA}/{PF02985:HEAT repeat PF00514:Armadillo/beta-catenin-like repeat PF11698:V-ATPase subunit H}	0.02	0.11	0.2	0.41	0.38	1.06
i3_LQ_PP_c20866/f1p0/3879	{NA}/{NA}/{NA}/{NA}	1.82	2.82	0.07	0.13	0.12	0.18
i2_LQ_PP_c63578/f1p0/2435	{NA}/{NA}/{NA}/{NA}	0.46	0.27	2.38	0.9	4.06	4.37
i0_LQ_PP_c6393/f1p0/407	{NA}/{NA}/{NA}/{NA}	0	0	0	0	0	0
i3_LQ_PP_c19328/f1p0/3315	{NA}/{NA}/{NA}/{NA}	0.22	0.5	0.9	1.89	1.4	5.72
i3_LQ_PP_c44201/f1p0/3204	{NA}/{NA}/"{JX293537.1; Conus betulinus A superfamily conotoxin Bt1.7c precursor, gene, complete cds}"/{NA}	0.84	0.52	1.38	0.6	1.96	3.54
i2_LQ_PP_c7943/f1p0/2708	{NA}/{NA}/{NA}/{NA}	0.73	1.88	0.46	0.41	0	0.74
i3_LQ_PP_c26737/f1p12/3414	{XP_013084578.1; PREDICTED: FACT complex subunit SSRP1-A-like [Biomphalaria glabrata]}/{NA}/{NA}/{NA}	0.9	0.45	0.85	1.05	2.62	2.44
i5_LQ_PP_c4601/f1p0/5427	{NA}/{NA}/{NA}/{NA}	1.41	0	0.14	21.55	0.73	0.12
i0_LQ_PP_c3741/f1p0/608	{NA}/{NA}/{NA}/{NA}	13.94	65.06	25.62	3.11	4.07	8.44
i2_LQ_PP_c9576/f1p0/2611	{XP_012937563.1; PREDICTED: placenta-specific gene 8 protein-like [Aplysia californica]}/{sp|Q9NZF1|PLAC8_HUMAN; Placenta-specific gene 8 protein OS=Homo sapiens GN=PLAC8 PE=2 SV=1}/{NA}/{NA}	0.02	4.77	12.74	17.53	2.72	6.63
i3_LQ_PP_c19525/f1p0/3601	{NA}/{NA}/{NA}/{NA}	0.25	0.19	2.08	1.34	2.38	7.82
i2_LQ_PP_c41086/f1p2/2305	{XP_012940527.1; PREDICTED: uncharacterized protein LOC101857262 [Aplysia californica]}/{NA}/{NA}/{NA}	0.74	1.81	0	0	0.13	0
i4_LQ_PP_c12828/f1p0/5008	{XP_005093732.1; PREDICTED: ubiquitin-like modifier-activating enzyme 1 isoform X2 [Aplysia californica]}/{sp|Q29504|UBA1_RABIT; Ubiquitin-like modifier-activating enzyme 1 OS=Oryctolagus cuniculus GN=UBA1 PE=1 SV=1}/"{XM_016226213.1; PREDICTED: Ornithorhynchus anatinus ubiquitin-like modifier-activating enzyme 1 (LOC100079248), partial mRNA}"/{PF00899:ThiF family PF02170:PAZ domain PF02254:TrkA-…	2.76	6.23	0.28	0.3	0.27	0.66
i3_LQ_PP_c23293/f1p0/3212	{XP_011456134.1; PREDICTED: kelch-like protein 12 [Crassostrea gigas]}/{sp|P57790|KEAP1_RAT; Kelch-like ECH-associated protein 1 OS=Rattus norvegicus GN=Keap1 PE=2 SV=1}/{NA}/{PF01344:Kelch motif PF07646:Kelch motif}	2.98	2.64	0.72	0.47	0.1	0.32
i3_LQ_PP_c39522/f1p0/3607	{XP_005099020.2; PREDICTED: uncharacterized protein C18orf8-like [Aplysia californica]}/{sp|Q96DM3|MIC1_HUMAN; Uncharacterized protein C18orf8 OS=Homo sapiens GN=C18orf8 PE=1 SV=2}/{NA}/{NA}	0.28	0.25	11.38	109.87	136.22	215.29
i4_LQ_PP_c17136/f1p0/5070	{AMZ02447.1; macrophage expressed protein-like isoform 1 [Littorina littorea]}/{sp|Q5RBP9|MPEG1_PONAB; Macrophage-expressed gene 1 protein OS=Pongo abelii GN=MPEG1 PE=2 SV=1}/"{KU851945.1; Littorina littorea macrophage expressed protein-like isoform 1 (Mpeg1-1) mRNA, complete cds}"/{NA}	2.2	1.16	0.89	0.82	1.09	0.32
i3_LQ_PP_c14228/f1p0/3676	{NA}/{NA}/{NA}/{NA}	1.65	3.04	2.74	1.91	8.41	9.87
i1_LQ_PP_c105161/f1p4/1149	{NA}/{NA}/{NA}/{NA}	10.81	24.16	9.14	4.94	50.48	9.37
i5_LQ_PP_c1673/f1p0/5428	{NA}/{NA}/{NA}/"{PF00165:Bacterial regulatory helix-turn-helix proteins, AraC family}"	0.09	0.31	0.12	0.21	0.19	1.16
i3_LQ_PP_c37134/f1p0/3146	{NA}/{NA}/{NA}/{NA}	0.1	0.1	0	0.02	0.21	0.03
i2_LQ_PP_c70180/f1p0/2036	{JAN85377.1; DNA-directed RNA polymerase I subunit RPA1 [Daphnia magna]}/{sp|O35134|RPA1_MOUSE; DNA-directed RNA polymerase I subunit RPA1 OS=Mus musculus GN=Polr1a PE=1 SV=2}/"{XM_005885636.2; PREDICTED: Myotis brandtii polymerase (RNA) I polypeptide A, 194kDa (POLR1A), mRNA}"/"{PF04998:RNA polymerase Rpb1, domain 5}"	0	0	0	0	0	0
i4_LQ_PP_c11424/f1p29/4219	{NA}/{NA}/{NA}/{NA}	1.11	1.16	0.54	0.51	0.64	1.57
i3_LQ_PP_c19903/f1p0/3831	{NA}/{NA}/{NA}/{PF17052:Cap associated factor PF07213:DAP10 membrane protein}	0	0.1	0.34	0.08	0.04	0.04
i3_LQ_PP_c13928/f1p0/3365	{XP_009050898.1; hypothetical protein LOTGIDRAFT_114336 [Lottia gigantea]}/{sp|Q9EQR3|KCNN1_MOUSE; Small conductance calcium-activated potassium channel protein 1 OS=Mus musculus GN=Kcnn1 PE=1 SV=2}/{NA}/{PF02888:Calmodulin binding domain PF00520:Ion transport protein PF05531:Nucleopolyhedrovirus P10 protein}	0.01	0	0.05	0	0.02	1.7
i1_LQ_PP_c15233/f1p11/1362	{NA}/{NA}/{NA}/{NA}	0.5	0.18	0.25	0.26	1.27	1.51
i2_LQ_PP_c42723/f1p0/2327	{NA}/{NA}/{NA}/{NA}	0	0	0.02	0.06	0	0.05
i2_LQ_PP_c81823/f1p0/2013	{NA}/{NA}/{NA}/{NA}	0.06	0.04	1.6	0.71	3.88	3.94
i6_LQ_PP_c727/f1p0/6255	{XP_005101768.2; PREDICTED: uncharacterized protein LOC101849136 [Aplysia californica]}/{sp|Q57951|Y531_METJA; Universal stress protein MJ0531 OS=Methanocaldococcus jannaschii (strain ATCC 43067 / DSM 2661 / JAL-1 / JCM 10045 / NBRC 100440) GN=MJ0531 PE=3 SV=1}/{NA}/{PF00582:Universal stress protein family PF03760:Late embryogenesis abundant (LEA) group 1 }	2.22	1.25	1.01	2.31	0.19	0.87
i0_LQ_PP_c14986/f1p0/545	{APH08663.1; cytochrome c oxidase subunit I (mitochondrion) [Conasprella wakayamaensis]}/{sp|Q34941|COX1_LUMTE; Cytochrome c oxidase subunit 1 OS=Lumbricus terrestris GN=COI PE=3 SV=1}/"{GQ996415.1; Potamopyrgus estuarinus mitochondrion, complete genome}"/{NA}	2.2	0.6	0.14	0.44	0.24	0.22
i2_LQ_PP_c44451/f1p0/2418	{NA}/{NA}/{NA}/{NA}	0.1	0	0.7	0.34	2.87	1.46
i2_LQ_PP_c5185/f1p0/2845	{XP_005110277.1; PREDICTED: UDP-glucuronosyltransferase 1-6-like [Aplysia californica]}/{sp|Q9GLD9|UDB33_MACMU; UDP-glucuronosyltransferase 2B33 OS=Macaca mulatta GN=UGT2B33 PE=1 SV=1}/{NA}/{PF00201:UDP-glucoronosyl and UDP-glucosyl transferase PF04101:Glycosyltransferase family 28 C-terminal domain}	0	0	0	0	0	5.06
i1_HQ_PP_c3134/f5p2/1460	{XP_012946842.1; PREDICTED: H/ACA ribonucleoprotein complex subunit 2-like protein [Aplysia californica]}/{sp|Q6P8C4|NHP2_XENTR; H/ACA ribonucleoprotein complex subunit 2-like protein OS=Xenopus tropicalis GN=nhp2 PE=2 SV=1}/{NA}/{NA}	6.55	18.33	28.3	35.36	34.34	28.85
i3_LQ_PP_c8462/f1p0/3324	{XP_005105985.1; PREDICTED: WD repeat-containing protein 78-like isoform X4 [Aplysia californica]}/{sp|Q4V8G4|WDR78_RAT; WD repeat-containing protein 78 OS=Rattus norvegicus GN=Wdr78 PE=2 SV=1}/{NA}/"{PF00400:WD domain, G-beta repeat}"	0.51	1.46	0.43	1.12	0.29	1.69
i2_LQ_PP_c66468/f1p0/2801	{XP_005105242.1; PREDICTED: high mobility group protein B3-like [Aplysia californica]}/{sp|P40620|HMGL_VICFA; HMG1/2-like protein OS=Vicia faba PE=2 SV=1}/{NA}/{NA}	0.98	2.24	2.36	3.06	5.85	4.96
i4_LQ_PP_c10643/f1p0/4361	{XP_011663659.1; PREDICTED: RNA-directed DNA polymerase from mobile element jockey-like [Strongylocentrotus purpuratus]}/{NA}/{NA}/{NA}	0.38	0.71	0.56	0.35	1.71	2.35
i2_LQ_PP_c52512/f1p0/2106	{XP_019627865.1; PREDICTED: deleted in malignant brain tumors 1 protein-like [Branchiostoma belcheri]}/{sp|G8HTB6|ZPP_ACRMI; ZP domain-containing protein OS=Acropora millepora PE=1 SV=1}/{NA}/{PF15761:Immortalisation up-regulated protein PF04147:Nop14-like family PF06524:NOA36 protein PF04889:Cwf15/Cwc15 cell cycle control protein}	0.07	0.32	1.45	0.22	0.44	1.29
i2_LQ_PP_c23972/f1p0/2983	{NA}/{NA}/{NA}/{NA}	0.02	0	0	0.08	0.09	0.16
i3_LQ_PP_c40199/f1p0/3598	{NA}/{NA}/{NA}/{NA}	3.6	0.12	0.12	0.59	0.04	0.3
i3_LQ_PP_c40884/f1p0/3266	{XP_013419771.1; PREDICTED: androglobin-like [Lingula anatina]}/{sp|G3UZ78|ADGB_MOUSE; Androglobin OS=Mus musculus GN=Adgb PE=1 SV=1}/{NA}/"{PF15460:Something about silencing, SAS, complex subunit 4}"	0	0	1.09	2.2	0.24	4.29
i3_LQ_PP_c42298/f1p0/3986	{NA}/{NA}/{NA}/{NA}	0.02	0.19	0.14	0.01	6.87	0.13
i3_LQ_PP_c29283/f1p0/3454	{XP_014268890.1; PREDICTED: RNA-directed DNA polymerase from mobile element jockey-like, partial [Maylandia zebra]}/{NA}/{NA}/{NA}	1.01	2.77	3.67	1.13	6.22	6.57
i3_LQ_PP_c41729/f1p0/3944	{XP_011300553.1; PREDICTED: proactivator polypeptide [Fopius arisanus]}/{sp|O13035|SAP_CHICK; Prosaposin OS=Gallus gallus GN=PSAP PE=1 SV=1}/{NA}/"{PF03159:XRN 5'-3' exonuclease N-terminus PF05184:Saposin-like type B, region 1 PF14432:DYW family of nucleic acid deaminases}"	0.6	15.42	0.08	0.09	144.23	0.18
i3_LQ_PP_c38687/f1p0/3994	{XP_005105454.1; PREDICTED: gelsolin-like protein 2 [Aplysia californica]}/{sp|Q8MPM1|GELS2_LUMTE; Gelsolin-like protein 2 OS=Lumbricus terrestris GN=gelsolin PE=1 SV=1}/{NA}/{NA}	0	0.22	5.33	1.49	3.37	12.09
i1_LQ_PP_c140178/f1p0/1348	{NA}/{NA}/"{AB453969.1; Phymorhynchus buccinoides mitochondrial gene for 16S rRNA, partial sequence}"/{NA}	0	0	0	0	0.06	0
i2_HQ_PP_c18575/f3p0/2866	{XP_009051057.1; hypothetical protein LOTGIDRAFT_231423 [Lottia gigantea]}/{sp|C1BL82|DDRGK_OSMMO; DDRGK domain-containing protein 1 OS=Osmerus mordax GN=ddrgk1 PE=2 SV=1}/"{XM_004610953.1; PREDICTED: Sorex araneus DDRGK domain containing 1 (DDRGK1), mRNA}"/"{PF13965:dsRNA-gated channel SID-1 PF01080:Presenilin PF01496:V-type ATPase 116kDa subunit family PF04086:Signal recognition particle, alpha…	6.36	7.02	3.8	3.47	3.4	5.62
i3_LQ_PP_c7513/f1p37/3578	{XP_011439151.1; PREDICTED: cullin-5 [Crassostrea gigas]}/{sp|Q93034|CUL5_HUMAN; Cullin-5 OS=Homo sapiens GN=CUL5 PE=1 SV=4}/"{XM_014994632.1; PREDICTED: Poecilia mexicana cullin 5 (cul5), transcript variant X3, mRNA}"/{PF00888:Cullin family}	0.12	0.12	0.51	0.52	0.11	0.43
i0_LQ_PP_c33873/f1p0/512	{XP_005089616.1; PREDICTED: GRAM domain-containing protein 3-like [Aplysia californica]}/{sp|Q80TI0|GRM1B_MOUSE; GRAM domain-containing protein 1B OS=Mus musculus GN=Gramd1b PE=1 SV=2}/{NA}/{NA}	0.19	0	0.32	0.33	0	0.48
i2_LQ_PP_c15769/f1p0/2049	{XP_002073408.1; uncharacterized protein Dwil_GK14109 [Drosophila willistoni]}/{sp|B4F7A1|LYRM7_RAT; Complex III assembly factor LYRM7 OS=Rattus norvegicus GN=Lyrm7 PE=3 SV=1}/{NA}/{NA}	0.9	1.21	1.68	4.18	2.72	2.27
i2_LQ_PP_c7284/f1p0/2373	{NA}/{NA}/{NA}/{NA}	0	0.21	0.33	0.3	0.22	1.03
i2_HQ_PP_c12490/f2p0/2566	{NA}/{NA}/{NA}/{PF12179:I-kappa-kinase-beta NEMO binding domain PF03742:PetN }	2.9	8.06	13.1	7.27	27.83	72.02
i1_LQ_PP_c337548/f1p1/1008	{NA}/{NA}/{NA}/{NA}	0.52	0.83	0.75	0.26	1.38	1.16
i3_LQ_PP_c22988/f1p0/3148	{XP_019918302.1; PREDICTED: uncharacterized protein LOC105317182 [Crassostrea gigas]}/{sp|Q4U2R1|HERC2_MOUSE; E3 ubiquitin-protein ligase HERC2 OS=Mus musculus GN=Herc2 PE=1 SV=3}/{NA}/{PF06701:Mib_herc2}	0.17	0.04	0.6	0.65	0.08	0.61
i2_LQ_PP_c6507/f1p0/2661	{NA}/{NA}/{NA}/{NA}	0.21	0	0.02	0	0.17	0.1
i1_LQ_PP_c116671/f2p5/1797	{NA}/{NA}/{NA}/{NA}	127.61	20.56	3.23	114.86	1.93	103.75
i6_LQ_PP_c863/f1p9/6544	{XP_005107934.2; PREDICTED: sushi, von Willebrand factor type A, EGF and pentraxin domain-containing protein 1-like [Aplysia californica]}/{sp|B3EWZ3|CADN_ACRMI; Coadhesin (Fragment) OS=Acropora millepora PE=1 SV=1}/{NA}/{PF06305:Protein of unknown function (DUF1049)}	0.11	0.27	21.13	0.81	0.35	0.94
i2_LQ_PP_c12950/f1p0/2292	{NA}/{NA}/"{JX293537.1; Conus betulinus A superfamily conotoxin Bt1.7c precursor, gene, complete cds}"/{NA}	0.03	0	0.07	0	0.08	0.06
i2_LQ_PP_c6025/f1p0/2368	{NA}/{NA}/{NA}/{NA}	0.26	0.3	0.29	0.62	0.23	1.37
i3_LQ_PP_c36631/f1p0/3835	{NA}/{NA}/{NA}/{NA}	0.54	1.34	0.71	0.33	0.55	1.1
i2_LQ_PP_c39521/f1p0/2404	{NA}/{NA}/{NA}/{NA}	6.28	6.02	8.98	13.78	8.11	10.59
i4_LQ_PP_c9863/f1p0/4332	{ELU16038.1; hypothetical protein CAPTEDRAFT_206814 [Capitella teleta]}/{NA}/{NA}/{NA}	0.06	0.06	0.12	0.28	0.1	0.37
i5_HQ_PP_c5803/f2p0/5038	{XP_002598439.1; hypothetical protein BRAFLDRAFT_59235 [Branchiostoma floridae]}/{sp|Q6NWF4|VPS25_DANRE; Vacuolar protein-sorting-associated protein 25 OS=Danio rerio GN=vps25 PE=2 SV=2}/{NA}/{NA}	0.74	1.08	2.19	1.38	2.54	3.7
i5_LQ_PP_c4874/f1p0/5319	{XP_013045584.1; PREDICTED: protein PRRC2C isoform X3 [Anser cygnoides domesticus]}/{sp|Q3TLH4|PRC2C_MOUSE; Protein PRRC2C OS=Mus musculus GN=Prrc2c PE=1 SV=3}/"{XM_013095464.1; PREDICTED: Anas platyrhynchos proline-rich coiled-coil 2C (PRRC2C), transcript variant X7, mRNA}"/{NA}	0	0	0	0	0	0
i2_LQ_PP_c11914/f1p0/2657	{XP_019768749.1; PREDICTED: ATP-dependent RNA helicase DHX8, partial [Dendroctonus ponderosae]}/{sp|Q14562|DHX8_HUMAN; ATP-dependent RNA helicase DHX8 OS=Homo sapiens GN=DHX8 PE=1 SV=1}/"{XM_005394503.2; PREDICTED: Chinchilla lanigera DEAH (Asp-Glu-Ala-His) box polypeptide 8 (Dhx8), mRNA}"/{NA}	0.06	0.17	0	0.03	0.21	0.24
i5_LQ_PP_c3746/f1p0/5088	{XP_013079005.1; PREDICTED: mannose-6-phosphate isomerase-like [Biomphalaria glabrata]}/{sp|Q3SZI0|MPI_BOVIN; Mannose-6-phosphate isomerase OS=Bos taurus GN=MPI PE=2 SV=3}/{NA}/{PF01238:Phosphomannose isomerase type I}	0	0	0	0	0.02	0
i2_LQ_PP_c14042/f1p0/2325	{XP_013077233.1; PREDICTED: growth arrest and DNA damage-inducible protein GADD45 beta-like [Biomphalaria glabrata]}/{NA}/{NA}/{NA}	0	0	0	0.09	0.13	0
i4_LQ_PP_c11208/f1p0/4526	{NA}/{NA}/{NA}/{NA}	0.06	0.06	0.09	0.19	0.07	0.79
i1_LQ_PP_c14572/f1p0/1493	{NA}/{NA}/"{AB453969.1; Phymorhynchus buccinoides mitochondrial gene for 16S rRNA, partial sequence}"/{NA}	0	0	0	0	0	0
i2_LQ_PP_c66921/f1p0/2629	{XP_014265936.1; PREDICTED: RNA-directed DNA polymerase from mobile element jockey-like [Maylandia zebra]}/{NA}/{NA}/{NA}	0.32	0.17	0.24	0.72	0.51	3.84
i3_LQ_PP_c22217/f1p0/3566	{XP_005093209.1; PREDICTED: F-box/WD repeat-containing protein 4-like [Aplysia californica]}/{sp|P57775|FBXW4_HUMAN; F-box/WD repeat-containing protein 4 OS=Homo sapiens GN=FBXW4 PE=1 SV=1}/{NA}/"{PF00646:F-box domain PF00400:WD domain, G-beta repeat PF12937:F-box-like PF15966:F-box}"	1.91	2.04	0	0	0	0
i2_LQ_PP_c9022/f1p0/2913	{XP_009066320.1; hypothetical protein LOTGIDRAFT_169776 [Lottia gigantea]}/{NA}/{NA}/{NA}	0	0.07	0	0	0	0
i0_LQ_PP_c23176/f1p0/301	{NA}/{NA}/{NA}/{NA}	5.59	5.28	2.34	1.88	16.21	2.61
i1_LQ_PP_c25726/f1p0/1230	{NA}/{NA}/"{AB453969.1; Phymorhynchus buccinoides mitochondrial gene for 16S rRNA, partial sequence}"/{NA}	0	0	0	0	0	0
i4_HQ_PP_c1472/f4p0/4851	{CDQ66527.1; unnamed protein product [Oncorhynchus mykiss]}/{sp|Q8BX37|ACP7_MOUSE; Acid phosphatase type 7 OS=Mus musculus GN=Acp7 PE=2 SV=2}/{NA}/"{PF00149:Calcineurin-like phosphoesterase PF16656:Purple acid Phosphatase, N-terminal domain}"	5.17	3.45	0.06	0.14	0.02	0.31
i3_LQ_PP_c12371/f1p0/3652	{XP_019928465.1; PREDICTED: E3 ubiquitin-protein ligase MYCBP2-like isoform X5 [Crassostrea gigas]}/{sp|O75592|MYCB2_HUMAN; E3 ubiquitin-protein ligase MYCBP2 OS=Homo sapiens GN=MYCBP2 PE=1 SV=3}/{NA}/{NA}	0	0	0	0	0	0.02
i1_LQ_PP_c216868/f1p154/1928	{ANC47991.1; 78 kda glucose-regulated protein, partial [Conus monile]}/{sp|P19378|HSP7C_CRIGR; Heat shock cognate 71 kDa protein OS=Cricetulus griseus GN=HSPA8 PE=2 SV=1}/"{KU881653.1; Conus monile 78 kda glucose-regulated protein (HSPA5) mRNA, partial cds}"/{NA}	12.67	26.73	12.59	7.58	19.61	10.82
i2_LQ_PP_c15652/f1p0/2076	{NA}/{NA}/{NA}/{NA}	7.32	13.48	8.57	4.06	8.3	5.84
i2_HQ_PP_c37189/f2p0/2641	{XP_011426394.1; PREDICTED: uracil phosphoribosyltransferase homolog [Crassostrea gigas]}/{sp|Q96BW1|UPP_HUMAN; Uracil phosphoribosyltransferase homolog OS=Homo sapiens GN=UPRT PE=1 SV=1}/{NA}/{PF00156:Phosphoribosyl transferase domain}	0.02	0	0.33	0.12	0.36	0.2
i0_HQ_PP_c21035/f2p0/364	{NA}/{NA}/{NA}/{NA}	18.43	42.37	17.54	6.54	91.96	48.56
i2_LQ_PP_c65513/f1p0/2966	{XP_013062331.1; PREDICTED: protein-L-isoaspartate(D-aspartate) O-methyltransferase-like [Biomphalaria glabrata]}/{sp|Q5F3N1|PIMT_CHICK; Protein-L-isoaspartate(D-aspartate) O-methyltransferase OS=Gallus gallus GN=PCMT1 PE=2 SV=3}/{NA}/{PF01209:ubiE/COQ5 methyltransferase family PF08241:Methyltransferase domain PF05175:Methyltransferase small domain}	0.09	0.58	0.36	0.54	0.7	0.36
i2_HQ_PP_c2059/f2p0/2982	{XP_005100692.1; PREDICTED: uncharacterized protein LOC101854415 isoform X2 [Aplysia californica]}/{NA}/{NA}/{NA}	0.07	0.13	0.2	0.77	0.8	0.85
i2_LQ_PP_c10634/f1p0/2947	{XP_016323325.1; PREDICTED: uncharacterized protein LOC107673957 [Sinocyclocheilus anshuiensis]}/{sp|P10394|POL4_DROME; Retrovirus-related Pol polyprotein from transposon 412 OS=Drosophila melanogaster GN=POL PE=3 SV=1}/{NA}/{PF00665:Integrase core domain PF13683:Integrase core domain}	0	0.99	3.61	0.95	1	0.96
i3_LQ_PP_c20400/f1p0/3448	{NA}/{NA}/{NA}/{NA}	0	0.07	0.06	0.08	0.05	0.24
i5_LQ_PP_c4821/f1p30/5939	{XP_013090906.1; PREDICTED: breast cancer anti-estrogen resistance protein 3-like [Biomphalaria glabrata]}/{sp|Q9QZS8|SH2D3_MOUSE; SH2 domain-containing protein 3C OS=Mus musculus GN=Sh2d3c PE=1 SV=1}/{NA}/{PF00617:RasGEF domain PF00536:SAM domain (Sterile alpha motif) PF07647:SAM domain (Sterile alpha motif)}	0.5	0.53	2.45	0.94	1.21	1.42
i3_LQ_PP_c54974/f1p0/3006	{XP_011443886.1; PREDICTED: tubulin delta chain-like [Crassostrea gigas]}/{sp|Q4R7T7|TBD_MACFA; Tubulin delta chain OS=Macaca fascicularis GN=TUBD1 PE=2 SV=1}/{NA}/"{PF00091:Tubulin/FtsZ family, GTPase domain}"	0	0	0.29	0.74	0.9	1.14
i3_LQ_PP_c41824/f1p0/3240	{NA}/{NA}/{NA}/{NA}	0.36	0.14	0.17	0.18	0.31	0.54
i3_LQ_PP_c40150/f1p0/3290	{XP_007475723.1; PREDICTED: cathepsin Z isoform X1 [Monodelphis domestica]}/{sp|Q9R1T3|CATZ_RAT; Cathepsin Z OS=Rattus norvegicus GN=Ctsz PE=1 SV=2}/"{XM_008160527.1; PREDICTED: Eptesicus fuscus cathepsin Z (CTSZ), partial mRNA}"/{NA}	0.11	0	5.85	6.22	17.72	18.28
i1_LQ_PP_c38743/f1p6/1797	{NA}/{NA}/{NA}/{NA}	0.22	0	0	0.65	0.96	5.88
i3_LQ_PP_c43624/f1p0/3186	{XP_012944200.1; PREDICTED: microtubule-associated protein futsch-like [Aplysia californica]}/{NA}/{NA}/{NA}	0.21	0	0.52	1.25	0.07	0.74
i2_LQ_PP_c46490/f1p1/2805	{XP_019924264.1; PREDICTED: uncharacterized protein LOC109619185 [Crassostrea gigas]}/{sp|P14381|YTX2_XENLA; Transposon TX1 uncharacterized 149 kDa protein OS=Xenopus laevis PE=4 SV=1}/{NA}/{NA}	0.09	0	0.16	0.25	0.34	0.68
i0_LQ_PP_c15242/f1p0/335	{NA}/{NA}/{NA}/{NA}	8.6	27.76	8.85	5.43	8.71	10.45
i3_HQ_PP_c2581/f3p0/3472	{NA}/{NA}/{NA}/{NA}	0	1.53	0.52	0.09	0.21	4.62
i1_LQ_PP_c154327/f1p25/1507	{NA}/{NA}/"{AB453969.1; Phymorhynchus buccinoides mitochondrial gene for 16S rRNA, partial sequence}"/{NA}	0	0	0	0	0	0
i4_LQ_PP_c17086/f1p0/4400	{AIZ03407.1; heat shock protein 90 [Pomacea canaliculata]}/{sp|P08238|HS90B_HUMAN; Heat shock protein HSP 90-beta OS=Homo sapiens GN=HSP90AB1 PE=1 SV=4}/"{XM_012869046.1; PREDICTED: Fundulus heteroclitus heat shock protein 90kDa alpha (cytosolic), class B member 1 (hsp90ab1), mRNA}"/{PF01008:Initiation factor 2 subunit family PF00201:UDP-glucoronosyl and UDP-glucosyl transferase PF00183:Hsp90 pro…	0.09	0.25	0.47	0.78	0.8	0.89
i3_LQ_PP_c36754/f1p0/3864	{NA}/{NA}/{NA}/{NA}	0.3	0.76	0.34	0.55	0.54	0.94
i4_LQ_PP_c7891/f1p0/4292	{XP_012942361.1; PREDICTED: hepatocyte growth factor receptor-like [Aplysia californica]}/{sp|Q2QL89|MET_MICMU; Hepatocyte growth factor receptor OS=Microcebus murinus GN=MET PE=3 SV=1}/{NA}/{PF01437:Plexin repeat PF01403:Sema domain PF01833:IPT/TIG domain}	0.01	0	0.17	0.05	0.02	0.13
i0_LQ_PP_c39998/f1p0/283	{NA}/{NA}/"{AF143991.1; Conus parvulus 16S ribosomal RNA gene, partial sequence; mitochondrial gene for mitochondrial product}"/{NA}	0	0	0	0	0	0
i1_LQ_PP_c354561/f1p2/1015	{NA}/{NA}/{NA}/{NA}	0.12	0	0	0	0	0.16
i3_LQ_PP_c14792/f1p0/3048	{NA}/{NA}/{NA}/{PF00518:Early Protein (E6) PF05715:Piccolo Zn-finger}	0	0	0	0	0	0
i3_LQ_PP_c27800/f1p0/3244	{XP_005103474.1; PREDICTED: protein GUCD1-like [Aplysia californica]}/{sp|Q96NT3|GUCD1_HUMAN; Protein GUCD1 OS=Homo sapiens GN=GUCD1 PE=1 SV=2}/{NA}/{PF03412:Peptidase C39 family}	0	0.16	0.09	0	0.05	0.03
i6_LQ_PP_c258/f1p0/6282	{XP_011422829.1; PREDICTED: cullin-1 [Crassostrea gigas]}/{sp|Q9WTX6|CUL1_MOUSE; Cullin-1 OS=Mus musculus GN=Cul1 PE=1 SV=1}/"{XM_007542610.2; PREDICTED: Poecilia formosa cullin 1 (cul1), mRNA}"/{PF00888:Cullin family}	0.12	0.11	0.41	0.33	0.69	0.44
i2_LQ_PP_c21443/f1p0/2437	{XP_005090362.1; PREDICTED: 39S ribosomal protein L43, mitochondrial-like [Aplysia californica]}/"{sp|Q95KE5|RM43_BOVIN; 39S ribosomal protein L43, mitochondrial OS=Bos taurus GN=MRPL43 PE=2 SV=2}"/{NA}/"{PF04612:Type II secretion system (T2SS), protein M}"	2.89	1.53	0.21	0.23	0	0
i3_LQ_PP_c4059/f1p0/3144	{EKC39848.1; Tripartite motif-containing protein 45 [Crassostrea gigas]}/{sp|Q96JN8|NEUL4_HUMAN; Neuralized-like protein 4 OS=Homo sapiens GN=NEURL4 PE=1 SV=2}/{NA}/"{PF00097:Zinc finger, C3HC4 type (RING finger) PF04513:Baculovirus polyhedron envelope protein, PEP, C terminus PF00643:B-box zinc finger PF13639:Ring finger domain PF08074:CHDCT2 (NUC038) domain PF01412:Putative GTPase activating pr…	0	0.02	0.02	0.2	0.08	0.05
i4_LQ_PP_c14144/f1p0/4780	{NA}/{NA}/{NA}/{NA}	1.78	1.88	2.67	1.95	3.47	5.75
i2_LQ_PP_c4875/f1p0/2841	{XP_013070857.1; PREDICTED: huntingtin-like [Biomphalaria glabrata]}/{sp|P51112|HD_TAKRU; Huntingtin OS=Takifugu rubripes GN=htt PE=3 SV=1}/{NA}/{PF02985:HEAT repeat}	0	0	0.05	0.02	0.08	0.02
i8_LQ_PP_c33/f1p0/8654	{AHI17298.1; interleukine-1 receptor-associated kinase -a [Mytilus galloprovincialis]}/{sp|Q1RMT8|IRAK4_BOVIN; Interleukin-1 receptor-associated kinase 4 OS=Bos taurus GN=IRAK4 PE=2 SV=1}/{NA}/{PF07714:Protein tyrosine kinase PF00531:Death domain PF00069:Protein kinase domain}	0.81	0.36	1.6	1.67	0.48	1.34
i1_LQ_PP_c41911/f1p0/1682	{NA}/{NA}/{NA}/{NA}	0.94	2.78	13.61	1.78	1.35	1.82
i3_LQ_PP_c48393/f1p0/3036	{XP_009062557.1; hypothetical protein LOTGIDRAFT_235240 [Lottia gigantea]}/{sp|Q0Z7W6|TMX1_BOVIN; Thioredoxin-related transmembrane protein 1 OS=Bos taurus GN=TMX1 PE=2 SV=1}/{NA}/{PF00085:Thioredoxin}	0.28	0.05	0.03	0.19	0	0.56
i5_LQ_PP_c2973/f1p0/5097	{XP_011424868.1; PREDICTED: E3 ubiquitin-protein ligase MIB2 isoform X2 [Crassostrea gigas]}/{sp|Q5ZIJ9|MIB2_CHICK; E3 ubiquitin-protein ligase MIB2 OS=Gallus gallus GN=MIB2 PE=2 SV=1}/{NA}/{PF16782:Nucleotide exchange factor SIL1 PF13606:Ankyrin repeat PF00023:Ankyrin repeat}	1.64	0.49	0.91	1.38	1.41	2.25
i4_LQ_PP_c13817/f1p2/4525	{OCA13735.1; hypothetical protein XENTR_v90029712mg [Xenopus tropicalis]}/{NA}/{NA}/{NA}	0.08	0.17	0.3	0.32	1.15	1.24
i2_LQ_PP_c62080/f1p0/2375	{XP_012939309.1; PREDICTED: multiple PDZ domain protein-like [Aplysia californica]}/{sp|O75970|MPDZ_HUMAN; Multiple PDZ domain protein OS=Homo sapiens GN=MPDZ PE=1 SV=2}/{NA}/{PF13180:PDZ domain PF00595:PDZ domain (Also known as DHR or GLGF)}	0.31	1.1	2.08	0.4	0.68	1.75
i5_LQ_PP_c2472/f1p0/5442	{XP_013089417.1; PREDICTED: ubiquitin carboxyl-terminal hydrolase 47-like [Biomphalaria glabrata]}/{sp|E1C1R4|UBP47_CHICK; Ubiquitin carboxyl-terminal hydrolase 47 OS=Gallus gallus GN=USP47 PE=3 SV=1}/{NA}/{PF00240:Ubiquitin family}	0.17	0.04	0.46	0.39	0.27	0.88
i1_LQ_PP_c146661/f1p6/1961	{NA}/{NA}/{NA}/{NA}	7.1	0	0.04	4.32	0.07	0.27
i0_LQ_PP_c15129/f1p0/350	{NA}/{NA}/{NA}/{NA}	0	0	0.41	0	2.08	0.65
i3_LQ_PP_c23862/f1p0/3203	{NA}/{NA}/{NA}/{NA}	0.34	0.06	0.26	0.59	0.52	1.53
i2_LQ_PP_c66042/f1p0/2487	{NA}/{NA}/{NA}/{PF01080:Presenilin}	0.03	0.4	0.32	0.2	0	6.4
i3_LQ_PP_c45653/f1p0/3631	{XP_011675360.1; PREDICTED: RNA-directed DNA polymerase from mobile element jockey-like isoform X1 [Strongylocentrotus purpuratus]}/{NA}/{NA}/{NA}	1.28	0.06	0	1.19	0.12	3.03
i3_LQ_PP_c43117/f1p0/3169	{NA}/{NA}/{NA}/{NA}	0.53	3.08	1.8	1.44	1.77	6.13
i5_LQ_PP_c985/f1p0/5906	{XP_005089099.1; PREDICTED: HEAT repeat-containing protein 4-like isoform X2 [Aplysia californica]}/{sp|Q86WZ0|HEAT4_HUMAN; HEAT repeat-containing protein 4 OS=Homo sapiens GN=HEATR4 PE=2 SV=2}/{NA}/{PF02985:HEAT repeat}	0.45	1.57	0.74	1.32	0.89	2.27
i3_LQ_PP_c14261/f1p0/3428	{NA}/{NA}/{NA}/{NA}	0.12	0.22	0.02	0.07	0.26	0.36
i4_LQ_PP_c10640/f1p0/4543	{NA}/{NA}/{NA}/{NA}	0	0	0	0.03	0.06	0.36
i4_LQ_PP_c14625/f1p0/4040	{XP_005092382.1; PREDICTED: threonine synthase-like 2 [Aplysia californica]}/{sp|Q5XH07|THNS2_XENLA; Threonine synthase-like 2 OS=Xenopus laevis GN=thnsl2 PE=2 SV=1}/"{JX293539.1; Conus betulinus A superfamily conotoxin Bt1.7a precursor, gene, complete cds}"/{NA}	0	0	0.91	1.89	2.3	1.2
i3_LQ_PP_c23479/f1p0/3633	{XP_005101443.2; PREDICTED: arsenite methyltransferase-like [Aplysia californica]}/{sp|Q8VHT6|AS3MT_RAT; Arsenite methyltransferase OS=Rattus norvegicus GN=As3mt PE=1 SV=1}/{NA}/{PF02390:Putative methyltransferase PF08704:tRNA methyltransferase complex GCD14 subunit PF05175:Methyltransferase small domain PF07757:Predicted AdoMet-dependent methyltransferase PF01726:LexA DNA binding domain PF08241:…	0	0	0	0	0	0
i3_LQ_PP_c5751/f1p0/3382	{NA}/{NA}/{NA}/{NA}	0.06	0.28	0.34	0.13	0.43	0.6
i1_LQ_PP_c331426/f1p1/1118	{XP_013060546.1; PREDICTED: serologically defined colon cancer antigen 8 homolog isoform X1 [Biomphalaria glabrata]}/{sp|Q86SQ7|SDCG8_HUMAN; Serologically defined colon cancer antigen 8 OS=Homo sapiens GN=SDCCAG8 PE=1 SV=1}/{NA}/{PF04111:Autophagy protein Apg6 PF15964:Centrosomal colon cancer autoantigen protein family PF17078:SWI5-dependent HO expression protein 3}	3.47	14.43	5.07	6	10.62	7.39
i2_LQ_PP_c38522/f1p0/2144	{NA}/{NA}/{NA}/{NA}	0.12	0.19	0	0.14	0.04	0.23
i0_LQ_PP_c1964/f1p31/551	{XP_009048730.1; hypothetical protein LOTGIDRAFT_112050 [Lottia gigantea]}/{NA}/{NA}/{NA}	5.96	8.04	13.08	4.17	96.09	17.08
i3_LQ_PP_c6977/f1p0/3109	{NA}/{NA}/{NA}/{NA}	0.13	0.18	0.28	0.09	0.31	0.53
i2_LQ_PP_c33317/f1p0/2091	{XP_013079186.1; PREDICTED: 46 kDa FK506-binding nuclear protein-like isoform X1 [Biomphalaria glabrata]}/{sp|Q26486|FKBP4_SPOFR; 46 kDa FK506-binding nuclear protein OS=Spodoptera frugiperda GN=FKBP46 PE=2 SV=1}/{NA}/"{PF05793:Transcription initiation factor IIF, alpha subunit (TFIIF-alpha)}"	0.94	3.48	0.05	0.13	0.45	0.16
i1_LQ_PP_c219057/f1p3/1437	{NA}/{NA}/{NA}/{NA}	1.25	1.63	0.96	1.07	0.97	0.71
i0_LQ_PP_c36815/f1p0/923	{NA}/{NA}/{NA}/{NA}	3.87	0.1	0	0.68	0	1
i2_LQ_PP_c7125/f1p0/2916	{NA}/{NA}/{NA}/{NA}	0	0	0	0	0	0
i3_LQ_PP_c41397/f1p0/3637	{NA}/{NA}/{NA}/{PF12730:ABC-2 family transporter protein}	3.34	4.32	4.6	3.38	13.23	19.18
i3_LQ_PP_c36664/f1p0/3181	{NA}/{NA}/{NA}/{NA}	0.2	0.14	1.17	0.51	0.14	1.4
i0_LQ_PP_c64572/f1p0/216	{NA}/{NA}/{NA}/{NA}	0	22.41	0	0	2793.42	0
i1_LQ_PP_c47369/f1p2/1984	{NA}/{NA}/{NA}/{NA}	0.08	0	0.1	0.07	0.12	4.9
i2_LQ_PP_c67047/f1p0/2839	{XP_014777272.1; PREDICTED: probable ATP-dependent RNA helicase DDX41 [Octopus bimaculoides]}/{sp|Q9UJV9|DDX41_HUMAN; Probable ATP-dependent RNA helicase DDX41 OS=Homo sapiens GN=DDX41 PE=1 SV=2}/"{XM_011421663.1; PREDICTED: Crassostrea gigas probable ATP-dependent RNA helicase DDX41 (LOC105322780), mRNA}"/"{PF00270:DEAD/DEAH box helicase PF00098:Zinc knuckle PF04851:Type III restriction enzyme, …	0.05	0	0.13	0.15	0.07	0.09
i2_LQ_PP_c61342/f1p0/2745	{XP_013066657.1; PREDICTED: uncharacterized protein LOC106055076 [Biomphalaria glabrata]}/{NA}/{NA}/"{PF03219:TLC ATP/ADP transporter PF17112:Mitochondrial import receptor subunit Tom6, fungal PF04893:Yip1 domain PF01769:Divalent cation transporter PF13903:PMP-22/EMP/MP20/Claudin tight junction PF04103:CD20-like family}"	0	0	0.07	0.03	0.03	0
i1_LQ_PP_c14507/f1p1/1498	{NA}/{NA}/{KF020654.1; Rapana venosa clone Rv20 microsatellite sequence}/{NA}	5.64	0.57	1.9	2.67	1.36	9.96
i2_LQ_PP_c66585/f1p0/2692	{AAT97088.1; glucosidase II alpha subunit-like protein, partial [Lymnaea stagnalis]}/{sp|P79403|GANAB_PIG; Neutral alpha-glucosidase AB OS=Sus scrofa GN=GANAB PE=1 SV=1}/{NA}/{NA}	0	0	0.05	0	0	0
i3_LQ_PP_c22637/f1p0/3434	{NA}/{NA}/{NA}/{NA}	0.19	0.11	0.01	0.17	0.13	0.38
i3_LQ_PP_c38162/f1p3/3629	{XP_011432779.1; PREDICTED: poly [ADP-ribose] polymerase 14-like [Crassostrea gigas]}/{sp|Q460N5|PAR14_HUMAN; Poly [ADP-ribose] polymerase 14 OS=Homo sapiens GN=PARP14 PE=1 SV=3}/{NA}/{PF00644:Poly(ADP-ribose) polymerase catalytic domain}	0.14	0.14	0.12	0.21	0.08	0.34
i2_LQ_PP_c60485/f1p0/2921	{NA}/{NA}/{KF020654.1; Rapana venosa clone Rv20 microsatellite sequence}/{NA}	0.29	0.15	0.26	0.28	0.94	1.25
i3_LQ_PP_c5259/f1p0/3405	{NA}/{NA}/{NA}/"{PF00096:Zinc finger, C2H2 type PF02892:BED zinc finger PF13912:C2H2-type zinc finger PF13465:Zinc-finger double domain}"	1.79	2.43	3.49	1.91	4.33	4.62
i4_LQ_PP_c11151/f1p6/4975	{XP_012944159.1; PREDICTED: mitofusin-2-like isoform X2 [Aplysia californica]}/{sp|O95140|MFN2_HUMAN; Mitofusin-2 OS=Homo sapiens GN=MFN2 PE=1 SV=3}/"{XM_019908338.1; PREDICTED: Dendroctonus ponderosae transmembrane GTPase Marf (LOC109540118), transcript variant X4, mRNA}"/"{PF03193:Protein of unknown function, DUF258 PF08477:Ras of Complex, Roc, domain of DAPkinase PF04548:AIG1 family PF00005:AB…	0.01	0.01	0	0	0	0.07
i2_LQ_PP_c30238/f1p0/2808	{NA}/{NA}/{NA}/{NA}	0.02	0	0.17	0.04	0.08	0.11
i3_LQ_PP_c13131/f1p0/3412	{KXJ08807.1; putative RNA-directed DNA polymerase from transposon BS [Exaiptasia pallida]}/{sp|Q95SX7|RTBS_DROME; Probable RNA-directed DNA polymerase from transposon BS OS=Drosophila melanogaster GN=RTase PE=2 SV=1}/{NA}/{NA}	1.66	1.71	0.96	0.82	1.97	3.53
i1_HQ_PP_c794/f6p3/1427	{XP_013067029.1; PREDICTED: synaptojanin-2-binding protein-like [Biomphalaria glabrata]}/{sp|Q9WVJ4|SYJ2B_RAT; Synaptojanin-2-binding protein OS=Rattus norvegicus GN=Synj2bp PE=1 SV=2}/{NA}/{PF13180:PDZ domain PF00595:PDZ domain (Also known as DHR or GLGF)}	5.02	17	14.76	18.25	167.44	17.03
i0_LQ_PP_c41560/f1p0/235	{NA}/{NA}/{NA}/{NA}	4.81	0	0	0	0	0
i1_LQ_PP_c117853/f1p0/1497	{YP_009231983.1; cytochrome c oxidase subunit I (mitochondrion) [Tegula lividomaculata]}/{sp|Q37705|COX1_ARTSF; Cytochrome c oxidase subunit 1 OS=Artemia franciscana GN=COI PE=3 SV=1}/"{KX263258.1; Benthomangelia sp. JEU-2016 mitochondrion, partial genome}"/{NA}	1.36	0.09	0.13	0.42	0.22	0.19
i1_LQ_PP_c134432/f1p6/1946	{NA}/{NA}/{NA}/{NA}	0	0	0	0	0	0
i5_LQ_PP_c1291/f1p0/5596	{NA}/{NA}/{NA}/{NA}	0.1	0.04	3.25	2.04	7.7	3.96
i3_LQ_PP_c19158/f1p0/3370	{NA}/{NA}/{NA}/{NA}	1.05	2.31	8.87	4.12	3.35	7.48
i2_LQ_PP_c3633/f1p0/2513	{XP_013062792.1; PREDICTED: U8 snoRNA-decapping enzyme-like isoform X3 [Biomphalaria glabrata]}/{sp|Q96DE0|NUD16_HUMAN; U8 snoRNA-decapping enzyme OS=Homo sapiens GN=NUDT16 PE=1 SV=2}/{NA}/{PF00293:NUDIX domain}	0.33	0.44	1.23	1.83	1.2	2.42
i3_LQ_PP_c41434/f1p0/3736	{NA}/{NA}/{NA}/{NA}	0.91	0.69	0.2	0.32	1.5	1.69
i2_LQ_PP_c7493/f1p0/2605	{NA}/{NA}/{NA}/{NA}	8.59	5.44	2.2	3.58	10.47	9.66
i4_LQ_PP_c12132/f1p0/4778	{NA}/{NA}/{NA}/{NA}	0.12	0.25	3.01	1.58	13.69	13.94
i2_LQ_PP_c42438/f1p3/2611	{XP_013085344.1; PREDICTED: mitochondrial import inner membrane translocase subunit TIM16-like [Biomphalaria glabrata]}/{sp|Q6PBL0|TIM16_DANRE; Mitochondrial import inner membrane translocase subunit tim16 OS=Danio rerio GN=pam16 PE=2 SV=1}/{NA}/{PF05932:Tir chaperone protein (CesT) family}	4.49	3.51	7.65	16.29	6.08	7.53
i2_LQ_PP_c11139/f1p0/2359	{NA}/{NA}/{NA}/{NA}	1	1.07	0.28	0.14	1.54	1.28
i4_LQ_PP_c10793/f1p0/4155	{XP_009049262.1; hypothetical protein LOTGIDRAFT_231000 [Lottia gigantea]}/{sp|Q5BJ29|FBXL7_MOUSE; F-box/LRR-repeat protein 7 OS=Mus musculus GN=Fbxl7 PE=1 SV=1}/{NA}/{PF13516:Leucine Rich repeat PF12937:F-box-like PF13855:Leucine rich repeat}	0.15	0.18	0.34	0.53	0.49	0.44
i1_LQ_PP_c219620/f1p35/1725	{NA}/{NA}/{NA}/{NA}	0.97	11.27	25.45	1.75	2.48	1.71
i1_LQ_PP_c120412/f1p14/1376	{NA}/{NA}/{NA}/{NA}	0.04	0	0.02	0	0	0.6
i2_LQ_PP_c47195/f1p0/2826	{NA}/{NA}/{NA}/{NA}	0.2	0.21	0.1	0.08	0.55	1.21
i4_LQ_PP_c6003/f1p0/4122	{XP_012938456.1; PREDICTED: serine/arginine-rich splicing factor 4 isoform X3 [Aplysia californica]}/{sp|Q8VE97|SRSF4_MOUSE; Serine/arginine-rich splicing factor 4 OS=Mus musculus GN=Srsf4 PE=2 SV=1}/"{XM_019872289.1; PREDICTED: Hippocampus comes serine and arginine rich splicing factor 5 (srsf5), mRNA}"/"{PF08777:RNA binding motif PF00076:RNA recognition motif. (a.k.a. RRM, RBD, or RNP domain)}"	8.19	18.49	42.92	45.41	27.21	48.3
i1_LQ_PP_c256632/f1p0/1208	{NA}/{NA}/"{AB453969.1; Phymorhynchus buccinoides mitochondrial gene for 16S rRNA, partial sequence}"/{NA}	0	0	0	0.04	0	0
i2_LQ_PP_c11301/f1p0/2855	{XP_005095871.1; PREDICTED: mRNA export factor-like [Aplysia californica]}/{sp|Q5FVA9|RAE1L_XENTR; mRNA export factor OS=Xenopus tropicalis GN=rae1 PE=2 SV=1}/"{XM_002404628.1; Ixodes scapularis mRNA export protein, putative, mRNA}"/"{PF00400:WD domain, G-beta repeat}"	0.46	0.42	0.03	0.2	0.02	0.05
i1_LQ_PP_c5028/f1p0/1532	{NA}/{NA}/{NA}/{NA}	6.1	20.88	11.21	12.27	18.39	28.57
i2_LQ_PP_c3874/f1p0/2297	{XP_019641137.1; PREDICTED: centromere protein V-like [Branchiostoma belcheri]}/{sp|Q9CXS4|CENPV_MOUSE; Centromere protein V OS=Mus musculus GN=Cenpv PE=1 SV=2}/"{KJ417151.1; Xenuroturris legitima isolate 240 gamma-glutamyl carboxylase (ggcx) gene, intron 9}"/"{PF04828:Glutathione-dependent formaldehyde-activating enzyme PF03604:DNA directed RNA polymerase, 7 kDa subunit}"	0.09	0.03	0.75	0.84	0.56	0.52
i3_HQ_PP_c11216/f2p0/3118	{XP_005106261.2; PREDICTED: probable sarcosine oxidase [Aplysia californica]}/{sp|P40873|MSOX_ARTST; Monomeric sarcosine oxidase OS=Arthrobacter sp. (strain TE1826) GN=soxA PE=1 SV=2}/{NA}/{PF01266:FAD dependent oxidoreductase}	1.48	3.16	0.17	0.4	8.98	0.12
i3_LQ_PP_c10201/f1p0/3325	{XP_019925560.1; PREDICTED: uncharacterized protein LOC109619605 isoform X1 [Crassostrea gigas]}/{NA}/{NA}/{NA}	0.66	1.18	0.96	0.76	1.65	2.46
i2_HQ_PP_c28074/f2p0/2264	{XP_012946738.1; PREDICTED: uncharacterized protein LOC101860474 [Aplysia californica]}/{sp|P10867|GGLO_RAT; L-gulonolactone oxidase OS=Rattus norvegicus GN=Gulo PE=1 SV=3}/{NA}/"{PF01565:FAD binding domain PF04030:D-arabinono-1,4-lactone oxidase }"	0.05	1.19	2.73	0.39	1.76	0.35
i3_HQ_PP_c6276/f3p0/3886	{NA}/{NA}/{NA}/"{PF02452:PemK-like, MazF-like toxin of type II toxin-antitoxin system}"	0	0	0	0	2.19	0
i3_LQ_PP_c23578/f1p0/3379	{XP_012942993.1; PREDICTED: probable G-protein coupled receptor CG31760 [Aplysia californica]}/{sp|Q9VKA4|Y1760_DROME; Probable G-protein coupled receptor CG31760 OS=Drosophila melanogaster GN=CG31760 PE=1 SV=3}/{NA}/{PF00003:7 transmembrane sweet-taste receptor of 3 GCPR PF00008:EGF-like domain}	0	0.08	0	0	0	0
i3_LQ_PP_c6054/f1p2/3310	{XP_009051002.1; hypothetical protein LOTGIDRAFT_114576, partial [Lottia gigantea]}/{sp|Q5PPN4|CAH8_RAT; Carbonic anhydrase-related protein OS=Rattus norvegicus GN=Ca8 PE=1 SV=3}/{NA}/{NA}	0	0.02	0.1	0.01	0	0.04
i0_LQ_PP_c6078/f1p0/997	{ANS72690.1; ATP synthase F0 subunit 6 (mitochondrion) [Neptunea arthritica]}/{sp|Q34946|ATP6_LUMTE; ATP synthase subunit a OS=Lumbricus terrestris GN=ATP6 PE=3 SV=1}/"{JF284697.1; Oncomelania hupensis hupensis isolate SCMS mitochondrion, complete genome}"/{NA}	1448.54	2817.12	903.59	941.45	1710.33	765.37
i3_LQ_PP_c45076/f1p0/3161	{XP_005109585.1; PREDICTED: 6-phosphogluconate dehydrogenase, decarboxylating-like [Aplysia californica]}/"{sp|Q9DCD0|6PGD_MOUSE; 6-phosphogluconate dehydrogenase, decarboxylating OS=Mus musculus GN=Pgd PE=1 SV=3}"/"{XM_004607064.2; PREDICTED: Sorex araneus phosphogluconate dehydrogenase (PGD), mRNA}"/"{PF03446:NAD binding domain of 6-phosphogluconate dehydrogenase PF03374:Phage antirepressor pro…	3.81	6.24	37.57	23.15	14.71	26.74
i3_LQ_PP_c23439/f1p0/3853	{XP_012946615.1; PREDICTED: uncharacterized protein LOC101861185 [Aplysia californica]}/{sp|P97770|THUM3_MOUSE; THUMP domain-containing protein 3 OS=Mus musculus GN=Thumpd3 PE=1 SV=1}/{NA}/{PF02926:THUMP domain}	0.06	0.02	0.13	0.1	0.17	0.22
i2_LQ_PP_c19453/f1p0/2800	{XP_013094405.1; PREDICTED: tropomyosin-2 isoform X13 [Biomphalaria glabrata]}/{sp|P43689|TPM2_BIOGL; Tropomyosin-2 OS=Biomphalaria glabrata PE=2 SV=1}/"{AF118826.1; Ilyanassa obsoleta tropomyosin mRNA, partial cds}"/"{PF10392:Golgi transport complex subunit 5 PF06009:Laminin Domain II PF04513:Baculovirus polyhedron envelope protein, PEP, C terminus PF07851:TMPIT-like protein PF02601:Exonuclease …	0.34	0.19	0.42	0	0.33	0.55
i1_LQ_PP_c21005/f1p0/1213	{XP_014773816.1; PREDICTED: anaphase-promoting complex subunit 11 [Octopus bimaculoides]}/{sp|Q9CPX9|APC11_MOUSE; Anaphase-promoting complex subunit 11 OS=Mus musculus GN=Anapc11 PE=3 SV=1}/"{XM_019735722.1; PREDICTED: Rhinolophus sinicus anaphase promoting complex subunit 11 (ANAPC11), transcript variant X4, mRNA}"/{PF13639:Ring finger domain PF12861:Anaphase-promoting complex subunit 11 RING-H2…	19.64	34.81	37.47	35.22	32.34	28.67
i5_HQ_PP_c489/f2p2/5207	{XP_012936319.1; PREDICTED: uncharacterized protein LOC101848192 [Aplysia californica]}/{NA}/{NA}/{NA}	0.01	0	1.13	0.35	0.04	1.22
i4_HQ_PP_c2053/f2p1/4843	{NA}/{NA}/{NA}/{NA}	0.03	0.05	1.82	1.01	5.23	5.73
i0_LQ_PP_c8152/f1p0/801	{NA}/{NA}/{NA}/{NA}	1.33	1.32	4.9	2.66	1.92	1.73
i1_LQ_PP_c12209/f1p0/1586	{YP_009166765.1; cytochrome c oxidase subunit I (mitochondrion) [Conus tribblei]}/{sp|Q34941|COX1_LUMTE; Cytochrome c oxidase subunit 1 OS=Lumbricus terrestris GN=COI PE=3 SV=1}/"{KX263258.1; Benthomangelia sp. JEU-2016 mitochondrion, partial genome}"/{NA}	754.19	117.27	39.03	86.52	38.56	68.88
i1_LQ_PP_c150179/f1p1/1378	{NA}/{NA}/"{AB453969.1; Phymorhynchus buccinoides mitochondrial gene for 16S rRNA, partial sequence}"/{NA}	0.97	1.18	0.62	0.79	0.36	0.16
i2_HQ_PP_c20670/f5p0/2745	{NA}/{NA}/{NA}/{NA}	0.88	0.94	1.51	1.53	6.51	3.12
i2_LQ_PP_c58984/f1p0/2600	{XP_015759403.1; PREDICTED: uncharacterized protein LOC107338686 [Acropora digitifera]}/{NA}/{NA}/{NA}	0.02	0	0	0.02	0.28	0.08
i1_LQ_PP_c93520/f1p11/1877	{GAV04869.1; hypothetical protein RvY_15080-2 [Ramazzottius varieornatus]}/{NA}/{NA}/{NA}	0	0	0.32	1.47	0.21	5.5
i2_HQ_PP_c323/f47p0/2479	{XP_013078621.1; PREDICTED: proteasome subunit alpha type-1-like [Biomphalaria glabrata]}/{sp|Q9R1P4|PSA1_MOUSE; Proteasome subunit alpha type-1 OS=Mus musculus GN=Psma1 PE=1 SV=1}/"{XM_014026830.1; PREDICTED: Austrofundulus limnaeus proteasome subunit alpha 1 (psma1), mRNA}"/{PF10584:Proteasome subunit A N-terminal signature PF00227:Proteasome subunit}	5.85	15.44	18.8	21.16	38.82	24.58
i4_LQ_PP_c10932/f1p0/4643	{XP_009064098.1; hypothetical protein LOTGIDRAFT_221410 [Lottia gigantea]}/{sp|Q0P5J8|STRP1_BOVIN; Striatin-interacting protein 1 OS=Bos taurus GN=STRIP1 PE=2 SV=1}/"{XM_016304095.1; PREDICTED: Ficedula albicollis striatin interacting protein 1 (STRIP1), mRNA}"/{NA}	0	0	0.02	0.08	0.02	0.2
i2_LQ_PP_c15850/f1p0/2057	{NA}/{NA}/{NA}/{NA}	0.43	0.03	0.05	0.04	0.06	0
i2_HQ_PP_c6400/f4p0/2421	{XP_012937952.1; PREDICTED: coiled-coil domain-containing protein 34-like isoform X1 [Aplysia californica]}/{NA}/{NA}/{NA}	0.51	1.75	0.51	0.79	1.24	1.69
i4_LQ_PP_c13218/f1p0/4174	{XP_005110083.1; PREDICTED: uncharacterized protein LOC101850851 isoform X2 [Aplysia californica]}/{NA}/{NA}/{PF02862:DDHD domain PF03522:Solute carrier family 12 PF02535:ZIP Zinc transporter PF01080:Presenilin PF02487:CLN3 protein}	0.41	1.47	0.49	2.45	6.19	1.84
i2_LQ_PP_c52696/f1p0/2079	{XP_009044514.1; hypothetical protein LOTGIDRAFT_211795 [Lottia gigantea]}/{sp|P81134|RENR_BOVIN; Renin receptor OS=Bos taurus GN=ATP6AP2 PE=1 SV=2}/"{XM_017267284.1; PREDICTED: Drosophila elegans renin receptor (LOC108143071), mRNA}"/"{PF07850:Renin receptor-like protein PF02865:STAT protein, protein interaction domain}"	0.25	0.33	2.29	1.45	0.62	1.68
i4_LQ_PP_c15461/f1p0/4036	{NA}/{NA}/{NA}/{NA}	0.5	0.45	1.17	0.44	1.45	3.07
i1_LQ_PP_c334676/f1p0/1022	{NA}/{NA}/{NA}/{PF15178:Mitochondrial import receptor subunit TOM5 homolog}	1.16	4.98	24.3	59.02	45.08	31.35
i3_LQ_PP_c28772/f1p0/3597	{NA}/{NA}/{NA}/{NA}	0.22	0	0.36	0.51	1.35	1.71
i2_LQ_PP_c58512/f1p0/2196	{NA}/{NA}/{NA}/{NA}	0.07	0.21	0.36	0.17	1.05	2.17
i3_LQ_PP_c25090/f1p0/3384	{XP_009043778.1; hypothetical protein LOTGIDRAFT_227892 [Lottia gigantea]}/{sp|P54319|PLAP_RAT; Phospholipase A-2-activating protein OS=Rattus norvegicus GN=Plaa PE=1 SV=3}/"{XM_005927705.2; PREDICTED: Haplochromis burtoni phospholipase A2-activating protein (plaa), mRNA}"/"{PF00400:WD domain, G-beta repeat}"	0	0	0	0	0	0
i1_LQ_PP_c28275/f1p0/1240	{XP_005095504.1; PREDICTED: septin-7-like isoform X4 [Aplysia californica]}/{sp|O55131|SEPT7_MOUSE; Septin-7 OS=Mus musculus GN=Sept7 PE=1 SV=1}/"{XM_005095450.2; PREDICTED: Aplysia californica septin-7-like (LOC101856959), transcript variant X8, mRNA}"/"{PF04111:Autophagy protein Apg6 PF00735:Septin PF01593:Flavin containing amine oxidoreductase PF05478:Prominin PF09787:Golgin subfamily A member…	0.05	0.18	1.99	0.8	1.25	0.81
i5_LQ_PP_c1729/f1p0/5356	{NA}/{NA}/{NA}/{NA}	0.16	0.15	0.14	0.12	0.42	0.29
i2_LQ_PP_c5962/f1p0/2935	{KXJ07943.1; Transposon TX1 uncharacterized 149 kDa protein [Exaiptasia pallida]}/{sp|P14381|YTX2_XENLA; Transposon TX1 uncharacterized 149 kDa protein OS=Xenopus laevis PE=4 SV=1}/{NA}/{NA}	0.02	0	0.32	0.4	0.1	0.79
i1_LQ_PP_c56858/f1p0/1340	{NA}/{NA}/"{AB453969.1; Phymorhynchus buccinoides mitochondrial gene for 16S rRNA, partial sequence}"/{PF12199:Extracellular fibrinogen binding protein C terminal}	0	0	0	0	0	0
i4_LQ_PP_c13358/f1p0/4726	{NA}/{NA}/"{KJ417151.1; Xenuroturris legitima isolate 240 gamma-glutamyl carboxylase (ggcx) gene, intron 9}"/{NA}	0.13	0	0.12	0.13	0.27	0.59
i2_LQ_PP_c20707/f1p0/2341	{NA}/{NA}/{NA}/{NA}	1.12	20.75	26.43	5.03	26.93	14.56
i2_LQ_PP_c11010/f1p0/2599	{XP_005098845.1; PREDICTED: uncharacterized protein LOC101859857 [Aplysia californica]}/{sp|P76536|YFEX_ECOLI; Probable deferrochelatase/peroxidase YfeX OS=Escherichia coli (strain K12) GN=yfeX PE=1 SV=2}/{NA}/{PF04261:Dyp-type peroxidase family }	1.26	0.25	0.25	0.26	1.59	0.31
i2_LQ_PP_c62956/f1p0/2509	{XP_002722559.1; PREDICTED: GTPase IMAP family member 7-like [Oryctolagus cuniculus]}/{sp|Q99JY3|GIMA4_MOUSE; GTPase IMAP family member 4 OS=Mus musculus GN=Gimap4 PE=1 SV=1}/{NA}/"{PF03193:Protein of unknown function, DUF258 PF05049:Interferon-inducible GTPase (IIGP) PF00735:Septin PF02421:Ferrous iron transport protein B PF00005:ABC transporter PF04548:AIG1 family PF01926:50S ribosome-binding G…	6.48	9.41	3.49	7.85	0.15	2.83
i2_LQ_PP_c25131/f1p0/2275	{XP_014254856.1; PREDICTED: baculoviral IAP repeat-containing protein 7-B-like isoform X2 [Cimex lectularius]}/{sp|Q24307|DIAP2_DROME; Death-associated inhibitor of apoptosis 2 OS=Drosophila melanogaster GN=Diap2 PE=1 SV=3}/{NA}/{PF14634:zinc-RING finger domain PF13639:Ring finger domain}	46.27	183.52	286.33	73.02	91.96	102.21
i5_LQ_PP_c2304/f1p0/5963	{XP_013066491.1; PREDICTED: 3-hydroxyisobutyrate dehydrogenase, mitochondrial-like [Biomphalaria glabrata]}/"{sp|P31937|3HIDH_HUMAN; 3-hydroxyisobutyrate dehydrogenase, mitochondrial OS=Homo sapiens GN=HIBADH PE=1 SV=2}"/"{XM_010202908.1; PREDICTED: Colius striatus 3-hydroxyisobutyrate dehydrogenase (HIBADH), partial mRNA}"/{PF14833:NAD-binding of NADP-dependent 3-hydroxyisobutyrate dehydrogenase…	0.24	0.27	0.7	1.21	0.7	3.59
i3_LQ_PP_c13960/f1p0/3977	{XP_009054007.1; hypothetical protein LOTGIDRAFT_160662 [Lottia gigantea]}/{sp|O95672|ECEL1_HUMAN; Endothelin-converting enzyme-like 1 OS=Homo sapiens GN=ECEL1 PE=1 SV=3}/{NA}/{PF05649:Peptidase family M13 PF01431:Peptidase family M13}	0.02	0.89	0.13	0.05	0	2.55
i1_HQ_PP_c508/f13p0/1801	{NA}/{NA}/{NA}/{NA}	10.26	20.32	17.99	30.35	293.91	35.11
i1_LQ_PP_c83454/f1p0/1365	{NA}/{NA}/"{AB453969.1; Phymorhynchus buccinoides mitochondrial gene for 16S rRNA, partial sequence}"/{NA}	0	0	0	0	0	0
i1_LQ_PP_c3450/f1p4/1421	{NA}/{NA}/{NA}/{NA}	7.8	18.96	9.09	2.38	10.72	15.48
i4_LQ_PP_c3666/f1p0/4659	{XP_005092835.1; PREDICTED: dnaJ homolog subfamily C member 13-like isoform X1 [Aplysia californica]}/{sp|O75165|DJC13_HUMAN; DnaJ homolog subfamily C member 13 OS=Homo sapiens GN=DNAJC13 PE=1 SV=5}/{NA}/{NA}	0.11	0.25	0.37	0.47	0.37	1.29
i2_LQ_PP_c24167/f1p0/2928	{XP_014772094.1; PREDICTED: normal mucosa of esophagus-specific gene 1 protein-like [Octopus bimaculoides]}/{NA}/{NA}/{NA}	2.48	3.13	3.31	4.3	1.77	2.84
i2_LQ_PP_c22413/f1p0/2267	{NA}/{NA}/{NA}/{NA}	0	0	0.78	0	0.35	2.02
i1_LQ_PP_c77201/f1p2/1359	{NA}/{NA}/"{AB453969.1; Phymorhynchus buccinoides mitochondrial gene for 16S rRNA, partial sequence}"/{NA}	3.86	9.91	3.59	6.8	3.18	2.4
i0_LQ_PP_c12111/f1p0/460	{NA}/{NA}/{NA}/{NA}	0.24	0.28	0	0.21	0.67	0
i2_LQ_PP_c4260/f1p0/2903	{XP_009046166.1; hypothetical protein LOTGIDRAFT_171720 [Lottia gigantea]}/{NA}/{NA}/"{PF17123:RING-like zinc finger PF13639:Ring finger domain PF14634:zinc-RING finger domain PF00097:Zinc finger, C3HC4 type (RING finger)}"	0.1	0.13	0.47	0.23	0.86	0.7
i4_HQ_PP_c2018/f2p0/4807	{XP_012945931.1; PREDICTED: 2-oxoglutarate dehydrogenase, mitochondrial-like [Aplysia californica]}/"{sp|Q60HE2|ODO1_MACFA; 2-oxoglutarate dehydrogenase, mitochondrial OS=Macaca fascicularis GN=OGDH PE=2 SV=1}"/"{XM_013090477.1; PREDICTED: Aplysia californica 2-oxoglutarate dehydrogenase, mitochondrial-like (LOC101854224), mRNA}"/{PF00676:Dehydrogenase E1 component}	1.77	1.72	0.79	0.74	1.17	1.05
i1_LQ_PP_c49196/f1p0/1199	{NA}/{NA}/{NA}/{NA}	0	0	0	0	0	0
i2_LQ_PP_c65076/f1p0/2417	{NA}/{NA}/{NA}/{NA}	1.32	0.46	0.48	0.5	0.42	1.34
i6_LQ_PP_c640/f1p0/6955	{XP_011413408.1; PREDICTED: reticulon-1-A isoform X5 [Crassostrea gigas]}/{sp|Q64548|RTN1_RAT; Reticulon-1 OS=Rattus norvegicus GN=Rtn1 PE=1 SV=1}/"{XM_012857863.1; PREDICTED: Fundulus heteroclitus reticulon 4 (rtn4), transcript variant X6, mRNA}"/{NA}	0.03	0	0.5	1.44	1.48	3.93
i1_HQ_PP_c156119/f5p2/1160	{NA}/{NA}/{NA}/{PF08107:Pleurocidin family}	87.64	332.95	1378.74	54.98	34.62	54.76
i3_LQ_PP_c23490/f1p0/3596	{NA}/{sp|C0HJP3|CO1A1_MYLDA; Collagen alpha-1(I) chain (Fragments) OS=Mylodon darwinii GN=COL1A1 PE=1 SV=1}/{NA}/{NA}	0.24	0.31	0.48	0.32	0.36	0.64
i2_LQ_PP_c39423/f1p0/2131	{NA}/{NA}/{NA}/{NA}	0.1	0	0.09	1.31	0	59.18
i2_LQ_PP_c42660/f1p0/2376	{NA}/{NA}/{NA}/{NA}	0	0	0.06	0.02	0	1.01
i8_LQ_PP_c90/f1p0/8966	{NP_001191656.1; neuron-specific staufen [Aplysia californica]}/{sp|Q3L1C9|STAUH_APLCA; Double-stranded RNA-binding protein Staufen homolog OS=Aplysia californica PE=1 SV=1}/{NA}/{NA}	0.07	0.19	0.31	0.2	0.09	0.45
i0_LQ_PP_c63496/f1p0/228	{NA}/{NA}/{NA}/{NA}	0	47.18	7.44	0	29.45	7.44
i6_LQ_PP_c550/f1p0/6341	{XP_005105887.2; PREDICTED: uroporphyrinogen decarboxylase-like [Aplysia californica]}/{sp|P06132|DCUP_HUMAN; Uroporphyrinogen decarboxylase OS=Homo sapiens GN=UROD PE=1 SV=2}/{NA}/{PF01208:Uroporphyrinogen decarboxylase (URO-D)}	0	0	1.5	1.31	2.26	2.43
i4_LQ_PP_c13781/f1p0/4882	{NA}/{NA}/{KF020654.1; Rapana venosa clone Rv20 microsatellite sequence}/{NA}	0.03	0	0.74	3.73	4.36	8.39
i1_LQ_PP_c45556/f1p1/1626	{NA}/{NA}/{NA}/{NA}	0.43	3.09	0.1	0.25	0.23	0.3
i1_HQ_PP_c260836/f2p0/1477	{XP_005096442.1; PREDICTED: UPF0661 TPR repeat-containing protein C16D10.01c-like [Aplysia californica]}/{sp|Q1MTN8|ACL4_SCHPO; Probable assembly chaperone of rpl4 OS=Schizosaccharomyces pombe (strain 972 / ATCC 24843) GN=SPBC16D10.01c PE=3 SV=2}/{NA}/{PF00515:Tetratricopeptide repeat PF13371:Tetratricopeptide repeat PF13174:Tetratricopeptide repeat PF13181:Tetratricopeptide repeat PF13414:TPR re…	15.68	19.9	21.54	28.58	19.74	17.91
i3_LQ_PP_c41230/f1p1/3205	{ADK13094.1; arylsulfatase [Dicathais orbita]}/{sp|Q5FYB1|ARSI_HUMAN; Arylsulfatase I OS=Homo sapiens GN=ARSI PE=1 SV=1}/{NA}/{PF00884:Sulfatase PF01663:Type I phosphodiesterase / nucleotide pyrophosphatase}	0.14	27.35	36.78	1.63	0.07	0.42
i4_LQ_PP_c5926/f1p1/4455	{NP_001191425.1; gelsolin [Aplysia californica]}/{sp|Q7JQD3|GELS1_LUMTE; Gelsolin-like protein 1 OS=Lumbricus terrestris GN=AM PE=1 SV=1}/"{XM_015506315.1; PREDICTED: Marmota marmota marmota capping actin protein, gelsolin like (Capg), transcript variant X3, mRNA}"/{NA}	0.05	0	0.03	0.01	0.06	0.03
i3_LQ_PP_c39537/f1p0/3939	{NA}/{NA}/{NA}/{NA}	1.47	2.26	3.41	1.15	7.1	6.15
i2_LQ_PP_c38869/f1p0/2774	{XP_013411821.1; PREDICTED: uncharacterized protein LOC106174705 [Lingula anatina]}/{NA}/{NA}/{NA}	1.43	1.98	1.1	0.82	2.7	5.66
i3_LQ_PP_c28522/f1p0/3070	{XP_013087846.1; PREDICTED: putative ammonium transporter 1, partial [Biomphalaria glabrata]}/{sp|P54145|AMT1_CAEEL; Putative ammonium transporter 1 OS=Caenorhabditis elegans GN=amt-1 PE=3 SV=1}/{NA}/{PF00909:Ammonium Transporter Family}	0	0	0.31	0.09	0	3.59
i2_LQ_PP_c65300/f1p0/2571	{XP_011454155.1; PREDICTED: lissencephaly-1 homolog [Crassostrea gigas]}/{sp|Q17N69|LIS1_AEDAE; Lissencephaly-1 homolog OS=Aedes aegypti GN=AAEL000770 PE=3 SV=2}/{NA}/{NA}	0.01	0.12	1.34	0.23	0.25	0.45
i4_LQ_PP_c5729/f1p0/4254	{NA}/{NA}/{NA}/{NA}	1.71	1.19	1.09	1.09	1.43	1.39
i0_LQ_PP_c14567/f1p0/912	{XP_005096102.1; PREDICTED: phosphatidylinositol 3,4,5-trisphosphate 5-phosphatase 1-like isoform X2 [Aplysia californica]}/{NA}/{NA}/{NA}	0	0	0	0.25	0	0.09
i1_LQ_PP_c93589/f1p2/1518	{XP_005095919.1; PREDICTED: protein PET100 homolog, mitochondrial-like [Aplysia californica]}/{NA}/{NA}/{PF09803:Uncharacterized conserved protein (DUF2346)}	0.07	0.26	4.58	15.11	5.12	6.76
i3_LQ_PP_c11923/f1p0/3337	{NA}/{NA}/{NA}/{NA}	0	0.28	0.08	0.02	0.05	0.3
i2_LQ_PP_c42487/f1p0/2802	{AKB08731.1; serpin B-like protein 3 [Haliotis discus discus]}/{sp|E2RVI8|OVAL_DRONO; Ovalbumin OS=Dromaius novaehollandiae GN=SERPINB14 PE=1 SV=1}/{NA}/{NA}	0.41	2.54	4.36	2.08	3.05	2.74
i0_LQ_PP_c28358/f1p0/820	{NA}/{NA}/"{LN590804.1; Cyprinus carpio genome assembly common carp genome ,scaffold 000000334}"/{PF03612:Sorbitol phosphotransferase enzyme II N-terminus PF08597:Translation initiation factor eIF3 subunit PF13718:GNAT acetyltransferase 2 PF06459:Ryanodine Receptor TM 4-6 PF03839:Translocation protein Sec62 PF03137:Organic Anion Transporter Polypeptide (OATP) family PF05132:RNA polymerase III RPC…	9.22	11.9	10.57	8.6	30.03	37.48
i5_LQ_PP_c1533/f1p0/5161	{NA}/{NA}/{NA}/{NA}	2.33	1.39	2.81	4.69	3.76	7.25
i2_LQ_PP_c27261/f1p0/2956	{NA}/{NA}/{NA}/{NA}	0	0	0	0	0	0
i1_HQ_PP_c35738/f2p1/1896	{NA}/{NA}/{NA}/{NA}	57.82	74.48	42.64	23.12	44.63	68.74
i2_HQ_PP_c73737/f8p0/2157	{NA}/{NA}/{NA}/{NA}	52.33	317.6	1249.46	58.9	80.36	78.94
i1_LQ_PP_c22168/f1p6/1242	{NA}/{NA}/{NA}/{NA}	0.26	0	0	0	0.28	0.06
i1_LQ_PP_c78888/f1p6/1570	{KXJ19244.1; Glucosidase 2 subunit beta [Exaiptasia pallida]}/{sp|Q9NBX4|RTXE_DROME; Probable RNA-directed DNA polymerase from transposon X-element OS=Drosophila melanogaster GN=X-element\ORF2 PE=3 SV=1}/{NA}/{NA}	1.19	2.21	5.93	0.9	2.79	2.7
i2_LQ_PP_c66453/f1p0/2952	{XP_019205870.1; PREDICTED: LOW QUALITY PROTEIN: RNA-directed DNA polymerase from mobile element jockey-like [Oreochromis niloticus]}/{sp|Q95SX7|RTBS_DROME; Probable RNA-directed DNA polymerase from transposon BS OS=Drosophila melanogaster GN=RTase PE=2 SV=1}/{NA}/{NA}	0.82	0.38	0.55	0.71	0.95	1.03
i2_LQ_PP_c13992/f1p6/2469	{XP_013419264.1; PREDICTED: probable ATP-dependent RNA helicase DDX56 isoform X2 [Lingula anatina]}/{sp|Q3SZ40|DDX56_BOVIN; Probable ATP-dependent RNA helicase DDX56 OS=Bos taurus GN=DDX56 PE=2 SV=1}/"{XM_006625514.2; PREDICTED: Lepisosteus oculatus DEAD (Asp-Glu-Ala-Asp) box helicase 56 (ddx56), mRNA}"/"{PF00270:DEAD/DEAH box helicase PF04851:Type III restriction enzyme, res subunit}"	0.6	1.16	2.41	2.85	4.6	2.64
i3_LQ_PP_c9724/f1p0/3401	{XP_013095652.1; PREDICTED: keratin-associated protein 4-7-like [Biomphalaria glabrata]}/{NA}/{NA}/{NA}	2.47	0.34	0.35	1.12	1.94	5.07
i0_LQ_PP_c12013/f1p0/822	{NA}/{NA}/{NA}/{NA}	0.25	0.22	0.84	0.27	6.01	0.66
i4_LQ_PP_c5542/f1p2/4526	{NA}/{NA}/{NA}/{NA}	0	0.07	0.02	0.02	0	0
i2_LQ_PP_c42672/f1p0/2777	{XP_013388859.1; PREDICTED: COMM domain-containing protein 5-like [Lingula anatina]}/{sp|Q9ERR2|COMD5_RAT; COMM domain-containing protein 5 OS=Rattus norvegicus GN=Commd5 PE=2 SV=1}/{NA}/{NA}	0	0	1.31	1.44	2.52	2.73
i1_LQ_PP_c147241/f1p5/1852	{APH08614.1; cytochrome b (mitochondrion) [Conus venulatus]}/{sp|Q508K4|CYB_CHAAB; Cytochrome b OS=Chaetodipus arenarius GN=MT-CYB PE=3 SV=1}/"{KX263250.1; Conus venulatus mitochondrion, partial genome}"/{NA}	1.09	1.36	1.18	1.27	1.6	1.34
i3_HQ_PP_c4659/f2p0/3751	{EYC07344.1; hypothetical protein Y032_0071g607 [Ancylostoma ceylanicum]}/{NA}/{NA}/{NA}	0.16	0.1	0.41	0.23	0.64	0.55
i1_LQ_PP_c13726/f1p0/1644	{XP_012942590.1; PREDICTED: thioredoxin-like protein 4A [Aplysia californica]}/{sp|P83876|TXN4A_HUMAN; Thioredoxin-like protein 4A OS=Homo sapiens GN=TXNL4A PE=1 SV=1}/"{XM_002434503.1; Ixodes scapularis component of the U4/U6.U5 snRNP/mitosis protein DIM1, putative, mRNA}"/{PF02966:Mitosis protein DIM1 PF00085:Thioredoxin}	0.31	0.81	6.54	8.42	8.63	9.46
i0_LQ_PP_c12942/f1p1/872	{NA}/{NA}/{NA}/{NA}	0.69	1.9	1.04	0.8	0.69	2.61
i3_LQ_PP_c23150/f1p0/3074	{XP_011415147.2; PREDICTED: cleavage and polyadenylation specificity factor subunit 2-like [Crassostrea gigas]}/{sp|O35218|CPSF2_MOUSE; Cleavage and polyadenylation specificity factor subunit 2 OS=Mus musculus GN=Cpsf2 PE=1 SV=1}/"{XM_012879322.1; PREDICTED: Fundulus heteroclitus cleavage and polyadenylation specific factor 2, 100kDa (cpsf2), mRNA}"/{NA}	0	0	0	0	0.14	0
i2_HQ_PP_c2152/f5p0/2877	{XP_011455016.1; PREDICTED: putative serine protease K12H4.7 [Crassostrea gigas]}/{sp|P34528|YM67_CAEEL; Putative serine protease K12H4.7 OS=Caenorhabditis elegans GN=K12H4.7 PE=3 SV=2}/{NA}/{PF05577:Serine carboxypeptidase S28}	0	0	1.61	0.84	3.12	1.5
i4_LQ_PP_c4987/f1p20/4369	{NA}/{NA}/{NA}/{NA}	0	0	0.09	0.1	0	0.56
i4_HQ_PP_c754/f9p61/4221	{EKC18664.1; V-type proton ATPase subunit E [Crassostrea gigas]}/{sp|P54611|VATE_DROME; V-type proton ATPase subunit E OS=Drosophila melanogaster GN=Vha26 PE=2 SV=1}/"{NM_001305532.1; Plutella xylostella V-type proton ATPase subunit E (LOC105389010), mRNA}"/{PF03938:Outer membrane protein (OmpH-like) PF01991:ATP synthase (E/31 kDa) subunit}	0.75	2.49	16.61	8.08	24.73	16.49
i3_LQ_PP_c21819/f1p0/3136	{KXJ07943.1; Transposon TX1 uncharacterized 149 kDa protein [Exaiptasia pallida]}/{sp|P08548|LIN1_NYCCO; LINE-1 reverse transcriptase homolog OS=Nycticebus coucang PE=3 SV=1}/{NA}/{NA}	0	0	1.56	0.06	0.02	0.16
i2_HQ_PP_c8463/f2p0/2639	{XP_005094970.1; PREDICTED: UDP-N-acetylglucosamine transporter-like [Aplysia californica]}/{sp|Q9R0M8|S35A2_MOUSE; UDP-galactose translocator OS=Mus musculus GN=Slc35a2 PE=1 SV=1}/"{XM_008293056.1; PREDICTED: Stegastes partitus solute carrier family 35 (UDP-galactose transporter), member A2 (slc35a2), transcript variant X2, mRNA}"/{PF04142:Nucleotide-sugar transporter PF00892:EamA-like transport…	0.04	0.16	0.15	0.05	0.22	0.37
i5_HQ_PP_c202/f7p0/5536	{XP_009055926.1; hypothetical protein LOTGIDRAFT_161773 [Lottia gigantea]}/{sp|P17276|PH4H_DROME; Protein henna OS=Drosophila melanogaster GN=Hn PE=2 SV=3}/"{XM_002589805.1; Branchiostoma floridae hypothetical protein, mRNA}"/{PF01842:ACT domain PF00351:Biopterin-dependent aromatic amino acid hydroxylase}	4.95	0	0.15	34.33	2.25	2.53
i4_LQ_PP_c5255/f1p0/4544	{XP_011438596.1; PREDICTED: tripartite motif-containing protein 45 [Crassostrea gigas]}/{sp|Q5BIM1|TRI45_BOVIN; Tripartite motif-containing protein 45 OS=Bos taurus GN=TRIM45 PE=2 SV=1}/{NA}/{PF00643:B-box zinc finger PF13639:Ring finger domain PF14634:zinc-RING finger domain}	1.43	2.57	3.54	1.81	6.4	4.33
i3_LQ_PP_c13654/f1p0/3265	{NA}/{NA}/{NA}/{NA}	0.1	0	0.14	0.48	3.6	0.14
i1_LQ_PP_c261701/f1p4/1360	{NA}/{NA}/"{AB453969.1; Phymorhynchus buccinoides mitochondrial gene for 16S rRNA, partial sequence}"/{NA}	0	0	0	0	0	0
i3_HQ_PP_c50172/f2p0/3215	{NA}/{NA}/{NA}/{NA}	24.5	0.48	0.13	2.14	0.09	0.13
i3_LQ_PP_c7583/f1p0/3651	{ABS19961.1; selenoprotein W2 [Artemia franciscana]}/{sp|Q9BRT3|MIEN1_HUMAN; Migration and invasion enhancer 1 OS=Homo sapiens GN=MIEN1 PE=1 SV=1}/{NA}/{NA}	0.56	0.06	0.86	2.01	0.93	1.92
i3_LQ_PP_c30546/f1p0/3026	{NA}/{NA}/{NA}/{PF06112:Gammaherpesvirus capsid protein}	0.69	2.13	1.23	0.79	1.49	2.16
i2_LQ_PP_c22626/f1p0/2312	{NA}/{NA}/{NA}/{NA}	1	1.34	0.45	0.4	1.53	1.73
i3_LQ_PP_c7392/f1p0/3220	{NA}/{NA}/{NA}/{NA}	0.15	0.25	1.62	2.18	3.14	3.68
i3_LQ_PP_c22159/f1p0/3434	{NA}/{NA}/{NA}/{NA}	8.07	0.17	2.04	7.14	0.52	5.41
i3_LQ_PP_c4595/f1p0/3367	{NA}/{NA}/{NA}/{NA}	1.54	4.81	0.25	0.27	0.4	0.66
i0_LQ_PP_c30294/f1p0/930	{NA}/{NA}/{NA}/{NA}	0	0	0	0	0	0
i4_LQ_PP_c20420/f1p0/4012	{XP_009066671.1; hypothetical protein LOTGIDRAFT_184684 [Lottia gigantea]}/{sp|Q96QP1|ALPK1_HUMAN; Alpha-protein kinase 1 OS=Homo sapiens GN=ALPK1 PE=2 SV=3}/{NA}/{PF02816:Alpha-kinase family}	0.3	0.3	0.97	0.45	0.95	0.9
i4_HQ_PP_c16175/f3p0/4081	{XP_005089030.1; PREDICTED: coenzyme Q-binding protein COQ10 homolog B, mitochondrial-like [Aplysia californica]}/"{sp|Q5RD79|CQ10B_PONAB; Coenzyme Q-binding protein COQ10 homolog B, mitochondrial OS=Pongo abelii GN=COQ10B PE=2 SV=1}"/{NA}/{NA}	3.51	0.35	0	0	0	0
i0_LQ_PP_c25577/f1p0/470	{NP_001191415.1; calcium-dependent protein kinase C [Aplysia californica]}/{sp|Q16974|KPC1_APLCA; Calcium-dependent protein kinase C OS=Aplysia californica GN=PRKC1 PE=1 SV=2}/"{XM_012529711.1; PREDICTED: Dasypus novemcinctus protein kinase C, gamma (PRKCG), transcript variant X2, mRNA}"/{NA}	0	0	0	0	0	0.29
i5_LQ_PP_c1396/f1p0/5062	{XP_011435040.1; PREDICTED: stromal membrane-associated protein 2 isoform X3 [Crassostrea gigas]}/{sp|Q91VZ6|SMAP1_MOUSE; Stromal membrane-associated protein 1 OS=Mus musculus GN=Smap1 PE=1 SV=1}/"{XM_011567820.1; PREDICTED: Plutella xylostella stromal membrane-associated protein 1 (LOC105395849), transcript variant X2, mRNA}"/{PF01412:Putative GTPase activating protein for Arf}	0.04	0	0.03	0.07	0.01	0.14
i0_LQ_PP_c27035/f1p0/536	{NA}/{NA}/{NA}/{PF14138:Cytochrome c oxidase assembly protein COX16}	0.35	0.21	0	0	0	0
i3_HQ_PP_c35639/f2p0/3665	{NA}/{NA}/{NA}/{NA}	1.64	2.8	3.17	1.15	6.9	9.96
i0_LQ_PP_c46761/f3p19/628	{NA}/{NA}/{NA}/{NA}	0	0	0	0	0	0
i1_LQ_PP_c122237/f1p1/1579	{NA}/{NA}/{NA}/{NA}	0.03	0	0.06	0	0	2.45
i3_LQ_PP_c19179/f1p0/3796	{AAI61135.1; Unknown (protein for IMAGE:7797355), partial [Xenopus tropicalis]}/{NA}/{NA}/{NA}	0.54	0.71	0	0.03	0.02	0
i4_LQ_PP_c15109/f1p0/4046	{XP_005103389.1; PREDICTED: sorting nexin-2-like isoform X1 [Aplysia californica]}/{sp|O60749|SNX2_HUMAN; Sorting nexin-2 OS=Homo sapiens GN=SNX2 PE=1 SV=2}/{NA}/{PF02465:Flagellar hook-associated protein 2 N-terminus PF00787:PX domain PF16331:TolA binding protein trimerisation PF01025:GrpE}	0.8	1.97	12.62	9.11	17.35	14.43
i2_LQ_PP_c3322/f1p0/3054	{NA}/{NA}/{NA}/{NA}	0.24	0.06	0.33	0.19	0.37	0.62
i3_LQ_PP_c41403/f1p0/3400	{XP_019641869.1; PREDICTED: MAM and LDL-receptor class A domain-containing protein 2-like [Branchiostoma belcheri]}/{sp|Q9TU53|CUBN_CANLF; Cubilin OS=Canis lupus familiaris GN=CUBN PE=1 SV=1}/{NA}/{NA}	0	0	0	0	0	0
i3_LQ_PP_c39905/f1p0/3262	{ACD13785.1; glutathione S-transferase mu [Reishia clavigera]}/{sp|P21266|GSTM3_HUMAN; Glutathione S-transferase Mu 3 OS=Homo sapiens GN=GSTM3 PE=1 SV=3}/{NA}/{PF16855:Small outer capsid protein}	0	0	0.19	0.03	0	0.02
i3_LQ_PP_c39188/f1p0/3146	{NA}/{NA}/{NA}/{NA}	0.08	0	0.03	0.13	0.21	0.26
i0_LQ_PP_c11693/f1p0/450	{NA}/{NA}/{NA}/{NA}	27.93	7.44	0	0.44	1.06	0.32
i1_LQ_PP_c184696/f2p0/1290	{NA}/{NA}/"{AB453969.1; Phymorhynchus buccinoides mitochondrial gene for 16S rRNA, partial sequence}"/{NA}	0	0.11	0	0	0	0
i2_LQ_PP_c48636/f1p25/2641	{NA}/{NA}/{NA}/{NA}	2.21	5.01	3.55	2.21	3.89	4.47
i3_LQ_PP_c19874/f1p0/3233	{NA}/{NA}/{NA}/{NA}	0	0.05	0	0	0.04	0
i0_LQ_PP_c14059/f1p0/530	{NA}/{NA}/{NA}/{NA}	0.71	1.91	3.32	1.86	4.48	3.63
i3_HQ_PP_c2925/f2p0/3571	{XP_012944395.1; PREDICTED: PDZ and LIM domain protein 3-like isoform X2 [Aplysia californica]}/{sp|O70400|PDLI1_MOUSE; PDZ and LIM domain protein 1 OS=Mus musculus GN=Pdlim1 PE=1 SV=4}/{NA}/{PF00412:LIM domain PF13180:PDZ domain PF00595:PDZ domain (Also known as DHR or GLGF)}	0.42	0.76	3.18	2.07	1.23	2.38
i0_LQ_PP_c15361/f1p0/628	{NA}/{NA}/{NA}/{NA}	0	0	0	0	0	0
i1_LQ_PP_c336916/f1p1/1019	{NA}/{NA}/{NA}/{NA}	1.2	3.06	2.76	3.38	2.51	3.76
i3_HQ_PP_c35871/f2p0/3425	{XP_011444170.1; PREDICTED: uncharacterized protein LOC105340033 [Crassostrea gigas]}/{NA}/{KF020654.1; Rapana venosa clone Rv20 microsatellite sequence}/{PF01612:3'-5' exonuclease}	1.99	3.36	0.08	1.33	0.52	0.93
i6_LQ_PP_c720/f1p0/6190	{XP_015832690.1; PREDICTED: vegetative cell wall protein gp1-like [Nothobranchius furzeri]}/{NA}/{NA}/{PF01299:Lysosome-associated membrane glycoprotein (Lamp)}	0	0	0.09	0.04	0.06	0.01
i2_LQ_PP_c23608/f1p0/2153	{NA}/{NA}/{NA}/{NA}	0.07	0.25	0.33	0.37	0.25	0.48
i4_HQ_PP_c19160/f2p0/4128	{XP_007236034.1; PREDICTED: GTPase IMAP family member 4-like [Astyanax mexicanus]}/{sp|Q9C8U6|IAN3_ARATH; Immune-associated nucleotide-binding protein 3 OS=Arabidopsis thaliana GN=IAN3 PE=3 SV=1}/{NA}/"{PF04548:AIG1 family PF00735:Septin PF02421:Ferrous iron transport protein B PF00005:ABC transporter PF01926:50S ribosome-binding GTPase PF00910:RNA helicase PF05049:Interferon-inducible GTPase (II…	0.91	2.18	1.63	3.97	0.3	4.47
i1_LQ_PP_c28103/f3p5/1984	{XP_012938769.1; PREDICTED: hemagglutinin/amebocyte aggregation factor-like [Aplysia californica]}/{sp|A8QZJ5|MCTX1_MILDI; Millepora cytotoxin-1 OS=Millepora dichotoma PE=1 SV=1}/{NA}/{NA}	181.73	2.68	12.75	261.74	0.08	49.2
i2_HQ_PP_c1337/f8p0/2719	{XP_009900715.1; PREDICTED: syntaxin-8 [Picoides pubescens]}/{NA}/{NA}/{NA}	1.45	9.61	0.13	0.03	0	0
i4_LQ_PP_c2817/f1p0/4607	{NA}/{NA}/{NA}/{NA}	1.47	2.9	2.49	1.53	3.69	3.46
i6_LQ_PP_c923/f1p0/6429	{XP_012945308.1; PREDICTED: E3 ubiquitin-protein ligase TRIP12-like [Aplysia californica]}/{sp|B4F6W9|TRIPC_XENTR; E3 ubiquitin-protein ligase TRIP12 OS=Xenopus tropicalis GN=trip12 PE=2 SV=1}/"{XM_012830482.1; PREDICTED: Clupea harengus thyroid hormone receptor interactor 12 (trip12), transcript variant X10, mRNA}"/{PF08996:DNA Polymerase alpha zinc finger PF00632:HECT-domain (ubiquitin-transfer…	0.56	0.34	1.47	2	2.55	2.14
i0_LQ_PP_c6807/f1p0/410	{NA}/{NA}/{NA}/{NA}	0.33	0.37	0.8	0	0	0
i2_LQ_PP_c28630/f1p0/2907	{NA}/{NA}/{NA}/{NA}	1.04	1.39	1.11	3.4	9.31	10.17
i4_LQ_PP_c14611/f1p86/4015	{KXJ26086.1; putative RNA-directed DNA polymerase from transposon BS [Exaiptasia pallida]}/{sp|Q95SX7|RTBS_DROME; Probable RNA-directed DNA polymerase from transposon BS OS=Drosophila melanogaster GN=RTase PE=2 SV=1}/{NA}/{NA}	1.04	2.77	1.26	0.64	3.17	2.6
i4_LQ_PP_c20357/f1p0/4034	{NA}/{NA}/{NA}/{NA}	0.18	0.06	0.97	0.4	0.25	14.42
i5_LQ_PP_c1120/f1p0/5173	{OCT63553.1; hypothetical protein XELAEV_18044649mg [Xenopus laevis]}/{NA}/{NA}/{NA}	0.38	0.5	0.54	0.52	0.89	1.95
i2_LQ_PP_c59203/f1p0/2775	{XP_009057363.1; hypothetical protein LOTGIDRAFT_233316 [Lottia gigantea]}/{sp|Q1LZ79|GEMI8_BOVIN; Gem-associated protein 8 OS=Bos taurus GN=GEMIN8 PE=2 SV=1}/"{XM_002416030.1; Ixodes scapularis conserved hypothetical protein, mRNA}"/{NA}	0	0	0.26	0.08	0.11	0.15
i5_LQ_PP_c4457/f1p3/5214	{NA}/{NA}/{NA}/{NA}	1.75	5.52	3.33	2.03	1.26	5.29
i3_LQ_PP_c38967/f1p2/3638	{NA}/{NA}/{NA}/{NA}	0.1	0.38	2.5	1.8	2.12	7.8
i4_HQ_PP_c1384/f4p0/4686	{XP_009048526.1; hypothetical protein LOTGIDRAFT_238502 [Lottia gigantea]}/"{sp|B0XK69|SDHF2_CULQU; Succinate dehydrogenase assembly factor 2, mitochondrial OS=Culex quinquefasciatus GN=CPIJ019830 PE=3 SV=1}"/{NA}/{NA}	4.41	4.36	3.72	4	2.86	3.67
i3_LQ_PP_c37697/f1p0/3976	{NA}/{NA}/{NA}/{NA}	0.51	3.22	3.62	9.79	29.05	19.59
i5_LQ_PP_c2490/f1p0/5954	{XP_013068797.1; PREDICTED: fibulin-1-like [Biomphalaria glabrata]}/{sp|O77469|FBLN1_CAEEL; Fibulin-1 OS=Caenorhabditis elegans GN=fbl-1 PE=1 SV=3}/"{XM_013085521.1; PREDICTED: Aplysia californica fibulin-1-like (LOC101853570), mRNA}"/{PF06247:Pvs28 EGF domain PF00008:EGF-like domain PF07645:Calcium-binding EGF domain}	5.07	67.26	52.38	9.98	15.9	11.24
i3_LQ_PP_c27945/f1p0/3220	{XP_009058071.1; hypothetical protein LOTGIDRAFT_209701 [Lottia gigantea]}/{sp|E0ZS47|UREG_ORYSI; Urease accessory protein G OS=Oryza sativa subsp. indica GN=UREG PE=2 SV=1}/"{BK007475.1; TPA_inf: Amblyomma variegatum hypothetical conserved protein 750 mRNA, partial cds}"/{PF01121:Dephospho-CoA kinase PF01926:50S ribosome-binding GTPase}	8.02	0	0	9.01	0.14	0.54
i1_LQ_PP_c55283/f1p3/1364	{NA}/{NA}/"{AB453969.1; Phymorhynchus buccinoides mitochondrial gene for 16S rRNA, partial sequence}"/{NA}	0.04	0	0.11	0	0	0
i3_HQ_PP_c2653/f2p0/3455	{XP_005100134.1; PREDICTED: Down syndrome critical region protein 3 homolog [Aplysia californica]}/{sp|O35075|DSCR3_MOUSE; Down syndrome critical region protein 3 homolog OS=Mus musculus GN=Dscr3 PE=1 SV=1}/"{XM_019789121.1; PREDICTED: Branchiostoma belcheri Down syndrome critical region protein 3-like (LOC109485474), mRNA}"/{NA}	0	0	1.44	0.9	0.36	1.67
i1_LQ_PP_c50423/f1p3/1206	{NA}/{NA}/{NA}/{NA}	0.57	1.11	1.04	0.03	1.9	0.43
i5_LQ_PP_c5614/f1p0/5015	{XP_001641822.1; predicted protein [Nematostella vectensis]}/{NA}/{NA}/{PF02793:Hormone receptor domain PF04153:NOT2 / NOT3 / NOT5 family}	0.06	0.18	0.58	2.58	0.29	8.09
i1_HQ_PP_c39101/f2p12/1858	{NA}/{NA}/{NA}/{NA}	3.18	3.41	7.49	3.76	9.11	13.54
i2_LQ_PP_c64253/f1p0/2577	{NA}/{NA}/{NA}/{NA}	1.48	1.78	8.79	6.29	7.06	14.01
i3_LQ_PP_c13313/f1p0/3172	{XP_013082410.1; PREDICTED: ATP-dependent RNA helicase DDX55-like [Biomphalaria glabrata]}/{sp|Q6ZPL9|DDX55_MOUSE; ATP-dependent RNA helicase DDX55 OS=Mus musculus GN=Ddx55 PE=1 SV=2}/{NA}/"{PF00270:DEAD/DEAH box helicase PF04851:Type III restriction enzyme, res subunit PF13307:Helicase C-terminal domain}"	0.83	1.97	2.07	1.58	1.64	1.38
i2_LQ_PP_c66411/f1p0/2361	{NA}/{NA}/{NA}/{NA}	0	0.03	0.26	0.67	0	2.51
i2_LQ_PP_c43234/f1p0/2150	{XP_006815999.1; PREDICTED: endochitinase 2-like [Saccoglossus kowalevskii]}/{sp|Q96JE9|MAP6_HUMAN; Microtubule-associated protein 6 OS=Homo sapiens GN=MAP6 PE=1 SV=2}/{NA}/{NA}	0.05	0.09	0	0	7.06	0.03
i0_LQ_PP_c30135/f1p0/536	{NA}/{NA}/"{LN598172.1; Cyprinus carpio genome assembly common carp genome ,scaffold 000005826}"/{NA}	0	0	0	0	0	0
i4_LQ_PP_c8698/f1p69/4358	{XP_013094639.1; PREDICTED: sepiapterin reductase-like [Biomphalaria glabrata]}/{sp|Q8R536|SPRE_MERUN; Sepiapterin reductase OS=Meriones unguiculatus GN=SPR PE=2 SV=1}/{NA}/{PF00286:Viral coat protein PF15070:Putative golgin subfamily A member 2-like protein 5}	1.25	0.68	0.45	1.78	0.71	1.12
i2_LQ_PP_c58691/f1p0/2231	{NA}/{NA}/{NA}/{NA}	0.02	0.64	0.32	0.08	0.55	1.54
i7_LQ_PP_c234/f1p0/6979	{XP_018023728.1; PREDICTED: endochitinase 2-like [Hyalella azteca]}/{sp|Q2T9N0|FSCB_BOVIN; Fibrous sheath CABYR-binding protein OS=Bos taurus GN=FSCB PE=2 SV=1}/{NA}/"{PF16740:Spindle and kinetochore-associated protein 2 PF01442:Apolipoprotein A1/A4/E domain PF05478:Prominin PF07464:Apolipophorin-III precursor (apoLp-III) PF04513:Baculovirus polyhedron envelope protein, PEP, C terminus PF01873:Do…	0.26	0.37	0.71	0.41	0.72	1.23
i3_LQ_PP_c37640/f1p0/3761	{NA}/{NA}/{NA}/{NA}	0.63	0	0	1.07	0.05	0.22
i1_LQ_PP_c150611/f1p0/1259	{NA}/{NA}/"{AB453969.1; Phymorhynchus buccinoides mitochondrial gene for 16S rRNA, partial sequence}"/{NA}	0	0	0	0	0	0
i4_HQ_PP_c14273/f4p0/4056	{XP_009050029.1; hypothetical protein LOTGIDRAFT_203670 [Lottia gigantea]}/{sp|P53634|CATC_HUMAN; Dipeptidyl peptidase 1 OS=Homo sapiens GN=CTSC PE=1 SV=2}/{NA}/{PF03051:Peptidase C1-like family PF08127:Peptidase family C1 propeptide PF00112:Papain family cysteine protease}	1.56	2.4	1.07	0.57	4.54	4.02
i4_LQ_PP_c13668/f1p0/4764	{XP_001640018.1; predicted protein [Nematostella vectensis]}/{NA}/{NA}/{NA}	0.14	0.07	0.32	0.36	0.43	1.02
i3_HQ_PP_c8684/f2p0/3809	{XP_001627638.1; predicted protein [Nematostella vectensis]}/{NA}/{NA}/{NA}	0.18	0.41	0	0.14	0.23	0.09
i3_LQ_PP_c10123/f1p0/3133	{XP_005099245.1; PREDICTED: ribonuclease UK114-like isoform X1 [Aplysia californica]}/{sp|P52759|UK114_RAT; Ribonuclease UK114 OS=Rattus norvegicus GN=Hrsp12 PE=1 SV=3}/{NA}/{NA}	9.31	0.65	0.14	0	0	0.16
i2_HQ_PP_c9357/f3p0/2440	{ELU18684.1; hypothetical protein CAPTEDRAFT_131055 [Capitella teleta]}/{NA}/{NA}/"{PF03348:Serine incorporator (Serinc) PF03972:MmgE/PrpD family PF11705:DNA-directed RNA polymerase III subunit Rpc31 PF03896:Translocon-associated protein (TRAP), alpha subunit}"	0.78	1.07	2.9	2.46	4.6	3.51
i4_LQ_PP_c4716/f1p0/4612	{ELT87572.1; hypothetical protein CAPTEDRAFT_183227 [Capitella teleta]}/{sp|Q9ES30|C1QT3_MOUSE; Complement C1q tumor necrosis factor-related protein 3 OS=Mus musculus GN=C1qtnf3 PE=2 SV=1}/{NA}/{NA}	0.42	1.27	0.71	13.07	0.32	21.23
i1_LQ_PP_c24170/f1p1/1159	{NA}/{NA}/{NA}/{NA}	0.05	1.3	0.05	0.32	0.08	1.22
i4_LQ_PP_c4047/f1p0/4738	{XP_012946734.1; PREDICTED: sodium/potassium/calcium exchanger 6, mitochondrial-like [Aplysia californica]}/"{sp|Q6AXS0|NCKX6_RAT; Sodium/potassium/calcium exchanger 6, mitochondrial OS=Rattus norvegicus GN=Slc8b1 PE=1 SV=1}"/{NA}/"{PF04277:Oxaloacetate decarboxylase, gamma chain PF01699:Sodium/calcium exchanger protein}"	0	0	0	0	0	0
i0_LQ_PP_c15073/f1p0/616	{XP_009051916.1; hypothetical protein LOTGIDRAFT_114913 [Lottia gigantea]}/{NA}/{NA}/{PF02311:AraC-like ligand binding domain}	0.4	0	0.12	0.23	0.19	0
i7_LQ_PP_c83/f1p0/7255	{KXJ07943.1; Transposon TX1 uncharacterized 149 kDa protein [Exaiptasia pallida]}/{sp|P08548|LIN1_NYCCO; LINE-1 reverse transcriptase homolog OS=Nycticebus coucang PE=3 SV=1}/{NA}/{NA}	0.02	0.03	0.66	0.16	1.59	2.1
i0_LQ_PP_c5804/f1p0/729	{ACR24950.1; ribosomal protein L22 [Lepidochitona cinerea]}/{sp|P50886|RL22_XENLA; 60S ribosomal protein L22 OS=Xenopus laevis GN=rpl22 PE=2 SV=2}/"{AF548320.1; Branchiostoma belcheri ribosomal protein L22 mRNA, complete cds}"/{NA}	0	0.77	0.64	0.18	0.75	0.27
i0_LQ_PP_c42657/f1p0/255	{NA}/{NA}/{NA}/{NA}	0	0	0	0	0	0
i6_LQ_PP_c623/f1p11/6560	{NA}/{NA}/{NA}/{NA}	0.06	0.03	0.79	0.43	1.05	2.44
i3_LQ_PP_c11471/f1p0/3654	{NA}/{NA}/{NA}/{NA}	0.66	0.78	0.9	0.46	1.97	1.79
i2_LQ_PP_c25826/f1p0/2852	{NA}/{NA}/{NA}/{PF10954:Protein of unknown function (DUF2755)}	1.43	4.08	2.79	0.77	1.65	1.33
i2_LQ_PP_c28902/f1p1/2774	{NA}/{NA}/{NA}/{NA}	0.62	1.04	1.7	0.72	8.89	4.15
i3_LQ_PP_c7658/f1p0/3456	{NA}/{NA}/{NA}/{NA}	0.02	0.02	0.09	0.03	0.38	0.1
i1_LQ_PP_c254544/f1p0/1328	{NA}/{NA}/"{AB453969.1; Phymorhynchus buccinoides mitochondrial gene for 16S rRNA, partial sequence}"/{NA}	0	0	0	0	0	0
i4_LQ_PP_c12194/f1p0/4847	{NA}/{NA}/{NA}/{NA}	0.09	0.33	0.81	0.54	1.38	1.32
i2_LQ_PP_c7830/f1p0/2580	{EKC36819.1; Neurabin-1 [Crassostrea gigas]}/{sp|Q96SB3|NEB2_HUMAN; Neurabin-2 OS=Homo sapiens GN=PPP1R9B PE=1 SV=2}/"{XM_013083393.1; PREDICTED: Aplysia californica uncharacterized LOC101849292 (LOC101849292), transcript variant X3, mRNA}"/{NA}	0	0	0	0.08	0	0.33
i1_LQ_PP_c17067/f1p99/1959	{NA}/{NA}/{NA}/{NA}	0.52	1.42	1.63	0.25	7.53	2.47
i1_LQ_PP_c343551/f1p17/1074	{NA}/{NA}/{NA}/{NA}	0.06	0.55	0	0.46	0.72	0.11
i2_HQ_PP_c73719/f10p0/2138	{JAS03432.1; putative ropporin-1-like protein isoform X2 [Pinctada fucata]}/{sp|Q4V7T8|ROP1L_XENLA; Ropporin-1-like protein OS=Xenopus laevis GN=ropn1l PE=2 SV=1}/{NA}/{NA}	5.92	23.59	7.31	21.81	210.06	13.51
i4_LQ_PP_c7135/f1p30/4634	{OCT90339.1; hypothetical protein XELAEV_18018951mg, partial [Xenopus laevis]}/{NA}/{NA}/{NA}	0.18	0.03	0.25	0.17	0.07	0.27
i3_LQ_PP_c8033/f1p0/3761	{NA}/{NA}/{NA}/{NA}	0.72	1.03	1.59	0.58	1.49	3.08
i0_LQ_PP_c5434/f1p0/330	{NA}/{NA}/{NA}/{NA}	20.52	21.33	0	0	1.82	0.87
i0_LQ_PP_c31200/f1p4/782	{XP_005097607.2; PREDICTED: histone-lysine N-methyltransferase 2D-like isoform X2 [Aplysia californica]}/{NA}/{NA}/{NA}	0	0	0	0	0	0
i5_LQ_PP_c3618/f1p0/5474	{AKB08729.1; serpin B-like protein 1 [Haliotis discus discus]}/{sp|Q1JPB0|ILEU_BOVIN; Leukocyte elastase inhibitor OS=Bos taurus GN=SERPINB1 PE=2 SV=2}/{NA}/{NA}	0.01	0	0.04	0.04	0	0.05
i0_LQ_PP_c32725/f1p0/668	{NA}/{NA}/{NA}/{NA}	0	0	0	0	0	0
i0_LQ_PP_c29999/f1p0/646	{NA}/{NA}/{NA}/{PF05091:Eukaryotic translation initiation factor 3 subunit 7 (eIF-3)}	257.93	685.9	0	0.21	15247	0
i2_LQ_PP_c25738/f1p0/2346	{NA}/{NA}/{NA}/{NA}	0	0	0.1	0	0	0
i5_LQ_PP_c2574/f1p0/5211	{NA}/{NA}/{NA}/{NA}	0.01	0	0.04	0	0	0.07
i3_LQ_PP_c4023/f1p0/3391	{NA}/{NA}/{NA}/{NA}	0.04	0	0.03	0	0.16	0.32
i2_LQ_PP_c28028/f1p0/2793	{NA}/{NA}/{NA}/{NA}	0.21	0.08	0.07	0.14	0.39	0.19
i3_LQ_PP_c7159/f1p18/3875	{XP_017176012.1; PREDICTED: uncharacterized protein Gm42355 isoform X11 [Mus musculus]}/{NA}/{NA}/{PF01214:Casein kinase II regulatory subunit PF02805:Metal binding domain of Ada}	0	0	0	0	0	0.06
i2_LQ_PP_c59306/f1p0/2968	{XP_013416608.1; PREDICTED: RING finger protein 150-like [Lingula anatina]}/{sp|Q566M8|RN150_DANRE; RING finger protein 150 OS=Danio rerio GN=rnf150 PE=2 SV=1}/{NA}/{NA}	0.14	1.94	0.3	0.27	1.55	0.31
i1_LQ_PP_c84333/f1p0/1257	{NA}/{NA}/"{AB453969.1; Phymorhynchus buccinoides mitochondrial gene for 16S rRNA, partial sequence}"/{NA}	0	0	0	0	0	0
i2_LQ_PP_c13732/f1p0/2676	{XP_013085935.1; PREDICTED: histone-lysine N-methyltransferase PRDM9-like isoform X1 [Biomphalaria glabrata]}/{sp|A8MXY4|ZNF99_HUMAN; Zinc finger protein 99 OS=Homo sapiens GN=ZNF99 PE=2 SV=3}/{NA}/"{PF13912:C2H2-type zinc finger PF01155:Hydrogenase/urease nickel incorporation, metallochaperone, hypA PF01428:AN1-like Zinc finger PF01258:Prokaryotic dksA/traR C4-type zinc finger PF02069:Prokaryoti…	0.4	0.9	0.91	0.44	1.79	1.83
i3_LQ_PP_c42748/f1p0/3854	{XP_009051709.1; hypothetical protein LOTGIDRAFT_228404 [Lottia gigantea]}/{sp|B3EWZ6|MLRP2_ACRMI; MAM and LDL-receptor class A domain-containing protein 2 (Fragment) OS=Acropora millepora PE=1 SV=1}/{NA}/"{PF00057:Low-density lipoprotein receptor domain class A PF03425:Carbohydrate binding domain (family 11) PF00629:MAM domain, meprin/A5/mu}"	0.37	5.41	0.11	0.15	92.95	0.15
i3_LQ_PP_c30960/f1p2/3068	{NA}/{NA}/{NA}/{NA}	2.58	4.62	6.6	2.84	11.96	12.22
i2_LQ_PP_c52343/f1p0/2042	{NA}/{NA}/{NA}/{NA}	0	0	0.14	0.28	0	0.76
i1_LQ_PP_c13199/f1p1/1802	{NA}/{NA}/{NA}/{NA}	0.03	0	0.17	0.12	0.43	0.24
i2_LQ_PP_c28419/f1p0/2616	{XP_012529672.1; PREDICTED: trypsin-1-like [Monomorium pharaonis]}/{NA}/{NA}/{PF00089:Trypsin}	0	0.03	0.86	0	0	0
i2_LQ_PP_c6832/f1p0/2168	{XP_013067578.1; PREDICTED: cyclic AMP receptor 4-like isoform X2 [Biomphalaria glabrata]}/{sp|O04714|GCR1_ARATH; G-protein coupled receptor 1 OS=Arabidopsis thaliana GN=GCR1 PE=1 SV=1}/{NA}/{NA}	0	0	0.41	0.41	0.06	0.94
i2_LQ_PP_c37708/f1p0/2836	{XP_009066582.1; hypothetical protein LOTGIDRAFT_155816 [Lottia gigantea]}/{sp|Q8TCX5|RHPN1_HUMAN; Rhophilin-1 OS=Homo sapiens GN=RHPN1 PE=1 SV=1}/"{XM_015090804.1; PREDICTED: Ovis aries musimon rhophilin, Rho GTPase binding protein 1 (RHPN1), transcript variant X23, mRNA}"/{PF00595:PDZ domain (Also known as DHR or GLGF) PF02185:Hr1 repeat}	0.07	0.14	0.02	0.25	0.21	0.71
i4_HQ_PP_c16688/f6p0/4282	{NA}/{NA}/{NA}/{NA}	24.34	13.88	15.6	26.67	1.63	168.28
i1_LQ_PP_c154945/f1p0/1280	{NA}/{NA}/"{AB453969.1; Phymorhynchus buccinoides mitochondrial gene for 16S rRNA, partial sequence}"/{NA}	0	0	0	0	0	0
i4_HQ_PP_c1770/f3p0/4749	{XP_013094049.1; PREDICTED: V-type proton ATPase subunit S1-like [Biomphalaria glabrata]}/{sp|O54715|VAS1_RAT; V-type proton ATPase subunit S1 OS=Rattus norvegicus GN=Atp6ap1 PE=2 SV=1}/"{XM_002409318.1; Ixodes scapularis vacuolar ATP synthase subunit S1, putative, mRNA}"/{PF05827:Vacuolar ATP synthase subunit S1 (ATP6S1)}	3.88	11.03	0.94	0.63	1.51	1.76
i4_LQ_PP_c14754/f1p0/4088	{NA}/{NA}/{NA}/{NA}	3.83	5.53	8.68	5.05	16.98	28.16
i2_LQ_PP_c21724/f1p0/2527	{XP_013388894.1; PREDICTED: WD repeat-containing protein 43-like [Lingula anatina]}/{sp|Q15061|WDR43_HUMAN; WD repeat-containing protein 43 OS=Homo sapiens GN=WDR43 PE=1 SV=3}/{NA}/{PF08631:Meiosis protein SPO22/ZIP4 like PF09384:UTP15 C terminal}	0	0.26	1.05	1.41	2.39	1.98
i4_LQ_PP_c15011/f1p19/4042	{NA}/{NA}/{NA}/{NA}	0.67	0.09	0.69	0.55	0.43	2.17
i3_LQ_PP_c4443/f1p34/3082	{NA}/{NA}/{NA}/{NA}	0.12	0.22	0.28	0.13	0.05	15.7
i2_LQ_PP_c6272/f1p0/2481	{XP_005089336.1; PREDICTED: uncharacterized protein LOC101859607 [Aplysia californica]}/{NA}/{NA}/{PF00335:Tetraspanin family}	0.46	0.29	0.85	0.37	0.22	0.59
i5_LQ_PP_c2634/f1p0/5469	{NA}/{NA}/{NA}/{NA}	2.56	3.23	3.24	3.67	10.66	14.62
i2_LQ_PP_c25366/f1p0/2848	{NA}/{NA}/{NA}/{PF02166:Androgen receptor}	0	0	0.25	0	0	2.06
i2_LQ_PP_c12266/f1p0/2643	{NA}/{NA}/"{LN590804.1; Cyprinus carpio genome assembly common carp genome ,scaffold 000000334}"/{NA}	0.14	0.18	0.77	0.5	0.37	2.88
i3_LQ_PP_c7544/f1p0/3695	{NA}/{NA}/{NA}/{NA}	0	0.03	0.17	0.17	0.1	0.19
i1_LQ_PP_c31201/f1p1/1621	{XP_005110145.1; PREDICTED: NADH dehydrogenase [ubiquinone] iron-sulfur protein 8, mitochondrial-like [Aplysia californica]}/"{sp|P0CB97|NDUS8_PONAB; NADH dehydrogenase [ubiquinone] iron-sulfur protein 8, mitochondrial OS=Pongo abelii GN=NDUFS8 PE=2 SV=1}"/"{XM_019654656.1; PREDICTED: Hipposideros armiger NADH:ubiquinone oxidoreductase core subunit S8 (NDUFS8), partial mRNA}"/{PF08782:c-SKI Smad4…	0.1	0	0.91	0.11	1.1	1.07
i3_HQ_PP_c1389/f17p0/3161	{XP_012942462.1; PREDICTED: mitochondrial import inner membrane translocase subunit TIM50-like [Aplysia californica]}/{sp|Q9W4V8|TI50C_DROME; Mitochondrial import inner membrane translocase subunit TIM50-C OS=Drosophila melanogaster GN=ttm50 PE=2 SV=2}/{NA}/{NA}	1.59	3.26	2.16	3.99	4.26	5.45
i3_HQ_PP_c13894/f2p0/3714	{XP_012935668.1; PREDICTED: solute carrier family 28 member 3-like [Aplysia californica]}/{sp|Q8VIH3|S28A3_RAT; Solute carrier family 28 member 3 OS=Rattus norvegicus GN=Slc28a3 PE=2 SV=1}/{NA}/{NA}	0.95	0.77	2.1	3.3	0.56	1.14
i1_LQ_PP_c1756/f1p59/1850	{NA}/{NA}/{NA}/{NA}	0	0	0	0	0	0
i5_LQ_PP_c1954/f1p0/5180	{XP_012940470.1; PREDICTED: 5'-AMP-activated protein kinase subunit gamma-1-like isoform X2 [Aplysia californica]}/{sp|Q9UGJ0|AAKG2_HUMAN; 5'-AMP-activated protein kinase subunit gamma-2 OS=Homo sapiens GN=PRKAG2 PE=1 SV=1}/"{XM_015830098.1; PREDICTED: Protobothrops mucrosquamatus 5'-AMP-activated protein kinase subunit gamma-1 (LOC107300808), partial mRNA}"/{NA}	0	0	0.21	0.12	0	0.16
i2_HQ_PP_c2646/f2p0/2489	{XP_012935135.1; PREDICTED: uncharacterized protein LOC101861248 [Aplysia californica]}/"{sp|Q66PY1|SCUB3_MOUSE; Signal peptide, CUB and EGF-like domain-containing protein 3 OS=Mus musculus GN=Scube3 PE=1 SV=1}"/{NA}/{PF07562:Nine Cysteines Domain of family 3 GPCR}	0.02	0	0	0.14	0	0.97
i5_LQ_PP_c868/f1p5/5704	{NA}/{NA}/{NA}/{NA}	0.26	0	0.17	0.32	0.11	0.84
i3_LQ_PP_c24750/f1p13/3384	{XP_002741509.1; PREDICTED: methylosome subunit pICln-like [Saccoglossus kowalevskii]}/{sp|P35521|ICLN_CANLF; Methylosome subunit pICln OS=Canis lupus familiaris GN=CLNS1A PE=1 SV=1}/{NA}/{NA}	0.52	1.74	1.38	1.39	1.82	2.16
i2_LQ_PP_c23054/f1p0/2365	{NA}/{NA}/{NA}/{NA}	5.88	24.98	21.34	7.07	19.78	14.98
i3_LQ_PP_c37638/f1p0/3772	{XP_013074237.1; PREDICTED: ubiquitin carboxyl-terminal hydrolase 24-like isoform X2 [Biomphalaria glabrata]}/{sp|Q9UPU5|UBP24_HUMAN; Ubiquitin carboxyl-terminal hydrolase 24 OS=Homo sapiens GN=USP24 PE=1 SV=3}/"{XM_011415838.2; PREDICTED: Crassostrea gigas ubiquitin carboxyl-terminal hydrolase 24 (LOC105318623), mRNA}"/{PF00443:Ubiquitin carboxyl-terminal hydrolase}	0.07	0	0.08	0.1	0.1	0.16
i5_LQ_PP_c4011/f1p0/5319	{XP_005100351.2; PREDICTED: microtubule-actin cross-linking factor 1-like [Aplysia californica]}/{sp|D3ZHV2|MACF1_RAT; Microtubule-actin cross-linking factor 1 OS=Rattus norvegicus GN=Macf1 PE=1 SV=1}/{NA}/{PF13202:EF hand PF02187:Growth-Arrest-Specific Protein 2 Domain PF00036:EF hand PF13833:EF-hand domain pair PF00435:Spectrin repeat PF13499:EF-hand domain pair PF13405:EF-hand domain}	0.33	0.64	1.42	0.71	0.76	1.23
i3_LQ_PP_c5961/f1p0/3347	{XP_014433004.1; PREDICTED: uncharacterized protein LOC102461666 [Pelodiscus sinensis]}/{NA}/{NA}/"{PF02899:Phage integrase, N-terminal SAM-like domain PF00589:Phage integrase family}"	0.23	0.04	0.91	1	0.42	1.71
i2_LQ_PP_c5188/f1p0/2855	{XP_002601169.1; hypothetical protein BRAFLDRAFT_75618 [Branchiostoma floridae]}/{NA}/{NA}/{NA}	0.16	0	0	0.33	0.03	0
i3_HQ_PP_c35763/f2p0/3161	{NA}/{NA}/{NA}/{NA}	1.38	1.57	2.15	1.13	4.98	5.35
i2_LQ_PP_c42040/f1p0/2436	{NA}/{NA}/{NA}/{NA}	29.66	23.81	1.1	1.34	0.98	0.91
i0_LQ_PP_c31574/f1p0/883	{NA}/{NA}/{NA}/{NA}	2.26	3	3.71	4.39	12.31	13.16
i1_LQ_PP_c188340/f1p0/1499	{APH08726.1; cytochrome c oxidase subunit I (mitochondrion) [Tomopleura sp. JEU-2016]}/{sp|Q34941|COX1_LUMTE; Cytochrome c oxidase subunit 1 OS=Lumbricus terrestris GN=COI PE=3 SV=1}/"{KU996360.1; Conus gloriamaris mitochondrion, complete genome}"/{PF00115:Cytochrome C and Quinol oxidase polypeptide I}	0.37	0.09	0.1	0.13	0.11	0.2
i3_LQ_PP_c5659/f1p0/3948	{NA}/{NA}/{NA}/{NA}	0.49	0.41	0.34	0.64	0.02	1.25
i0_HQ_PP_c46492/f2p0/531	{XP_013786026.1; PREDICTED: RNA-binding protein PNO1-like [Limulus polyphemus]}/{sp|Q4PMC9|PNO1_IXOSC; RNA-binding protein pno1 OS=Ixodes scapularis PE=2 SV=1}/{NA}/{PF00013:KH domain}	151.04	199.16	185.71	132.7	123.35	71.36
i1_LQ_PP_c17804/f1p0/1499	{KKF20321.1; putative RNA-directed DNA polymerase from transposon X-element [Larimichthys crocea]}/{NA}/{NA}/{PF09004:Domain of unknown function (DUF1891)}	0.06	0	0.4	0.46	1.16	0.6
i2_LQ_PP_c40954/f1p0/2876	{NA}/{NA}/{NA}/{NA}	0.03	0.42	0.15	0.07	0	0.05
i2_LQ_PP_c25890/f1p0/2303	{XP_005091666.1; PREDICTED: sulfotransferase family cytosolic 1B member 1-like [Aplysia californica]}/{sp|P17988|ST1A1_RAT; Sulfotransferase 1A1 OS=Rattus norvegicus GN=Sult1a1 PE=1 SV=1}/{NA}/{PF00685:Sulfotransferase domain}	0	0	0	0	0	1.08
i1_LQ_PP_c26812/f1p0/1263	{NA}/{NA}/"{AB453969.1; Phymorhynchus buccinoides mitochondrial gene for 16S rRNA, partial sequence}"/{NA}	0	0.06	0.04	0	0	0
i3_HQ_PP_c51916/f100p0/3677	{XP_002737931.1; PREDICTED: sequestosome-1-like [Saccoglossus kowalevskii]}/{sp|O08623|SQSTM_RAT; Sequestosome-1 OS=Rattus norvegicus GN=Sqstm1 PE=1 SV=1}/{NA}/"{PF00564:PB1 domain PF00569:Zinc finger, ZZ type}"	2.91	2.16	15.39	32.34	6.71	25.66
i3_LQ_PP_c14847/f1p0/3008	{NA}/{NA}/{NA}/{NA}	0	0	0	0.02	0.45	0.07
i5_LQ_PP_c3148/f1p0/5120	{NA}/{NA}/{NA}/{NA}	2.02	2.38	1.79	1.77	7.19	8.71
i1_LQ_PP_c75331/f1p0/1256	{NA}/{NA}/{NA}/{NA}	0.7	1.76	0.79	0.37	2.45	1.53
i1_HQ_PP_c273831/f2p2/1557	{XP_008768798.2; PREDICTED: uncharacterized protein LOC103693812 [Rattus norvegicus]}/{NA}/{NA}/{NA}	22.91	2.11	0	0	0	0
i2_LQ_PP_c14059/f1p0/2915	{XP_005093863.1; PREDICTED: nuclear pore complex protein Nup85-like [Aplysia californica]}/{sp|Q6DBY0|NUP85_DANRE; Nuclear pore complex protein Nup85 OS=Danio rerio GN=nup85 PE=2 SV=1}/{NA}/{NA}	0.92	2.26	6.15	6.75	10.42	8.77
i3_LQ_PP_c15826/f1p0/2997	{NA}/{NA}/{NA}/{PF08430:Forkhead N-terminal region}	1.48	3.51	6.04	3.37	10.75	7.03
i3_HQ_PP_c51425/f29p0/3313	{XP_005110600.1; PREDICTED: T-complex protein 1 subunit beta-like [Aplysia californica]}/{sp|Q3ZBH0|TCPB_BOVIN; T-complex protein 1 subunit beta OS=Bos taurus GN=CCT2 PE=1 SV=3}/{BT028165.1; Gasterosteus aculeatus clone CNB145-G07 mRNA sequence}/{PF00118:TCP-1/cpn60 chaperonin family}	1.61	6.58	16.46	23.05	30.07	24.33
i4_LQ_PP_c7469/f1p0/4592	{XP_019576193.1; PREDICTED: ABC transporter D family member 1, partial [Rhinolophus sinicus]}/{sp|Q94FB9|AB1D_ARATH; ABC transporter D family member 1 OS=Arabidopsis thaliana GN=ABCC1 PE=1 SV=1}/{NA}/{PF06472:ABC transporter transmembrane region 2}	0	0	0	0	0	0
i4_LQ_PP_c13737/f1p0/4335	{XP_009057027.1; hypothetical protein LOTGIDRAFT_145572 [Lottia gigantea]}/{sp|Q9JI70|MKKS_MOUSE; McKusick-Kaufman/Bardet-Biedl syndromes putative chaperonin OS=Mus musculus GN=Mkks PE=2 SV=2}/{NA}/{PF00118:TCP-1/cpn60 chaperonin family}	5.35	5.92	4.06	6.6	4.84	7.19
i0_LQ_PP_c28989/f1p0/371	{NA}/{NA}/{NA}/{NA}	1.37	0.49	1.05	0.39	0	0
i3_LQ_PP_c21900/f1p0/3714	{NA}/{NA}/{NA}/{NA}	1.25	1.25	2.5	1.29	2.65	12.43
i4_LQ_PP_c13535/f1p0/4203	{NA}/{NA}/{NA}/{NA}	0.24	0.43	0.81	0.31	0.3	3.05
i0_LQ_PP_c8334/f1p0/505	{NA}/{NA}/{NA}/{NA}	5.31	24.11	18.99	6.31	18.02	15.94
i4_LQ_PP_c5808/f1p0/4125	{XP_009061906.1; hypothetical protein LOTGIDRAFT_235101 [Lottia gigantea]}/{sp|P55302|AMRP_MOUSE; Alpha-2-macroglobulin receptor-associated protein OS=Mus musculus GN=Lrpap1 PE=1 SV=1}/{NA}/"{PF06401:Alpha-2-macroglobulin RAP, C-terminal domain PF02170:PAZ domain}"	0.07	0.02	0.22	0.54	0.29	0.62
i3_HQ_PP_c1370/f10p0/3932	{XP_012938029.1; PREDICTED: protein-lysine N-methyltransferase EEF2KMT-like [Aplysia californica]}/{sp|Q1JPJ9|EF2KT_BOVIN; Protein-lysine N-methyltransferase EEF2KMT OS=Bos taurus GN=EEF2KMT PE=2 SV=2}/{NA}/{PF05175:Methyltransferase small domain}	0	0	0	1.14	1.07	2.3
i2_LQ_PP_c26315/f1p1/3047	{NA}/{NA}/{NA}/{PF15750:Ubiquitin-binding zinc-finger}	1.28	1	2.02	2.04	5.76	10.42
i2_LQ_PP_c42380/f1p0/2233	{NA}/{NA}/{NA}/{NA}	0.44	0.03	1.14	0.81	0.72	3.07
i1_LQ_PP_c47029/f1p0/1320	{NA}/{NA}/"{AB453969.1; Phymorhynchus buccinoides mitochondrial gene for 16S rRNA, partial sequence}"/{NA}	0.33	0.26	0.12	0.24	0	0.12
i1_LQ_PP_c214244/f1p1/1337	{NA}/{NA}/"{AB453969.1; Phymorhynchus buccinoides mitochondrial gene for 16S rRNA, partial sequence}"/{NA}	0	0	0	0	0	0
i0_LQ_PP_c6249/f1p0/646	{NA}/{NA}/{NA}/{NA}	0.27	0.86	0.62	0.11	0.58	0.45
i4_LQ_PP_c13765/f1p0/4483	{NA}/{NA}/{NA}/{NA}	0.07	0.01	0.97	2.26	1.77	4.15
i0_LQ_PP_c8496/f1p1/794	{XP_005108638.1; PREDICTED: 60S ribosomal protein L10 [Aplysia californica]}/{sp|O96647|RL10_BOMMA; 60S ribosomal protein L10 OS=Bombyx mandarina GN=RpL10 PE=2 SV=1}/"{XM_002399183.1; Ixodes scapularis 60S ribosomal protein L10, putative, mRNA}"/{NA}	2008.3	3929.01	3195.22	3041.78	3298.44	1982.28
i0_LQ_PP_c61536/f1p0/209	{NA}/{NA}/{NA}/{NA}	51.98	9.73	0	0	49.81	50.67
i3_LQ_PP_c15426/f1p0/3064	{XP_002943568.3; PREDICTED: sterile alpha motif domain-containing protein 9-like [Xenopus tropicalis]}/{NA}/{FJ550296.1; Thais clavigera clone Tcl128 microsatellite sequence}/{NA}	0.31	0.16	0	0	0.05	0
i1_LQ_PP_c37610/f1p0/1228	{NA}/{NA}/"{AB453969.1; Phymorhynchus buccinoides mitochondrial gene for 16S rRNA, partial sequence}"/{NA}	0	0	0	0	0	0
i2_LQ_PP_c48318/f1p0/2816	{NA}/{NA}/{NA}/{NA}	1.36	2.73	2.55	1.31	6.22	3.58
i2_LQ_PP_c60148/f1p0/2906	{NA}/{NA}/{NA}/{NA}	0.02	0	0.03	0.01	0	0.04
i1_LQ_PP_c221680/f1p35/1727	{NA}/{NA}/{NA}/{NA}	0.38	0.41	2.89	0.5	1.18	3.23
i3_LQ_PP_c44433/f1p0/3952	{NA}/{NA}/{NA}/{NA}	0.09	0	0.53	0.38	1.7	0.8
i2_LQ_PP_c11710/f1p0/2395	{NA}/{NA}/{NA}/{NA}	0	0	0.1	0.02	0.03	0
i4_HQ_PP_c2753/f2p16/4499	{XP_013067249.1; PREDICTED: Krueppel-like factor 8 isoform X2 [Biomphalaria glabrata]}/{sp|Q8K1S5|KLF11_MOUSE; Krueppel-like factor 11 OS=Mus musculus GN=Klf11 PE=2 SV=3}/"{XM_017413138.1; PREDICTED: Kryptolebias marmoratus Kruppel like factor 10 (klf10), mRNA}"/"{PF00096:Zinc finger, C2H2 type PF13465:Zinc-finger double domain}"	0.76	2.1	2.79	1.38	2.49	4.66
i5_LQ_PP_c845/f1p47/5557	{XP_005098408.1; PREDICTED: receptor expression-enhancing protein 5-like isoform X2 [Aplysia californica]}/{sp|Q5RE33|REEP5_PONAB; Receptor expression-enhancing protein 5 OS=Pongo abelii GN=REEP5 PE=2 SV=1}/{NA}/{NA}	0.51	0.83	0.02	0.05	0.12	0.17
i3_LQ_PP_c12596/f1p0/3412	{NA}/{NA}/{NA}/{PF02925:Bacteriophage scaffolding protein D}	0	0	0	0.09	0	0
i2_LQ_PP_c65965/f1p0/2355	{NA}/{NA}/"{HQ834017.1; Thais gradata isolate LSGB23009 18S ribosomal RNA gene, partial sequence}"/{NA}	0.31	0.35	0.45	0.09	0.16	0.34
i4_LQ_PP_c5874/f1p0/4886	{XP_006821247.1; PREDICTED: uncharacterized protein LOC102808024, partial [Saccoglossus kowalevskii]}/{NA}/{NA}/{NA}	0.2	0.3	0.44	1.71	1.53	2.75
i4_LQ_PP_c17898/f1p0/4878	{XP_012946821.1; PREDICTED: phosphatidylinositol phosphatase PTPRQ-like isoform X1 [Aplysia californica]}/{NA}/{NA}/"{PF16656:Purple acid Phosphatase, N-terminal domain PF00041:Fibronectin type III domain}"	0.09	0.11	1.35	0.96	1.2	1.04
i3_LQ_PP_c9352/f1p0/3540	{XP_019925843.1; PREDICTED: chymotrypsinogen B [Crassostrea gigas]}/{sp|P80009|PLMN_CANLF; Plasminogen (Fragment) OS=Canis lupus familiaris GN=PLG PE=1 SV=1}/{NA}/{PF00089:Trypsin}	0	0.66	0.8	0.09	0.03	0.03
i3_HQ_PP_c51911/f52p0/3523	{KRZ61688.1; Calmodulin [Trichinella nativa]}/{sp|P62147|CALM1_BRAFL; Calmodulin-1 OS=Branchiostoma floridae PE=2 SV=2}/"{XM_015341053.1; PREDICTED: Lepisosteus oculatus calmodulin 3 (phosphorylase kinase, delta) (calm3), mRNA}"/{PF12763:Cytoskeletal-regulatory complex EF hand PF13202:EF hand PF13833:EF-hand domain pair PF02563:Polysaccharide biosynthesis/export protein PF03874:RNA polymerase Rpb…	0	0	20.24	7.6	13.23	8.5
i2_LQ_PP_c30159/f1p0/2329	{EMC79384.1; hypothetical protein A306_13219, partial [Columba livia]}/{NA}/{NA}/{NA}	0.02	0.03	0.06	0.04	0	0.03
i4_HQ_PP_c2658/f2p0/4826	{NA}/{NA}/{NA}/{PF02840:Prp18 domain}	0	0	4.86	3.73	12.07	6.33
i2_LQ_PP_c46494/f1p0/2610	{OCT90712.1; hypothetical protein XELAEV_18019329mg [Xenopus laevis]}/{sp|Q69566|U88_HHV6U; Uncharacterized protein U88 OS=Human herpesvirus 6A (strain Uganda-1102) GN=U88 PE=4 SV=1}/{NA}/{PF02419:PsbL protein}	0.02	0.07	0.08	0.02	0.71	0.42
i2_LQ_PP_c10550/f1p0/2281	{XP_012945966.1; PREDICTED: uncharacterized protein LOC106013817 [Aplysia californica]}/{NA}/{NA}/{NA}	0	0	0.69	0.08	0.09	0.45
i1_LQ_PP_c7041/f1p0/1381	{XP_019647516.1; PREDICTED: uncharacterized protein LOC109487856 [Branchiostoma belcheri]}/{NA}/{NA}/{NA}	0	0	0.1	0.15	0.31	0.66
i3_LQ_PP_c13252/f1p0/3770	{NA}/{NA}/{NA}/{NA}	0.17	0.41	0.41	0.38	1.32	2.31
i3_LQ_PP_c10024/f1p0/3824	{XP_014786293.1; PREDICTED: fatty acid hydroxylase domain-containing protein 2-like isoform X1 [Octopus bimaculoides]}/{sp|Q96IV6|FXDC2_HUMAN; Fatty acid hydroxylase domain-containing protein 2 OS=Homo sapiens GN=FAXDC2 PE=2 SV=1}/"{XM_008931803.2; PREDICTED: Manacus vitellinus fatty acid hydroxylase domain containing 2 (FAXDC2), transcript variant X7, mRNA}"/{NA}	0.76	0.43	0.23	0.25	5.07	0.97
i3_LQ_PP_c25607/f1p0/3916	{NA}/{NA}/{NA}/{NA}	0.41	0.43	0.71	1.23	2.3	3.84
i3_LQ_PP_c3802/f1p0/3647	{NA}/{NA}/{NA}/{PF00922:Vesiculovirus phosphoprotein PF13895:Immunoglobulin domain}	0.14	0.02	1.33	0.94	0.36	1.24
i2_LQ_PP_c15168/f1p0/2108	{NA}/{NA}/{NA}/{NA}	0.26	0	0.05	0	0.22	0.07
i1_LQ_PP_c119541/f1p2/1903	{XP_009053984.1; hypothetical protein LOTGIDRAFT_160631 [Lottia gigantea]}/{sp|A1BQQ5|MR30_CONMR; Cysteine-rich venom protein Mr30 OS=Conus marmoreus PE=1 SV=1}/{NA}/{PF05778:Apolipoprotein CIII (Apo-CIII)}	0.09	1.05	0.08	0.07	1.04	0.34
i2_LQ_PP_c64652/f1p0/2964	{XP_013399664.1; PREDICTED: uncharacterized protein LOC106165847 [Lingula anatina]}/{NA}/{NA}/{PF02023:SCAN domain PF09726:Transmembrane protein}	0	0	0	0.05	0.03	0.04
i2_LQ_PP_c10194/f1p0/2702	{NA}/{NA}/{NA}/{NA}	0	0	0	0	0	0
i6_LQ_PP_c1106/f1p1/6046	{XP_013412686.1; PREDICTED: band 7 protein AGAP004871-like [Lingula anatina]}/{sp|P54116|STOM_MOUSE; Erythrocyte band 7 integral membrane protein OS=Mus musculus GN=Stom PE=1 SV=3}/"{XM_017940932.1; PREDICTED: Habropoda laboriosa band 7 protein AGAP004871-like (LOC108577741), mRNA}"/{NA}	0.02	0	0.01	0.03	0	0.08
i2_LQ_PP_c5543/f1p0/2445	{NA}/{NA}/{NA}/{NA}	0	0	0.04	0.16	0	0.14
i4_LQ_PP_c15270/f1p0/4047	{NA}/{NA}/{NA}/{NA}	0	0	0.07	0.06	0.31	0.48
i0_LQ_PP_c34970/f1p0/661	{NA}/{NA}/{NA}/{NA}	0	0.29	0	0	0	0
i2_LQ_PP_c32398/f1p0/1977	{XP_001622848.1; hypothetical protein NEMVEDRAFT_v1g4006 [Nematostella vectensis]}/{NA}/{NA}/{NA}	0.27	0.04	2.94	1.2	0.2	1.64
i3_LQ_PP_c28896/f1p0/3548	{NA}/{NA}/{NA}/{NA}	2.71	5.01	0.08	0.09	0.23	0.35
i2_LQ_PP_c3422/f1p0/2334	{XP_009067131.1; hypothetical protein LOTGIDRAFT_170259 [Lottia gigantea]}/{NA}/{NA}/{NA}	0	0	0.02	0.03	0	0
i2_LQ_PP_c30125/f1p0/2976	{NA}/{NA}/{NA}/{NA}	0.03	0.02	0.03	0	0	0
i1_LQ_PP_c63817/f1p0/1270	{NA}/{NA}/"{AB453969.1; Phymorhynchus buccinoides mitochondrial gene for 16S rRNA, partial sequence}"/{NA}	0	0	0	0	0	0
i3_LQ_PP_c29127/f1p0/3614	{XP_015769849.1; PREDICTED: zinc finger protein 862-like, partial [Acropora digitifera]}/{NA}/{NA}/{NA}	0	0	0	0	0.12	0.14
i3_LQ_PP_c4463/f1p0/3986	{XP_005100173.1; PREDICTED: serine/threonine-protein phosphatase 2A catalytic subunit beta isoform [Aplysia californica]}/{sp|P67774|PP2AA_BOVIN; Serine/threonine-protein phosphatase 2A catalytic subunit alpha isoform OS=Bos taurus GN=PPP2CA PE=1 SV=1}/"{XM_002414397.1; Ixodes scapularis serine/threonine protein phosphatase, putative, mRNA}"/{PF00149:Calcineurin-like phosphoesterase}	1.2	2.46	2.72	2.17	2.52	5.66
i4_LQ_PP_c6963/f1p0/4929	{NA}/{NA}/{NA}/{NA}	0.2	0.21	1.87	2.18	2.54	5.82
i3_LQ_PP_c5733/f1p0/3294	{NA}/{NA}/{NA}/{NA}	0.05	0	0	0.01	0	0.02
i3_LQ_PP_c20506/f1p0/3414	{NA}/{NA}/{NA}/{NA}	1.39	2.69	1.8	0.79	4.16	4.28
i4_LQ_PP_c2794/f1p0/4587	{NA}/{NA}/{NA}/{NA}	0.2	0.08	0.26	0.03	0.09	0.7
i2_LQ_PP_c66284/f1p0/2398	{NA}/{NA}/{NA}/{NA}	0.02	0.04	0.07	0.02	0	0.06
i0_LQ_PP_c18556/f1p0/296	{NA}/{NA}/{NA}/"{PF01080:Presenilin PF01770:Reduced folate carrier PF00001:7 transmembrane receptor (rhodopsin family) PF13000:Acetyl-coenzyme A transporter 1 PF02487:CLN3 protein PF02535:ZIP Zinc transporter PF01496:V-type ATPase 116kDa subunit family PF00771:FHIPEP family PF03137:Organic Anion Transporter Polypeptide (OATP) family PF14721:Apoptosis-inducing factor, mitochondrion-associated, C-t…	0	0	0	0	0	0
i2_LQ_PP_c37489/f1p0/2291	{ADQ43245.1; serine protease inhibitor protein [Haliotis discus discus]}/{sp|Q6J201|SPI_CYACP; Serine protease inhibitor OS=Cyanea capillata PE=1 SV=1}/{NA}/{NA}	0	0.43	4.96	1.61	0.94	1.55
i5_LQ_PP_c1750/f1p0/5759	{NP_001191607.1; ezrin/radixin/moesin [Aplysia californica]}/{sp|P35241|RADI_HUMAN; Radixin OS=Homo sapiens GN=RDX PE=1 SV=1}/"{XM_014204663.1; PREDICTED: Salmo salar ezrin-like (LOC106607585), mRNA}"/{PF00769:Ezrin/radixin/moesin family}	0.32	0	12.62	13.2	7.85	12.44
i3_LQ_PP_c41236/f1p0/3277	{XP_011445294.1; PREDICTED: THAP domain-containing protein 4 [Crassostrea gigas]}/{sp|Q8WY91|THAP4_HUMAN; THAP domain-containing protein 4 OS=Homo sapiens GN=THAP4 PE=1 SV=2}/{NA}/{NA}	0	0	0	0	0	0
i2_LQ_PP_c65486/f1p4/2420	{NA}/{NA}/{NA}/{PF12409:P5-type ATPase cation transporter}	0.15	0.11	0.02	0.06	0.17	0.11
i4_LQ_PP_c14782/f1p0/4067	{NA}/{NA}/{NA}/{NA}	0.14	0.21	0.14	0.07	0.31	0.15
i4_LQ_PP_c17213/f1p0/4660	{XP_012935525.1; PREDICTED: uncharacterized protein LOC101848029 [Aplysia californica]}/{sp|Q9DE13|BAZ2B_CHICK; Bromodomain adjacent to zinc finger domain protein 2B OS=Gallus gallus GN=BAZ2B PE=2 SV=1}/"{XM_013320956.1; PREDICTED: Papilio xuthus uncharacterized LOC106124367 (LOC106124367), transcript variant X13, mRNA}"/{PF00628:PHD-finger}	0.01	0	0.09	0.07	0.06	0.19
i3_LQ_PP_c38313/f1p0/3115	{NA}/{NA}/{NA}/{PF07716:Basic region leucine zipper PF00170:bZIP transcription factor PF04977:Septum formation initiator PF03131:bZIP Maf transcription factor}	1.13	0.35	1.55	2.43	0.19	2.56
i1_LQ_PP_c42501/f1p93/1819	{NA}/{NA}/{NA}/{NA}	1.23	1.49	1.84	1.74	1.19	2.4
i5_LQ_PP_c5431/f1p0/5064	{XP_005107916.1; PREDICTED: coronin-7-like [Aplysia californica]}/{sp|Q0V8F1|CORO7_BOVIN; Coronin-7 OS=Bos taurus GN=CORO7 PE=2 SV=1}/{NA}/"{PF00400:WD domain, G-beta repeat}"	0.54	0.98	2.55	0.93	3.21	4.21
i2_LQ_PP_c27717/f1p0/2792	{NA}/{NA}/{NA}/{NA}	0	0	0	0	0	0.02
i4_LQ_PP_c18139/f1p0/4431	{XP_012935084.1; PREDICTED: sodium bicarbonate transporter-like protein 11 [Aplysia californica]}/{sp|Q8NBS3|S4A11_HUMAN; Sodium bicarbonate transporter-like protein 11 OS=Homo sapiens GN=SLC4A11 PE=1 SV=2}/"{XM_004610995.2; PREDICTED: Sorex araneus solute carrier family 4, sodium borate transporter, member 11 (SLC4A11), mRNA}"/{PF00955:HCO3- transporter family}	1.31	0.15	0.19	6.56	0.17	8.55
i8_LQ_PP_c23/f1p0/8232	{XP_019919896.1; PREDICTED: zinc transporter 6-A-like [Crassostrea gigas]}/{sp|Q6AZN8|ZNT6A_XENLA; Zinc transporter 6-A OS=Xenopus laevis GN=slc30a6-a PE=2 SV=1}/{NA}/{NA}	0.14	0.26	0.37	0.23	0.98	1.23
i1_LQ_PP_c15648/f1p0/1385	{XP_013068282.1; PREDICTED: retinal-binding protein-like isoform X3 [Biomphalaria glabrata]}/{sp|P49193|RALB_TODPA; Retinal-binding protein OS=Todarodes pacificus PE=1 SV=2}/{NA}/{PF13897:Golgi-dynamics membrane-trafficking PF01105:emp24/gp25L/p24 family/GOLD}	0.45	0.41	0.22	0.44	0.66	0.32
i4_LQ_PP_c10681/f1p0/4688	{XP_019924121.1; PREDICTED: uncharacterized protein LOC105331348 [Crassostrea gigas]}/{sp|P21941|MATN1_HUMAN; Cartilage matrix protein OS=Homo sapiens GN=MATN1 PE=1 SV=1}/{NA}/{PF01607:Chitin binding Peritrophin-A domain PF03492:SAM dependent carboxyl methyltransferase}	2.33	5.65	0.28	1.79	30.89	2.86
i4_LQ_PP_c8879/f1p0/4788	{XP_005103499.1; PREDICTED: GA-binding protein alpha chain-like isoform X2 [Aplysia californica]}/{sp|Q00422|GABPA_MOUSE; GA-binding protein alpha chain OS=Mus musculus GN=Gabpa PE=1 SV=2}/"{XM_005103442.2; PREDICTED: Aplysia californica GA-binding protein alpha chain-like (LOC101848219), transcript variant X2, mRNA}"/{PF02198:Sterile alpha motif (SAM)/Pointed domain PF00178:Ets-domain}	0.1	0.37	0.07	0.04	0.07	0.07
i0_LQ_PP_c26209/f1p0/692	{NA}/{NA}/{NA}/{NA}	0.45	0	0.83	0.26	0	0
i2_LQ_PP_c21105/f1p0/2544	{XP_011439303.1; PREDICTED: glutamate--cysteine ligase regulatory subunit isoform X1 [Crassostrea gigas]}/{sp|O09172|GSH0_MOUSE; Glutamate--cysteine ligase regulatory subunit OS=Mus musculus GN=Gclm PE=1 SV=1}/{NA}/{PF15666:Germinal center-associated lymphoma}	0	0.25	2.91	2.73	5.24	7.35
i3_LQ_PP_c25904/f1p0/3928	{XP_013084141.1; PREDICTED: probable palmitoyltransferase ZDHHC16 [Biomphalaria glabrata]}/{sp|Q969W1|ZDH16_HUMAN; Probable palmitoyltransferase ZDHHC16 OS=Homo sapiens GN=ZDHHC16 PE=1 SV=1}/"{XM_008314808.2; PREDICTED: Cynoglossus semilaevis zinc finger DHHC-type containing 16 (zdhhc16), transcript variant X2, mRNA}"/{NA}	0.21	0.22	0.82	0.48	1.27	1.82
i2_HQ_PP_c24015/f2p0/2654	{JAS03560.1; putative proteasome subunit beta type-5-like protein [Pinctada fucata]}/{sp|P28075|PSB5_RAT; Proteasome subunit beta type-5 OS=Rattus norvegicus GN=Psmb5 PE=1 SV=3}/"{XM_010872123.3; PREDICTED: Esox lucius proteasome subunit beta type-5 (LOC105011798), mRNA}"/{PF00227:Proteasome subunit}	21.73	55.11	0.04	0	0	0.1
i1_LQ_PP_c267576/f1p0/1524	{ABW37884.1; cytochrome c oxidase subunit I, partial (mitochondrion) [Pleurocera walkeri]}/{sp|O78681|COX1_CARAU; Cytochrome c oxidase subunit 1 OS=Carassius auratus GN=mt-co1 PE=3 SV=1}/"{KX263258.1; Benthomangelia sp. JEU-2016 mitochondrion, partial genome}"/{NA}	15.97	3.77	3.84	4.96	3.25	4.95
i3_LQ_PP_c41275/f1p0/3544	{XP_019647516.1; PREDICTED: uncharacterized protein LOC109487856 [Branchiostoma belcheri]}/{NA}/{NA}/{NA}	1.75	4.39	3.8	1.41	14.68	16.13
i3_LQ_PP_c9456/f1p0/3716	{CAL36910.1; p73-like protein [Haliotis tuberculata]}/{sp|O88898|P63_MOUSE; Tumor protein 63 OS=Mus musculus GN=Tp63 PE=1 SV=1}/"{XM_017799792.1; PREDICTED: Nannospalax galili tumor protein p63 (Tp63), transcript variant X13, mRNA}"/{PF00870:P53 DNA-binding domain PF07710:P53 tetramerisation motif}	0	0.09	0.3	0	0	0
i1_LQ_PP_c337739/f1p3/1022	{NA}/{NA}/{NA}/{NA}	0	0	0	0	0.35	0.08
i2_LQ_PP_c46062/f1p0/2891	{XP_009051406.1; hypothetical protein LOTGIDRAFT_103995 [Lottia gigantea]}/{sp|P46662|MERL_MOUSE; Merlin OS=Mus musculus GN=Nf2 PE=1 SV=2}/{NA}/{PF00769:Ezrin/radixin/moesin family}	0.05	0.07	0.26	0	0.12	0.09
i1_LQ_PP_c35639/f1p0/1414	{XP_013390767.1; PREDICTED: nucleolar protein 56-like [Lingula anatina]}/{sp|O00567|NOP56_HUMAN; Nucleolar protein 56 OS=Homo sapiens GN=NOP56 PE=1 SV=4}/"{XM_005062152.2; PREDICTED: Ficedula albicollis NOP56 ribonucleoprotein (NOP56), partial mRNA}"/{PF01335:Death effector domain}	0.77	1.2	5.63	8.81	7.42	6.41
i1_LQ_PP_c18953/f1p1/1243	{NA}/{NA}/{NA}/{NA}	0.31	0.06	0.53	0.43	0.7	4.47
i3_LQ_PP_c41312/f1p0/3527	{XP_015859196.1; PREDICTED: WD repeat-containing protein 7 isoform X2 [Peromyscus maniculatus bairdii]}/{sp|Q9ERH3|WDR7_RAT; WD repeat-containing protein 7 OS=Rattus norvegicus GN=Wdr7 PE=1 SV=1}/"{XM_017601031.1; PREDICTED: Rattus norvegicus WD repeat domain 7 (Wdr7), transcript variant X2, mRNA}"/"{PF00400:WD domain, G-beta repeat}"	0	0	0	0	0.02	0
i0_LQ_PP_c29626/f1p0/731	{NA}/{NA}/{NA}/{NA}	0	0	0.35	0	0	0.26
i0_LQ_PP_c2210/f1p1/650	{NA}/{NA}/{NA}/{NA}	0	0	0	0.11	0	0
i6_LQ_PP_c81/f1p0/6512	{XP_009054790.1; hypothetical protein LOTGIDRAFT_215487 [Lottia gigantea]}/{sp|Q2PQH8|GDE_CANLF; Glycogen debranching enzyme OS=Canis lupus familiaris GN=AGL PE=2 SV=1}/"{XM_013085981.1; PREDICTED: Aplysia californica glycogen debranching enzyme-like (LOC101864242), mRNA}"/{NA}	0.82	0.96	0.69	1.46	4.91	1.83
i3_LQ_PP_c12392/f1p0/3797	{XP_013790077.1; PREDICTED: uncharacterized protein LOC106473933 [Limulus polyphemus]}/{NA}/{NA}/{NA}	0.06	0	0.48	0.14	0.27	0.27
i1_LQ_PP_c99306/f1p0/1174	{NA}/{NA}/{NA}/{NA}	0	0	0.02	0	0	0.09
i3_LQ_PP_c43639/f1p0/3829	{NA}/{NA}/{NA}/{NA}	0.95	0.61	0.87	0.83	1.31	2.7
i5_LQ_PP_c6039/f1p0/5001	{NA}/{NA}/"{XM_008402140.2; PREDICTED: Poecilia reticulata twist-related protein 2 (LOC103460134), mRNA}"/{NA}	0	0.04	0.01	0	0.07	0.01
i3_LQ_PP_c24089/f1p0/3686	{NA}/{NA}/{NA}/{NA}	1.58	1.95	2.43	1.06	3.93	9.21
i3_LQ_PP_c14186/f1p0/3617	{NA}/{NA}/{NA}/{NA}	0	0	0	0.08	0	0.67
i2_LQ_PP_c44821/f1p0/2998	{NA}/{NA}/{NA}/{NA}	0.03	1.22	1.13	0.07	0	1.09
i4_HQ_PP_c16198/f2p0/4127	{XP_005093358.1; PREDICTED: DNA-binding protein P3A2-like [Aplysia californica]}/{sp|Q9WU00|NRF1_MOUSE; Nuclear respiratory factor 1 OS=Mus musculus GN=Nrf1 PE=1 SV=2}/{NA}/{NA}	0.25	0	1.67	0.71	1.75	1.39
i3_LQ_PP_c41015/f1p113/3219	{XP_005100044.1; PREDICTED: uncharacterized protein LOC101863748 [Aplysia californica]}/{NA}/{NA}/{NA}	0.06	0.08	0.06	0.23	0	0.36
i1_LQ_PP_c78595/f1p0/1614	{NA}/{NA}/{NA}/{NA}	1.23	1.67	0	0.11	0.28	0.92
i3_LQ_PP_c23484/f1p0/3084	{XP_011445434.1; PREDICTED: rRNA 2'-O-methyltransferase fibrillarin [Crassostrea gigas]}/{sp|Q8I1F4|FBRL_DROER; rRNA 2'-O-methyltransferase fibrillarin OS=Drosophila erecta GN=Fib PE=3 SV=1}/"{XM_005281335.1; PREDICTED: Chrysemys picta bellii fibrillarin (FBL), mRNA}"/{PF04013:Putative SAM-dependent RNA methyltransferase PF01269:Fibrillarin}	5	8.05	7.01	10.88	22.31	13.45
i4_LQ_PP_c6715/f1p0/4685	{NA}/{NA}/{NA}/{NA}	0	0	0	0	0	0.04
i1_LQ_PP_c219379/f1p1/1586	{NA}/{NA}/"{AB453969.1; Phymorhynchus buccinoides mitochondrial gene for 16S rRNA, partial sequence}"/{NA}	0	0	0	0	0	0
i0_HQ_PP_c41010/f3p0/476	{ELT99113.1; hypothetical protein CAPTEDRAFT_142045 [Capitella teleta]}/{sp|Q32P84|TM258_BOVIN; Transmembrane protein 258 OS=Bos taurus GN=TMEM258 PE=3 SV=1}/"{XM_010015110.1; PREDICTED: Nestor notabilis transmembrane protein 258 (TMEM258), mRNA}"/"{PF14098:Small, acid-soluble spore protein I PF08019:Domain of unknown function (DUF1705)}"	48.75	218.41	166.48	106.6	132.37	124.87
i2_LQ_PP_c8581/f1p0/2957	{NA}/{NA}/{NA}/{NA}	0.49	0.26	0.2	0.14	0.1	2
i3_HQ_PP_c13612/f2p1/3367	{XP_013083757.1; PREDICTED: factor VIII intron 22 protein-like [Biomphalaria glabrata]}/{sp|P23610|F8I2_HUMAN; Factor VIII intron 22 protein OS=Homo sapiens GN=F8A1 PE=1 SV=2}/{NA}/{PF13374:Tetratricopeptide repeat PF00515:Tetratricopeptide repeat}	1.59	3.54	3.65	2.12	9.24	8.33
i3_HQ_PP_c32383/f14p0/3630	{XP_014784610.1; PREDICTED: histone-binding protein RBBP4 isoform X4 [Octopus bimaculoides]}/{sp|Q09028|RBBP4_HUMAN; Histone-binding protein RBBP4 OS=Homo sapiens GN=RBBP4 PE=1 SV=3}/"{XM_003962423.2; PREDICTED: Takifugu rubripes retinoblastoma binding protein 4 (rbbp4), transcript variant X2, mRNA}"/"{PF00400:WD domain, G-beta repeat}"	3.77	6.25	8.91	11.56	11.24	14.44
i3_LQ_PP_c48593/f1p0/3160	{NA}/{NA}/{NA}/{NA}	0.12	0	0.08	0.07	0.07	0.19
i1_HQ_PP_c25765/f5p0/1562	{XP_012944839.1; PREDICTED: growth arrest and DNA damage-inducible protein GADD45 gamma-like [Aplysia californica]}/{sp|P48317|GA45A_RAT; Growth arrest and DNA damage-inducible protein GADD45 alpha OS=Rattus norvegicus GN=Gadd45a PE=2 SV=1}/{NA}/"{PF00127:Copper binding proteins, plastocyanin/azurin family}"	11.47	9.03	18.15	14.56	4.7	6.75
i2_LQ_PP_c22474/f1p0/2764	{NA}/{NA}/{NA}/{NA}	0.13	0.34	0.08	0	0.07	0.06
i4_LQ_PP_c8713/f1p0/4184	{CAP20049.1; transposase [Portunus granulatus]}/{sp|Q53H47|SETMR_HUMAN; Histone-lysine N-methyltransferase SETMAR OS=Homo sapiens GN=SETMAR PE=1 SV=2}/{NA}/{NA}	0.25	0.5	0.61	0.28	0.34	1.09
i1_LQ_PP_c64193/f1p1/1562	{XP_005091186.1; PREDICTED: protein FRG1-like [Aplysia californica]}/{sp|O73747|FRG1_TAKRU; Protein FRG1 OS=Takifugu rubripes GN=frg1 PE=2 SV=1}/{NA}/{PF06268:Fascin domain}	1.35	1.48	1.55	1.85	4.77	1.86
i4_LQ_PP_c14501/f1p0/4050	{NA}/{NA}/{NA}/{NA}	0.07	0	0.83	0.58	2.18	2.35
i5_LQ_PP_c3863/f1p0/6039	{KDR12390.1; hypothetical protein L798_13288, partial [Zootermopsis nevadensis]}/{NA}/{NA}/{PF05499:DNA methyltransferase 1-associated protein 1 (DMAP1) PF02018:Carbohydrate binding domain}	0.04	0	0.52	1.02	1.15	1.98
i5_LQ_PP_c3443/f1p0/5449	{XP_005108363.1; PREDICTED: ribonucleoside-diphosphate reductase large subunit-like [Aplysia californica]}/{sp|P23921|RIR1_HUMAN; Ribonucleoside-diphosphate reductase large subunit OS=Homo sapiens GN=RRM1 PE=1 SV=1}/"{XR_001878627.1; PREDICTED: Lepidothrix coronata ribonucleotide reductase catalytic subunit M1 (RRM1), transcript variant X2, misc_RNA}"/"{PF02867:Ribonucleotide reductase, barrel do…	0.17	0.37	0.38	0.05	0.29	0.07
i7_HQ_PP_c2/f2p0/7355	{XP_012935897.1; PREDICTED: echinoderm microtubule-associated protein-like 2 [Aplysia californica]}/{sp|Q4V8C3|EMAL1_RAT; Echinoderm microtubule-associated protein-like 1 OS=Rattus norvegicus GN=Eml1 PE=1 SV=2}/"{XM_013080443.1; PREDICTED: Aplysia californica echinoderm microtubule-associated protein-like 2 (LOC101855006), mRNA}"/"{PF08702:Fibrinogen alpha/beta chain family PF00400:WD domain, G-b…	0.08	0.6	6.05	2.65	5.93	6.5
i4_LQ_PP_c8097/f1p0/4452	{NA}/{NA}/{NA}/{NA}	0.35	0.49	2.57	1.69	6.88	5.06
i2_LQ_PP_c39101/f1p12/2446	{NA}/{NA}/{NA}/{NA}	0.02	0.03	0.17	0.11	0.28	0.55
i0_LQ_PP_c64578/f1p0/211	{NA}/{NA}/{NA}/{NA}	44.11	8.34	0	0	69.9	28.42
i3_LQ_PP_c24732/f1p0/3292	{NA}/{NA}/{NA}/{NA}	0.12	0.15	0.24	0.25	0.58	1.21
i4_LQ_PP_c18099/f1p22/4145	{XP_009060414.1; hypothetical protein LOTGIDRAFT_56788, partial [Lottia gigantea]}/{sp|P14381|YTX2_XENLA; Transposon TX1 uncharacterized 149 kDa protein OS=Xenopus laevis PE=4 SV=1}/{NA}/{NA}	2.84	5.23	39.85	5.73	20.26	3.81
i4_LQ_PP_c6510/f1p0/4942	{NA}/{NA}/{NA}/{NA}	0.12	0	0.27	0.2	0.53	1.02
i2_LQ_PP_c40487/f1p0/2681	{NA}/{NA}/{NA}/{NA}	0.3	0.31	0.22	0.15	0.21	0.33
i3_LQ_PP_c30905/f1p0/3404	{XP_009064850.1; hypothetical protein LOTGIDRAFT_222130 [Lottia gigantea]}/{sp|Q8NBX0|SCPDL_HUMAN; Saccharopine dehydrogenase-like oxidoreductase OS=Homo sapiens GN=SCCPDH PE=1 SV=1}/{NA}/{PF03435:Saccharopine dehydrogenase NADP binding domain}	0.26	0	0	2.1	2.02	8.33
i2_LQ_PP_c58919/f1p0/2631	{XP_015757098.1; PREDICTED: LOW QUALITY PROTEIN: dnaJ homolog subfamily C member 13-like, partial [Acropora digitifera]}/{NA}/{NA}/{NA}	0.56	0	0.31	0.26	0.6	2.43
i4_LQ_PP_c6353/f1p4/4109	{XP_012938420.1; PREDICTED: membrane-associated protein Hem-like isoform X1 [Aplysia californica]}/{sp|P55162|HEM_DROME; Membrane-associated protein Hem OS=Drosophila melanogaster GN=Hem PE=2 SV=1}/{NA}/{NA}	0.78	1.72	7.21	4.55	11.09	11.67
i3_LQ_PP_c24194/f1p0/3691	{XP_013793555.1; PREDICTED: flocculation protein FLO9-like, partial [Limulus polyphemus]}/{NA}/{NA}/{NA}	0.57	1.72	2.06	0.95	4.31	4.82
i2_LQ_PP_c28414/f1p0/2693	{NA}/{NA}/{NA}/{NA}	0.03	0.35	0.68	0.04	0.32	0.81
i6_LQ_PP_c381/f1p0/6220	{XP_005093358.1; PREDICTED: DNA-binding protein P3A2-like [Aplysia californica]}/{sp|Q04073|P3A2_STRPU; DNA-binding protein P3A2 OS=Strongylocentrotus purpuratus PE=1 SV=1}/{NA}/{NA}	0.13	0.08	0.04	0.07	0	0.01
i3_LQ_PP_c4640/f1p0/3144	{XP_013884271.1; PREDICTED: uncharacterized protein LOC106532689 [Austrofundulus limnaeus]}/{NA}/{NA}/{NA}	0.59	0.19	0	0.02	0.03	0.18
i3_HQ_PP_c13579/f3p0/3329	{NA}/{NA}/{NA}/{NA}	8.56	6.36	0.17	0.31	0	1.11
i1_LQ_PP_c124347/f1p0/1901	{JAT98674.1; hypothetical protein, partial [Amblyomma aureolatum]}/{NA}/{NA}/{NA}	0.03	0.18	0.18	0.3	0.54	0.41
i4_LQ_PP_c11348/f1p0/4376	{NA}/{NA}/{NA}/{NA}	0.06	0.11	0.16	0.13	1.65	1.21
i2_LQ_PP_c5382/f1p0/2965	{NA}/{NA}/{NA}/{NA}	0	0.1	0	0	3.68	0.02
i2_HQ_PP_c55555/f4p0/2775	{ADK11694.1; glutathione peroxidase [Strongylocentrotus intermedius]}/{sp|Q5ZJF4|PRDX6_CHICK; Peroxiredoxin-6 OS=Gallus gallus GN=PRDX6 PE=2 SV=3}/"{XM_005492270.2; PREDICTED: Zonotrichia albicollis peroxiredoxin 6 (PRDX6), mRNA}"/{PF00578:AhpC/TSA family PF08534:Redoxin PF10417:C-terminal domain of 1-Cys peroxiredoxin}	12.44	14.94	90.23	189.2	71.01	318.8
i6_LQ_PP_c615/f1p0/6168	{XP_011444540.1; PREDICTED: IQ and ubiquitin-like domain-containing protein isoform X1 [Crassostrea gigas]}/{sp|Q4R6T7|IQUB_MACFA; IQ and ubiquitin-like domain-containing protein OS=Macaca fascicularis GN=IQUB PE=2 SV=2}/"{XM_002606487.1; Branchiostoma floridae hypothetical protein, mRNA}"/{PF00240:Ubiquitin family PF00612:IQ calmodulin-binding motif}	0.74	4.21	2.11	4.17	0.8	4.46
i3_LQ_PP_c41494/f1p0/3679	{XP_013091335.1; PREDICTED: clathrin light chain A-like isoform X5 [Biomphalaria glabrata]}/{sp|P04975|CLCB_BOVIN; Clathrin light chain B OS=Bos taurus GN=CLTB PE=1 SV=1}/{NA}/{NA}	0.35	0.45	0	0.02	0	0
i1_LQ_PP_c16685/f1p3/1616	{NA}/{NA}/{NA}/{NA}	22.52	24.77	0.06	0.15	0.9	0.8
i2_LQ_PP_c13783/f1p0/2814	{NA}/{NA}/{NA}/{NA}	0.45	0	0.11	0.18	0.15	0.34
i3_LQ_PP_c49637/f1p0/3025	{XP_013064154.1; PREDICTED: suppressor of cytokine signaling 2-like [Biomphalaria glabrata]}/{NA}/{NA}/{NA}	0.21	0.45	3.27	1.32	1.29	1.09
i0_LQ_PP_c16469/f1p0/476	{NA}/{NA}/{NA}/{NA}	0	0	1.68	0.19	0	1.41
i2_LQ_PP_c31917/f1p0/2064	{NA}/{NA}/{KF020654.1; Rapana venosa clone Rv20 microsatellite sequence}/{NA}	0.38	2.66	1.71	3.04	0.11	5.72
i4_LQ_PP_c8439/f1p106/4707	{XP_012935760.1; PREDICTED: NUAK family SNF1-like kinase 2, partial [Aplysia californica]}/{sp|Q641K5|NUAK1_MOUSE; NUAK family SNF1-like kinase 1 OS=Mus musculus GN=Nuak1 PE=1 SV=1}/"{XM_004610076.2; PREDICTED: Sorex araneus NUAK family, SNF1-like kinase, 2 (NUAK2), mRNA}"/{PF07714:Protein tyrosine kinase PF00069:Protein kinase domain PF06293:Lipopolysaccharide kinase (Kdo/WaaP) family}	0.19	0.22	0.51	0.91	1.29	1.6
i3_LQ_PP_c29047/f1p0/3224	{NA}/{NA}/{NA}/{NA}	0	0.06	0	0	0	0
i3_LQ_PP_c11987/f1p5/3363	{NA}/{NA}/"{XM_007255814.2; PREDICTED: Astyanax mexicanus DEAH-box helicase 33 (dhx33), mRNA}"/{NA}	0.12	0.34	0.78	0.27	0.26	0.66
i3_HQ_PP_c18475/f2p0/3163	{NA}/{NA}/"{JX293537.1; Conus betulinus A superfamily conotoxin Bt1.7c precursor, gene, complete cds}"/{NA}	0.28	0.08	0.19	0.22	0.09	0.71
i3_LQ_PP_c23494/f1p0/3943	{NA}/{NA}/{NA}/{NA}	2.08	3.65	1.73	1.55	4.74	6.96
i4_LQ_PP_c11870/f1p0/4809	{OCT90339.1; hypothetical protein XELAEV_18018951mg, partial [Xenopus laevis]}/{NA}/{NA}/"{PF02778:tRNA intron endonuclease, N-terminal domain}"	0.1	0.14	0.13	0.08	0.12	0.31
i4_HQ_PP_c2049/f2p0/4725	{XP_009045239.1; hypothetical protein LOTGIDRAFT_156318 [Lottia gigantea]}/{NA}/{NA}/{NA}	0.96	1.35	1.05	0.62	3.03	3.39
i4_LQ_PP_c13290/f1p0/4122	{XP_015819260.1; PREDICTED: histone H3.3 isoform X1 [Nothobranchius furzeri]}/{sp|P84247|H33_CHICK; Histone H3.3 OS=Gallus gallus GN=H3-IX PE=1 SV=2}/"{XM_018676028.1; PREDICTED: Lates calcarifer histone H3.3 (LOC108883131), mRNA}"/{PF15715:PCNA-associated factor PF15630:CENP-S protein PF00125:Core histone H2A/H2B/H3/H4}	2.62	11.12	9.49	7.23	9.72	6.73
i5_LQ_PP_c2473/f1p0/5480	{XP_005091574.2; PREDICTED: uncharacterized protein LOC101855231 [Aplysia californica]}/{NA}/{NA}/{NA}	0.04	0.09	0.14	0.45	0.38	1.44
i4_LQ_PP_c7153/f1p0/4450	{XP_012945237.1; PREDICTED: uncharacterized protein LOC101856543 [Aplysia californica]}/{NA}/{NA}/{NA}	0.04	0.01	0.05	0.04	0.02	0.14
i2_HQ_PP_c3635/f2p0/2587	{XP_005111749.1; PREDICTED: ubiquinone biosynthesis monooxygenase COQ6, mitochondrial-like [Aplysia californica]}/"{sp|F1RAX8|COQ6_DANRE; Ubiquinone biosynthesis monooxygenase COQ6, mitochondrial OS=Danio rerio GN=coq6 PE=2 SV=1}"/{NA}/{PF08491:Squalene epoxidase PF01494:FAD binding domain PF01266:FAD dependent oxidoreductase}	2.78	2.62	4.78	8.89	3.58	5.57
i2_LQ_PP_c10430/f1p0/2506	{NA}/{NA}/{NA}/{NA}	0.89	2.08	1.6	1.94	1.69	5.98
i1_LQ_PP_c141640/f1p0/1623	{NA}/{NA}/"{AB453969.1; Phymorhynchus buccinoides mitochondrial gene for 16S rRNA, partial sequence}"/{NA}	0	0	0	0	0	0
i1_LQ_PP_c51246/f1p0/1176	{NA}/{NA}/{NA}/{NA}	0	0.14	0.18	0.05	0	0
i6_HQ_PP_c42/f2p0/6426	{XP_005101650.1; PREDICTED: N(G),N(G)-dimethylarginine dimethylaminohydrolase 1-like [Aplysia californica]}/"{sp|O94760|DDAH1_HUMAN; N(G),N(G)-dimethylarginine dimethylaminohydrolase 1 OS=Homo sapiens GN=DDAH1 PE=1 SV=3}"/{NA}/{NA}	3.1	4.91	21.28	21.74	18.68	26.13
i2_LQ_PP_c57829/f1p0/2768	{XP_013417083.1; PREDICTED: protein DEK-like [Lingula anatina]}/{sp|P35659|DEK_HUMAN; Protein DEK OS=Homo sapiens GN=DEK PE=1 SV=1}/"{XM_004628428.1; PREDICTED: Octodon degus DEK proto-oncogene (Dek), mRNA}"/{NA}	0.28	0.4	0.2	0.36	0.37	0.26
i2_LQ_PP_c53542/f1p0/2066	{NA}/{NA}/{NA}/{NA}	0.61	1.93	0.95	0.71	1.99	1.24
i4_HQ_PP_c2534/f2p0/4709	{NA}/{NA}/{NA}/{PF07809:RTP801 C-terminal region}	0	0	0.22	0.21	6.98	1.52
i4_LQ_PP_c10167/f1p0/4720	{NA}/{NA}/{NA}/{NA}	0	0.06	0	0	0	0.07
i3_LQ_PP_c28903/f1p0/3166	{NA}/{NA}/{NA}/{NA}	0.31	0.12	0.22	0.24	0.19	0.35
i0_LQ_PP_c29021/f1p0/633	{NA}/{NA}/{NA}/{NA}	8.65	5.87	3.62	2.12	2.53	1.64
i3_HQ_PP_c28886/f2p0/3898	{NA}/{NA}/{NA}/{NA}	1.62	0.32	7.39	6.93	10.09	30.49
i5_HQ_PP_c207/f7p0/5627	{XP_005100334.1; PREDICTED: dnaJ homolog subfamily C member 3-like [Aplysia californica]}/{sp|Q27968|DNJC3_BOVIN; DnaJ homolog subfamily C member 3 OS=Bos taurus GN=DNAJC3 PE=1 SV=1}/"{XM_002408485.1; Ixodes scapularis conserved hypothetical protein, mRNA}"/{PF13371:Tetratricopeptide repeat PF13374:Tetratricopeptide repeat PF13181:Tetratricopeptide repeat PF13414:TPR repeat PF13176:Tetratricopept…	1.82	1.84	4.48	5.09	6.69	13.13
i2_LQ_PP_c26068/f1p0/2394	{NA}/{NA}/{NA}/{NA}	0	0	0	0	0	0
i4_LQ_PP_c12496/f1p0/4918	{XP_013401277.1; PREDICTED: ras-related GTP-binding protein A-like [Lingula anatina]}/{sp|Q80X95|RRAGA_MOUSE; Ras-related GTP-binding protein A OS=Mus musculus GN=Rraga PE=1 SV=1}/"{XM_008064114.1; PREDICTED: Tarsius syrichta Ras-related GTP binding A (RRAGA), mRNA}"/"{PF08477:Ras of Complex, Roc, domain of DAPkinase PF00071:Ras family PF04670:Gtr1/RagA G protein conserved region PF08653:DASH com…	0.7	0.44	1.99	1.64	1.38	2.39
i2_LQ_PP_c14170/f1p0/2843	{NA}/{NA}/{NA}/{NA}	0.13	0.24	0.05	0.02	0	0
i0_LQ_PP_c16436/f1p0/701	{AKL90666.1; cytochrome c oxidase subunit III, partial (mitochondrion) [Columbella adansoni]}/{sp|P48172|COX3_ONCMY; Cytochrome c oxidase subunit 3 OS=Oncorhynchus mykiss GN=mt-co3 PE=3 SV=1}/"{KX263259.1; Tomopleura sp. JEU-2016 mitochondrion, partial genome}"/{PF00510:Cytochrome c oxidase subunit III}	20.97	51.31	22.94	18.79	46.34	28.4
i2_LQ_PP_c65782/f1p0/2792	{NA}/{NA}/{NA}/{NA}	0.41	0.54	0.56	0.37	1.05	0.72
i0_LQ_PP_c64919/f1p0/228	{NA}/{NA}/{NA}/{NA}	0	0	0	0	0	0
i3_LQ_PP_c11168/f1p19/3399	{NA}/{NA}/{NA}/{NA}	0.91	0.97	0.22	0.33	1.73	1.64
i0_LQ_PP_c52044/f1p0/239	{NA}/{NA}/{NA}/{NA}	0	0	127.28	0	0	5.37
i4_LQ_PP_c10954/f1p0/4274	{NA}/{NA}/{NA}/{NA}	1.4	3.61	0.81	0.39	1.14	1.53
i2_LQ_PP_c30073/f1p0/2219	{NA}/{NA}/{NA}/{NA}	1.91	4.03	1.52	0.48	4.85	5.46
i4_LQ_PP_c11335/f1p0/4246	{NA}/{NA}/{NA}/{NA}	0.18	0.35	0.92	0.68	2.72	1.68
i5_LQ_PP_c3804/f1p0/5131	{P16275.1; RecName: Full=Non-neuronal cytoplasmic intermediate filament protein B; Short=IFB}/{sp|P16275|IFEB_HELPO; Non-neuronal cytoplasmic intermediate filament protein B OS=Helix pomatia PE=1 SV=1}/{NA}/{PF06005:Protein of unknown function (DUF904) PF06156:Protein of unknown function (DUF972) PF00038:Intermediate filament protein}	0	0.14	0.18	0.06	0	0.12
i4_LQ_PP_c3549/f1p0/4247	{AEV53356.1; thioredoxin peroxidase [Oncomelania hupensis hupensis]}/{sp|Q9BGI2|PRDX4_BOVIN; Peroxiredoxin-4 OS=Bos taurus GN=PRDX4 PE=2 SV=1}/"{XM_015341314.1; PREDICTED: Lepisosteus oculatus peroxiredoxin 4 (prdx4), mRNA}"/{PF08534:Redoxin PF00578:AhpC/TSA family}	0.07	0.06	0.18	0.13	0.19	0.2
i3_HQ_PP_c2195/f6p0/3192	{XP_011412845.1; PREDICTED: DNA-directed RNA polymerases I and III subunit RPAC1-like isoform X1 [Crassostrea gigas]}/{sp|P52432|RPAC1_MOUSE; DNA-directed RNA polymerases I and III subunit RPAC1 OS=Mus musculus GN=Polr1c PE=1 SV=3}/{NA}/{PF01000:RNA polymerase Rpb3/RpoA insert domain PF01193:RNA polymerase Rpb3/Rpb11 dimerisation domain}	1.19	1.77	0.29	0.22	0.21	0.19
i2_LQ_PP_c7359/f1p0/2348	{XP_009048796.1; hypothetical protein LOTGIDRAFT_177990 [Lottia gigantea]}/{sp|Q3U481|MFS12_MOUSE; Major facilitator superfamily domain-containing protein 12 OS=Mus musculus GN=Mfsd12 PE=1 SV=1}/{NA}/{NA}	0	0	0.06	0	0	0.03
i5_LQ_PP_c4016/f1p0/5203	{AAO83852.1; munc18-1-interacting protein 1 [Lymnaea stagnalis]}/{sp|O17583|LIN10_CAEEL; Protein lin-10 OS=Caenorhabditis elegans GN=lin-10 PE=1 SV=1}/"{XM_013085304.1; PREDICTED: Aplysia californica protein lin-10-like (LOC101864237), mRNA}"/{PF13180:PDZ domain PF00595:PDZ domain (Also known as DHR or GLGF) PF00640:Phosphotyrosine interaction domain (PTB/PID)}	0.1	0.18	0.43	0.17	0.11	0.21
i3_LQ_PP_c5826/f1p0/3790	{XP_019218600.1; PREDICTED: gastrula zinc finger protein XlCGF26.1-like isoform X4 [Oreochromis niloticus]}/{sp|Q9UJU3|ZN112_HUMAN; Zinc finger protein 112 OS=Homo sapiens GN=ZNF112 PE=2 SV=2}/{NA}/"{PF16622:zinc-finger C2H2-type PF13465:Zinc-finger double domain PF13912:C2H2-type zinc finger PF05191:Adenylate kinase, active site lid PF01155:Hydrogenase/urease nickel incorporation, metallochapero…	0	0	0.04	0	0.02	0.07
i1_LQ_PP_c28142/f1p0/1558	{XP_012941292.1; PREDICTED: ADP-ribosyl cyclase/cyclic ADP-ribose hydrolase-like [Aplysia californica]}/{sp|Q27312|NADA_APLKU; ADP-ribosyl cyclase/cyclic ADP-ribose hydrolase OS=Aplysia kurodai PE=1 SV=1}/{NA}/{PF02267:ADP-ribosyl cyclase}	0.14	0.09	0.06	0.16	15.06	18.59
i4_LQ_PP_c15623/f1p0/4010	{NA}/{NA}/{NA}/{NA}	0.18	0.02	0.02	0.09	0	14.71
i1_LQ_PP_c33019/f1p1/1610	{XP_005360828.1; PREDICTED: glutaminyl-peptide cyclotransferase [Microtus ochrogaster]}/{sp|Q9CYK2|QPCT_MOUSE; Glutaminyl-peptide cyclotransferase OS=Mus musculus GN=Qpct PE=1 SV=2}/{NA}/{NA}	0.07	0.35	8.02	0.61	2.4	0.49
i5_HQ_PP_c302/f4p0/5483	{XP_013094153.1; PREDICTED: dnaJ homolog subfamily A member 1-like [Biomphalaria glabrata]}/{sp|Q5NVI9|DNJA1_PONAB; DnaJ homolog subfamily A member 1 OS=Pongo abelii GN=DNAJA1 PE=2 SV=1}/"{XM_013081847.1; PREDICTED: Aplysia californica dnaJ homolog subfamily A member 1-like (LOC101848288), mRNA}"/"{PF00684:DnaJ central domain PF01155:Hydrogenase/urease nickel incorporation, metallochaperone, hypA…	3.03	6.59	6.22	6.42	7.61	12.14
i3_LQ_PP_c8543/f1p0/3303	{NA}/{NA}/{NA}/{NA}	25.49	6.09	0.06	0.14	0.66	0.05
i1_LQ_PP_c129091/f1p11/1955	{NA}/{NA}/{NA}/{NA}	0.1	0	0.06	0.08	0.04	0.39
i4_LQ_PP_c12104/f1p0/4580	{NA}/{NA}/{NA}/{NA}	0.24	0.37	0.3	0.22	0.4	0.36
i2_LQ_PP_c21786/f1p0/2500	{NA}/{NA}/{NA}/{NA}	4.85	0.55	0	0	0.28	0
i2_LQ_PP_c31498/f1p0/2024	{NA}/{NA}/{NA}/{NA}	0	0	34.62	0.02	0.08	0
i2_LQ_PP_c63966/f1p0/2827	{NA}/{NA}/{NA}/{NA}	0	0.07	0.34	0.19	0.11	4.42
i2_LQ_PP_c26028/f1p0/2215	{XP_009061010.1; hypothetical protein LOTGIDRAFT_165736 [Lottia gigantea]}/{sp|P07861|NEP_RAT; Neprilysin OS=Rattus norvegicus GN=Mme PE=1 SV=2}/{NA}/{PF01431:Peptidase family M13 PF05649:Peptidase family M13}	0	0.06	0	0	2.24	0
i2_LQ_PP_c20075/f1p0/2176	{XP_797590.2; PREDICTED: jmjC domain-containing protein 4 [Strongylocentrotus purpuratus]}/{sp|Q5ZHV5|JMJD4_CHICK; JmjC domain-containing protein 4 OS=Gallus gallus GN=JMJD4 PE=2 SV=1}/"{XM_010886135.2; PREDICTED: Esox lucius jumonji domain containing 4 (jmjd4), mRNA}"/{NA}	0	0	0	0.33	0	0
i2_LQ_PP_c43312/f1p0/2706	{XP_012939334.1; PREDICTED: toll-like receptor 4 [Aplysia californica]}/{sp|Q5TJ59|TLR3_BOVIN; Toll-like receptor 3 OS=Bos taurus GN=TLR3 PE=2 SV=1}/{NA}/{PF01582:TIR domain PF00157:Pou domain - N-terminal to homeobox domain PF00560:Leucine Rich Repeat PF13855:Leucine rich repeat}	0	0	0.42	0.98	0	0.66
i4_LQ_PP_c13352/f1p0/4662	{ABI79459.1; LPS-induced TNF-alpha factor [Azumapecten farreri]}/{sp|Q9JLJ0|LITAF_MOUSE; Lipopolysaccharide-induced tumor necrosis factor-alpha factor homolog OS=Mus musculus GN=Litaf PE=1 SV=1}/{NA}/{NA}	9.45	9.04	0.31	1.02	0.65	2.52
i3_HQ_PP_c14241/f2p10/3148	{NA}/{NA}/{NA}/{NA}	4.39	9.82	1.45	1.28	2.54	1.73
i0_LQ_PP_c11882/f1p28/525	{NA}/{NA}/{NA}/{NA}	0	0	0	0	0	0
i2_LQ_PP_c15639/f1p0/2106	{XP_009055926.1; hypothetical protein LOTGIDRAFT_161773 [Lottia gigantea]}/{sp|P17276|PH4H_DROME; Protein henna OS=Drosophila melanogaster GN=Hn PE=2 SV=3}/"{XM_002589805.1; Branchiostoma floridae hypothetical protein, mRNA}"/{PF01842:ACT domain PF00351:Biopterin-dependent aromatic amino acid hydroxylase}	0.65	0	0	0	0	0
i1_LQ_PP_c45044/f1p17/1810	{NA}/{NA}/{NA}/{NA}	0.24	0.08	0.16	0.37	0.47	1.04
i0_LQ_PP_c26441/f1p0/525	{XP_014780998.1; PREDICTED: actin, cytoplasmic-like [Octopus bimaculoides]}/"{sp|Q00215|ACTC_STYPL; Actin, cytoplasmic OS=Styela plicata PE=3 SV=1}"/"{KF410817.1; Rapana venosa actin (Act1) mRNA, complete cds}"/{NA}	0	0	0	0.14	0	0
i3_LQ_PP_c23074/f1p0/3843	{NA}/{NA}/{NA}/{NA}	0	0	0.04	0.11	0.17	0.07
i3_HQ_PP_c32870/f17p0/3359	{XP_011444170.1; PREDICTED: uncharacterized protein LOC105340033 [Crassostrea gigas]}/{sp|Q8NHP7|EXD1_HUMAN; piRNA biogenesis protein EXD1 OS=Homo sapiens GN=EXD1 PE=1 SV=4}/{KF020654.1; Rapana venosa clone Rv20 microsatellite sequence}/{PF01612:3'-5' exonuclease}	8.53	8.35	0.32	7.19	2.92	4.04
i6_LQ_PP_c327/f1p0/6157	{NA}/{NA}/{NA}/{NA}	0.1	0.09	8.06	3.84	4.24	6.28
i3_LQ_PP_c4745/f1p0/3449	{XP_013863386.1; PREDICTED: keratin-associated protein 16-1-like isoform X2 [Austrofundulus limnaeus]}/{NA}/{NA}/{NA}	1.07	1.38	1.06	1.53	1.64	2.16
i1_LQ_PP_c212224/f1p2/1733	{NA}/{NA}/{NA}/{NA}	0.44	1.01	0.08	0.11	0.28	0.25
i1_LQ_PP_c40962/f1p0/1733	{NA}/{NA}/{NA}/{PF10447:Exosome component EXOSC1/CSL4}	0.06	0.75	0.08	0	0.05	0.16
i3_LQ_PP_c26034/f1p0/3563	{NA}/{NA}/{NA}/{NA}	0.07	0.39	0.87	0.35	2.96	3.23
i2_LQ_PP_c11743/f1p0/2840	{CDR00729.1; unnamed protein product [Oncorhynchus mykiss]}/{NA}/{NA}/{NA}	0	0.09	0.04	0	0	0.04
i3_LQ_PP_c29473/f1p0/3262	{NA}/{NA}/{NA}/{NA}	0.1	0.09	0.12	0.14	0.04	0.19
i7_LQ_PP_c150/f1p0/7485	{NA}/{NA}/{NA}/{NA}	0.1	0.16	0.16	0.34	0.38	0.4
i3_LQ_PP_c6752/f1p0/3304	{NA}/{NA}/{NA}/{NA}	0.33	0.54	0.03	0.08	0.18	0.14
i3_LQ_PP_c20494/f1p0/3750	{Q27409.1; RecName: Full=Adhesive plaque matrix protein; AltName: Full=Foot protein 1; AltName: Full=MGFP-1; Short=MGFP1; Flags: Precursor [Mytilus galloprovincialis]}/{sp|Q27409|FP1_MYTGA; Adhesive plaque matrix protein OS=Mytilus galloprovincialis GN=FP1 PE=2 SV=1}/{NA}/{PF06831:Formamidopyrimidine-DNA glycosylase H2TH domain}	0.06	0.2	2.83	0.98	0.06	0.85
i2_LQ_PP_c40096/f1p0/2964	{NA}/{NA}/{NA}/{PF09726:Transmembrane protein}	0.04	0.04	0.03	0.26	0	0.62
i2_LQ_PP_c4448/f1p0/2241	{NA}/{NA}/{NA}/"{PF04088:Peroxin 13, N-terminal region PF02558:Ketopantoate reductase PanE/ApbA PF02064:MAS20 protein import receptor}"	0.1	1.06	0.45	0.2	1.4	0.7
i1_LQ_PP_c218972/f1p4/1520	{NA}/{NA}/"{KR087382.1; Taranis sp. BOLD:ACT4448 12S ribosomal RNA gene, partial sequence; mitochondrial}"/{NA}	3.04	6.67	2.49	4.41	3.64	9.58
i1_LQ_PP_c13141/f1p1/1372	{NA}/{NA}/"{AB453969.1; Phymorhynchus buccinoides mitochondrial gene for 16S rRNA, partial sequence}"/{NA}	0	0	0	0	0	0
i0_LQ_PP_c25655/f1p11/353	{NA}/{NA}/{NA}/{NA}	0	0	3.3	1.83	3.47	1.95
i2_LQ_PP_c43000/f1p0/2980	{NA}/{NA}/{NA}/{NA}	0.04	0	0.11	0.06	0.1	0.41
i0_LQ_PP_c20368/f1p0/291	{NA}/{NA}/{NA}/{NA}	0	0	0	0	0	0
i3_HQ_PP_c4591/f2p0/3129	{ACJ63455.1; ornithine decarboxylase [Haliotis diversicolor supertexta]}/{sp|P27119|DCOR_MUSPA; Ornithine decarboxylase OS=Mus pahari GN=Odc1 PE=2 SV=1}/"{XM_014377228.1; PREDICTED: Trichogramma pretiosum ornithine decarboxylase-like (LOC106656317), transcript variant X2, mRNA}"/"{PF02784:Pyridoxal-dependent decarboxylase, pyridoxal binding domain PF00278:Pyridoxal-dependent decarboxylase, C-term…	17.33	35.4	55.86	39.11	118.59	64.7
i5_LQ_PP_c3598/f1p0/5500	{XP_009044080.1; hypothetical protein LOTGIDRAFT_228077 [Lottia gigantea]}/{sp|Q96M69|LRGUK_HUMAN; Leucine-rich repeat and guanylate kinase domain-containing protein OS=Homo sapiens GN=LRGUK PE=2 SV=1}/{NA}/{PF13516:Leucine Rich repeat PF13855:Leucine rich repeat}	0.3	0	0.41	0.19	0.31	0.33
i1_LQ_PP_c88663/f1p0/1708	{XP_005092695.1; PREDICTED: pantothenate kinase 3-like isoform X2 [Aplysia californica]}/"{sp|Q9BZ23|PANK2_HUMAN; Pantothenate kinase 2, mitochondrial OS=Homo sapiens GN=PANK2 PE=1 SV=3}"/"{XM_012829838.1; PREDICTED: Clupea harengus pantothenate kinase 1 (LOC105902286), transcript variant X2, mRNA}"/{PF03630:Fumble }	0	0	0.5	0.48	0.07	0.27
i1_LQ_PP_c120426/f1p0/1350	{NA}/{NA}/"{AB453969.1; Phymorhynchus buccinoides mitochondrial gene for 16S rRNA, partial sequence}"/{NA}	0	0	0	0	0	0
i4_LQ_PP_c12472/f1p0/4884	{XP_005017879.1; PREDICTED: ankyrin repeat domain-containing protein 11 [Anas platyrhynchos]}/{sp|Q6UB99|ANR11_HUMAN; Ankyrin repeat domain-containing protein 11 OS=Homo sapiens GN=ANKRD11 PE=1 SV=3}/"{XM_005017822.1; PREDICTED: Anas platyrhynchos ankyrin repeat domain 11 (ANKRD11), mRNA}"/{NA}	0	0	0	0	0	0
i1_LQ_PP_c224240/f1p0/1336	{NA}/{NA}/"{AB453969.1; Phymorhynchus buccinoides mitochondrial gene for 16S rRNA, partial sequence}"/{NA}	0	0	0	0	0	0
i3_LQ_PP_c6001/f1p0/3431	{NA}/{NA}/{NA}/{NA}	0	0	0	0	0	0.02
i4_LQ_PP_c5932/f1p0/4238	{ABF67509.1; cytochrome b5 [Haliotis discus discus]}/{sp|P00173|CYB5_RAT; Cytochrome b5 OS=Rattus norvegicus GN=Cyb5a PE=1 SV=2}/{NA}/{NA}	2.08	4.66	0	0	0.53	0.43
i0_LQ_PP_c9944/f1p0/614	{NA}/{NA}/{NA}/{NA}	0	0	1.25	0.24	4.87	1.91
i4_LQ_PP_c17663/f1p0/4393	{XP_012945539.1; PREDICTED: membrane magnesium transporter 1-like [Aplysia californica]}/{sp|Q6TLE4|MMGT1_DANRE; Membrane magnesium transporter 1 OS=Danio rerio GN=mmgt1 PE=2 SV=1}/{NA}/{NA}	0	0	0	0.05	0.1	0.05
i2_LQ_PP_c61685/f1p0/2911	{XP_010135639.1; PREDICTED: polyubiquitin-C isoform X4 [Buceros rhinoceros silvestris]}/{sp|P0CG55|UBB_SHEEP; Polyubiquitin-B OS=Ovis aries GN=UBB PE=2 SV=1}/"{XM_002609963.1; Branchiostoma floridae hypothetical protein, mRNA}"/{PF00240:Ubiquitin family}	0.1	0.06	0.02	0.09	0.27	0.16
i4_LQ_PP_c6618/f1p0/4314	{XP_012941527.1; PREDICTED: nuclear pore glycoprotein p62-like [Aplysia californica]}/{sp|P37198|NUP62_HUMAN; Nuclear pore glycoprotein p62 OS=Homo sapiens GN=NUP62 PE=1 SV=3}/"{XM_012509913.1; PREDICTED: Nomascus leucogenys nuclear pore glycoprotein p62 (LOC105740389), mRNA}"/{PF04111:Autophagy protein Apg6}	0.69	1.15	2.6	3.44	2.59	3.77
i1_LQ_PP_c183520/f1p0/1129	{NA}/{NA}/{NA}/{NA}	2.41	3.3	2.65	1.97	4.43	5.85
i1_LQ_PP_c288253/f1p0/1323	{NA}/{NA}/"{AB453969.1; Phymorhynchus buccinoides mitochondrial gene for 16S rRNA, partial sequence}"/{NA}	0	0	0	0	0	0
i2_LQ_PP_c64869/f1p0/2534	{KFV07140.1; hypothetical protein N340_05519, partial [Tauraco erythrolophus]}/{NA}/{NA}/{NA}	1.33	0	1.51	3.47	0.88	1.95
i3_LQ_PP_c11006/f1p0/3219	{XP_018016141.1; PREDICTED: soluble scavenger receptor cysteine-rich domain-containing protein SSC5D-like [Hyalella azteca]}/{NA}/"{LN590804.1; Cyprinus carpio genome assembly common carp genome ,scaffold 000000334}"/{NA}	0.26	0.3	0.03	0.26	1.04	0
i5_LQ_PP_c5085/f1p0/5205	{XP_012941189.1; PREDICTED: vacuolar protein sorting-associated protein 16 homolog [Aplysia californica]}/{sp|Q9H269|VPS16_HUMAN; Vacuolar protein sorting-associated protein 16 homolog OS=Homo sapiens GN=VPS16 PE=1 SV=2}/"{XM_014876222.1; PREDICTED: Sturnus vulgaris VPS16, CORVET/HOPS core subunit (VPS16), mRNA}"/"{PF04840:Vps16, C-terminal region PF04841:Vps16, N-terminal region}"	0.91	1.03	1.6	1.35	1.52	2.63
i1_LQ_PP_c28794/f1p4/1495	{NA}/{NA}/{NA}/{NA}	14.73	3.23	2.54	3.63	9.64	19.09
i0_LQ_PP_c28567/f1p0/830	{NA}/{NA}/{NA}/{NA}	1.7	2.51	2.7	2.28	1.17	2.95
i4_LQ_PP_c5411/f1p0/4421	{XP_018013817.1; PREDICTED: histidine-rich glycoprotein-like [Hyalella azteca]}/{NA}/"{XM_013089570.1; PREDICTED: Aplysia californica unconventional myosin-IXb-like (LOC101854372), mRNA}"/{NA}	0	0	0	0	0.02	0.01
i1_LQ_PP_c38326/f1p3/1506	{NA}/{NA}/{NA}/{NA}	0	0.05	0	0	0	0.05
i3_LQ_PP_c8397/f1p0/3227	{XP_013091413.1; PREDICTED: PAB-dependent poly(A)-specific ribonuclease subunit PAN2-like [Biomphalaria glabrata]}/{sp|Q5F450|PAN2_CHICK; PAB-dependent poly(A)-specific ribonuclease subunit PAN2 OS=Gallus gallus GN=PAN2 PE=2 SV=1}/"{XM_015887676.1; PREDICTED: Python bivittatus PAN2 poly(A) specific ribonuclease subunit (PAN2), transcript variant X2, mRNA}"/{PF00443:Ubiquitin carboxyl-terminal hyd…	0.37	0.09	0.32	0.56	0.62	1.68
i3_LQ_PP_c48920/f1p0/3082	{NA}/{NA}/{NA}/{NA}	1.15	4.83	0.83	0.41	1.26	1.1
i0_LQ_PP_c17258/f1p0/285	{NA}/{NA}/{NA}/{NA}	0	0	0	0	0	0
i3_LQ_PP_c13763/f1p0/3808	{XP_019630252.1; PREDICTED: uncharacterized protein LOC109474392 [Branchiostoma belcheri]}/{NA}/{NA}/{PF05478:Prominin}	0	0	0.05	0.01	0.21	0
i3_LQ_PP_c19559/f1p0/3181	{XP_005106938.1; PREDICTED: galactosylgalactosylxylosylprotein 3-beta-glucuronosyltransferase 2-like [Aplysia californica]}/{sp|Q9CW73|B3GA1_MOUSE; Galactosylgalactosylxylosylprotein 3-beta-glucuronosyltransferase 1 OS=Mus musculus GN=B3gat1 PE=2 SV=3}/{NA}/{PF03360:Glycosyltransferase family 43}	0.08	0.08	0.24	0.32	0.56	0.64
i4_LQ_PP_c3459/f1p0/4386	{XP_011441346.1; PREDICTED: phytanoyl-CoA dioxygenase, peroxisomal [Crassostrea gigas]}/"{sp|P57093|PAHX_RAT; Phytanoyl-CoA dioxygenase, peroxisomal OS=Rattus norvegicus GN=Phyh PE=1 SV=2}"/"{XM_010745424.2; PREDICTED: Larimichthys crocea phytanoyl-CoA 2-hydroxylase (phyh), mRNA}"/{NA}	0.08	0.1	0.66	0.38	0.66	1.01
i3_LQ_PP_c40897/f1p0/3838	{OCT90339.1; hypothetical protein XELAEV_18018951mg, partial [Xenopus laevis]}/{NA}/{NA}/{NA}	5.94	0	0.4	4.04	0	10.09
i0_LQ_PP_c25268/f1p0/431	{NA}/{NA}/{NA}/{NA}	0	0	0.26	0	0	0.4
i1_LQ_PP_c2270/f1p18/1699	{NA}/{NA}/{NA}/{NA}	0.48	0.22	0.23	0.2	0.34	0.38
i2_LQ_PP_c22370/f1p0/2533	{XP_005097845.1; PREDICTED: carnitine O-palmitoyltransferase 2, mitochondrial-like [Aplysia californica]}/"{sp|Q2KJB7|CPT2_BOVIN; Carnitine O-palmitoyltransferase 2, mitochondrial OS=Bos taurus GN=CPT2 PE=2 SV=1}"/"{XM_010166976.1; PREDICTED: Caprimulgus carolinensis carnitine palmitoyltransferase 2 (CPT2), partial mRNA}"/{PF00755:Choline/Carnitine o-acyltransferase}	0.44	0.18	0.72	0.72	0.29	1.33
i3_LQ_PP_c26032/f1p0/3705	{NA}/{NA}/{NA}/{NA}	1.62	1.14	5.55	4.29	7.17	16.21
i3_HQ_PP_c7265/f3p0/3127	{XP_005090358.1; PREDICTED: uncharacterized protein LOC101863636 [Aplysia californica]}/{sp|P35072|TCB1_CAEBR; Transposable element Tcb1 transposase OS=Caenorhabditis briggsae PE=3 SV=1}/{NA}/{NA}	4.01	3.17	3.83	6.64	3.77	4.96
i4_LQ_PP_c11884/f1p0/4241	{NA}/{NA}/{NA}/{NA}	0	0	0	0	0	0
i3_LQ_PP_c43597/f1p0/3794	{NA}/{NA}/{KF020654.1; Rapana venosa clone Rv20 microsatellite sequence}/{NA}	0.49	0.32	0.35	0.25	0.48	1.15
i2_HQ_PP_c9685/f3p0/2357	{XP_019120886.1; PREDICTED: rap1 GTPase-activating protein 1-like [Larimichthys crocea]}/{sp|Q9Y2Q3|GSTK1_HUMAN; Glutathione S-transferase kappa 1 OS=Homo sapiens GN=GSTK1 PE=1 SV=3}/"{XM_008322737.1; PREDICTED: Cynoglossus semilaevis glutathione S-transferase kappa 1 (gstk1), mRNA}"/{PF01323:DSBA-like thioredoxin domain}	2.63	2.87	6.44	9.42	6.43	11.11
i3_LQ_PP_c37789/f1p0/3880	{XP_014050665.1; PREDICTED: activating signal cointegrator 1 complex subunit 2 homolog [Salmo salar]}/{NA}/"{XM_011669168.1; PREDICTED: Strongylocentrotus purpuratus DNA-directed RNA polymerase II subunit RPB1 (LOC583794), transcript variant X2, mRNA}"/{PF05001:RNA polymerase Rpb1 C-terminal repeat }	6.99	13.52	11.46	11.65	3.03	5.81
i8_LQ_PP_c35/f1p0/8123	{XP_013066201.1; PREDICTED: gelsolin-like protein 1, partial [Biomphalaria glabrata]}/{sp|Q8MPM1|GELS2_LUMTE; Gelsolin-like protein 2 OS=Lumbricus terrestris GN=gelsolin PE=1 SV=1}/{NA}/{PF16093:Proteasome assembly chaperone 4}	0.04	0	0.03	0.08	0.02	0
i1_LQ_PP_c18006/f1p1/1526	{XP_005090247.1; PREDICTED: UPF0602 protein C4orf47 homolog isoform X1 [Aplysia californica]}/{sp|Q0P4C5|CD047_DANRE; UPF0602 protein C4orf47 homolog OS=Danio rerio GN=zgc:153146 PE=2 SV=1}/{NA}/{NA}	2.92	11.7	3.81	11.97	1.23	7.81
i3_LQ_PP_c24564/f1p0/3483	{NA}/{NA}/{NA}/{NA}	2.59	7.68	1.4	1.18	1.98	2.6
i2_LQ_PP_c8945/f1p1/2982	{XP_012945420.1; PREDICTED: uncharacterized protein LOC101864661 [Aplysia californica]}/{sp|O62243|NAS1_CAEEL; Zinc metalloproteinase nas-1 OS=Caenorhabditis elegans GN=nas-1 PE=3 SV=2}/{NA}/{PF01400:Astacin (Peptidase family M12A) PF00413:Matrixin}	0.11	0.73	21.32	1.43	0.4	0.62
i1_LQ_PP_c93446/f1p0/1387	{XP_009062014.1; hypothetical protein LOTGIDRAFT_210455 [Lottia gigantea]}/{sp|Q9CQC9|SAR1B_MOUSE; GTP-binding protein SAR1b OS=Mus musculus GN=Sar1b PE=1 SV=1}/"{XM_018081074.1; PREDICTED: Manacus vitellinus secretion associated Ras related GTPase 1B (SAR1B), mRNA}"/"{PF01926:50S ribosome-binding GTPase PF04670:Gtr1/RagA G protein conserved region PF08477:Ras of Complex, Roc, domain of DAPkinase…	12.25	18.54	6.97	9.05	1.24	4.45
i1_LQ_PP_c117838/f1p0/1340	{NA}/{NA}/"{AB453969.1; Phymorhynchus buccinoides mitochondrial gene for 16S rRNA, partial sequence}"/{NA}	0	0	0	0	0	0
i2_HQ_PP_c24746/f3p0/2749	{EKC38957.1; hypothetical protein CGI_10026724 [Crassostrea gigas]}/{NA}/{NA}/{NA}	0	0	2.93	2.08	1.89	5.65
i6_LQ_PP_c584/f1p1/6245	{XP_018026382.1; PREDICTED: serine/arginine repetitive matrix protein 2-like [Hyalella azteca]}/{NA}/{NA}/{NA}	0.06	0	0.12	0.06	0.25	0.26
i1_LQ_PP_c333887/f1p0/1044	{NA}/{NA}/{NA}/{NA}	5.97	2.26	2.73	2.52	6.81	11.01
i3_LQ_PP_c19460/f1p0/3654	{NA}/{NA}/{NA}/{NA}	0.49	0.12	1.07	0.93	1.81	4.26
i4_LQ_PP_c13386/f1p0/4290	{XP_011440216.1; PREDICTED: protein FAM149B1 isoform X7 [Crassostrea gigas]}/{sp|Q8CFV2|F149A_MOUSE; Protein FAM149A OS=Mus musculus GN=Fam149a PE=2 SV=1}/{NA}/{PF02023:SCAN domain}	0.09	0.32	0.2	0.53	2.09	1.06
i3_LQ_PP_c27853/f1p10/3672	{XP_013403120.1; PREDICTED: nicotinamide riboside kinase 1-like [Lingula anatina]}/{sp|Q91W63|NRK1_MOUSE; Nicotinamide riboside kinase 1 OS=Mus musculus GN=Nmrk1 PE=1 SV=1}/{NA}/{NA}	1.95	2.15	2.2	2.16	2.2	3.13
i3_LQ_PP_c7838/f1p0/3785	{NA}/{NA}/{NA}/{NA}	0.37	0.09	0.01	0	0.02	0.05
i2_LQ_PP_c4883/f1p0/2630	{XP_005094621.2; PREDICTED: uncharacterized protein LOC101853844 [Aplysia californica]}/{sp|P46023|GR101_LYMST; G-protein coupled receptor GRL101 OS=Lymnaea stagnalis PE=2 SV=1}/{NA}/{PF00057:Low-density lipoprotein receptor domain class A PF13516:Leucine Rich repeat PF00001:7 transmembrane receptor (rhodopsin family) PF13855:Leucine rich repeat PF00560:Leucine Rich Repeat}	0	0	0	0.02	0	2.18
i3_LQ_PP_c37959/f1p0/3272	{XP_011425719.1; PREDICTED: E3 ubiquitin-protein ligase CHFR-like [Crassostrea gigas]}/{sp|Q810L3|CHFR_MOUSE; E3 ubiquitin-protein ligase CHFR OS=Mus musculus GN=Chfr PE=1 SV=1}/"{XM_007529273.2; PREDICTED: Erinaceus europaeus checkpoint with forkhead and ring finger domains, E3 ubiquitin protein ligase (CHFR), mRNA}"/"{PF16685:zinc RING finger of MSL2 PF12678:RING-H2 zinc finger domain PF00498:F…	1.97	4.65	0.11	0.17	0.25	0.24
i0_LQ_PP_c2215/f1p0/522	{NA}/{NA}/{NA}/{PF12300:Protein of unknown function (DUF3628)}	0.18	1.74	327.92	13.37	2.3	1.86
i0_LQ_PP_c8375/f1p0/599	{NA}/{NA}/{NA}/{NA}	0	0	0.36	0.37	0	0
i1_LQ_PP_c32687/f2p0/1254	{NA}/{NA}/"{AB453969.1; Phymorhynchus buccinoides mitochondrial gene for 16S rRNA, partial sequence}"/{NA}	0.05	0	0.04	0	0	0
i3_LQ_PP_c4566/f1p0/3869	{NA}/{NA}/{NA}/{NA}	0	0	0	0	13.81	0.02
i4_LQ_PP_c15590/f1p0/4081	{XP_015300110.1; PREDICTED: uncharacterized protein LOC107128662 [Macaca fascicularis]}/{NA}/{NA}/{NA}	0	0	0.65	0.48	4.62	4.07
i3_LQ_PP_c38667/f1p0/3609	{XP_013093964.1; PREDICTED: LOW QUALITY PROTEIN: uncharacterized protein LOC106077796 [Biomphalaria glabrata]}/{NA}/{NA}/{NA}	0	0	0.01	0.08	0.07	0.91
i1_LQ_PP_c93677/f1p0/1276	{NA}/{NA}/"{AB453969.1; Phymorhynchus buccinoides mitochondrial gene for 16S rRNA, partial sequence}"/{NA}	136.73	85.14	48.79	113.72	65.81	44.3
i3_LQ_PP_c30578/f1p0/3063	{XP_005089125.2; PREDICTED: yolk ferritin-like [Aplysia californica]}/{sp|P42578|FRIY_LYMST; Yolk ferritin OS=Lymnaea stagnalis PE=1 SV=1}/{NA}/{PF00210:Ferritin-like domain}	0.05	0.65	0	0	4.18	0
i0_LQ_PP_c4001/f1p27/570	{NA}/{NA}/{NA}/{NA}	0	0	0	0	0	0
i2_LQ_PP_c66421/f1p0/2653	{NA}/{NA}/{NA}/{NA}	0.49	0.25	0.19	0.19	0.38	0.91
i1_LQ_PP_c1846/f1p0/1405	{NA}/{NA}/"{AB453969.1; Phymorhynchus buccinoides mitochondrial gene for 16S rRNA, partial sequence}"/{NA}	0	0	0	0	0	0
i2_LQ_PP_c23069/f1p0/2579	{NA}/{NA}/{NA}/{PF14987:NADH dehydrogenase 1 alpha subcomplex subunit 3}	0.63	0.51	1.44	0.66	2.57	2.6
i3_LQ_PP_c13528/f1p0/3500	{XP_014769885.1; PREDICTED: protein PTCD3 homolog, mitochondrial-like [Octopus bimaculoides]}/"{sp|Q0IHP3|PTCD3_XENTR; Pentatricopeptide repeat-containing protein 3, mitochondrial OS=Xenopus tropicalis GN=ptcd3 PE=2 SV=1}"/{NA}/{NA}	0.4	0.16	0.33	1.51	0.59	1.62
i4_LQ_PP_c12664/f1p0/4738	{XP_013398564.1; PREDICTED: leptin receptor gene-related protein-like [Lingula anatina]}/{sp|Q3SYT0|OBRG_BOVIN; Leptin receptor gene-related protein OS=Bos taurus GN=LEPROT PE=2 SV=1}/{NA}/{NA}	0.02	0	0.16	0.08	0.13	0.41
i0_HQ_PP_c22356/f2p0/331	{NA}/{NA}/{NA}/{NA}	2.93	69.88	0	0	534.8	0
i2_LQ_PP_c46624/f1p0/2858	{XP_005091126.1; PREDICTED: drebrin-like protein B [Aplysia californica]}/{sp|Q6GM14|DBNLB_XENLA; Drebrin-like protein B OS=Xenopus laevis GN=dbnl-b PE=2 SV=1}/"{XM_010389885.2; PREDICTED: Corvus cornix cornix drebrin like (DBNL), mRNA}"/{PF00241:Cofilin/tropomyosin-type actin-binding protein PF15339:Acrosome formation-associated factor PF06459:Ryanodine Receptor TM 4-6}	0.02	0	0.55	0.47	0.13	0.2
i5_LQ_PP_c1525/f1p0/5629	{XP_019202579.1; PREDICTED: mucin-2-like [Oreochromis niloticus]}/{NA}/{NA}/{NA}	0	0	0.01	0	0	2.09
i4_LQ_PP_c6118/f1p0/4138	{XP_003727405.1; PREDICTED: guanine deaminase [Strongylocentrotus purpuratus]}/{sp|Q9WTT6|GUAD_RAT; Guanine deaminase OS=Rattus norvegicus GN=Gda PE=1 SV=1}/{NA}/{PF01979:Amidohydrolase family}	0.03	0	26.06	1.71	1.51	1.6
i6_LQ_PP_c803/f1p0/6644	{NA}/{NA}/{NA}/{NA}	0.28	0.26	0.42	0.4	0.65	0.85
i3_LQ_PP_c28065/f1p0/3365	{NA}/{NA}/{NA}/{NA}	0.45	0.68	0.46	0.71	0.98	1.12
i2_LQ_PP_c37518/f1p0/2463	{XP_015930873.1; PREDICTED: uncharacterized protein LOC107457258 [Parasteatoda tepidariorum]}/{NA}/{NA}/{NA}	0	0.13	0	0	0.03	0.07
i1_LQ_PP_c30741/f1p1/1824	{NA}/{NA}/{NA}/{NA}	3.6	5.35	0.03	0	0.26	0.08
i3_LQ_PP_c51376/f1p0/3239	{XP_011436228.1; PREDICTED: enolase-like [Crassostrea gigas]}/{sp|O02654|ENO_DORPE; Enolase OS=Doryteuthis pealeii PE=2 SV=1}/"{XM_015813190.1; PREDICTED: Protobothrops mucrosquamatus enolase 3 (beta, muscle) (ENO3), mRNA}"/{PF07925:Reovirus RNA-dependent RNA polymerase lambda 3}	1.83	0.41	0	0.45	0.08	0
i9_LQ_PP_c18/f1p0/9191	{NA}/{NA}/{NA}/{NA}	0.01	0.03	0.04	0.03	0.16	0.08
i3_LQ_PP_c22171/f1p0/3185	{NA}/{NA}/{NA}/{NA}	0.02	0.19	0.12	0.08	0.12	0.29
i2_HQ_PP_c6709/f2p0/2888	{XP_005105255.1; PREDICTED: uncharacterized protein LOC101859880 [Aplysia californica]}/{NA}/{NA}/{NA}	4.11	18.22	6.8	18.32	14.09	14.51
i2_LQ_PP_c43386/f1p0/2781	{XP_006811957.1; PREDICTED: 2'-5'-oligoadenylate synthase 3-like [Saccoglossus kowalevskii]}/{sp|P00973|OAS1_HUMAN; 2'-5'-oligoadenylate synthase 1 OS=Homo sapiens GN=OAS1 PE=1 SV=4}/{NA}/{PF01909:Nucleotidyltransferase domain}	0.81	0	0.32	1.86	0.2	0.59
i5_LQ_PP_c3894/f1p0/5139	{NA}/{NA}/{NA}/{NA}	0.41	1.53	2.22	1.69	2.94	6.07
i5_LQ_PP_c5245/f1p0/5012	{XP_008533817.1; PREDICTED: uncharacterized protein LOC103561160 [Equus przewalskii]}/{NA}/{NA}/{NA}	0.08	0	0.04	0.18	0.36	0.45
i0_LQ_PP_c17270/f1p9/292	{NA}/{NA}/{NA}/{NA}	5.06	5.88	0.87	6.42	1.52	2.95
i3_LQ_PP_c43812/f1p0/3395	{XP_013071018.1; PREDICTED: nicotinate phosphoribosyltransferase-like [Biomphalaria glabrata]}/{sp|Q9VQX4|PNCB_DROME; Nicotinate phosphoribosyltransferase OS=Drosophila melanogaster GN=CG3714 PE=2 SV=2}/"{XM_018154143.1; PREDICTED: Hyalella azteca nicotinate phosphoribosyltransferase-like (LOC108667154), mRNA}"/"{PF02749:Quinolinate phosphoribosyl transferase, N-terminal domain}"	0.05	0.18	0.14	0.51	0	0.31
i4_LQ_PP_c6038/f1p0/4588	{XP_012938531.1; PREDICTED: dynein heavy chain 2, axonemal-like [Aplysia californica]}/"{sp|P0C6F1|DYH2_MOUSE; Dynein heavy chain 2, axonemal OS=Mus musculus GN=Dnah2 PE=1 SV=1}"/"{XM_013083077.1; PREDICTED: Aplysia californica dynein heavy chain 2, axonemal-like (LOC101847496), mRNA}"/{PF03028:Dynein heavy chain and region D6 of dynein motor PF02050:Flagellar FliJ protein}	1.33	5.7	1.19	1.93	1.89	5.9
i1_LQ_PP_c80000/f1p1/1376	{XP_005100809.1; PREDICTED: heterogeneous nuclear ribonucleoprotein D-like isoform X2 [Aplysia californica]}/{sp|Q60668|HNRPD_MOUSE; Heterogeneous nuclear ribonucleoprotein D0 OS=Mus musculus GN=Hnrnpd PE=1 SV=2}/{NA}/"{PF16367:RNA recognition motif PF00076:RNA recognition motif. (a.k.a. RRM, RBD, or RNP domain) PF08777:RNA binding motif}"	43.41	136.73	173.43	116.96	95.91	66.28
i6_LQ_PP_c572/f1p0/6717	{NA}/{NA}/{NA}/{NA}	0.55	1.77	2.01	1.05	5.64	2.36
i2_LQ_PP_c65480/f1p0/2768	{XP_005091551.1; PREDICTED: spermidine synthase-like [Aplysia californica]}/{sp|Q64674|SPEE_MOUSE; Spermidine synthase OS=Mus musculus GN=Srm PE=1 SV=1}/"{XM_014586575.1; PREDICTED: Tupaia chinensis spermidine synthase (SRM), mRNA}"/{PF05175:Methyltransferase small domain PF00891:O-methyltransferase PF01209:ubiE/COQ5 methyltransferase family PF08241:Methyltransferase domain PF05430:S-adenosyl-L-m…	0.04	0	0.07	0.2	0.16	0.19
i3_HQ_PP_c1759/f4p0/3282	{XP_012943955.1; PREDICTED: centrosomal protein of 83 kDa-like [Aplysia californica]}/{sp|Q9D5R3|CEP83_MOUSE; Centrosomal protein of 83 kDa OS=Mus musculus GN=Cep83 PE=1 SV=2}/{NA}/{PF10473:Leucine-rich repeats of kinetochore protein Cenp-F/LEK1}	0.29	1.85	0.91	0.64	12.22	1.04
i4_LQ_PP_c5681/f1p0/4813	{NA}/{NA}/{NA}/{NA}	0	0.01	0.2	0.22	0.1	0.87
i2_HQ_PP_c68952/f2p0/2076	{NA}/{NA}/{NA}/{NA}	2.57	0.92	0.34	0.16	0.94	2.04
i2_LQ_PP_c46453/f1p0/2971	{NA}/{NA}/{NA}/{NA}	0	0	0.54	0.26	1.75	5.4
i2_LQ_PP_c2817/f1p0/3016	{XP_002412517.1; conserved hypothetical protein [Ixodes scapularis]}/{NA}/{NA}/{NA}	3.97	13.81	4.46	4.54	8.14	10.05
i4_LQ_PP_c11035/f1p0/4267	{NA}/{NA}/{NA}/"{PF02452:PemK-like, MazF-like toxin of type II toxin-antitoxin system}"	1.32	6.09	0	0	222.5	0
i1_LQ_PP_c29432/f1p8/1435	{NA}/{NA}/"{AB453969.1; Phymorhynchus buccinoides mitochondrial gene for 16S rRNA, partial sequence}"/{NA}	1.28	0.1	0.23	0.15	0.17	0.26
i3_LQ_PP_c8885/f1p4/3857	{NA}/{NA}/{NA}/{NA}	1.01	0.26	0.66	1.82	0	1.36
i0_LQ_PP_c28526/f1p0/709	{NA}/{NA}/{NA}/{NA}	0	1	1.24	0.36	0	0.13
i2_HQ_PP_c13947/f3p0/2529	{NA}/{NA}/{NA}/{NA}	0	0	5.02	4.07	9.96	5.61
i2_LQ_PP_c6684/f1p0/2417	{NA}/{NA}/{NA}/{NA}	0.1	1.29	0	0.05	0	0
i3_LQ_PP_c40632/f1p0/3577	{NA}/{NA}/{NA}/{NA}	0.06	0.03	0.47	0.14	0.55	0.36
i2_LQ_PP_c7118/f1p0/2298	{NA}/{NA}/{NA}/{NA}	0.14	0.17	0.14	0.28	0.27	1.01
i2_LQ_PP_c5424/f1p0/2388	{XP_009045761.1; hypothetical protein LOTGIDRAFT_237645 [Lottia gigantea]}/{NA}/{NA}/{NA}	2.33	0.65	0	0	0	0
i2_LQ_PP_c61036/f1p0/2397	{NA}/{NA}/{NA}/{NA}	7.93	0.9	0	0.14	0	0.4
i5_LQ_PP_c3149/f1p0/5418	{NA}/{sp|Q9FPT1|UBP12_ARATH; Ubiquitin carboxyl-terminal hydrolase 12 OS=Arabidopsis thaliana GN=UBP12 PE=2 SV=2}/{NA}/{PF14631:Fanconi anaemia protein FancD2 nuclease}	0	0	0	0	0	0
i3_LQ_PP_c4426/f1p0/3320	{XP_009046692.1; hypothetical protein LOTGIDRAFT_171871 [Lottia gigantea]}/{sp|Q9CZE3|RAB32_MOUSE; Ras-related protein Rab-32 OS=Mus musculus GN=Rab32 PE=1 SV=3}/"{XM_018730270.1; PREDICTED: Scleropages formosus RAB32, member RAS oncogene family (rab32), mRNA}"/"{PF04670:Gtr1/RagA G protein conserved region PF08477:Ras of Complex, Roc, domain of DAPkinase PF00025:ADP-ribosylation factor family PF…	0.21	0.42	0.3	0.4	0.97	1.03
i3_LQ_PP_c26089/f1p0/3569	{NA}/{NA}/{NA}/{NA}	1.16	1.45	3.1	2.76	5.86	5.49
i2_LQ_PP_c66772/f1p0/2898	{NA}/{NA}/{NA}/{PF02569:Pantoate-beta-alanine ligase PF00531:Death domain}	1	1.27	0	0	0	0.05
i5_HQ_PP_c721/f2p0/5329	{NA}/{NA}/{NA}/{PF02313:Fumarate reductase subunit D}	2.28	3.07	1.35	1.49	3.11	2.4
i4_LQ_PP_c6735/f1p0/4878	{XP_009065338.1; hypothetical protein LOTGIDRAFT_108161 [Lottia gigantea]}/{sp|Q9Z1G4|VPP1_MOUSE; V-type proton ATPase 116 kDa subunit a isoform 1 OS=Mus musculus GN=Atp6v0a1 PE=1 SV=3}/"{XM_006893243.1; PREDICTED: Elephantulus edwardii T-cell, immune regulator 1, ATPase, H+ transporting, lysosomal V0 subunit A3 (TCIRG1), mRNA}"/{PF01496:V-type ATPase 116kDa subunit family }	0.07	0.07	0.03	0	0.13	0.2
i2_LQ_PP_c14975/f1p0/2105	{NA}/{NA}/{NA}/{NA}	0.2	0.22	0.69	0.51	0.11	0.85
i2_LQ_PP_c43855/f1p60/2874	{NA}/{NA}/{NA}/{NA}	2.85	4.82	4.56	3.13	4.44	5.02
i2_LQ_PP_c46466/f1p0/2687	{NA}/{NA}/{NA}/{NA}	0.98	2.72	1.11	0.88	8.73	3.25
i4_LQ_PP_c7294/f1p0/4151	{XP_005096898.1; PREDICTED: cyclic AMP-responsive element-binding protein 3-like protein 3-B [Aplysia californica]}/{sp|Q91XE9|CR3L3_MOUSE; Cyclic AMP-responsive element-binding protein 3-like protein 3 OS=Mus musculus GN=Creb3l3 PE=2 SV=1}/{NA}/{PF04977:Septum formation initiator PF06156:Protein of unknown function (DUF972) PF04111:Autophagy protein Apg6 PF07716:Basic region leucine zipper PF031…	1.47	1.2	2.81	2.6	1.34	5.22
i0_LQ_PP_c9889/f1p0/356	{NA}/{NA}/{NA}/{NA}	0	0	4.78	1.7	25.4	5.86
i3_HQ_PP_c18604/f2p0/3764	{XP_005108932.1; PREDICTED: protein FAM192A-like [Aplysia californica]}/{sp|Q91WE2|F192A_MOUSE; Protein FAM192A OS=Mus musculus GN=Fam192a PE=1 SV=1}/{NA}/{PF01432:Peptidase family M3}	0.14	0.39	4.83	5.03	7.16	8.2
i1_LQ_PP_c37796/f1p0/1315	{NA}/{NA}/"{LN595877.1; Cyprinus carpio genome assembly common carp genome ,scaffold 000000460}"/"{PF02064:MAS20 protein import receptor PF08496:Peptidase family S49 N-terminal PF04277:Oxaloacetate decarboxylase, gamma chain PF03137:Organic Anion Transporter Polypeptide (OATP) family PF06375:Bovine leukaemia virus receptor (BLVR)}"	1.75	2.41	0.9	0.96	3.65	1.53
i1_LQ_PP_c146801/f1p6/1725	{NA}/{NA}/{NA}/{NA}	1.88	0.79	4.23	1.31	0.42	1.67
i2_LQ_PP_c40635/f1p0/2761	{NA}/{NA}/{NA}/{NA}	1.86	1.05	1.87	3.14	2.14	4.44
i0_LQ_PP_c24362/f1p0/816	{XP_012939449.1; PREDICTED: tyrosine aminotransferase-like [Aplysia californica]}/{sp|Q8QZR1|ATTY_MOUSE; Tyrosine aminotransferase OS=Mus musculus GN=Tat PE=1 SV=1}/{NA}/{NA}	0	0	0	0	0	0
i3_HQ_PP_c22231/f2p0/3186	{XP_005100949.1; PREDICTED: transmembrane protein 179B-like [Aplysia californica]}/{NA}/{NA}/{PF02687:FtsX-like permease family}	0.09	0.16	0.86	0.28	0.07	0.46
i2_LQ_PP_c59650/f1p0/2403	{NA}/{NA}/{NA}/{NA}	0.29	0.06	1.16	0.21	1.66	3.16
i3_LQ_PP_c29176/f1p0/3402	{XP_019641718.1; PREDICTED: uncharacterized protein LOC109483174 [Branchiostoma belcheri]}/{NA}/{NA}/{NA}	0.01	0	0.4	0.76	0.13	0.99
i3_LQ_PP_c41180/f1p0/3081	{NA}/{NA}/{NA}/{NA}	0.08	0	0.03	0	0	0
i5_HQ_PP_c401/f3p15/5333	{XP_013079752.1; PREDICTED: clathrin heavy chain 1 [Biomphalaria glabrata]}/{sp|Q68FD5|CLH1_MOUSE; Clathrin heavy chain 1 OS=Mus musculus GN=Cltc PE=1 SV=3}/"{XM_012835762.1; PREDICTED: Clupea harengus clathrin heavy chain 1 (LOC105907438), transcript variant X4, mRNA}"/"{PF00637:Region in Clathrin and VPS PF13176:Tetratricopeptide repeat PF09268:Clathrin, heavy-chain linker PF00515:Tetratricopep…	0.23	0.13	0.96	0.67	0.65	1.27
i2_LQ_PP_c59770/f1p0/2439	{XP_017568719.1; PREDICTED: interphotoreceptor matrix proteoglycan 2-like isoform X1 [Pygocentrus nattereri]}/{sp|Q1ZXD6|ROCO5_DICDI; Probable serine/threonine-protein kinase roco5 OS=Dictyostelium discoideum GN=roco5 PE=3 SV=1}/{NA}/{PF00258:Flavodoxin}	0.75	0.7	0.46	0.78	0.69	2.83
i2_LQ_PP_c10291/f1p0/2699	{NA}/{NA}/{NA}/{PF00501:AMP-binding enzyme}	3.95	0	0.04	34.77	0.17	15.35
i2_LQ_PP_c66729/f1p0/2683	{NA}/{NA}/{NA}/{NA}	1.06	1.35	0.71	0.84	1.12	2.6
i2_LQ_PP_c43515/f1p0/2626	{XP_005112666.2; PREDICTED: quinone oxidoreductase-like [Aplysia californica]}/{sp|Q08257|QOR_HUMAN; Quinone oxidoreductase OS=Homo sapiens GN=CRYZ PE=1 SV=1}/{NA}/{PF08240:Alcohol dehydrogenase GroES-like domain PF12242:NAD(P)H binding domain of trans-2-enoyl-CoA reductase PF00107:Zinc-binding dehydrogenase}	0.24	0.24	0.26	0.53	0.1	0.1
i3_LQ_PP_c19944/f1p0/3346	{KXJ26232.1; Galaxin [Exaiptasia pallida]}/{sp|D9IQ16|GXN_ACRMI; Galaxin OS=Acropora millepora PE=1 SV=1}/{NA}/{NA}	11.95	16.07	43.73	16.21	7.25	15.33
i2_LQ_PP_c5024/f1p0/2907	{NA}/{NA}/{NA}/"{PF00527:E7 protein, Early protein PF12326:N-glycosylation protein PF06391:CDK-activating kinase assembly factor MAT1}"	7.64	7.74	5.93	3.69	5.06	24.89
i5_LQ_PP_c3581/f1p2/5847	{XP_012940321.1; PREDICTED: uncharacterized protein LOC101850490 [Aplysia californica]}/{sp|Q14831|GRM7_HUMAN; Metabotropic glutamate receptor 7 OS=Homo sapiens GN=GRM7 PE=1 SV=1}/{NA}/{PF00003:7 transmembrane sweet-taste receptor of 3 GCPR}	0.07	1.16	2.16	0.88	0.05	4.04
i1_LQ_PP_c43534/f1p0/1729	{XP_009051702.1; hypothetical protein LOTGIDRAFT_209027 [Lottia gigantea]}/{sp|Q28DB1|MZT2B_XENTR; Mitotic-spindle organizing protein 2B OS=Xenopus tropicalis GN=mzt2b PE=2 SV=1}/{NA}/{NA}	16.37	24.19	23.02	23.89	20.45	13.53
i0_LQ_PP_c13506/f1p0/848	{NA}/{NA}/{NA}/{NA}	0.08	0.79	0.56	0.42	1.61	0.62
i4_LQ_PP_c6199/f1p0/4811	{NA}/{NA}/{NA}/{NA}	0.76	1.63	1.18	0.91	2.52	3.36
i1_LQ_PP_c167228/f1p24/1141	{NA}/{NA}/{NA}/{NA}	2.04	0.59	0.33	6.06	0.15	3.31
i3_HQ_PP_c9716/f4p0/3102	{XP_005100378.1; PREDICTED: uncharacterized protein LOC101862803 [Aplysia californica]}/{NA}/{NA}/{NA}	1.55	7.5	3.26	10.14	4.21	8.51
i0_LQ_PP_c44138/f1p0/277	{NA}/{NA}/{NA}/{NA}	27.68	21.93	13.08	11.17	17.42	22.72
i6_LQ_PP_c411/f1p0/6600	{XP_013089846.1; PREDICTED: spectrin alpha chain-like isoform X7 [Biomphalaria glabrata]}/{sp|P13395|SPTCA_DROME; Spectrin alpha chain OS=Drosophila melanogaster GN=alpha-Spec PE=1 SV=2}/"{XM_020072198.1; PREDICTED: Crassostrea gigas spectrin alpha chain (LOC105340209), mRNA}"/{PF08919:F-actin binding PF07966:A1 Propeptide PF13833:EF-hand domain pair PF16740:Spindle and kinetochore-associated pro…	1.08	3.03	4.64	3.74	3.55	4.31
i0_LQ_PP_c13176/f1p5/681	{NA}/{NA}/{NA}/{NA}	0.45	0.55	0.78	0.49	0.32	1.02
i1_LQ_PP_c225369/f1p0/1467	{XP_009052926.1; hypothetical protein LOTGIDRAFT_227027 [Lottia gigantea]}/{sp|Q13231|CHIT1_HUMAN; Chitotriosidase-1 OS=Homo sapiens GN=CHIT1 PE=1 SV=1}/{NA}/{PF05694:56kDa selenium binding protein (SBP56) PF00704:Glycosyl hydrolases family 18}	0	0	0	0.12	0	0
i0_LQ_PP_c3771/f1p0/698	{NA}/{NA}/{NA}/{NA}	1.19	0	1.03	0	0.46	2.09
i1_LQ_PP_c149376/f1p1/1763	{XP_011427924.1; PREDICTED: proteasome subunit alpha type-7 [Crassostrea gigas]}/{sp|Q9PTW9|PSA7_CARAU; Proteasome subunit alpha type-7 OS=Carassius auratus GN=psma7 PE=2 SV=1}/"{XM_004654845.1; PREDICTED: Jaculus jaculus proteasome (prosome, macropain) subunit, alpha type, 8 (Psma8), transcript variant X2, mRNA}"/{PF10584:Proteasome subunit A N-terminal signature PF00227:Proteasome subunit}	36.54	108.65	117.15	106.89	109.13	74.93
i4_LQ_PP_c5882/f1p0/4413	{XP_009054208.1; hypothetical protein LOTGIDRAFT_188829 [Lottia gigantea]}/{sp|P22758|TGM1_RABIT; Protein-glutamine gamma-glutamyltransferase K OS=Oryctolagus cuniculus GN=TGM1 PE=2 SV=2}/{NA}/{PF00868:Transglutaminase family}	0.78	0.36	0.37	0.68	1.55	3.5
i3_HQ_PP_c1757/f6p9/3408	{XP_005097355.1; PREDICTED: programmed cell death protein 6-like [Aplysia californica]}/{sp|Q9UBV8|PEF1_HUMAN; Peflin OS=Homo sapiens GN=PEF1 PE=1 SV=1}/{NA}/{PF13202:EF hand PF00036:EF hand PF13833:EF-hand domain pair PF13405:EF-hand domain PF13499:EF-hand domain pair}	2	4.03	10.88	6.9	9	12.22
i3_LQ_PP_c36619/f1p0/3214	{AMZ02447.1; macrophage expressed protein-like isoform 1 [Littorina littorea]}/{sp|Q5RBP9|MPEG1_PONAB; Macrophage-expressed gene 1 protein OS=Pongo abelii GN=MPEG1 PE=2 SV=1}/"{KU851945.1; Littorina littorea macrophage expressed protein-like isoform 1 (Mpeg1-1) mRNA, complete cds}"/{NA}	0.54	0.32	1.71	0.87	1.69	1.37
i5_LQ_PP_c4160/f1p0/5787	{XP_001621631.1; hypothetical protein NEMVEDRAFT_v1g144234 [Nematostella vectensis]}/{NA}/{NA}/{PF01214:Casein kinase II regulatory subunit}	6.35	4.28	2.74	2.31	5.84	9
i4_LQ_PP_c11735/f1p13/4893	{NA}/{NA}/{NA}/{NA}	0.13	0.1	3.83	3.77	2.59	7.28
i4_LQ_PP_c4336/f1p0/4641	{NA}/{NA}/{NA}/{NA}	2.23	2.85	2.99	3.55	3.49	5.74
i1_LQ_PP_c119000/f1p20/1922	{NA}/{NA}/{NA}/{NA}	0.21	0	0.36	0.43	0.76	1.98
i3_HQ_PP_c25675/f2p49/3568	{XP_005097745.1; PREDICTED: FAD-dependent oxidoreductase domain-containing protein 2-like [Aplysia californica]}/{NA}/{NA}/{PF13903:PMP-22/EMP/MP20/Claudin tight junction PF08026:Bee antimicrobial peptide}	6.61	4.32	2.8	4.18	1.63	10.84
i2_LQ_PP_c12715/f1p5/2942	{XP_011414939.1; PREDICTED: spliceosome RNA helicase DDX39B [Crassostrea gigas]}/{sp|Q5RE47|DX39B_PONAB; Spliceosome RNA helicase DDX39B OS=Pongo abelii GN=DDX39B PE=2 SV=1}/"{XM_014262968.1; PREDICTED: Pseudopodoces humilis spliceosome RNA helicase DDX39B-like (LOC102100396), partial mRNA}"/{NA}	14.53	27.96	2.24	0.85	2.12	2.46
i2_HQ_PP_c81493/f7p0/2520	{NA}/{NA}/{NA}/{NA}	2.42	13.15	0	0.07	0	0
i2_HQ_PP_c74916/f6p0/2040	{ABJ51956.1; mitochondrial H+ ATPase a subunit [Pinctada fucata]}/"{sp|P19483|ATPA_BOVIN; ATP synthase subunit alpha, mitochondrial OS=Bos taurus GN=ATP5A1 PE=1 SV=1}"/"{XM_008289169.1; PREDICTED: Stegastes partitus ATP synthase subunit alpha, mitochondrial-like (LOC103362722), mRNA}"/"{PF02874:ATP synthase alpha/beta family, beta-barrel domain PF00306:ATP synthase alpha/beta chain, C terminal do…	304.86	266.27	249.86	673.91	192.6	296.17
i3_LQ_PP_c27258/f1p0/3693	{NA}/{NA}/{NA}/{NA}	0.95	1.61	6.06	1.71	10.79	9.79
i3_HQ_PP_c13413/f2p0/3977	{XP_009047167.1; hypothetical protein LOTGIDRAFT_230541 [Lottia gigantea]}/{sp|Q04861|NFKB1_CHICK; Nuclear factor NF-kappa-B p105 subunit OS=Gallus gallus GN=NFKB1 PE=2 SV=2}/{NA}/{PF13606:Ankyrin repeat PF00023:Ankyrin repeat}	0.29	0	1.03	1.44	0.07	0.48
i0_LQ_PP_c3588/f2p0/521	{NA}/{NA}/{NA}/{NA}	116.04	0.29	0	0	0	0
i4_LQ_PP_c11140/f1p0/4963	{XP_017213992.1; PREDICTED: RNA-directed DNA polymerase from mobile element jockey-like [Danio rerio]}/{sp|Q95SX7|RTBS_DROME; Probable RNA-directed DNA polymerase from transposon BS OS=Drosophila melanogaster GN=RTase PE=2 SV=1}/{KF020654.1; Rapana venosa clone Rv20 microsatellite sequence}/{NA}	0.32	0.32	0.61	0.43	0.97	0.69
i0_LQ_PP_c63561/f1p1/225	{NA}/{NA}/{NA}/{NA}	0	0	0	0	0	0
i1_LQ_PP_c85672/f1p0/1341	{NA}/{NA}/"{AB453969.1; Phymorhynchus buccinoides mitochondrial gene for 16S rRNA, partial sequence}"/{NA}	0	0	0	0	0	0
i5_LQ_PP_c1520/f1p13/5479	{XP_013787146.1; PREDICTED: coiled-coil domain-containing protein 1-like [Limulus polyphemus]}/{NA}/{NA}/{PF06687:SUR7/PalI family PF13903:PMP-22/EMP/MP20/Claudin tight junction}	1.4	3.42	0.03	0.09	0	0
i2_HQ_PP_c22336/f2p0/2565	{XP_009054797.1; hypothetical protein LOTGIDRAFT_161214 [Lottia gigantea]}/{NA}/{NA}/{NA}	0.19	0.46	16.96	0.23	4.79	17.89
i3_LQ_PP_c45129/f1p0/3135	{NA}/{NA}/"{XM_018732975.1; PREDICTED: Scleropages formosus erythrocyte band 7 integral membrane protein-like (LOC108922685), transcript variant X3, mRNA}"/{NA}	0.04	0.19	4.63	3.5	7.6	15.98
i3_LQ_PP_c27391/f1p0/3616	{XP_005099589.1; PREDICTED: uncharacterized protein LOC101854330 [Aplysia californica]}/{sp|O35671|ITBP1_MOUSE; Integrin beta-1-binding protein 1 OS=Mus musculus GN=Itgb1bp1 PE=1 SV=1}/{NA}/{NA}	0.34	0.07	2.22	1.66	1.68	2.46
i2_LQ_PP_c14853/f1p7/2092	{NA}/{NA}/{NA}/"{PF00440:Bacterial regulatory proteins, tetR family PF12519:Mitochondrial distribution and morphology protein 10}"	0	0	1.31	0.49	1.26	3.34
i1_LQ_PP_c332325/f1p0/1078	{NA}/{NA}/{NA}/{NA}	0.8	0.14	0.36	1.12	1.5	6.83
i1_LQ_PP_c80792/f1p0/1246	{NA}/{NA}/{NA}/{NA}	5.69	4.97	11.04	14.13	16.76	32.7
i1_LQ_PP_c315085/f1p0/1528	{YP_001004248.1; cytochrome c oxidase subunit I [Conus textile]}/{sp|Q9B840|COX1_OSTNU; Cytochrome c oxidase subunit 1 OS=Ostrinia nubilalis GN=COI PE=3 SV=1}/"{KP716634.1; Naticarius hebraeus mitochondrion, complete genome}"/{PF00115:Cytochrome C and Quinol oxidase polypeptide I}	11.32	2.02	1.48	3.56	2.12	3.11
i5_LQ_PP_c4192/f1p0/5416	{XP_012945306.1; PREDICTED: titin-like [Aplysia californica]}/{sp|Q8WZ42|TITIN_HUMAN; Titin OS=Homo sapiens GN=TTN PE=1 SV=4}/{NA}/{PF13895:Immunoglobulin domain}	0.02	0.11	0.09	0.12	0	0.32
i2_HQ_PP_c9822/f3p0/2381	{XP_011679280.1; PREDICTED: nucleolar protein 56 [Strongylocentrotus purpuratus]}/{NA}/{NA}/{NA}	26.17	30.23	131.02	24.05	112.54	75.22
i3_LQ_PP_c36864/f1p0/3832	{XP_005096350.2; PREDICTED: intraflagellar transport protein 22 homolog [Aplysia californica]}/{sp|Q567Y6|IFT22_DANRE; Intraflagellar transport protein 22 homolog OS=Danio rerio GN=ift22 PE=2 SV=1}/{NA}/"{PF00004:ATPase family associated with various cellular activities (AAA) PF10662:Ethanolamine utilisation - propanediol utilisation PF00071:Ras family PF00025:ADP-ribosylation factor family PF005…	0.87	4.73	3.75	4.37	2.31	10.27
i7_LQ_PP_c68/f1p0/7488	{NA}/{NA}/{NA}/{NA}	0.12	0.01	0.3	0.19	0.17	0.27
i5_LQ_PP_c3384/f1p0/5483	{XP_006813392.1; PREDICTED: uncharacterized protein LOC102810040 [Saccoglossus kowalevskii]}/{sp|O00370|LORF2_HUMAN; LINE-1 retrotransposable element ORF2 protein OS=Homo sapiens PE=1 SV=1}/{NA}/{NA}	0.09	0.04	0.11	0.02	0.06	0.27
i5_LQ_PP_c3078/f1p0/5367	{XP_009557851.1; PREDICTED: spidroin-2 [Cuculus canorus]}/{NA}/{NA}/{PF02076:Pheromone A receptor PF00002:7 transmembrane receptor (Secretin family)}	0	0.05	0	0.01	1.61	0
i3_LQ_PP_c23918/f1p0/3632	{KXJ11713.1; hypothetical protein AC249_AIPGENE10732, partial [Exaiptasia pallida]}/{NA}/{NA}/{NA}	0.95	0.56	0.62	0.94	0.98	2.03
i3_LQ_PP_c43986/f1p0/3072	{XP_016938132.1; PREDICTED: trichohyalin [Drosophila suzukii]}/{NA}/{NA}/{NA}	0.02	0	0.02	0.1	0.38	0.5
i3_LQ_PP_c44971/f1p0/3068	{XP_005107662.1; PREDICTED: DNA-binding protein HEXBP-like isoform X2 [Aplysia californica]}/{sp|Q04832|HEXP_LEIMA; DNA-binding protein HEXBP OS=Leishmania major GN=HEXBP PE=4 SV=1}/"{XM_015580676.1; PREDICTED: Dufourea novaeangliae CCHC-type zinc finger protein CG3800-like (LOC107191606), mRNA}"/{NA}	0.05	0.04	0.2	0.54	0.46	0.61
i2_LQ_PP_c28876/f1p0/2427	{XP_013403401.1; PREDICTED: poly [ADP-ribose] polymerase 14-like [Lingula anatina]}/{sp|Q2EMV9|PAR14_MOUSE; Poly [ADP-ribose] polymerase 14 OS=Mus musculus GN=Parp14 PE=1 SV=3}/{NA}/{PF00644:Poly(ADP-ribose) polymerase catalytic domain}	0.45	0.35	0.02	0.08	0.06	0.34
i1_LQ_PP_c362175/f1p5/1051	{NA}/{NA}/{NA}/{NA}	0	0	0.76	0.23	6.36	0.17
i4_LQ_PP_c16922/f1p0/4722	{XP_005099109.1; PREDICTED: dimethylaniline monooxygenase [N-oxide-forming] 5-like [Aplysia californica]}/{sp|Q8K4C0|FMO5_RAT; Dimethylaniline monooxygenase [N-oxide-forming] 5 OS=Rattus norvegicus GN=Fmo5 PE=1 SV=3}/"{XM_008503554.1; PREDICTED: Calypte anna dimethylaniline monooxygenase [N-oxide-forming] 5-like (LOC103537284), partial mRNA}"/{PF00743:Flavin-binding monooxygenase-like PF07992:Pyr…	0.74	1.85	2.53	2.35	0.27	1.44
i2_LQ_PP_c7252/f1p1/2266	{NA}/{NA}/{NA}/{NA}	0.36	0.49	0.39	0.44	2.44	1.59
i2_LQ_PP_c22411/f1p0/2416	{NA}/{NA}/{NA}/{NA}	0	0	0.89	0.46	1.06	2.71
i3_LQ_PP_c19599/f1p0/3388	{NA}/{NA}/{NA}/{NA}	0.41	0.56	1.08	1.56	1.17	5.26
i3_HQ_PP_c22120/f2p0/3770	{NA}/{NA}/{NA}/{NA}	0.67	1.79	5.07	2.44	6.06	12.07
i2_LQ_PP_c39011/f1p0/2766	{XP_013084841.1; PREDICTED: TAR DNA-binding protein 43-like isoform X4 [Biomphalaria glabrata]}/{sp|Q13148|TADBP_HUMAN; TAR DNA-binding protein 43 OS=Homo sapiens GN=TARDBP PE=1 SV=1}/"{XM_017957139.1; PREDICTED: Papio anubis TAR DNA binding protein (TARDBP), transcript variant X5, mRNA}"/"{PF16367:RNA recognition motif PF00076:RNA recognition motif. (a.k.a. RRM, RBD, or RNP domain)}"	4.7	3.32	0.06	0.04	0	0.09
i2_LQ_PP_c65761/f1p0/2841	{NA}/{NA}/{NA}/{NA}	0.02	0	0.03	0.03	0.08	0.33
i2_LQ_PP_c21487/f1p0/2920	{XP_005109547.1; PREDICTED: mitochondrial amidoxime-reducing component 1-like [Aplysia californica]}/{sp|Q5U534|MARC1_XENLA; Mitochondrial amidoxime-reducing component 1 OS=Xenopus laevis GN=marc1 PE=2 SV=1}/{NA}/{PF03473:MOSC domain}	0.27	0.24	0.53	2.63	1.2	2.64
i1_LQ_PP_c182165/f1p0/1188	{NA}/{NA}/{NA}/{NA}	0.05	0	0.35	0.71	0.22	0.46
i4_HQ_PP_c2502/f2p0/4482	{XP_005100963.1; PREDICTED: circularly permutated Ras protein 1-like isoform X2 [Aplysia californica]}/{sp|Q75J93|CPAS1_DICDI; Circularly permutated Ras protein 1 OS=Dictyostelium discoideum GN=cpras1 PE=3 SV=1}/"{XM_004781076.2; PREDICTED: Mustela putorius furo Harvey rat sarcoma viral oncogene homolog (HRAS), transcript variant X2, mRNA}"/{PF04811:Sec23/Sec24 trunk domain}	0.31	0.04	0.36	0.77	0.08	0.3
i2_HQ_PP_c37187/f2p0/2451	{NA}/{NA}/{NA}/{NA}	0.73	1.31	1.06	0.82	2.38	2.33
i6_LQ_PP_c457/f1p0/6246	{XP_014673847.1; PREDICTED: uncharacterized protein LOC106814085 [Priapulus caudatus]}/{NA}/{NA}/{PF01214:Casein kinase II regulatory subunit}	0.05	0.02	0.18	0.11	0.15	0.33
i5_LQ_PP_c4972/f1p0/5926	{XP_013772616.1; PREDICTED: pre-mRNA-processing-splicing factor 8 [Limulus polyphemus]}/{sp|Q9SSD2|PRP8A_ARATH; Pre-mRNA-processing-splicing factor 8A OS=Arabidopsis thaliana GN=PRP8A PE=1 SV=1}/"{XM_019720134.1; PREDICTED: Rhinolophus sinicus pre-mRNA-processing-splicing factor 8A (LOC109439947), partial mRNA}"/{PF10597:U5-snRNA binding site 2 of PrP8 PF10598:RNA recognition motif of the spliceo…	0	0	0	0	0	0
i4_LQ_PP_c7121/f1p0/4611	{XP_016328596.1; PREDICTED: PERQ amino acid-rich with GYF domain-containing protein 1-like [Sinocyclocheilus anshuiensis]}/{NA}/{NA}/{NA}	0	0	0	0	0	0
i3_LQ_PP_c2848/f1p0/3385	{XP_005097514.1; PREDICTED: T-complex protein 1 subunit eta-like [Aplysia californica]}/{sp|P63081|VATL_RAT; V-type proton ATPase 16 kDa proteolipid subunit OS=Rattus norvegicus GN=Atp6v0c PE=2 SV=1}/"{XM_010116476.1; PREDICTED: Chlamydotis macqueenii chaperonin containing TCP1, subunit 7 (eta) (CCT7), mRNA}"/{PF00137:ATP synthase subunit C PF00118:TCP-1/cpn60 chaperonin family PF05440:Tetrahydro…	0.88	1.86	105.12	55.93	129.94	104.74
i2_HQ_PP_c5104/f2p0/2766	{NA}/{NA}/{NA}/{NA}	0.04	0	2.21	0.8	6.73	4.48
i3_HQ_PP_c19443/f2p0/3175	{NA}/{NA}/{NA}/{NA}	0	0.08	0	0	0.05	0.09
i0_LQ_PP_c32523/f1p0/948	{XP_019578666.1; PREDICTED: osmotin-like protein OSM34 [Rhinolophus sinicus]}/{sp|P13046|PRR1_TOBAC; Pathogenesis-related protein R major form OS=Nicotiana tabacum PE=1 SV=1}/{NA}/{NA}	0	0	0	0	0	0
i3_LQ_PP_c25514/f1p0/3096	{NA}/{NA}/{NA}/{NA}	0.23	0.71	0.65	0.27	0.07	0.56
i1_LQ_PP_c357968/f1p0/1398	{YP_009166765.1; cytochrome c oxidase subunit I (mitochondrion) [Conus tribblei]}/{sp|Q34941|COX1_LUMTE; Cytochrome c oxidase subunit 1 OS=Lumbricus terrestris GN=COI PE=3 SV=1}/"{KX263258.1; Benthomangelia sp. JEU-2016 mitochondrion, partial genome}"/{NA}	48.01	39.49	8933.15	17818.2	10004.9	16291.1
i3_LQ_PP_c27354/f1p0/3107	{NA}/{NA}/{NA}/{PF04911:ATP synthase j chain}	3.71	0.9	0.78	1.7	6.52	5.08
i2_LQ_PP_c11019/f1p0/3034	{KXJ14938.1; putative RNA-directed DNA polymerase from transposon BS [Exaiptasia pallida]}/{NA}/{NA}/{NA}	0.12	0	0.08	0	0.03	0.73
i2_LQ_PP_c58986/f1p0/2507	{NA}/{NA}/{NA}/{NA}	0	0	0.1	0.37	0	1.04
i3_LQ_PP_c12387/f1p0/3831	{KXJ05216.1; putative uncharacterized transposon-derived protein F54H12.3 [Exaiptasia pallida]}/{NA}/{NA}/"{PF00931:NB-ARC domain PF00910:RNA helicase PF00004:ATPase family associated with various cellular activities (AAA) PF00270:DEAD/DEAH box helicase PF04851:Type III restriction enzyme, res subunit PF00176:SNF2 family N-terminal domain PF01637:ATPase domain predominantly from Archaea}"	0.04	0.05	0.06	0.05	0.03	0.56
i4_LQ_PP_c3977/f1p0/4963	{XP_019930263.1; PREDICTED: multiple epidermal growth factor-like domains protein 11 [Crassostrea gigas]}/{sp|Q9W0A0|DRPR_DROME; Protein draper OS=Drosophila melanogaster GN=drpr PE=1 SV=3}/{NA}/{PF01299:Lysosome-associated membrane glycoprotein (Lamp)}	0	0.06	0.27	1.88	0	1.04
i3_LQ_PP_c37706/f1p0/3070	{NA}/{NA}/{NA}/{NA}	0	0	0	0	0	0.38
i3_LQ_PP_c21387/f1p0/3932	{XP_013412289.1; PREDICTED: serine--tRNA ligase, mitochondrial-like [Lingula anatina]}/"{sp|Q9NP81|SYSM_HUMAN; Serine--tRNA ligase, mitochondrial OS=Homo sapiens GN=SARS2 PE=1 SV=1}"/"{XM_017212273.1; PREDICTED: Drosophila eugracilis serine--tRNA ligase, chloroplastic/mitochondrial (LOC108105598), mRNA}"/{PF05698:Bacterial trigger factor protein (TF) C-terminus}	0.24	0.33	0.55	0.39	0.51	0.44
i5_LQ_PP_c6012/f1p2/5026	{NA}/{NA}/{NA}/{NA}	0.8	0.69	0.16	0.22	0.93	0.59
i2_LQ_PP_c21395/f1p0/2356	{NA}/{NA}/{NA}/{NA}	0	0	0	0.02	0.03	0.09
i2_LQ_PP_c42814/f1p0/2115	{NA}/{NA}/{NA}/{NA}	0.43	0.2	0.2	0.07	0.18	0.61
i1_LQ_PP_c141519/f1p0/1339	{NA}/{NA}/"{AB453969.1; Phymorhynchus buccinoides mitochondrial gene for 16S rRNA, partial sequence}"/{NA}	0	0.05	0.04	0	0	0
i4_LQ_PP_c16934/f1p0/4729	{NA}/{NA}/{NA}/{PF01907:Ribosomal protein L37e PF00412:LIM domain}	0.11	0.07	1.18	0.25	25.11	5.37
i1_LQ_PP_c155899/f1p7/1390	{NA}/{NA}/"{AB453969.1; Phymorhynchus buccinoides mitochondrial gene for 16S rRNA, partial sequence}"/{NA}	0	0	0	0	0	0
i0_LQ_PP_c23331/f1p0/365	{NA}/{NA}/{NA}/{NA}	0	0	0	0	0	0
i4_LQ_PP_c4372/f1p0/4591	{NA}/{NA}/"{JX293537.1; Conus betulinus A superfamily conotoxin Bt1.7c precursor, gene, complete cds}"/{NA}	0.04	0.18	0.21	0.11	0.45	0.25
i2_HQ_PP_c33697/f5p0/3018	{NA}/{NA}/{NA}/{NA}	2.35	1.69	2.31	2.68	6.78	20.96
i6_HQ_PP_c57/f2p0/6624	{NA}/{NA}/{NA}/{NA}	0.3	0	0.02	0.14	0	0.12
i3_LQ_PP_c5584/f1p0/3424	{NA}/{NA}/{NA}/{NA}	0.01	0	0.06	0.08	0.04	1.31
i2_LQ_PP_c23501/f1p0/2354	{NA}/{NA}/{NA}/{NA}	0.24	0.11	0.19	0.3	0.29	1.18
i0_LQ_PP_c34478/f1p0/291	{NA}/{NA}/{NA}/{NA}	0	0	2.74	0	0	0
i2_LQ_PP_c66548/f1p0/2304	{NA}/{NA}/{NA}/{NA}	0.65	1	0.86	0.35	0.13	0.71
i5_LQ_PP_c5488/f1p0/5040	{NA}/{NA}/{NA}/{NA}	2.69	1.14	1.27	1.53	0.94	10.04
i4_HQ_PP_c16245/f2p0/4127	{NA}/{NA}/{NA}/{NA}	4.52	2.65	3.46	2.23	7.13	11.22
i1_LQ_PP_c152952/f1p17/1977	{NA}/{NA}/{NA}/{NA}	5.15	4.83	4.71	3.86	10.48	12.61
i4_LQ_PP_c5565/f1p0/4880	{XP_013405648.1; PREDICTED: 24-hydroxycholesterol 7-alpha-hydroxylase-like [Lingula anatina]}/{sp|Q9JKJ9|CP39A_MOUSE; 24-hydroxycholesterol 7-alpha-hydroxylase OS=Mus musculus GN=Cyp39a1 PE=1 SV=1}/{NA}/{PF00067:Cytochrome P450}	0.05	0	0	0.1	0.18	0.58
i1_LQ_PP_c140220/f1p2/1976	{NA}/{NA}/{NA}/{NA}	0.03	0.17	0.68	0.76	1.99	3.12
i2_LQ_PP_c26408/f1p0/2784	{XP_013998550.1; PREDICTED: probable serine/threonine-protein kinase kinX isoform X1 [Salmo salar]}/{sp|Q96WV6|YHU2_SCHPO; Uncharacterized threonine-rich GPI-anchored glycoprotein PJ4664.02 OS=Schizosaccharomyces pombe (strain 972 / ATCC 24843) GN=SPBPJ4664.02 PE=3 SV=1}/{NA}/{NA}	0	0	0	0	0.27	0
i2_LQ_PP_c29104/f1p0/2433	{KXJ11944.1; hypothetical protein AC249_AIPGENE1002 [Exaiptasia pallida]}/{NA}/{NA}/{NA}	0.04	0.03	0.11	0.47	0.12	0.47
i2_HQ_PP_c5032/f2p0/2693	{KXJ19244.1; Glucosidase 2 subunit beta [Exaiptasia pallida]}/{NA}/{NA}/{PF06140:Interferon-induced 6-16 family }	3.88	3.36	29.75	47.18	47.51	39.15
i2_LQ_PP_c59063/f1p0/2677	{XP_005102484.1; PREDICTED: X-box-binding protein 1-like [Aplysia californica]}/{NA}/{NA}/{NA}	0.11	0.43	0.64	0.25	0.11	0.64
i3_LQ_PP_c44559/f1p0/3384	{XP_011444170.1; PREDICTED: uncharacterized protein LOC105340033 [Crassostrea gigas]}/{sp|Q8CDF7|EXD1_MOUSE; piRNA biogenesis protein EXD1 OS=Mus musculus GN=Exd1 PE=1 SV=1}/{KF020654.1; Rapana venosa clone Rv20 microsatellite sequence}/{PF01612:3'-5' exonuclease}	0.07	0.07	0.29	0.31	0.24	0.12
i5_LQ_PP_c2141/f1p0/5274	{NP_001316298.1; DNA (cytosine-5)-methyltransferase 1 [Kryptolebias marmoratus]}/{sp|B1Q3J6|DNM1B_ORYSJ; DNA (cytosine-5)-methyltransferase 1B OS=Oryza sativa subsp. japonica GN=MET1B PE=2 SV=1}/{NA}/{PF01426:BAH domain}	0	0	0	0	0	0
i2_LQ_PP_c37326/f1p32/2346	{NA}/{NA}/{NA}/{NA}	13.34	0.73	3.1	20.68	0.1	10.14
i2_LQ_PP_c43106/f1p0/2972	{XP_009062597.1; hypothetical protein LOTGIDRAFT_166878 [Lottia gigantea]}/{NA}/{NA}/{NA}	0.09	0	2.35	3.38	0.88	2.25
i3_HQ_PP_c2343/f3p0/3425	{XP_013385259.1; PREDICTED: coiled-coil domain-containing protein 115-like [Lingula anatina]}/{sp|Q5EAR6|CC115_DANRE; Coiled-coil domain-containing protein 115 OS=Danio rerio GN=ccdc115 PE=2 SV=1}/{NA}/{PF01813:ATP synthase subunit D }	0.3	0.17	1.88	2.09	2.48	3.27
i1_LQ_PP_c1108/f1p60/1399	{NA}/{NA}/{NA}/{NA}	64.32	135.38	50.06	33.86	405.72	89.51
i2_LQ_PP_c12785/f1p0/2721	{XP_011441886.1; PREDICTED: nucleolar GTP-binding protein 1 [Crassostrea gigas]}/{sp|Q99ME9|NOG1_MOUSE; Nucleolar GTP-binding protein 1 OS=Mus musculus GN=Gtpbp4 PE=1 SV=3}/"{XM_017147854.1; PREDICTED: Drosophila takahashii nucleolar GTP-binding protein 1 (LOC108061563), mRNA}"/{NA}	27.67	38.05	1.72	0.73	1.96	1.17
i2_LQ_PP_c31722/f1p0/2082	{XP_003728416.2; PREDICTED: RNA-directed DNA polymerase from mobile element jockey-like [Strongylocentrotus purpuratus]}/{NA}/{NA}/{NA}	1.08	0.47	1.93	0.28	1.75	0
i2_LQ_PP_c20877/f1p0/2500	{NA}/{NA}/{NA}/{NA}	0.02	0.1	0	0	7.75	0
i0_LQ_PP_c32908/f1p3/394	{NA}/{NA}/{NA}/{NA}	0	0	1.18	0.63	0.49	1.83
i2_LQ_PP_c64959/f1p0/2241	{NA}/{NA}/{NA}/{NA}	0.33	0.41	0.22	0.39	0.88	0.81
i4_LQ_PP_c8483/f1p0/4831	{NP_001298231.1; retrograde protein of 51 kDa [Biomphalaria glabrata]}/{sp|P22488|IFEA_HELAS; Non-neuronal cytoplasmic intermediate filament protein OS=Helix aspersa PE=3 SV=2}/{NA}/"{PF00170:bZIP transcription factor PF06810:Phage minor structural protein GP20 PF01025:GrpE PF04799:fzo-like conserved region PF04513:Baculovirus polyhedron envelope protein, PEP, C terminus PF16716:Bone marrow strom…	0.02	0.47	0.43	0.18	0	0.19
i3_HQ_PP_c14576/f5p0/3121	{XP_013075589.1; PREDICTED: trichohyalin-like isoform X1 [Biomphalaria glabrata]}/{sp|P13668|STMN1_RAT; Stathmin OS=Rattus norvegicus GN=Stmn1 PE=1 SV=2}/{NA}/"{PF00178:Ets-domain PF04513:Baculovirus polyhedron envelope protein, PEP, C terminus PF08702:Fibrinogen alpha/beta chain family PF00836:Stathmin family PF14171:Toxin SpoIISA, type II toxin-antitoxin system PF06479:Ribonuclease 2-5A}"	1.32	4.86	3.67	3.21	19.78	13.66
i2_LQ_PP_c14866/f1p0/2039	{NA}/{NA}/{NA}/{NA}	0	0	0	0	0	0
i3_LQ_PP_c27161/f1p0/3898	{XP_019929360.1; PREDICTED: uncharacterized protein LOC105344672 [Crassostrea gigas]}/{NA}/{NA}/{NA}	0.09	0	0.24	0.08	0.38	0.51
i3_LQ_PP_c18944/f1p0/3450	{NA}/{NA}/{NA}/{NA}	0.02	0.08	0.62	0.56	1	1.16
i2_LQ_PP_c48424/f1p0/3058	{NA}/{NA}/{NA}/{NA}	0	0	0	0	0	0.02
i3_LQ_PP_c21460/f1p0/3935	{NA}/{NA}/{NA}/{NA}	0.12	0.51	0.88	0.31	2.01	2.8
i3_LQ_PP_c7779/f1p0/3870	{ELK29357.1; hypothetical protein MDA_GLEAN10014894 [Myotis davidii]}/{NA}/{NA}/{NA}	0.14	0.26	0.56	0.51	0.43	0.82
i3_LQ_PP_c9987/f1p0/3272	{NA}/{NA}/{NA}/{NA}	0.32	0	0.3	0.27	0.35	2.37
i4_LQ_PP_c12560/f1p0/4807	{KGL99299.1; hypothetical protein N301_12166, partial [Charadrius vociferus]}/{NA}/{NA}/{NA}	0.58	0.45	0.93	0.81	0.85	3.15
i4_LQ_PP_c17867/f1p0/4999	{XP_011667770.1; PREDICTED: uncharacterized protein LOC105439906 [Strongylocentrotus purpuratus]}/{sp|P20825|POL2_DROME; Retrovirus-related Pol polyprotein from transposon 297 OS=Drosophila melanogaster GN=pol PE=3 SV=1}/{NA}/{NA}	0.06	0.21	0.02	0	0.07	0.07
i3_LQ_PP_c36169/f1p0/3336	{NA}/{NA}/{NA}/{NA}	0.03	0.19	0.01	0.01	0	0.06
i0_LQ_PP_c22826/f1p0/931	{YP_009166765.1; cytochrome c oxidase subunit I (mitochondrion) [Conus tribblei]}/{NA}/{HQ424447.1; Babylonia lutosa mitochondrial sequence}/{NA}	0	0	0	0	0	0
i2_LQ_PP_c19174/f1p0/2724	{NA}/{NA}/{NA}/{NA}	1.3	1.07	3.52	2.6	1.43	2.34
i0_LQ_PP_c25148/f1p0/412	{NA}/{NA}/"{LN596563.1; Cyprinus carpio genome assembly common carp genome ,scaffold 000010057}"/{NA}	14.6	2.22	1.04	0	0	0
i3_LQ_PP_c41073/f1p0/3234	{NA}/{NA}/{NA}/{NA}	0.8	0.62	0.39	0.29	1.03	1.85
i3_LQ_PP_c27076/f1p0/3214	{XP_013082997.1; PREDICTED: anoctamin-1-like isoform X3 [Biomphalaria glabrata]}/{sp|Q5XXA6|ANO1_HUMAN; Anoctamin-1 OS=Homo sapiens GN=ANO1 PE=1 SV=1}/"{XM_013086033.1; PREDICTED: Aplysia californica anoctamin-4-like (LOC101853478), mRNA}"/{PF04103:CD20-like family}	0	0	0	0.04	0	0.04
i0_LQ_PP_c16063/f1p0/859	{NA}/{NA}/{NA}/{NA}	0.42	0.98	15.28	39.63	3.51	23.16
i3_LQ_PP_c19958/f1p0/3114	{XP_012938924.1; PREDICTED: myosin-IIIb-like [Aplysia californica]}/{sp|Q8NEV4|MYO3A_HUMAN; Myosin-IIIa OS=Homo sapiens GN=MYO3A PE=2 SV=2}/"{XM_014471271.1; PREDICTED: Xiphophorus maculatus myosin IIIA (myo3a), mRNA}"/{PF00612:IQ calmodulin-binding motif PF00063:Myosin head (motor domain)}	0	0	0	0	0	0.21
i2_HQ_PP_c53887/f2p0/2147	{XP_003978614.1; PREDICTED: sushi, von Willebrand factor type A, EGF and pentraxin domain-containing protein 1 [Takifugu rubripes]}/"{sp|P0C6B8|SVEP1_RAT; Sushi, von Willebrand factor type A, EGF and pentraxin domain-containing protein 1 OS=Rattus norvegicus GN=Svep1 PE=1 SV=1}"/{NA}/"{PF02932:Neurotransmitter-gated ion-channel transmembrane region PF15761:Immortalisation up-regulated protein PF0…	2.04	2.64	172.63	8.8	1	2.24
i2_LQ_PP_c48705/f1p0/2282	{XP_019215970.1; PREDICTED: uncharacterized protein LOC109202625 [Oreochromis niloticus]}/{NA}/{NA}/{NA}	1.61	1.05	2.88	8.68	4.64	6.5
i2_LQ_PP_c27091/f1p0/2721	{KXJ11393.1; putative RNA-directed DNA polymerase from transposon BS [Exaiptasia pallida]}/{NA}/{NA}/{NA}	1.16	4.28	0.02	0.04	0	0
i2_LQ_PP_c20887/f1p0/2643	{XP_019575775.1; PREDICTED: inactive protein kinase SELMODRAFT_444075-like [Rhinolophus sinicus]}/{sp|Q9LV48|PERK1_ARATH; Proline-rich receptor-like protein kinase PERK1 OS=Arabidopsis thaliana GN=PERK1 PE=2 SV=1}/{NA}/{PF00069:Protein kinase domain PF07714:Protein tyrosine kinase}	0	0	0	0	0	0
i2_LQ_PP_c66945/f1p0/2765	{NA}/{NA}/{NA}/{NA}	0.62	0.03	0.03	0.48	0	0.26
i2_LQ_PP_c12571/f1p0/2276	{NA}/{NA}/"{AC218927.3; Latimeria menadoensis, clone VMRC4-85N21, complete sequence}"/{NA}	0	0	0	0	0	0
i2_LQ_PP_c25690/f1p0/2557	{XP_003727238.1; PREDICTED: tubulin beta chain isoform X1 [Strongylocentrotus purpuratus]}/{sp|P11833|TBB_PARLI; Tubulin beta chain OS=Paracentrotus lividus PE=2 SV=1}/"{XM_008152467.1; PREDICTED: Eptesicus fuscus tubulin, beta 4B class IVb (TUBB4B), transcript variant X2, mRNA}"/"{PF00091:Tubulin/FtsZ family, GTPase domain}"	0.57	3.15	6.22	3.19	45.2	3.22
i4_LQ_PP_c11938/f1p0/4447	{NA}/{NA}/{NA}/{NA}	0	0	0.07	0	0.03	0.07
i4_LQ_PP_c3199/f1p0/4603	{NA}/{NA}/{NA}/{NA}	0	0	0	0.02	0	1.53
i3_LQ_PP_c5632/f1p0/3674	{NA}/{NA}/{NA}/{NA}	0.21	0.26	0.01	0	0.09	0
i2_LQ_PP_c20604/f1p0/2254	{JAT21970.1; hypothetical protein g.43534, partial [Graphocephala atropunctata]}/{sp|Q04833|LRP_CAEEL; Low-density lipoprotein receptor-related protein OS=Caenorhabditis elegans GN=lrp-1 PE=1 SV=1}/{NA}/{PF00057:Low-density lipoprotein receptor domain class A}	0	0	0	0	0	0.27
i1_LQ_PP_c358127/f1p2/1110	{NA}/{NA}/"{AB453969.1; Phymorhynchus buccinoides mitochondrial gene for 16S rRNA, partial sequence}"/{NA}	0	0	0	0	0	0
i3_LQ_PP_c3623/f1p0/3139	{NA}/{NA}/{NA}/{NA}	0.06	0.43	0.62	0.38	2.66	1.81
i7_LQ_PP_c250/f1p0/7059	{XP_013081167.1; PREDICTED: dynein heavy chain 7, axonemal-like isoform X1 [Biomphalaria glabrata]}/"{sp|Q63170|DYH7_RAT; Dynein heavy chain 7, axonemal OS=Rattus norvegicus GN=Dnah7 PE=2 SV=2}"/"{XM_013090285.1; PREDICTED: Aplysia californica dynein heavy chain 7, axonemal-like (LOC101853278), mRNA}"/"{PF02050:Flagellar FliJ protein PF02465:Flagellar hook-associated protein 2 N-terminus PF02601:…	0.04	0	0.08	1.4	1.31	1.64
i2_LQ_PP_c59080/f1p0/2658	{XP_004618871.1; PREDICTED: enoyl-CoA delta isomerase 2, mitochondrial [Sorex araneus]}/"{sp|Q5XIC0|ECI2_RAT; Enoyl-CoA delta isomerase 2, mitochondrial OS=Rattus norvegicus GN=Eci2 PE=1 SV=1}"/{NA}/{PF00887:Acyl CoA binding protein PF16113:Enoyl-CoA hydratase/isomerase PF12822:Protein of unknown function (DUF3816) PF00516:Envelope glycoprotein GP120 PF00378:Enoyl-CoA hydratase/isomerase}	0.1	0	0	0	5.16	0
i6_LQ_PP_c1010/f1p44/6189	{NA}/{NA}/{NA}/{NA}	0.07	0.04	0.04	0.03	0.03	0.1
i2_LQ_PP_c27417/f1p1/2407	{NA}/{NA}/{NA}/{NA}	0	0	0.91	0.45	0.46	1.06
i2_LQ_PP_c63755/f1p0/2302	{NA}/{NA}/{NA}/{NA}	1.5	2.16	1.07	1.46	3.74	2.29
i5_HQ_PP_c647/f2p0/5808	{XP_005096714.1; PREDICTED: leucine-rich repeat-containing protein 72-like [Aplysia californica]}/{sp|A6NJI9|LRC72_HUMAN; Leucine-rich repeat-containing protein 72 OS=Homo sapiens GN=LRRC72 PE=2 SV=2}/{NA}/{PF00560:Leucine Rich Repeat PF13855:Leucine rich repeat PF08165:FerA (NUC095) domain}	0.04	0	0.07	0.11	0.12	0.22
i0_LQ_PP_c34105/f1p0/825	{NA}/{NA}/{NA}/{NA}	0.17	0.1	0	0	0	0.1
i0_LQ_PP_c19440/f1p0/291	{NA}/{NA}/{NA}/{NA}	0	0	0	0	0	0
i1_LQ_PP_c52646/f1p0/1173	{NA}/{NA}/{NA}/{NA}	0.05	0	0	0	0.52	0
i2_LQ_PP_c5068/f1p0/2691	{NA}/{NA}/{NA}/{NA}	0.01	0	0	0.11	0	0
i0_LQ_PP_c15623/f1p0/618	{NA}/{NA}/{NA}/{NA}	0.53	2.57	2.4	0.81	11.86	2.22
i4_LQ_PP_c11463/f1p0/4871	{XP_013787146.1; PREDICTED: coiled-coil domain-containing protein 1-like [Limulus polyphemus]}/{NA}/{NA}/{PF17122:Zinc-finger}	23.63	38.27	4.6	3.98	4.62	8.52
i6_LQ_PP_c371/f1p0/6384	{XP_012944656.1; PREDICTED: uncharacterized protein LOC101854908 [Aplysia californica]}/{sp|Q03001|DYST_HUMAN; Dystonin OS=Homo sapiens GN=DST PE=1 SV=4}/{NA}/{PF02862:DDHD domain PF00018:SH3 domain PF00681:Plectin repeat}	0	0	3	2.23	0.08	4.6
i4_LQ_PP_c5687/f1p3/4622	{XP_019203280.1; PREDICTED: gastrula zinc finger protein XlCGF57.1-like [Oreochromis niloticus]}/{sp|Q5R5U3|ZN271_PONAB; Zinc finger protein 271 OS=Pongo abelii GN=ZNF271 PE=2 SV=1}/{NA}/"{PF13912:C2H2-type zinc finger PF02701:Dof domain, zinc finger PF00096:Zinc finger, C2H2 type PF13465:Zinc-finger double domain}"	0	0	0.11	0.08	0.05	0.15
i3_LQ_PP_c10679/f1p0/3903	{XP_011429566.1; PREDICTED: inorganic pyrophosphatase isoform X1 [Crassostrea gigas]}/{sp|Q6BWA5|IPYR_DEBHA; Inorganic pyrophosphatase OS=Debaryomyces hansenii (strain ATCC 36239 / CBS 767 / JCM 1990 / NBRC 0083 / IGC 2968) GN=IPP1 PE=3 SV=1}/{NA}/{PF00719:Inorganic pyrophosphatase}	0.18	0.55	2.06	6.66	2.5	9.63
i2_LQ_PP_c62044/f1p0/2571	{OCT94095.1; hypothetical protein XELAEV_18011759mg [Xenopus laevis]}/{sp|P15305|DYHC_ONCMY; Dynein heavy chain (Fragment) OS=Oncorhynchus mykiss PE=2 SV=1}/{NA}/{PF07740:Ion channel inhibitory toxin}	1	0	0	0.22	0	0.03
i4_LQ_PP_c12150/f1p0/4895	{XP_005103774.1; PREDICTED: peroxisome assembly factor 2-like [Aplysia californica]}/{sp|Q99LC9|PEX6_MOUSE; Peroxisome assembly factor 2 OS=Mus musculus GN=Pex6 PE=1 SV=1}/{XM_009024584.1; Helobdella robusta hypothetical protein partial mRNA}/"{PF02367:Threonylcarbamoyl adenosine biosynthesis protein TsaE PF01695:IstB-like ATP binding protein PF01057:Parvovirus non-structural protein NS1 PF06068:…	0	0	0.27	0.14	0.16	0.24
i1_LQ_PP_c6391/f1p8/1804	{XP_012946592.1; PREDICTED: COX assembly mitochondrial protein homolog [Aplysia californica]}/{sp|Q3SZM6|COXM1_BOVIN; COX assembly mitochondrial protein homolog OS=Bos taurus GN=CMC1 PE=3 SV=1}/{NA}/{NA}	54.5	37.69	29.48	62.32	24.43	26.42
i5_LQ_PP_c876/f1p8/5175	{ACO36150.1; Kunitz-like protease inhibitor [Perca flavescens]}/{sp|Q868Z9|PPN_DROME; Papilin OS=Drosophila melanogaster GN=Ppn PE=1 SV=2}/{NA}/{PF00014:Kunitz/Bovine pancreatic trypsin inhibitor domain}	0	0	0	0.1	0	2.56
i3_LQ_PP_c8443/f1p0/3476	{XP_014768390.1; PREDICTED: sortilin-related receptor-like isoform X1 [Octopus bimaculoides]}/{sp|O88307|SORL_MOUSE; Sortilin-related receptor OS=Mus musculus GN=Sorl1 PE=1 SV=3}/{NA}/{PF00057:Low-density lipoprotein receptor domain class A}	0.15	0.05	0.31	0.93	0.18	0.84
i4_LQ_PP_c8130/f1p0/4711	{XP_011674996.1; PREDICTED: fibrillin-1 isoform X4 [Strongylocentrotus purpuratus]}/{sp|P28799|GRN_HUMAN; Granulins OS=Homo sapiens GN=GRN PE=1 SV=2}/{NA}/{NA}	0.08	0	0.24	0.2	0	0.29
i1_LQ_PP_c11654/f1p1/1727	{XP_005106853.1; PREDICTED: uncharacterized protein LOC101849487 [Aplysia californica]}/{sp|C4K2K3|UBIE_RICPU; Ubiquinone/menaquinone biosynthesis C-methyltransferase UbiE OS=Rickettsia peacockii (strain Rustic) GN=ubiE PE=3 SV=1}/{NA}/"{PF00392:Bacterial regulatory proteins, gntR family PF01209:ubiE/COQ5 methyltransferase family PF01234:NNMT/PNMT/TEMT family PF05401:Nodulation protein S (NodS) P…	2.6	3.39	3.53	6.21	5.12	3.32
i2_LQ_PP_c6292/f1p0/2398	{NA}/{NA}/{NA}/{NA}	4.53	6.25	4.42	3.82	5.33	8.93
i2_LQ_PP_c65707/f1p0/2694	{NA}/{NA}/{NA}/{NA}	0	0.23	0	0	0.06	0
i0_LQ_PP_c15626/f1p0/886	{NA}/{NA}/"{AB453969.1; Phymorhynchus buccinoides mitochondrial gene for 16S rRNA, partial sequence}"/{NA}	0	0	0	0	0	0
i3_LQ_PP_c31192/f1p0/3041	{XP_014061832.1; PREDICTED: mucin-2-like, partial [Salmo salar]}/{NA}/{NA}/{NA}	2.14	4.59	0.68	0.49	0.3	1.49
i2_LQ_PP_c14136/f1p0/2718	{XP_019918750.1; PREDICTED: uncharacterized abhydrolase domain-containing protein DDB_G0269086 isoform X5 [Crassostrea gigas]}/{sp|Q9WUZ7|SH3BG_MOUSE; SH3 domain-binding glutamic acid-rich protein OS=Mus musculus GN=Sh3bgr PE=1 SV=1}/{NA}/{NA}	0.21	1.55	2.13	0.45	1.49	1.43
i3_LQ_PP_c23305/f1p0/3392	{XP_005098323.1; PREDICTED: ankyrin-3-like [Aplysia californica]}/{sp|Q9ULJ7|ANR50_HUMAN; Ankyrin repeat domain-containing protein 50 OS=Homo sapiens GN=ANKRD50 PE=1 SV=4}/{NA}/{PF13606:Ankyrin repeat PF00023:Ankyrin repeat}	0.13	0.22	0.3	0.46	0.63	0.57
i4_LQ_PP_c8351/f1p0/4455	{NA}/{NA}/{NA}/{NA}	0.41	0.47	0.76	0.77	0.56	2.2
i4_LQ_PP_c6577/f1p0/4413	{XP_005108734.1; PREDICTED: uncharacterized protein LOC101852208 isoform X3 [Aplysia californica]}/{sp|Q4UMH6|Y381_RICFE; Putative ankyrin repeat protein RF_0381 OS=Rickettsia felis (strain ATCC VR-1525 / URRWXCal2) GN=RF_0381 PE=4 SV=1}/{NA}/"{PF13606:Ankyrin repeat PF00023:Ankyrin repeat PF15748:Centriole, cilia and spindle-associated}"	0.15	4.22	1.28	0.89	0.44	3.27
i0_LQ_PP_c3602/f1p0/966	{NA}/{NA}/{NA}/{NA}	0	0	1.22	0.41	0.48	0.43
i3_LQ_PP_c22736/f1p0/3149	{XP_012939445.1; PREDICTED: serine/arginine repetitive matrix protein 2-like [Aplysia californica]}/{NA}/{NA}/{NA}	0	0	0	0	0	0
i1_LQ_PP_c133050/f1p16/1806	{APH08671.1; NADH dehydrogenase subunit 4 (mitochondrion) [Conasprella wakayamaensis]}/{sp|Q1HR20|NU4M_AEDAE; NADH-ubiquinone oxidoreductase chain 4 OS=Aedes aegypti GN=mt:ND4 PE=2 SV=1}/"{EU827198.1; Conus borgesi mitochondrion, complete genome}"/{NA}	1284.5	694.9	0	0	0	0
i2_HQ_PP_c5603/f2p0/2742	{XP_005092499.2; PREDICTED: 60S ribosomal protein L4 [Aplysia californica]}/{sp|P49165|RL4_URECA; 60S ribosomal protein L4 OS=Urechis caupo GN=RPL4 PE=2 SV=1}/{NA}/{PF00573:Ribosomal protein L4/L1 family}	115.68	145.7	129.71	104.06	70.51	66.34
i2_LQ_PP_c5917/f1p0/2678	{XP_013388047.1; PREDICTED: uncharacterized protein LOC106157094 [Lingula anatina]}/{sp|A9ULZ2|BIR7B_XENLA; Baculoviral IAP repeat-containing protein 7-B OS=Xenopus laevis GN=birc7-b PE=2 SV=2}/{NA}/{PF14634:zinc-RING finger domain PF07967:C3HC zinc finger-like }	0.89	1.63	1.95	0.67	1.49	1.21
i4_LQ_PP_c5766/f1p0/4856	{XP_001629598.1; predicted protein [Nematostella vectensis]}/{NA}/{NA}/{NA}	0.07	0.82	0.59	0.6	0.42	1.76
i3_LQ_PP_c28812/f1p0/3222	{XP_010766124.1; PREDICTED: uncharacterized protein LOC104942575, partial [Notothenia coriiceps]}/{NA}/{NA}/{NA}	0.69	6.9	1.9	1.38	1.57	10.48
i2_HQ_PP_c36973/f3p0/2451	{XP_014767680.1; PREDICTED: 28S ribosomal protein S28, mitochondrial-like [Octopus bimaculoides]}/"{sp|Q9CY16|RT28_MOUSE; 28S ribosomal protein S28, mitochondrial OS=Mus musculus GN=Mrps28 PE=1 SV=1}"/{NA}/{PF00575:S1 RNA binding domain}	4.23	3.04	0.99	1.42	0	1.38
i3_LQ_PP_c27812/f1p0/3323	{XP_013078701.1; PREDICTED: unconventional myosin-IXb-like isoform X2 [Biomphalaria glabrata]}/{sp|B2RTY4|MYO9A_HUMAN; Unconventional myosin-IXa OS=Homo sapiens GN=MYO9A PE=1 SV=2}/{NA}/{PF00620:RhoGAP domain}	0	0	0.37	0.1	0.15	0.35
i1_LQ_PP_c349494/f1p0/1098	{XP_013094364.1; PREDICTED: uncharacterized protein LOC106078150 [Biomphalaria glabrata]}/{sp|Q8IZD2|KMT2E_HUMAN; Histone-lysine N-methyltransferase 2E OS=Homo sapiens GN=KMT2E PE=1 SV=1}/"{XM_009883538.1; PREDICTED: Charadrius vociferus lysine (K)-specific methyltransferase 2E (KMT2E), mRNA}"/{PF00628:PHD-finger}	0.06	0	0.74	0.15	0.16	0
i0_LQ_PP_c6507/f1p0/376	{NA}/{NA}/{NA}/{NA}	0.43	0.94	0.34	1.1	1.13	3.16
i0_LQ_PP_c64262/f1p44/209	{NA}/{NA}/{NA}/{NA}	0	0	0	0	0	0
i2_LQ_PP_c59822/f1p0/2950	{NA}/{NA}/{NA}/{PF05887:Procyclic acidic repetitive protein (PARP)}	0.19	0.71	0.89	0.42	2.11	0.79
i4_LQ_PP_c2842/f1p0/4997	{XP_005106707.1; PREDICTED: O-phosphoseryl-tRNA(Sec) selenium transferase-like [Aplysia californica]}/{sp|Q5RAK7|SPCS_PONAB; O-phosphoseryl-tRNA(Sec) selenium transferase OS=Pongo abelii GN=SEPSECS PE=2 SV=1}/{KF020654.1; Rapana venosa clone Rv20 microsatellite sequence}/"{PF00282:Pyridoxal-dependent decarboxylase conserved domain PF05889:O-phosphoseryl-tRNA(Sec) selenium transferase, SepSecS PF0…	0.47	0.66	1.48	1.08	4.55	2.61
i0_LQ_PP_c10890/f1p0/964	{NA}/{NA}/{NA}/{NA}	0	0	0	0	0	0
i2_LQ_PP_c39569/f1p0/2177	{XP_011419049.1; PREDICTED: short-chain collagen C4-like, partial [Crassostrea gigas]}/{NA}/{NA}/"{PF08702:Fibrinogen alpha/beta chain family PF08074:CHDCT2 (NUC038) domain PF05615:Tho complex subunit 7 PF02601:Exonuclease VII, large subunit PF08715:Papain like viral protease PF05531:Nucleopolyhedrovirus P10 protein}"	3.76	0	0.51	12.69	0	0.65
i4_LQ_PP_c20410/f1p0/4029	{XP_013408178.1; PREDICTED: serine/threonine-protein kinase mos-like [Lingula anatina]}/{sp|Q9GRC0|MOS_PATPE; Serine/threonine-protein kinase mos OS=Patiria pectinifera GN=mos PE=1 SV=1}/{NA}/{PF07714:Protein tyrosine kinase PF00069:Protein kinase domain}	0.22	0.93	1.03	0.54	1.83	1.45
i1_LQ_PP_c295873/f1p5/1406	{NA}/{NA}/"{AB453969.1; Phymorhynchus buccinoides mitochondrial gene for 16S rRNA, partial sequence}"/{NA}	0	0	0	0	0	0
i0_LQ_PP_c31108/f1p0/603	{XP_013072639.1; PREDICTED: eukaryotic translation elongation factor 1 epsilon-1-like [Biomphalaria glabrata]}/{sp|P70102|MCA3_CRIGR; Eukaryotic translation elongation factor 1 epsilon-1 OS=Cricetulus griseus GN=EEF1E1 PE=2 SV=1}/{NA}/{NA}	17.49	46.62	32.03	36.88	53.62	27.79
i3_LQ_PP_c4157/f1p0/3073	{XP_013097095.1; PREDICTED: uncharacterized protein LOC106080304, partial [Biomphalaria glabrata]}/{NA}/{NA}/{NA}	0.05	0.14	0.13	0.05	0.09	0.23
i2_LQ_PP_c64059/f1p0/2499	{XP_013071637.1; PREDICTED: unconventional myosin-VI-like [Biomphalaria glabrata]}/{sp|Q9I8D1|MYO6_CHICK; Unconventional myosin-VI OS=Gallus gallus GN=MYO6 PE=1 SV=1}/"{XM_013086545.1; PREDICTED: Aplysia californica unconventional myosin-VI-like (LOC101853138), mRNA}"/{PF00063:Myosin head (motor domain) PF06414:Zeta toxin PF02736:Myosin N-terminal SH3-like domain PF00437:Type II/IV secretion syst…	0.02	0.1	0.35	0.79	0.06	0.62
i2_LQ_PP_c29142/f1p2/2938	{NA}/{NA}/{NA}/{NA}	0	0	0.14	0.12	0.45	0.45
i1_LQ_PP_c285236/f1p0/1221	{NA}/{NA}/"{AB453969.1; Phymorhynchus buccinoides mitochondrial gene for 16S rRNA, partial sequence}"/{NA}	0	0	0	0.08	0	0
i1_LQ_PP_c220371/f1p0/1291	{NA}/{NA}/"{AB453969.1; Phymorhynchus buccinoides mitochondrial gene for 16S rRNA, partial sequence}"/{NA}	12.84	15.71	7.62	14.1	7.87	5.73
i2_LQ_PP_c7747/f1p0/2973	{KXJ07943.1; Transposon TX1 uncharacterized 149 kDa protein [Exaiptasia pallida]}/{sp|P08548|LIN1_NYCCO; LINE-1 reverse transcriptase homolog OS=Nycticebus coucang PE=3 SV=1}/{NA}/{NA}	0.45	0.37	0	0	0.03	0.07
i4_LQ_PP_c5356/f1p0/4106	{XP_013392750.1; PREDICTED: COP9 signalosome complex subunit 2 [Lingula anatina]}/{NA}/{NA}/{NA}	0.03	0.03	0.01	0	0	0
i5_LQ_PP_c5557/f1p4/5027	{NA}/{NA}/{NA}/{NA}	4.11	2.36	4.35	6.09	10.75	6.44
i6_LQ_PP_c629/f1p15/6310	{NA}/{NA}/{NA}/{NA}	0	0.11	2.99	0.1	4.18	5.71
i1_LQ_PP_c39575/f1p0/1898	{NA}/{NA}/{NA}/{NA}	0.37	1.23	0.68	0.17	4.65	2.17
i1_LQ_PP_c25437/f3p0/1313	{NA}/{NA}/"{AB453969.1; Phymorhynchus buccinoides mitochondrial gene for 16S rRNA, partial sequence}"/{NA}	1.18	1	0.51	1.09	0.68	0.23
i2_LQ_PP_c40765/f1p0/2793	{XP_005101014.1; PREDICTED: tetratricopeptide repeat protein 30A-like [Aplysia californica]}/{sp|A4IHR1|TT30A_XENTR; Tetratricopeptide repeat protein 30A OS=Xenopus tropicalis GN=ttc30a PE=2 SV=1}/"{XM_005100957.2; PREDICTED: Aplysia californica tetratricopeptide repeat protein 30A-like (LOC101850811), mRNA}"/{PF16785:Small metal-binding protein PF13176:Tetratricopeptide repeat PF13181:Tetratrico…	0	0.1	0	0	0	0
i3_LQ_PP_c44834/f1p0/3223	{XP_009060020.1; hypothetical protein LOTGIDRAFT_106573 [Lottia gigantea]}/{sp|Q5ZKI0|KCC2D_CHICK; Calcium/calmodulin-dependent protein kinase type II delta chain OS=Gallus gallus GN=CAMK2D PE=2 SV=1}/"{XM_015411086.1; PREDICTED: Gekko japonicus calcium/calmodulin-dependent protein kinase type II delta chain (LOC107110299), transcript variant X4, mRNA}"/{PF07714:Protein tyrosine kinase PF06293:Li…	0	0	0.03	0	0.38	0.03
i4_LQ_PP_c4798/f1p48/4163	{XP_011663659.1; PREDICTED: RNA-directed DNA polymerase from mobile element jockey-like [Strongylocentrotus purpuratus]}/{sp|P21328|RTJK_DROME; RNA-directed DNA polymerase from mobile element jockey OS=Drosophila melanogaster GN=pol PE=1 SV=1}/{NA}/{NA}	0.07	0	0.26	0.1	0.16	0.56
i0_LQ_PP_c19501/f1p0/296	{NA}/{NA}/{NA}/{NA}	0	0	134.98	13.44	298.52	77.25
i2_LQ_PP_c24606/f1p0/2541	{AFU72274.1; peptidylprolyl isomerase A [Solen grandis]}/{sp|P25007|PPIA_DROME; Peptidyl-prolyl cis-trans isomerase OS=Drosophila melanogaster GN=Cyp1 PE=1 SV=2}/"{NM_001160524.1; Oncorhynchus mykiss peptidylprolyl isomerase E (cyclophilin E) (ppie), mRNA}"/{PF00160:Cyclophilin type peptidyl-prolyl cis-trans isomerase/CLD}	0.56	0.41	2.18	1.29	0.26	0.96
i2_LQ_PP_c40190/f1p0/2371	{NA}/{NA}/{NA}/{NA}	0.59	0.14	0.96	1.01	0.9	1.24
i3_LQ_PP_c19521/f1p0/3475	{XP_013090794.1; PREDICTED: adhesive plaque matrix protein-like [Biomphalaria glabrata]}/{NA}/{NA}/{PF15685:Gametogenetin}	1.45	1.53	0.53	0.24	1.52	0.91
i4_LQ_PP_c17308/f1p13/4053	{NA}/{NA}/{NA}/{NA}	1.37	0.27	0.11	0.35	0.21	0.79
i2_LQ_PP_c61305/f1p0/2563	{NA}/{NA}/{NA}/{NA}	0.02	0.17	0.19	0.02	0.2	0.03
i1_LQ_PP_c8992/f1p0/1528	{NA}/{NA}/{NA}/{NA}	2.33	3.49	2.76	2.19	3.46	1.15
i5_LQ_PP_c2828/f1p0/5082	{XP_013389124.1; PREDICTED: putative uncharacterized protein DDB_G0291608 [Lingula anatina]}/{NA}/"{JX293537.1; Conus betulinus A superfamily conotoxin Bt1.7c precursor, gene, complete cds}"/{NA}	0.29	0.27	0.27	0.15	0.36	0.54
i3_LQ_PP_c19737/f1p0/3244	{XP_009051552.1; hypothetical protein LOTGIDRAFT_104108 [Lottia gigantea]}/{sp|Q9PU58|NIPS2_DANRE; Protein NipSnap homolog 2 OS=Danio rerio GN=gbas PE=2 SV=2}/"{XM_006008454.2; PREDICTED: Latimeria chalumnae nipsnap homolog 1 (C. elegans) (NIPSNAP1), mRNA}"/{NA}	0	0.04	0.65	1.28	1.05	1.68
i1_LQ_PP_c131937/f1p0/1370	{NA}/{NA}/"{AB453969.1; Phymorhynchus buccinoides mitochondrial gene for 16S rRNA, partial sequence}"/{NA}	0.08	0	0.15	0.07	0.12	0
i5_LQ_PP_c5145/f1p0/5161	{XP_009056655.1; hypothetical protein LOTGIDRAFT_190456 [Lottia gigantea]}/{sp|Q5R7E5|PCMD1_PONAB; Protein-L-isoaspartate O-methyltransferase domain-containing protein 1 OS=Pongo abelii GN=PCMTD1 PE=2 SV=1}/{NA}/{PF08704:tRNA methyltransferase complex GCD14 subunit PF07525:SOCS box PF08123:Histone methylation protein DOT1 }	1.09	2.43	2.01	1.44	1.75	4.9
i1_LQ_PP_c199764/f1p1/1384	{NA}/{NA}/{NA}/{NA}	0	0	0	0	0	16.62
i3_LQ_PP_c22237/f1p0/3830	{XP_016323325.1; PREDICTED: uncharacterized protein LOC107673957 [Sinocyclocheilus anshuiensis]}/{sp|P0CT40|TF29_SCHPO; Transposon Tf2-9 polyprotein OS=Schizosaccharomyces pombe (strain 972 / ATCC 24843) GN=Tf2-9 PE=3 SV=1}/{NA}/{PF00665:Integrase core domain PF13683:Integrase core domain}	0.27	0.15	0.49	0.37	2.93	1.89
i4_LQ_PP_c5277/f1p0/4818	{NA}/{NA}/{NA}/{NA}	0.36	0.74	0.12	0.15	0.27	0.28
i5_LQ_PP_c3935/f1p3/5786	{XP_013092735.1; PREDICTED: uncharacterized protein LOC106076434 isoform X1 [Biomphalaria glabrata]}/{NA}/{NA}/{NA}	0.03	0.1	0.13	0.23	0.3	0.4
i4_HQ_PP_c19223/f3p0/4911	{NA}/{NA}/{NA}/{NA}	2.95	0.32	2.47	26.09	4.41	9.73
i4_LQ_PP_c5094/f1p0/4804	{XP_019575838.1; PREDICTED: receptor-like protein kinase HERK 1 [Rhinolophus sinicus]}/{sp|Q9LX66|HERK_ARATH; Receptor-like protein kinase HERK 1 OS=Arabidopsis thaliana GN=HERK1 PE=1 SV=1}/{NA}/{PF07714:Protein tyrosine kinase PF00069:Protein kinase domain}	0	0	0	0	0	0
i1_LQ_PP_c261043/f1p1/1364	{NA}/{NA}/"{AB453969.1; Phymorhynchus buccinoides mitochondrial gene for 16S rRNA, partial sequence}"/{NA}	1.15	0.26	0.11	0.45	0.38	0.28
i2_LQ_PP_c65640/f1p60/2573	{XP_001662599.1; AAEL012479-PA [Aedes aegypti]}/{sp|P53008|CWH41_YEAST; Mannosyl-oligosaccharide glucosidase OS=Saccharomyces cerevisiae (strain ATCC 204508 / S288c) GN=CWH41 PE=1 SV=1}/{NA}/{NA}	0	0	0	0	0	0
i2_LQ_PP_c39036/f1p0/2340	{XP_015747237.1; PREDICTED: uncharacterized protein LOC107327007 [Acropora digitifera]}/{NA}/{NA}/{NA}	7.5	6.45	2.45	1.58	5.71	11.25
i3_LQ_PP_c48867/f1p0/3042	{NA}/{NA}/{NA}/{NA}	0	0	1.57	0.94	5	4
i1_LQ_PP_c14362/f1p1/1313	{XP_019647516.1; PREDICTED: uncharacterized protein LOC109487856 [Branchiostoma belcheri]}/{NA}/{NA}/{NA}	0.67	0.45	0.6	0.99	0.2	6.69
i1_LQ_PP_c86304/f1p0/1550	{NA}/{NA}/{NA}/{NA}	2.58	4.8	1.76	2.57	0.73	8.05
i3_LQ_PP_c26176/f1p0/3564	{XP_014673141.1; PREDICTED: rho-related BTB domain-containing protein 1-like [Priapulus caudatus]}/{NA}/{NA}/{NA}	2.22	5.49	2.97	1.12	10.27	5.98
i5_LQ_PP_c1585/f1p0/5141	{XP_005106574.2; PREDICTED: neurobeachin-like [Aplysia californica]}/{sp|Q9W4E2|NBEA_DROME; Neurobeachin OS=Drosophila melanogaster GN=rg PE=1 SV=4}/"{XM_005106517.2; PREDICTED: Aplysia californica neurobeachin-like (LOC101847209), mRNA}"/"{PF00400:WD domain, G-beta repeat}"	0.06	0.07	0.18	0.18	0.25	0.63
i4_HQ_PP_c11312/f2p0/4263	{XP_014776946.1; PREDICTED: mitochondrial ribonuclease P protein 3-like [Octopus bimaculoides]}/{sp|O15091|MRRP3_HUMAN; Mitochondrial ribonuclease P protein 3 OS=Homo sapiens GN=KIAA0391 PE=1 SV=2}/{NA}/{PF01133:Enhancer of rudimentary}	1.76	1.1	0.84	1.8	1	0.95
i2_LQ_PP_c41417/f1p0/2448	{NA}/{NA}/"{AB453969.1; Phymorhynchus buccinoides mitochondrial gene for 16S rRNA, partial sequence}"/{NA}	1.02	0.41	0.09	0.19	0.19	0.16
i4_LQ_PP_c19989/f1p0/4666	{XP_013083911.1; PREDICTED: probable lysosomal cobalamin transporter [Biomphalaria glabrata]}/{sp|A7RM45|LMBD1_NEMVE; Probable lysosomal cobalamin transporter OS=Nematostella vectensis GN=v1g160387 PE=3 SV=1}/{NA}/{PF07850:Renin receptor-like protein PF05835:Synaphin protein}	0.07	0.03	0.6	0.68	0.7	3.11
i2_LQ_PP_c15081/f1p0/2123	{NA}/{NA}/{NA}/{NA}	0	0.09	0.16	0.21	0.33	4.79
i3_HQ_PP_c12744/f3p0/3096	{XP_013421845.1; PREDICTED: probable dolichyl pyrophosphate Glc1Man9GlcNAc2 alpha-1,3-glucosyltransferase isoform X1 [Lingula anatina]}/"{sp|Q9BVK2|ALG8_HUMAN; Probable dolichyl pyrophosphate Glc1Man9GlcNAc2 alpha-1,3-glucosyltransferase OS=Homo sapiens GN=ALG8 PE=1 SV=2}"/"{XM_019286796.1; PREDICTED: Corvus cornix cornix ALG8, alpha-1,3-glucosyltransferase (ALG8), mRNA}"/"{PF03155:ALG6, ALG8 gly…	0.87	2.35	1.83	1.43	3.53	4.84
i5_HQ_PP_c5817/f6p0/5968	{AJA37868.1; fucolectin-related protein [Littorina littorea]}/{sp|Q9I928|FUCL4_ANGJA; Fucolectin-4 OS=Anguilla japonica PE=2 SV=1}/{NA}/{PF04614:Pex19 protein family PF03938:Outer membrane protein (OmpH-like) PF01442:Apolipoprotein A1/A4/E domain PF06657:Centrosome microtubule-binding domain of Cep57 PF04632:Fusaric acid resistance protein family}	16.65	86.28	60.62	15.26	8.03	25.35
i2_LQ_PP_c32127/f1p0/2038	{XP_018978070.1; PREDICTED: tubulin beta-2B chain-like [Cyprinus carpio]}/{sp|P02554|TBB_PIG; Tubulin beta chain OS=Sus scrofa PE=1 SV=1}/"{XM_007657149.1; PREDICTED: Ornithorhynchus anatinus tubulin beta 4B class IVb (TUBB4B), partial mRNA}"/"{PF01466:Skp1 family, dimerisation domain}"	37.67	297.67	45.35	94.28	191.36	91.03
i3_LQ_PP_c20849/f1p0/3281	{XP_005096786.1; PREDICTED: uncharacterized protein LOC101858776 [Aplysia californica]}/{sp|Q9VY77|AJUBA_DROME; LIM domain-containing protein jub OS=Drosophila melanogaster GN=jub PE=1 SV=3}/{NA}/{PF00412:LIM domain}	0	0.06	0	0.08	0.02	0.21
i4_LQ_PP_c3670/f1p0/4617	{NA}/{NA}/{NA}/{NA}	0.17	0.02	3.35	6.25	5.15	6.33
i1_LQ_PP_c10129/f1p2/1432	{XP_019924264.1; PREDICTED: uncharacterized protein LOC109619185 [Crassostrea gigas]}/{NA}/{NA}/{NA}	0	0	0	0	0	0
i1_LQ_PP_c186157/f1p0/1296	{NA}/{NA}/"{AB453969.1; Phymorhynchus buccinoides mitochondrial gene for 16S rRNA, partial sequence}"/{NA}	1.26	0.61	0.16	0.83	0.46	0.15
i2_LQ_PP_c21864/f1p0/2344	{XP_019575972.1; PREDICTED: two-component response regulator ARR1 [Rhinolophus sinicus]}/{sp|Q689G9|PRR1_ORYSJ; Two-component response regulator-like PRR1 OS=Oryza sativa subsp. japonica GN=PRR1 PE=2 SV=2}/{NA}/{PF00072:Response regulator receiver domain PF11526:Subunit of cleavage factor IA Pcf11 PF06203:CCT motif}	0	0	0	0	0	0
i2_LQ_PP_c58933/f1p0/2776	{XP_013068607.1; PREDICTED: glypican-5-like [Biomphalaria glabrata]}/{sp|P78333|GPC5_HUMAN; Glypican-5 OS=Homo sapiens GN=GPC5 PE=2 SV=1}/{NA}/{PF01392:Fz domain PF01153:Glypican PF02272:DHHA1 domain PF01442:Apolipoprotein A1/A4/E domain}	0	0	0	0.11	0	0.25
i1_LQ_PP_c39760/f1p1/1337	{NA}/{NA}/{NA}/{NA}	0.83	1.29	1.19	0.74	2.42	3.05
i1_LQ_PP_c137732/f1p12/1595	{NA}/{NA}/{NA}/{NA}	0	0	0.09	0.03	0	0.14
i0_HQ_PP_c43849/f2p0/345	{AIE16173.1; 60S ribosomal protein L6, partial [Azumapecten farreri]}/{sp|Q2YGT9|RL6_PIG; 60S ribosomal protein L6 OS=Sus scrofa GN=RPL6 PE=1 SV=3}/"{EU124956.1; Arenicola marina ribosomal protein rpl6 mRNA, partial cds}"/{PF01159:Ribosomal protein L6e }	2.95	23.57	3.07	4.98	10.86	8.41
i5_LQ_PP_c3471/f1p0/5150	{XP_012705674.1; PREDICTED: protein transport protein Sec16B isoform X1 [Fundulus heteroclitus]}/{sp|Q9FGK9|MAG5_ARATH; Protein transport protein SEC16A homolog OS=Arabidopsis thaliana GN=MAG5 PE=1 SV=1}/{NA}/{NA}	0	0	0	0	0	0
i2_HQ_PP_c57549/f2p0/2684	{XP_012941056.1; PREDICTED: transmembrane protein 245-like [Aplysia californica]}/{sp|Q9H330|TM245_HUMAN; Transmembrane protein 245 OS=Homo sapiens GN=TMEM245 PE=1 SV=2}/{NA}/{NA}	0	0.17	0.22	0.09	0.17	0.2
i3_LQ_PP_c20655/f1p0/3258	{NA}/{NA}/{NA}/{NA}	1.24	3.03	0	0.09	0.2	0.08
i1_LQ_PP_c5031/f1p0/1891	{BAC41519.1; galaxin [Galaxea fascicularis]}/{sp|D9IQ16|GXN_ACRMI; Galaxin OS=Acropora millepora PE=1 SV=1}/{NA}/{NA}	0.03	0.12	108.84	4.81	0.41	1.65
i1_LQ_PP_c114896/f1p0/1211	{NA}/{NA}/{NA}/{NA}	1.65	2.85	1.7	0.54	3.23	4.76
i5_LQ_PP_c2237/f1p0/5652	{XP_005107137.1; PREDICTED: ribose-5-phosphate isomerase-like [Aplysia californica]}/{sp|P47968|RPIA_MOUSE; Ribose-5-phosphate isomerase OS=Mus musculus GN=Rpia PE=1 SV=2}/{NA}/{PF06026:Ribose 5-phosphate isomerase A (phosphoriboisomerase A) PF04198:Putative sugar-binding domain}	0.07	0	1.54	1.41	6.06	2.75
i3_LQ_PP_c37853/f1p2/3754	{NA}/{NA}/{NA}/{NA}	1	1.88	3.81	1.05	7.17	4
i2_LQ_PP_c63463/f1p0/2683	{NA}/{NA}/{NA}/{NA}	2.4	1.39	0.17	0	0.53	0.34
i3_LQ_PP_c5823/f1p4/3203	{NA}/{NA}/{NA}/{NA}	3.34	1.8	4.42	3.81	33.1	26.97
i4_LQ_PP_c9810/f1p0/4120	{XP_008116183.1; PREDICTED: ATPase WRNIP1 [Anolis carolinensis]}/{sp|Q96S55|WRIP1_HUMAN; ATPase WRNIP1 OS=Homo sapiens GN=WRNIP1 PE=1 SV=2}/"{XM_018765188.1; PREDICTED: Scleropages formosus Werner helicase interacting protein 1 (wrnip1), transcript variant X5, mRNA}"/{NA}	0	0	0.03	0.07	0.06	0.1
i4_LQ_PP_c9820/f1p0/4379	{XP_013063133.1; PREDICTED: UPF0515 protein C19orf66 homolog isoform X1 [Biomphalaria glabrata]}/{sp|Q32L09|RYDEN_BOVIN; Repressor of yield of DENV protein homolog OS=Bos taurus GN=RYDEN PE=2 SV=1}/{NA}/{PF02207:Putative zinc finger in N-recognin (UBR box)}	2.69	2.28	1.45	2.34	1.7	9.01
i3_HQ_PP_c28008/f2p0/3229	{XP_005093304.1; PREDICTED: protein IMPACT-like [Aplysia californica]}/{sp|Q9W625|IMPCT_XENLA; Protein IMPACT OS=Xenopus laevis GN=impact PE=2 SV=1}/"{HF933210.1; TPA_asm: Oryzias latipes strain Hd-rR, complete genome assembly, chromosome 4}"/{PF05773:RWD domain}	0.46	1.04	1.06	1.12	1.59	1.73
i3_HQ_PP_c21118/f2p0/3181	{XP_009063315.1; hypothetical protein LOTGIDRAFT_235646 [Lottia gigantea]}/{sp|P49415|SDC_DROME; Syndecan OS=Drosophila melanogaster GN=Sdc PE=2 SV=2}/{NA}/{PF08515:Transforming growth factor beta type I GS-motif PF01299:Lysosome-associated membrane glycoprotein (Lamp) PF15724:TMEM119 family}	0.91	0.4	0.34	1.57	1.24	1.72
i3_LQ_PP_c23835/f1p0/3301	{NA}/{NA}/{NA}/{NA}	0.36	0.52	0.22	0.22	0.67	0.76
i4_LQ_PP_c6832/f1p0/4718	{NA}/{NA}/{NA}/{NA}	0.82	0.73	0.27	0.46	0.01	1.55
i3_LQ_PP_c23202/f1p0/3771	{NA}/{NA}/{NA}/{NA}	0.35	1.12	2.15	0.83	1.96	3.57
i0_LQ_PP_c10106/f1p0/548	{NA}/{NA}/{NA}/{NA}	0.17	0.2	1.26	0.43	1.39	1.69
i2_LQ_PP_c61033/f1p0/2628	{NA}/{NA}/{NA}/{NA}	0	0	0	0	0	1.24
i1_LQ_PP_c122562/f1p2/1899	{NA}/{NA}/{NA}/{NA}	0	0	0	0.22	0	33.42
i3_LQ_PP_c8071/f1p0/3790	{NA}/{NA}/{NA}/{NA}	1.97	1.45	0.92	0.76	2.38	5.01
i4_LQ_PP_c17092/f1p0/4246	{XP_005105231.1; PREDICTED: exosome complex component CSL4-like [Aplysia californica]}/{sp|Q9DAA6|EXOS1_MOUSE; Exosome complex component CSL4 OS=Mus musculus GN=Exosc1 PE=1 SV=1}/{NA}/{NA}	0.42	0.36	0.43	1.08	1.47	2.61
i0_LQ_PP_c32621/f1p0/482	{NA}/{NA}/{NA}/{NA}	0	0	2.19	0.19	0	0.83
i3_LQ_PP_c20404/f2p0/3215	{XP_005109069.2; PREDICTED: uncharacterized protein LOC101853971 [Aplysia californica]}/{NA}/{NA}/{PF15957:Commissureless PF15686:Lysine-rich CEACAM1 co-isolated protein family PF06682:SOCE-associated regulatory factor of calcium homoeostasis}	4.15	1.74	2.85	6.16	2.36	5.94
i3_HQ_PP_c18403/f2p0/3107	{NA}/{NA}/{NA}/{NA}	0.24	2.61	6.32	0.6	3.11	0.34
i5_LQ_PP_c5143/f1p0/5161	{JAT92265.1; putative growth hormone-inducible soluble protein, partial [Amblyomma aureolatum]}/{sp|Q0VCR0|ETFR1_BOVIN; Electron transfer flavoprotein regulatory factor 1 OS=Bos taurus GN=ETFRF1 PE=3 SV=1}/{NA}/{NA}	0.08	0.05	1.16	0.99	2.58	1.38
i4_LQ_PP_c12162/f1p0/4882	{XP_005090556.2; PREDICTED: junctophilin-1-like [Aplysia californica]}/{sp|Q9GKY8|JPH1_RABIT; Junctophilin-1 OS=Oryctolagus cuniculus GN=JPH1 PE=2 SV=1}/"{XM_008318977.2; PREDICTED: Cynoglossus semilaevis junctophilin 2 (jph2), mRNA}"/{NA}	0.01	0.1	0.35	0.11	0.03	0.29
i2_LQ_PP_c61773/f1p0/2419	{NA}/{NA}/{NA}/{NA}	0.31	1.11	3.82	0.91	2.92	6.02
i2_LQ_PP_c22805/f1p0/2376	{XP_013084614.1; PREDICTED: splicing factor U2AF 50 kDa subunit-like [Biomphalaria glabrata]}/{sp|Q24562|U2AF2_DROME; Splicing factor U2AF 50 kDa subunit OS=Drosophila melanogaster GN=U2af50 PE=1 SV=1}/"{XM_002595323.1; Branchiostoma floridae hypothetical protein, mRNA}"/"{PF00076:RNA recognition motif. (a.k.a. RRM, RBD, or RNP domain) PF06495:Fruit fly transformer protein PF02724:CDC45-like prot…	0.07	0.12	1.22	1.82	0.96	1.05
i5_LQ_PP_c5260/f1p0/5045	{XP_019928124.1; PREDICTED: uncharacterized protein LOC109620352 [Crassostrea gigas]}/{NA}/"{JX293537.1; Conus betulinus A superfamily conotoxin Bt1.7c precursor, gene, complete cds}"/{NA}	0.7	1.4	0.82	0.92	1.32	3.12
i4_LQ_PP_c11324/f1p1/4230	{XP_018919031.1; PREDICTED: putative nuclease HARBI1 [Cyprinus carpio]}/{sp|Q5U538|HARB1_XENLA; Putative nuclease HARBI1 OS=Xenopus laevis GN=harbi1 PE=2 SV=1}/{NA}/{NA}	0.16	0	0.51	0.25	0.14	0.37
i3_LQ_PP_c48790/f1p0/3036	{NA}/{NA}/{NA}/{NA}	0.03	0.45	0.18	0.17	0.41	0.23
i3_LQ_PP_c14692/f1p0/3048	{NA}/{NA}/{NA}/{NA}	2.05	4.91	1.57	1.4	2.31	2.65
i0_LQ_PP_c18872/f1p0/247	{NA}/{NA}/{NA}/{NA}	0	0	0	0	30.41	0
i3_LQ_PP_c44612/f1p0/3133	{NA}/{NA}/{NA}/{NA}	0.13	0.31	0.35	0.19	0.12	7.4
i5_LQ_PP_c5631/f1p0/5132	{XP_009066109.1; hypothetical protein LOTGIDRAFT_222883 [Lottia gigantea]}/{sp|O35166|GOSR2_MOUSE; Golgi SNAP receptor complex member 2 OS=Mus musculus GN=Gosr2 PE=1 SV=2}/{NA}/{PF00957:Synaptobrevin PF05008:Vesicle transport v-SNARE protein N-terminus}	0.03	0	0	0	0.02	0
i3_LQ_PP_c8637/f1p8/3560	{NA}/{NA}/{NA}/{NA}	1.74	3.25	6.12	3.32	8.33	8.74
i3_LQ_PP_c6433/f1p0/3584	{AGX25261.1; mega-hemocyanin [Melanoides tuberculata]}/"{sp|O61363|HCYG_ENTDO; Hemocyanin G-type, units Oda to Odg OS=Enteroctopus dofleini GN=ODHCY PE=1 SV=1}"/{NA}/{NA}	0	0.42	0	0.07	12.72	1.74
i3_LQ_PP_c38544/f1p0/3231	{XP_012789570.1; PREDICTED: zinc finger protein 239-like [Sorex araneus]}/{sp|A8MTY0|ZN724_HUMAN; Zinc finger protein 724 OS=Homo sapiens GN=ZNF724 PE=2 SV=3}/"{XM_013505557.1; PREDICTED: Chinchilla lanigera zinc finger protein 14-like (LOC102029762), mRNA}"/"{PF00628:PHD-finger PF01363:FYVE zinc finger PF13465:Zinc-finger double domain PF00096:Zinc finger, C2H2 type PF13912:C2H2-type zinc finger…	0.02	0	0.14	0.07	0.18	0.18
i3_HQ_PP_c18218/f4p0/3870	{F7J220.1; RecName: Full=Scavenger receptor cysteine-rich domain superfamily protein; Short=ApSRCR1; Flags: Precursor}/{sp|F7J220|SRCR1_PATPE; Scavenger receptor cysteine-rich domain superfamily protein OS=Patiria pectinifera GN=SRCR1 PE=1 SV=1}/{NA}/{PF00530:Scavenger receptor cysteine-rich domain PF15050:SCIMP protein}	0	0	0.02	0.17	0	33.17
i2_LQ_PP_c26383/f1p0/2262	{NA}/{NA}/{NA}/{NA}	0	0	1.66	1.46	5.32	6.78
i1_LQ_PP_c335227/f1p0/1067	{XP_019211550.1; PREDICTED: uncharacterized protein LOC109200432 [Oreochromis niloticus]}/{NA}/{NA}/{NA}	0	0.12	0	0	0	0.32
i2_LQ_PP_c5230/f1p0/2453	{XP_009060161.1; hypothetical protein LOTGIDRAFT_183100 [Lottia gigantea]}/{sp|Q9VEX9|SAP18_DROME; Histone deacetylase complex subunit SAP18 OS=Drosophila melanogaster GN=Bin1 PE=1 SV=1}/"{XM_017639098.1; PREDICTED: Rhagoletis zephyria histone deacetylase complex subunit SAP18-like (LOC108382729), partial mRNA}"/{NA}	1.71	4.55	7.18	7.97	11.45	9.11
i1_LQ_PP_c80121/f1p1/1769	{XP_013091172.1; PREDICTED: protein quaking-B-like isoform X4 [Biomphalaria glabrata]}/{sp|O01367|HOW_DROME; Protein held out wings OS=Drosophila melanogaster GN=how PE=1 SV=1}/"{XM_005100919.2; PREDICTED: Aplysia californica protein quaking-B-like (LOC101861895), mRNA}"/{PF00013:KH domain}	0.12	0	0.19	1.14	0.13	0.84
i0_LQ_PP_c12899/f1p4/633	{XP_011449617.1; PREDICTED: 26S proteasome non-ATPase regulatory subunit 10-like [Crassostrea gigas]}/{sp|O75832|PSD10_HUMAN; 26S proteasome non-ATPase regulatory subunit 10 OS=Homo sapiens GN=PSMD10 PE=1 SV=1}/{NA}/{PF13606:Ankyrin repeat PF00023:Ankyrin repeat}	13.94	15.38	31.32	15.8	54.16	25.25
i0_LQ_PP_c5522/f1p0/638	{NA}/{NA}/{NA}/{NA}	0	0	0	0	0	0
i2_LQ_PP_c62640/f1p0/2840	{XP_015747237.1; PREDICTED: uncharacterized protein LOC107327007 [Acropora digitifera]}/{NA}/{NA}/{NA}	0.02	0	0.59	0.71	0.07	1.16
i4_LQ_PP_c12005/f1p0/4972	{XP_014025926.1; PREDICTED: mucin-2-like [Salmo salar]}/{NA}/{NA}/{NA}	0	0	0	0	16.73	0
i4_LQ_PP_c9347/f1p0/4447	{NA}/{NA}/{NA}/{NA}	0.1	0.05	0.25	0.17	0.51	0.5
i1_LQ_PP_c51062/f1p0/1274	{NA}/{NA}/"{KX263256.1; Profundiconus teramachii mitochondrion, partial genome}"/{NA}	3.4	3.8	1.92	0.79	0.58	0.45
i2_HQ_PP_c37031/f2p0/2502	{NA}/{NA}/{NA}/{PF15324:Hedgehog signalling target}	0.26	7.77	171.85	9.88	3.87	2.94
i2_HQ_PP_c27518/f2p0/2523	{NA}/{NA}/{NA}/{NA}	23.09	12.84	5.18	10.17	6.58	8.68
i2_LQ_PP_c52373/f1p0/2070	{XP_005099970.1; PREDICTED: uncharacterized protein LOC101846820 [Aplysia californica]}/{sp|Q54728|Y1686_STRPN; Uncharacterized oxidoreductase SP_1686 OS=Streptococcus pneumoniae serotype 4 (strain ATCC BAA-334 / TIGR4) GN=SP_1686 PE=3 SV=2}/{NA}/"{PF01408:Oxidoreductase family, NAD-binding Rossmann fold PF02894:Oxidoreductase family, C-terminal alpha/beta domain}"	0.31	0	0	0	0	0
i3_LQ_PP_c55264/f1p0/3018	{XP_003389693.1; PREDICTED: short-chain collagen C4-like [Amphimedon queenslandica]}/{NA}/{NA}/"{PF05531:Nucleopolyhedrovirus P10 protein PF00700:Bacterial flagellin C-terminal helical region PF02321:Outer membrane efflux protein PF02601:Exonuclease VII, large subunit PF05073:Baculovirus P24 capsid protein PF08656:DASH complex subunit Dad3 PF05615:Tho complex subunit 7}"	7.82	0	0.79	34.56	0	7.02
i1_LQ_PP_c47345/f1p0/1977	{NA}/{NA}/"{AB453969.1; Phymorhynchus buccinoides mitochondrial gene for 16S rRNA, partial sequence}"/{NA}	0	0	0	0	0	0
i4_LQ_PP_c4075/f1p0/4709	{NA}/{NA}/{NA}/{NA}	0.05	0.31	1.56	2.07	1.47	2.6
i4_LQ_PP_c9621/f1p0/4403	{XP_005099245.1; PREDICTED: ribonuclease UK114-like isoform X1 [Aplysia californica]}/{sp|P52759|UK114_RAT; Ribonuclease UK114 OS=Rattus norvegicus GN=Hrsp12 PE=1 SV=3}/{NA}/{NA}	0.11	0	0.09	0.1	0.02	0.11
i1_LQ_PP_c33853/f1p34/1988	{NA}/{NA}/{NA}/{NA}	1.05	0.21	1.1	1.44	3.59	4.92
[truncated: 47,794 more rows]
