# Supplementary material for: Chromosome-level genome assembly of the deep-sea snail Phymorhynchus buccinoides provides insights into the adaptation to the cold seep habitat
Source: BMC Genomics. 2023 Nov 10;24:679. doi: 10.1186/s12864-023-09760-0 (PMC10638732; doi:10.1186/s12864-023-09760-0)
Supplement: Supplementary file 6 — Additional file 6: Table S19. SSRs in RNA-seq of P. buccinoides. Related to Figure S12. [file 12864_2023_9760_MOESM6_ESM.xlsx]

## Sheet: Table S22. SSRs in P. buccinoid
Table S19. SSRs in RNA-seq of P. buccinoides. Related to Figure S12.
Gene ID	Base number	Start	End	SSR unit & sequence
i1_HQ_PP_c3097/f2p0/1312	14	1097	1110	(G)14
i1_HQ_PP_c28582/f2p1/1958	20	674	693	(GA)10
i1_HQ_PP_c28582/f2p1/1958	11	1693	1703	(A)11
i1_HQ_PP_c3108/f2p1/1699	28	1125	1152	(GC)6(GT)8
i1_HQ_PP_c3134/f5p2/1460	34	1303	1336	(TG)6cgcgtgaa(TG)7
i1_HQ_PP_c3154/f4p13/2250	34	1716	1749	(GT)17
i1_HQ_PP_c3154/f4p13/2250	66	1995	2060	(AC)33
i1_HQ_PP_c3230/f2p2/1368	28	418	445	(AG)14
i1_HQ_PP_c3230/f2p2/1368	11	958	968	(A)11
i0_HQ_PP_c46475/f10p0/652	161	214	374	(AC)10gcacacgcacacg(CA)15tgt(AC)7gt(AC)10atgtacacacacacatgcacgtg(CA)10(CG)8
i0_HQ_PP_c46477/f5p0/900	44	568	611	(AC)22
i0_HQ_PP_c313/f11p0/538	19	8	26	(T)19
i0_HQ_PP_c46492/f2p0/531	24	468	491	(GT)12
i0_HQ_PP_c417/f6p3/656	10	618	627	(A)10
i0_HQ_PP_c462/f9p0/575	18	334	351	(AGA)6
i0_HQ_PP_c46514/f2p0/419	11	24	34	(C)11
i1_HQ_PP_c604/f9p2/1864	21	5	25	(T)21
i1_HQ_PP_c604/f9p2/1864	53	796	848	(TG)7aatgactgagaagtgagtgagtgtgtt(TG)6
i1_HQ_PP_c604/f9p2/1864	18	1186	1203	(TC)9
i1_HQ_PP_c604/f9p2/1864	14	1467	1480	(TG)7
i0_HQ_PP_c12833/f2p0/648	456	10	465	(TG)7agtaagtggttgattaagtaaagtggtttgattaaagttaatc(TG)9agtaaagtggtttgattaaagttaatc(TG)11agagtaaagtggtttgattgaaattaaactc(TG)9taagtaaagtagtttgattaaagttaatc(TG)8agtaaagtgatttgattaaagttaatc(TG)7agtaaagtggtttgattaaagttaatc(TG)8agtaaagtggtttgattgaaattaaac(TG)7agtaaagtggtttgattaaatc(TG)8agtaaagtggtttgattgaagttaaaatc(TG)9cgcgtgcgcaca(TG)8
i0_HQ_PP_c587/f4p0/387	16	277	292	(TG)8
i0_HQ_PP_c13009/f3p1/440	10	306	315	(T)10
i1_HQ_PP_c29861/f2p2/1913	16	1766	1781	(AG)8
i0_HQ_PP_c13182/f2p1/482	15	98	112	(TGA)5
i0_HQ_PP_c13182/f2p1/482	18	409	426	(TGA)6
i1_HQ_PP_c4032/f2p5/1930	99	1130	1228	(TG)7tatgtgtgc(GT)9gcgtgc(GT)6ctgtgagtgcgcgcgcgcacacgcgcgc(GT)6
i1_HQ_PP_c4032/f2p5/1930	126	1479	1604	(AC)24aggatgcaaaaaagctgttaagcttattccttttatcctcaataaagatcatt(TTGAC)5
i1_HQ_PP_c4032/f2p5/1930	12	1877	1888	(CA)6
i1_HQ_PP_c30172/f2p0/1999	90	1725	1814	(CA)7tgggcgcaactcttcctggtatataaggatttcctgtttttgaattttaccagaataggacgttcc(T)10
i0_HQ_PP_c727/f7p0/745	20	594	613	(C)20
i1_HQ_PP_c67676/f2p21/1363	15	390	404	(GTT)5
i1_HQ_PP_c4328/f2p0/1457	15	156	170	(CTC)5
i0_HQ_PP_c758/f10p3/852	13	1	13	(T)13
i1_HQ_PP_c4414/f2p28/1805	16	235	250	(TG)8
i1_HQ_PP_c4423/f4p2/1614	10	1403	1412	(T)10
i0_HQ_PP_c14011/f2p0/365	76	5	80	(CA)15acacacg(CA)7ctcacactgtact(CA)6
i1_HQ_PP_c30884/f2p4/1931	12	574	585	(A)12
i1_HQ_PP_c4535/f2p0/1659	11	23	33	(T)11
i1_HQ_PP_c4535/f2p0/1659	14	446	459	(GT)7
i0_HQ_PP_c865/f3p0/972	58	59	116	(CT)29
i0_HQ_PP_c865/f3p0/972	78	263	340	(CA)10cg(CACGCA)5(CA)14*
i0_HQ_PP_c865/f3p0/972	190	697	886	(CT)6ccatctccctccccctctctctctccttctctcccccctctctctccttctctcccccctctctcactctccatctccctctctctctccatctccccc(CT)6ccttctctccccactctctcactctccatctccctctctctctccatctccctccct(C)10
i0_HQ_PP_c866/f4p0/589	33	524	556	(C)10aacttt(A)17
i0_HQ_PP_c14608/f2p0/604	14	508	521	(TG)7
i0_HQ_PP_c893/f5p0/719	16	603	618	(C)16
i0_HQ_PP_c14680/f2p0/418	68	257	324	(TG)34
i0_HQ_PP_c910/f5p0/558	15	294	308	(C)15
i0_HQ_PP_c911/f7p0/893	47	733	779	(TG)6cgtgtgcgtgtgtgtatgtgtgc(GT)6
i1_HQ_PP_c4696/f4p5/1573	23	1	23	(T)23
i1_HQ_PP_c4696/f4p5/1573	10	1208	1217	(T)10
i1_HQ_PP_c4696/f4p5/1573	14	1525	1538	(AG)7
i0_HQ_PP_c46699/f14p0/302	15	127	141	(GGA)5
i1_HQ_PP_c70813/f3p1/1951	100	666	765	(CA)6tgcatgcatgcatgcacacatgcacaccacacacaaatcagagcaaacacacat(AC)17
i1_HQ_PP_c70813/f3p1/1951	13	1469	1481	(G)13
i0_HQ_PP_c46708/f7p0/390	15	57	71	(GAG)5
i1_HQ_PP_c294104/f2p0/1861	19	1	19	(T)19
i1_HQ_PP_c294104/f2p0/1861	15	1010	1024	(TGC)5
i1_HQ_PP_c294104/f2p0/1861	13	1164	1176	(C)13
i1_HQ_PP_c294104/f2p0/1861	11	1349	1359	(T)11
i1_HQ_PP_c294104/f2p0/1861	169	1609	1777	(GT)11gagagtgtt(TG)8tctgtgagagagagggagagagctattgagtgttgtgaatgcatgcatgcaaaagacaaacaatgcaagacaagtgattctatgtgtatagtgtgtgc(GA)12
i0_HQ_PP_c15184/f2p0/713	108	528	635	(AGA)6aagaaaagaagcagaagaagcagcaggagaatggagaggacactagtttcggtgaaactgaagtgg(AGA)8
i0_HQ_PP_c977/f3p47/481	12	38	49	(AG)6
i0_HQ_PP_c46756/f2p0/317	82	146	227	(CT)41
i0_HQ_PP_c46757/f2p0/415	125	186	310	(T)17aaatgaatgtcatgagtacgtatgtacctgatgcttcctcgagcttacacaagatgatcatattgatattgacgattgtgg(TAT)9
i0_HQ_PP_c15658/f2p0/460	52	261	312	(GT)10gagagagagtgagtgagt(GA)7
i0_HQ_PP_c46770/f3p0/725	94	559	652	(CA)12cgcacacgcacacgcacacgcacgcacgcacacg(CA)11cg(CA)6
i0_HQ_PP_c46778/f41p0/988	23	4	26	(T)23
i0_HQ_PP_c46778/f41p0/988	16	779	794	(AG)8
i0_HQ_PP_c1038/f7p0/594	10	513	522	(T)10
i1_HQ_PP_c5372/f2p0/1826	11	551	561	(C)11
i1_HQ_PP_c5372/f2p0/1826	11	673	683	(T)11
i1_HQ_PP_c5372/f2p0/1826	92	1600	1691	(TC)21tgag(TC)23
i1_HQ_PP_c73750/f2p4/1587	22	104	125	(AC)11
i1_HQ_PP_c73750/f2p4/1587	62	1045	1106	(C)10tc(CT)25
i0_HQ_PP_c16258/f2p0/739	155	1	155	(T)83agcatttattgattggtcacaaacgtacaaaataataagtcatgatgaagatatattgct(A)12
i1_HQ_PP_c5542/f2p2/1704	72	732	803	(TG)12ta(TG)23
i1_HQ_PP_c5542/f2p2/1704	375	934	1308	(TG)7cgcgcgcgtgtgtgtgtata(TG)9tag(GT)7gagagagataaatatattttccatgttttgtatggggaggggtgtgggtgtggcggtggagaattgtgtatgtatgta(GT)21(GA)15ttttccatgttctgtatggggagg(GGT)6gaattgtttgtaccgagttttgtatcgagttctccttctctctttctctt(TG)9ta(TG)22
i1_HQ_PP_c73960/f2p0/1812	32	1331	1362	(TG)7tc(TG)8
i1_HQ_PP_c33012/f2p0/1778	21	237	257	(TGG)7
i1_HQ_PP_c33012/f2p0/1778	18	481	498	(GGA)6
i1_HQ_PP_c5674/f3p0/1719	16	3	18	(AG)8
i0_HQ_PP_c16547/f2p0/691	18	570	587	(GGT)6
i1_HQ_PP_c33294/f2p19/1994	29	1965	1993	(A)29
i0_HQ_PP_c16903/f2p0/289	10	6	15	(T)10
i0_HQ_PP_c17827/f2p0/249	96	7	102	(GT)30gagagagagtgtgtgtgtggcg(GT)7
i1_HQ_PP_c5873/f3p0/1683	28	1035	1062	(GT)6gcaact(A)10
i0_HQ_PP_c1243/f4p0/891	15	193	207	(TGA)5
i0_HQ_PP_c1243/f4p0/891	16	395	410	(A)16
i0_HQ_PP_c46918/f4p0/754	18	503	520	(GAG)6
i0_HQ_PP_c1247/f2p3/978	10	46	55	(T)10
i0_HQ_PP_c1247/f2p3/978	11	197	207	(G)11
i0_HQ_PP_c1247/f2p3/978	10	885	894	(T)10
i1_HQ_PP_c1017/f7p1/1324	10	960	969	(T)10
i1_HQ_PP_c6141/f4p3/1967	36	1931	1966	(A)10tgtgtcctatatgaat(A)10
i0_HQ_PP_c20691/f13p0/844	141	1	141	(T)141
i0_HQ_PP_c20691/f13p0/844	18	552	569	(CA)9
i0_HQ_PP_c20765/f2p0/824	10	239	248	(C)10
i0_HQ_PP_c20765/f2p0/824	18	479	496	(TG)9
i0_HQ_PP_c20765/f2p0/824	18	758	775	(TG)9
i0_HQ_PP_c1294/f2p0/605	14	149	162	(TG)7
i1_HQ_PP_c80219/f3p0/1699	10	1040	1049	(A)10
i0_HQ_PP_c1304/f2p0/966	14	94	107	(CA)7
i0_HQ_PP_c47025/f2p0/399	10	178	187	(A)10
i0_HQ_PP_c47026/f2p0/349	115	85	199	(CT)11g(TC)46
i0_HQ_PP_c1337/f2p0/691	15	451	465	(CAA)5
i0_HQ_PP_c47042/f2p0/451	274	58	331	(GT)10aaaagtgagtgtttgta(TG)10agagagaaaagcagagctgaggcgcgtgggcgcgtgtgtttatgcgcatgtatgcatgtgagtgtgtgcgcgtgcgaacgtatgcactgtgtgtgtgtc(TG)29aatgtgtgtgcgaacgtgtgcac(TG)7tatgtgtgtgt(GC)6
i1_HQ_PP_c137566/f2p1/1717	70	1261	1330	(CT)35
i1_HQ_PP_c137566/f2p1/1717	13	1698	1710	(C)13
i0_HQ_PP_c1348/f2p0/579	128	269	396	(AGA)5aaaaacaagaggaagat(GAG)9caacagtcagctccccaagccaaatccaggtttgagatgctgatgggtgac(GAT)6
i1_HQ_PP_c35556/f3p1/1893	88	1460	1547	(TG)8agcgcacata(TG)8acatttgaagtaaagcgcaacataaatgtac(TAT)5
i0_HQ_PP_c47074/f3p0/379	15	9	23	(T)15
i1_HQ_PP_c35738/f2p1/1896	24	1	24	(T)24
i1_HQ_PP_c35738/f2p1/1896	68	266	333	(G)14tagaagctggcttaaatgtaatgcaaggggccgttgtac(GTA)5
i1_HQ_PP_c35738/f2p1/1896	18	775	792	(CA)9
i1_HQ_PP_c35738/f2p1/1896	17	1448	1464	(G)17
i1_HQ_PP_c35857/f2p2/2165	10	492	501	(A)10
i1_HQ_PP_c35857/f2p2/2165	18	645	662	(TA)9
i1_HQ_PP_c35857/f2p2/2165	208	1093	1300	(TAA)8ttggcacttatatatagcgcacatatctagaaaattctattcacggcgctttacaaagaaataaaactataaacatt(CA)6tt(CA)7aagaaagacgatgaaggggagagggtgggaaggggggggcgtcacacacacatacacgctacatg(CA)7
i1_HQ_PP_c35857/f2p2/2165	11	2040	2050	(G)11
i1_HQ_PP_c83161/f2p2/1617	26	45	70	(TA)13
i1_HQ_PP_c83161/f2p2/1617	122	186	307	(T)20gtctttccttcccttgtggtgtctttcggaggtttggtgacgaagaagagagcttcgccttttttgttttttttactgcatc(GATT)5
i1_HQ_PP_c83161/f2p2/1617	18	502	519	(TTA)6
i1_HQ_PP_c83161/f2p2/1617	69	717	785	(TTA)5(T)12accaacttgttgttgacttctaccc(T)17
i1_HQ_PP_c83161/f2p2/1617	33	1091	1123	(T)10cct(TC)10
i1_HQ_PP_c83161/f2p2/1617	12	1229	1240	(CA)6
i1_HQ_PP_c6805/f2p0/1920	15	660	674	(GGA)5
i1_HQ_PP_c6805/f2p0/1920	124	1590	1713	(TG)10cttgagagtgtgtgtgtgcatgtttaaaagtgagtttctgtataaatacccatccgtgtttgtatgatgagtgactgcttgaaatttcaaat(TG)6
i1_HQ_PP_c71575/f2p33/1952	95	1	95	(T)95
i1_HQ_PP_c71575/f2p33/1952	10	377	386	(T)10
i1_HQ_PP_c71575/f2p33/1952	10	509	518	(A)10
i1_HQ_PP_c36405/f2p2/1699	10	1258	1267	(T)10
i0_HQ_PP_c21026/f2p0/427	15	35	49	(GAA)5
i0_HQ_PP_c21026/f2p0/427	13	382	394	(C)13
i1_HQ_PP_c6923/f10p27/1458	36	629	664	(GAG)5gacgac(GAG)5
i0_HQ_PP_c21094/f2p0/435	181	36	216	(GA)12(GT)27atatatata(TG)14cgtgtgcgtgtgcgtgtgcgtgcgtgcgtgtgtgtgtatgtgtatgtgta(TG)8
i1_HQ_PP_c85423/f2p4/1931	10	871	880	(T)10
i1_HQ_PP_c85423/f2p4/1931	15	1883	1897	(A)15
i0_HQ_PP_c47237/f26p0/501	18	343	360	(AGA)6
i1_HQ_PP_c7281/f3p1/1866	62	1447	1508	(TG)8acatttgaagtaaagcgcaacataaatgtac(TAT)5
i0_HQ_PP_c1445/f4p0/359	18	164	181	(AC)9
i1_HQ_PP_c88364/f3p3/1550	389	1	389	(TG)38gtgttttttttgtttttttttaaacttccgtccacattttataatgccaattctccgtccatattttataataataataatg(ATA)6aggattacgataataatgtttacg(ATA)9acaataacaataac(AAT)5(AAG)7aataagaagaataaagaataataaagataatgatgatgttaat(AAC)9(ATA)14
i1_HQ_PP_c88364/f3p3/1550	14	832	845	(A)14
i1_HQ_PP_c37935/f2p0/1603	50	420	469	(GA)25
i1_HQ_PP_c37935/f2p0/1603	102	721	822	(TG)6(AG)6ac(TG)9(AG)9(TG)20
i1_HQ_PP_c1262/f2p5/1648	1339	13	1351	(CA)9cgaggcagaagataacactatctcatatctccctc(CA)7cgaggcagagaatacactatcctccctc(CA)9cgaggcagagaatacactatcctccctc(CA)7cgaggcagagaatacactatcctccctc(CA)7cgcacgaggcagagaatacactatcctccctc(CA)7gcacgaggcagagaatacactatcctccctc(CA)7cgcacgaggcagagaatacactatcctccctc(CA)6ctcgcacgaggcagagaatacactatcctccctc(CA)6cccgaggcagagaatacactatcctccctccacacacacaccacgaggcagagaatacactatcctccctc(CA)6cgcacgaggcagagaatacactatcctccc…
i1_HQ_PP_c7613/f2p5/1856	21	992	1012	(GGA)7
i1_HQ_PP_c38000/f2p3/1763	12	244	255	(TG)6
i1_HQ_PP_c38000/f2p3/1763	64	836	899	(TG)6tcgaagtacacatttttgtgtatgtgtcgaggtacacatt(TG)6
i1_HQ_PP_c38085/f2p28/1743	16	146	161	(C)16
i1_HQ_PP_c90333/f2p24/1852	38	76	113	(CA)9(AC)10
i1_HQ_PP_c90333/f2p24/1852	26	1366	1391	(C)14(TC)6
i0_HQ_PP_c1504/f4p0/807	13	705	717	(G)13
i1_HQ_PP_c7987/f8p8/1422	47	701	747	(TG)6cgtgtgcgtgtgtgtatgtgtgc(GT)6
i0_HQ_PP_c1517/f4p0/899	12	456	467	(GT)6
i1_HQ_PP_c90650/f3p2/1965	14	775	788	(GA)7
i1_HQ_PP_c91201/f2p0/1980	163	1	163	(T)163
i1_HQ_PP_c91201/f2p0/1980	72	385	456	(CT)36
i1_HQ_PP_c91201/f2p0/1980	246	1191	1436	(CA)8cgcacacacctatat(AC)7tcacacacgctcacacacacactcacacacacacgggcgcgcgcg(CA)7tatacacacacacatatat(AC)7tcatacacacgcgcg(CA)12cgcgcacgcgcg(CA)29
i1_HQ_PP_c91201/f2p0/1980	15	1933	1947	(CAT)5
i1_HQ_PP_c91316/f2p2/1511	15	907	921	(CCT)5
i1_HQ_PP_c91491/f2p1/1977	30	1776	1805	(CA)15
i1_HQ_PP_c91491/f2p1/1977	10	1912	1921	(A)10
i0_HQ_PP_c1552/f4p0/604	157	1	157	(T)157
i0_HQ_PP_c1552/f4p0/604	119	270	388	(T)12aaatgatataaagctatttagaacacatccttcctccgaagtcggacctggagtctttaagccagggtactact(ACA)11
i0_HQ_PP_c1556/f4p0/822	14	69	82	(GT)7
i0_HQ_PP_c1556/f4p0/822	15	444	458	(TCA)5
i1_HQ_PP_c92518/f3p5/1929	11	660	670	(T)11
i1_HQ_PP_c92518/f3p5/1929	10	1047	1056	(T)10
i1_HQ_PP_c92518/f3p5/1929	15	1855	1869	(TTG)5
i1_HQ_PP_c94115/f3p3/1200	10	705	714	(T)10
i1_HQ_PP_c94287/f2p19/1209	168	2	169	(TG)15(GT)12tgtgtgtttttctc(CT)19g(TC)6t(TC)24
i1_HQ_PP_c94287/f2p19/1209	15	912	926	(C)15
i0_HQ_PP_c22024/f3p0/529	175	1	175	(T)175
i0_HQ_PP_c47584/f2p0/758	15	123	137	(AAG)5
i0_HQ_PP_c47592/f2p0/572	169	403	571	(CA)12cgcacacgcacacgcacacgcacgcacgcacacg(CA)11cg(CA)6cgcaccacacacacacgcacacacgcacacacagtcatgctattgaacagagagcgcgg(A)16
i0_HQ_PP_c1617/f2p0/647	15	521	535	(TGA)5
i1_HQ_PP_c8496/f2p1/1814	51	1659	1709	(AC)6tcacactctctctctcccctcccccccct(C)10
i0_HQ_PP_c1619/f2p0/1005	10	393	402	(G)10
i1_HQ_PP_c8524/f2p6/1622	10	451	460	(T)10
i1_HQ_PP_c8524/f2p6/1622	26	728	753	(TA)13
i1_HQ_PP_c39759/f2p0/1545	48	1440	1487	(AG)9actgatagagaaac(AG)8
i1_HQ_PP_c8539/f2p1/1901	12	689	700	(AC)6
i1_HQ_PP_c225845/f9p1/1231	12	58	69	(TC)6
i1_HQ_PP_c40060/f2p0/1722	26	1	26	(T)26
i1_HQ_PP_c40060/f2p0/1722	15	165	179	(GAA)5
i1_HQ_PP_c40060/f2p0/1722	17	1147	1163	(T)17
i1_HQ_PP_c8815/f4p0/1479	11	1406	1416	(T)11
i1_HQ_PP_c40259/f2p0/1677	15	270	284	(GAA)5
i1_HQ_PP_c40382/f2p5/1337	18	706	723	(TAA)6
i0_HQ_PP_c1672/f2p0/426	123	15	137	(AG)15gggggacaaagagagacagagagagagcgagagacagagc(GA)9cagggagcgagggagagagac(AG)7
i0_HQ_PP_c1685/f3p0/714	93	381	473	(T)11ccctttgaaagcgagcgtaaataaggacccccatttccagactgcaccctgtttttaatgtcgcccatat(C)12
i0_HQ_PP_c51371/f2p0/483	12	14	25	(GA)6
i0_HQ_PP_c51371/f2p0/483	92	311	402	(CT)6ccatctccctcctccttctctccttctctcccccctctctccctctctctctccatctcccttcctct(C)12
i0_HQ_PP_c22195/f2p0/631	146	438	583	(CA)6cgcacacgcacg(CA)15tgcacacacacacgcacacgcacgcacacgcacacgcacacacacgcacacgcacacgcacgcacgcacgcacacg(CA)8
i0_HQ_PP_c1703/f2p0/524	15	188	202	(AAG)5
i0_HQ_PP_c1705/f2p0/884	11	756	766	(T)11
i0_HQ_PP_c1712/f2p0/878	10	11	20	(T)10
i0_HQ_PP_c1712/f2p0/878	16	735	750	(TG)8
i1_HQ_PP_c40847/f2p6/1328	15	596	610	(GAA)5
i1_HQ_PP_c40847/f2p6/1328	15	1314	1328	(T)15
i0_HQ_PP_c1719/f2p0/913	35	187	221	(GTCAA)7
i1_HQ_PP_c38660/f2p0/1681	13	798	810	(C)13
i1_HQ_PP_c38660/f2p0/1681	20	1592	1611	(GT)10
i0_HQ_PP_c22233/f2p0/571	10	529	538	(A)10
i0_HQ_PP_c22242/f2p0/725	89	514	602	(GT)6gaaaatgtagaaaaaa(GT)8gagagagagagtgagc(GA)6cagac(AG)6
i0_HQ_PP_c1728/f2p0/834	18	542	559	(TG)9
i1_HQ_PP_c140555/f2p0/1412	85	943	1027	(TG)9ttgtgtttgtgtga(GT)9tgtgtttgtgtgagtgtga(GT)8
i0_HQ_PP_c1751/f4p0/982	27	1	27	(T)27
i1_HQ_PP_c41153/f2p12/1898	15	29	43	(ATA)5
i1_HQ_PP_c41153/f2p12/1898	110	311	420	(AC)11aaacacacacacgcactcacatacacaaaaacactcacgtgtactcacactcacaaacatactcgcatacactca(C)13
i1_HQ_PP_c41153/f2p12/1898	14	527	540	(CA)7
i1_HQ_PP_c41153/f2p12/1898	14	865	878	(AC)7
i1_HQ_PP_c9633/f2p1/1854	34	1017	1050	(CA)17
i1_HQ_PP_c9633/f2p1/1854	20	1163	1182	(ATCA)5
i1_HQ_PP_c9633/f2p1/1854	26	1402	1427	(CA)13
i1_HQ_PP_c41246/f5p3/1969	58	1353	1410	(CA)29
i1_HQ_PP_c41246/f5p3/1969	14	1918	1931	(TA)7
i1_HQ_PP_c9704/f2p1/1679	20	57	76	(GACA)5
i1_HQ_PP_c9704/f2p1/1679	100	377	476	(AC)37(AT)13
i1_HQ_PP_c9704/f2p1/1679	51	640	690	(AGGCA)5g(GGCAA)5
i1_HQ_PP_c9704/f2p1/1679	12	836	847	(AG)6
i1_HQ_PP_c9704/f2p1/1679	15	1042	1056	(ATT)5
i1_HQ_PP_c225348/f2p0/1545	15	636	650	(TTC)5
i1_HQ_PP_c225348/f2p0/1545	10	1015	1024	(T)10
i1_HQ_PP_c72472/f2p0/1806	14	1030	1043	(GT)7
i0_HQ_PP_c1775/f3p0/538	137	1	137	(T)137
i0_HQ_PP_c1775/f3p0/538	20	359	378	(TC)10
i0_HQ_PP_c22317/f2p0/347	101	129	229	(GT)8gagagagtgcgtgcgtgcatgattgtgtgc(GT)11aagattgtgaaggata(G)17
i1_HQ_PP_c148667/f2p20/1295	10	804	813	(T)10
i1_HQ_PP_c9872/f3p5/1445	14	3	16	(A)14
i1_HQ_PP_c9872/f3p5/1445	18	815	832	(TAA)6
i1_HQ_PP_c709/f10p4/1650	16	919	934	(AG)8
i1_HQ_PP_c709/f10p4/1650	129	1237	1365	(GTA)6gccgtgagtgatgattttggcgtcaaagaaagcgctaaccccctcctgcttaagcctgaaacgtactgctggatttggattgcgcttctccctgttacg(GT)6
i1_HQ_PP_c41967/f2p48/1417	10	241	250	(A)10
i1_HQ_PP_c41967/f2p48/1417	21	739	759	(C)21
i0_HQ_PP_c2037/f2p0/400	14	330	343	(TG)7
i0_HQ_PP_c2046/f2p1/479	99	284	382	(ATC)11gtcaacg(TCA)5tcgttatcatcaacgtcgtcatt(ATC)7
i0_HQ_PP_c22353/f2p0/676	15	109	123	(AGA)5
i0_HQ_PP_c22353/f2p0/676	15	662	676	(C)15
i1_HQ_PP_c10112/f2p2/1324	12	203	214	(GT)6
i1_HQ_PP_c42396/f2p0/1960	14	1540	1553	(T)14
i1_HQ_PP_c42396/f2p0/1960	45	1755	1799	(CA)7agcacacagacttgaaaagaa(G)10
i1_HQ_PP_c42765/f4p1/1472	38	1328	1365	(GA)19
i1_HQ_PP_c17887/f2p0/1659	15	737	751	(TGG)5
i1_HQ_PP_c43151/f2p1/1590	54	993	1046	(AG)9g(GT)8ctc(TG)8
i1_HQ_PP_c17906/f2p10/1356	12	1	12	(G)12
i1_HQ_PP_c12316/f7p9/1732	172	755	926	(AT)6gcatacacctatctatctaaatccttgcacacac(AT)10acatgtgtatacacacatgcacatacaaacacacgcggacatagttcctcttgctctcacgcaacacttttcaaacatatttttaatggg(T)16
i0_HQ_PP_c3014/f2p0/381	12	252	263	(G)12
i0_HQ_PP_c22410/f2p0/728	10	574	583	(A)10
i1_HQ_PP_c83593/f2p60/1859	25	470	494	(A)25
i0_HQ_PP_c22446/f2p0/531	118	8	125	(GT)6tatagtgtgtgcgtgtgtgtggtgta(GT)8tata(GT)8gcgcgcgtgtgtgcgtgtgcacgcgtgc(GT)8
i0_HQ_PP_c22446/f2p0/531	20	439	458	(T)20
i0_HQ_PP_c3430/f2p0/736	18	493	510	(AGA)6
i1_HQ_PP_c44108/f3p0/1874	11	1489	1499	(T)11
i1_HQ_PP_c44108/f3p0/1874	42	1783	1824	(ACT)14
i1_HQ_PP_c156417/f3p1/1184	69	1025	1093	(CTAT)6atatctatc(TCTA)9
i0_HQ_PP_c3982/f2p0/402	15	76	90	(TTG)5
i0_HQ_PP_c3982/f2p0/402	139	212	350	(GC)6tc(GT)6gcgcgcacgcgcatgcgta(TG)7cgtgtgcgtgcgcatgtgtgtgcgcgcgtt(AG)25
i1_HQ_PP_c7418/f7p1/1941	21	1152	1172	(TTG)7
i0_HQ_PP_c4234/f3p0/878	49	6	54	(TG)17cgc(TG)6
i0_HQ_PP_c4234/f3p0/878	15	807	821	(GAT)5
i0_HQ_PP_c22706/f2p0/626	137	428	564	(CA)7cgcacacgcacg(CA)17tgcacgcacacgcacacacacgcacacgcacacgcacgcacg(CA)11t(AC)6
i1_HQ_PP_c44652/f2p10/1966	25	1	25	(T)14c(T)10
i1_HQ_PP_c44652/f2p10/1966	21	472	492	(TAC)7
i1_HQ_PP_c10980/f2p2/1841	12	704	715	(A)12
i1_HQ_PP_c10980/f2p2/1841	162	1202	1363	(ATA)12gtcagcagaaagattttcaagactaaggtcacgcagaccgaaaattcggtaaataaaacaactagaagcttgttgtgtgttctttcttttcatttt(ATA)10
i1_HQ_PP_c11324/f3p1/1972	169	1426	1594	(CA)6cgcaagcaagcatgtacacat(AC)15ttttgttatgaactgctgcaagtttacatcactcatatgaagacagaggtgtttttttcctttcatgctttacataatatagtcttgt(TG)9
i0_HQ_PP_c4839/f2p0/696	44	602	645	(A)17ccaacttttctaaaag(A)11
i1_HQ_PP_c279/f22p16/1900	10	1886	1895	(A)10
i0_HQ_PP_c4992/f4p0/724	18	605	622	(A)18
i1_HQ_PP_c45226/f5p0/1436	82	436	517	(CAA)6cg(ACA)6acgacagcaaccaactgcaaaag(CCA)7
i1_HQ_PP_c89328/f2p8/1342	21	516	536	(ATT)7
i1_HQ_PP_c89328/f2p8/1342	91	917	1007	(A)12tacccaactatttttagaaccaaaaacatgttgagacacgctcaatccaccgatgacgtcataccac(A)12
i1_HQ_PP_c273831/f2p2/1557	64	1460	1523	(AAG)7ttacacgaagaagagcctgtagaggaatagag(A)11
i1_HQ_PP_c226404/f2p10/1394	84	1	84	(TG)17agtgagtggaggtagtgtgtgtgtagtgtgtgtatgta(TG)6
i1_HQ_PP_c226404/f2p10/1394	16	340	355	(C)16
i1_HQ_PP_c45438/f2p1/1995	140	648	787	(AC)7atacacatacacaacacg(AC)38(AT)16
i1_HQ_PP_c45438/f2p1/1995	21	1363	1383	(ATT)7
i0_HQ_PP_c5559/f3p0/585	12	80	91	(GA)6
i0_HQ_PP_c5559/f3p0/585	18	465	482	(TC)9
i0_HQ_PP_c5631/f2p0/466	87	255	341	(AT)6tatcagttaatgtttgtgatgtgtccaactggtggtgaaaggcagttatcaactgta(TGT)6
i1_HQ_PP_c409/f15p0/1805	10	1590	1599	(T)10
i1_HQ_PP_c46047/f2p5/1912	10	511	520	(T)10
i1_HQ_PP_c46047/f2p5/1912	16	1429	1444	(C)16
i1_HQ_PP_c46047/f2p5/1912	12	1783	1794	(T)12
i1_HQ_PP_c84740/f2p0/1471	20	1286	1305	(TC)10
i1_HQ_PP_c84740/f2p0/1471	10	1454	1463	(A)10
i0_HQ_PP_c6012/f2p2/426	222	201	422	(AGA)16(GAA)24g(AGA)6ataga(AAG)21(AGA)5
i1_HQ_PP_c11987/f2p5/1370	21	490	510	(AGA)7
i1_HQ_PP_c428/f19p0/1882	16	1193	1208	(TG)8
i1_HQ_PP_c428/f19p0/1882	12	1347	1358	(TG)6
i1_HQ_PP_c156625/f2p0/1225	18	681	698	(AG)9
i1_HQ_PP_c156625/f2p0/1225	88	931	1018	(A)11cacagaaaaaagcatctggtaagcaacccacacgggtgatgtattttagacgtaatggtgccccac(A)11
i1_HQ_PP_c437/f14p1/1267	12	1047	1058	(C)12
i1_HQ_PP_c12104/f2p0/1613	12	1485	1496	(GT)6
i0_HQ_PP_c6166/f2p0/392	13	121	133	(C)13
i1_HQ_PP_c490/f13p1/1869	10	1012	1021	(A)10
i1_HQ_PP_c226208/f3p4/1268	10	113	122	(T)10
i1_HQ_PP_c226208/f3p4/1268	80	1141	1220	(AC)14(CA)26
i1_HQ_PP_c492/f6p15/1508	24	891	914	(GA)12
i1_HQ_PP_c492/f6p15/1508	15	1346	1360	(GAA)5
i1_HQ_PP_c116618/f2p3/1596	15	72	86	(A)15
i1_HQ_PP_c116618/f2p3/1596	10	216	225	(T)10
i1_HQ_PP_c116624/f16p5/1817	13	964	976	(T)13
i1_HQ_PP_c116624/f16p5/1817	11	1083	1093	(A)11
i0_HQ_PP_c6781/f2p0/412	28	42	69	(GACC)7
i1_HQ_PP_c116658/f5p0/1580	16	26	41	(TG)8
i1_HQ_PP_c116658/f5p0/1580	54	777	830	(CA)27
i1_HQ_PP_c579/f5p8/1486	16	816	831	(GA)8
i1_HQ_PP_c579/f5p8/1486	69	1181	1249	(AC)6atacgcttgaacaaacacgcgcgcacgcacacacacagacaat(AC)7
i0_HQ_PP_c7251/f2p0/963	10	850	859	(A)10
i1_HQ_PP_c594/f4p0/1698	15	194	208	(CCT)5
i1_HQ_PP_c594/f4p0/1698	14	896	909	(G)14
i1_HQ_PP_c12812/f2p71/1854	19	1	19	(T)19
i1_HQ_PP_c12937/f2p0/1716	12	795	806	(TG)6
i1_HQ_PP_c12937/f2p0/1716	56	1451	1506	(TG)28
i0_HQ_PP_c7751/f3p0/895	74	751	824	(CA)37
i1_HQ_PP_c606/f5p0/1908	10	35	44	(A)10
i1_HQ_PP_c621/f9p8/1910	84	1083	1166	(GT)42
i1_HQ_PP_c621/f9p8/1910	18	1315	1332	(C)18
i1_HQ_PP_c621/f9p8/1910	14	1839	1852	(GT)7
i1_HQ_PP_c226342/f2p6/1305	105	38	142	(TC)45ccc(CT)6
i1_HQ_PP_c47350/f2p1/1686	12	1172	1183	(AG)6
i1_HQ_PP_c645/f7p3/1720	21	1010	1030	(GTT)7
i0_HQ_PP_c8387/f2p0/579	20	260	279	(TAAA)5
i1_HQ_PP_c654/f12p11/2046	18	57	74	(AAC)6
i0_HQ_PP_c8713/f3p0/982	12	384	395	(TG)6
i1_HQ_PP_c667/f9p2/1690	19	1056	1074	(T)19
i1_HQ_PP_c667/f9p2/1690	11	1328	1338	(A)11
i1_HQ_PP_c667/f9p2/1690	51	1509	1559	(A)10tcccctgtatccccatgcatgctgc(TG)8
i0_HQ_PP_c8851/f2p0/411	12	136	147	(C)12
i1_HQ_PP_c47654/f2p1/1581	13	366	378	(C)13
i1_HQ_PP_c47654/f2p1/1581	18	848	865	(AG)9
i1_HQ_PP_c47654/f2p1/1581	49	1192	1240	(TG)8ca(TG)7c(GT)8
i1_HQ_PP_c47654/f2p1/1581	65	1396	1460	(TG)6tatatttctatatctctgtgtttttgtaaaaatatgc(GT)8
i0_HQ_PP_c9055/f2p0/613	137	410	546	(CA)7cgcacacgcacg(CA)17tgcacgcacacgcacacacacgcacacgcacacgcacgcacg(CA)11t(AC)6
i1_HQ_PP_c690/f3p0/1722	18	1223	1240	(TG)9
i1_HQ_PP_c690/f3p0/1722	14	1360	1373	(TC)7
i0_HQ_PP_c38459/f6p0/258	11	162	172	(T)11
i1_HQ_PP_c47946/f2p2/1825	10	1781	1790	(T)10
i1_HQ_PP_c117036/f2p1/1252	16	1170	1185	(GT)8
i1_HQ_PP_c723/f5p1/1913	15	1108	1122	(GAA)5
i1_HQ_PP_c723/f5p1/1913	10	1452	1461	(T)10
i1_HQ_PP_c724/f9p0/1351	18	652	669	(GAA)6
i0_HQ_PP_c9793/f4p0/526	21	398	418	(GGA)7
i1_HQ_PP_c48202/f19p1/1189	11	1026	1036	(A)11
i1_HQ_PP_c13586/f3p1/1443	15	1	15	(T)15
i1_HQ_PP_c13586/f3p1/1443	18	1031	1048	(TG)9
i0_HQ_PP_c38873/f2p0/381	10	43	52	(T)10
i1_HQ_PP_c13685/f3p0/1803	14	1318	1331	(G)14
i1_HQ_PP_c13685/f3p0/1803	12	1575	1586	(GT)6
i0_HQ_PP_c10405/f2p0/793	534	13	546	(CA)7cgcacgaggcagagaatacactatcctccctc(CA)7cgcacgaggcagagaatacactatcctccctc(CA)7cgcacgaggcagagaatacactatcctccctc(CA)7cgaggcagagaatacactatcctccctc(CA)9cgaggcagagaatacactatcctccctc(CA)7cgaggcagagaatacactatcctccctc(CA)7cgaggcagagaatacactatcctccctc(CA)7cgaggcagagaatacactatcctccctc(CA)7cgcacgaggcagagaatacactatcctccctc(CA)7cgaggcagagaatacactatcctccctc(CA)7cgcacgaggcagagaatacactatcctccctccacacacacgaggcag…
i0_HQ_PP_c38916/f2p0/280	12	244	255	(AG)6
i1_HQ_PP_c13869/f2p2/1595	389	497	885	(TG)9ttggaaactttgatctctgtgttggtgtcaggtctagtgactgtgtagtagatgtacacgtgtactagtaatggttttgagactttgtgtgtgtgtta(GT)15(GA)9aattgta(TG)7cgtgcttgcgtagcacatacac(GT)40gagtgagtgagtgagtgtgagtgagtatatgtgtgtgtgcgtgtctgta(TG)8cgcatgcgagtgtgtgttt(GA)9
i1_HQ_PP_c13869/f2p2/1595	90	1377	1466	(T)10aagaaacttttcagtttttactcgttagagtttttatatcagtgtattaaggatttttttaattt(A)15
i1_HQ_PP_c761/f4p11/1824	14	1689	1702	(GA)7
i1_HQ_PP_c13892/f2p0/1524	48	724	771	(C)11ggggagagcgagagactaaggat(GA)7
i0_HQ_PP_c10525/f2p0/567	12	192	203	(A)12
i1_HQ_PP_c765/f6p1/1941	15	715	729	(GTT)5
i0_HQ_PP_c10620/f4p0/679	11	318	328	(T)11
i0_HQ_PP_c10945/f3p7/494	24	289	312	(TC)12
i0_HQ_PP_c11082/f2p0/549	94	9	102	(GA)7agtagatatagataggggggataggagagagagggggagaaagagagagagaacagttaatgaaaggg(GA)6
i0_HQ_PP_c11082/f2p0/549	16	281	296	(GA)8
i0_HQ_PP_c11082/f2p0/549	54	477	530	(GA)6cgaagagagagagaacagttaatgaaaggg(GA)6
i0_HQ_PP_c41010/f3p0/476	12	430	441	(TG)6
i0_HQ_PP_c43578/f3p0/278	26	2	27	(T)26
i1_HQ_PP_c785/f3p0/1280	16	1090	1105	(GT)8
i1_HQ_PP_c14320/f2p3/1836	92	399	490	(GAA)6cgagacgcttccaccggtgcagaaaccgcagctgactggtcgttcccgcgctg(CTC)7
i1_HQ_PP_c14320/f2p3/1836	15	687	701	(TGG)5
i1_HQ_PP_c14320/f2p3/1836	61	1561	1621	(TG)18cgtgtgc(GT)9
i0_HQ_PP_c11486/f2p0/603	11	534	544	(T)11
i1_HQ_PP_c14408/f3p5/1982	22	372	393	(AC)11
i1_HQ_PP_c796/f2p23/1642	133	1	133	(T)24a(T)58acaaaaattaaataagctttatttaaatttctgatttt(TA)6
i0_HQ_PP_c46392/f13p0/621	196	424	619	(CA)15cg(CA)7cgcacacacacgcacg(CA)7cgcacacacg(CA)15cgcacacgcacacg(CA)8gtcatgctattgaaaagagagcgcgg(A)11c(A)12
i1_HQ_PP_c262066/f3p24/1726	12	908	919	(T)12
i1_HQ_PP_c262066/f3p24/1726	37	1691	1727	(A)37
i1_HQ_PP_c14473/f2p1/1853	27	1082	1108	(GT)6att(TG)6
i0_HQ_PP_c46401/f12p0/528	13	434	446	(T)13
i0_HQ_PP_c46403/f15p0/637	76	407	482	(GAG)5ggtgacgattaaaaccaccacaactttgtgttt(A)12gtgttt(A)10
i1_HQ_PP_c802/f2p29/2115	10	741	750	(A)10
i1_HQ_PP_c14569/f2p27/1808	31	1	31	(T)31
i1_HQ_PP_c43687/f7p3/1602	109	1106	1214	(TG)7tctttcatttaacgtctgtccacttcttgtgatattagacagttgttttttgttgtgtgtgggtgtttgtttt(TG)11
i0_HQ_PP_c46408/f20p0/812	15	747	761	(GAT)5
i2_HQ_PP_c323/f47p0/2479	12	1116	1127	(GT)6
i2_HQ_PP_c323/f47p0/2479	15	1512	1526	(ACA)5
i2_HQ_PP_c323/f47p0/2479	14	2188	2201	(TG)7
i1_HQ_PP_c14667/f4p1/1961	21	1180	1200	(TTG)7
i2_HQ_PP_c478/f41p29/2867	20	827	846	(TG)10
i0_HQ_PP_c46431/f6p0/771	15	134	148	(AAG)5
i1_HQ_PP_c14896/f4p7/1820	18	465	482	(AAT)6
i1_HQ_PP_c14896/f4p7/1820	37	596	632	(CT)9a(AC)9
i1_HQ_PP_c14896/f4p7/1820	14	807	820	(AC)7
i1_HQ_PP_c14896/f4p7/1820	128	1356	1483	(AG)12aaaaacttgaaaacttgaaaacttgaaaacttgaactttattttgcaaggataaagattttaggcaacgcctagtcttccaa(AG)11
i1_HQ_PP_c14896/f4p7/1820	16	1695	1710	(TG)8
i0_HQ_PP_c46435/f2p0/764	52	642	693	(CA)26
i2_HQ_PP_c537/f41p1/2684	11	450	460	(A)11
i2_HQ_PP_c537/f41p1/2684	62	1440	1501	(TC)8cctctctctctcc(CA)7cttttca(AC)6
i1_HQ_PP_c117888/f3p0/1790	10	1645	1654	(T)10
i1_HQ_PP_c117895/f2p5/2007	20	1197	1216	(TTTG)5
i1_HQ_PP_c117895/f2p5/2007	11	1380	1390	(C)11
i2_HQ_PP_c539/f43p0/2475	15	1716	1730	(AAT)5
i2_HQ_PP_c552/f32p0/2813	12	1441	1452	(GA)6
i2_HQ_PP_c4618/f4p1/2386	15	1360	1374	(CTA)5
i2_HQ_PP_c4618/f4p1/2386	11	1728	1738	(T)11
i2_HQ_PP_c4639/f2p1/2371	12	1356	1367	(A)12
i2_HQ_PP_c4645/f3p0/2997	38	1569	1606	(TG)19
i2_HQ_PP_c734/f19p0/2734	18	1586	1603	(CCA)6
i2_HQ_PP_c742/f22p0/2868	14	1248	1261	(G)14
i2_HQ_PP_c4678/f4p0/2773	101	2408	2508	(CA)18taaacacacacacagtca(CT)9t(TC)14
i2_HQ_PP_c853/f15p0/2543	21	2320	2340	(AGA)7
i1_HQ_PP_c854/f10p1/1748	13	1325	1337	(T)13
i1_HQ_PP_c117943/f2p8/1262	21	484	504	(ATT)7
i1_HQ_PP_c117943/f2p8/1262	92	837	928	(A)12tacccaactatttttagaaccaaaaacatgttgagacacgctcaatccaccgatgacgtcataccac(A)13
i2_HQ_PP_c855/f27p0/2218	106	248	353	(CCA)7ctacccccgctgcaaacacaaccacctcggctgcctctaatcctagttctgcggccagctcggcaca(ACC)6
i2_HQ_PP_c855/f27p0/2218	14	1929	1942	(TG)7
i1_HQ_PP_c117950/f2p7/1889	13	1	13	(T)13
i1_HQ_PP_c117950/f2p7/1889	18	356	373	(TTG)6
i1_HQ_PP_c117950/f2p7/1889	18	668	685	(TAA)6
i2_HQ_PP_c878/f27p0/2615	24	2432	2455	(CAG)8
i2_HQ_PP_c886/f19p0/2270	10	600	609	(T)10
i2_HQ_PP_c886/f19p0/2270	14	1251	1264	(TG)7
i2_HQ_PP_c886/f19p0/2270	22	2016	2037	(TG)11
i1_HQ_PP_c15625/f9p1/1963	162	836	997	(GT)6aagtgtgtgtctgtgtgtgtgtaa(GT)8acttaactattagtatcgttatcaacaaattccggtgcatgggtgtaaaagtctgtgcatgtgtgtaacatttttttgaatgactc(TG)12
i1_HQ_PP_c15625/f9p1/1963	28	1645	1672	(GA)14
i1_HQ_PP_c117977/f3p6/1598	10	453	462	(T)10
i2_HQ_PP_c928/f21p2/2914	20	1760	1779	(C)20
i1_HQ_PP_c874/f7p2/1757	12	1168	1179	(A)12
i2_HQ_PP_c984/f26p15/2490	74	1	74	(T)74
i2_HQ_PP_c984/f26p15/2490	21	1259	1279	(AGA)7
i1_HQ_PP_c879/f7p1/1845	10	1518	1527	(T)10
i1_HQ_PP_c118008/f2p1/1808	71	1464	1534	(TC)6tgtctgtctgtcgctctgttttcagcttaacacagttgtttgaatttga(T)10
i1_HQ_PP_c118011/f2p22/1563	51	24	74	(TTGTT)5gtttttgggtg(GTT)5
i2_HQ_PP_c1021/f14p0/2805	21	1851	1871	(T)10(G)11
i2_HQ_PP_c1021/f14p0/2805	14	2625	2638	(C)14
i1_HQ_PP_c74845/f2p1/1781	71	1432	1502	(TC)6tgtctgtctgtcgctctgttttcagcttaacacagttgtttgaatttga(T)10
i1_HQ_PP_c895/f2p48/2518	36	421	456	(CT)18
i2_HQ_PP_c1137/f5p0/2426	13	1227	1239	(T)13
i2_HQ_PP_c1143/f8p0/2537	10	2339	2348	(T)10
i2_HQ_PP_c4788/f11p0/2655	12	1985	1996	(GT)6
i2_HQ_PP_c4806/f2p0/2462	102	1	102	(T)20attgctttcattttaattttgtaaaacagttcacatgttttagcaaacacacaaaaaacaattctt(A)16
i2_HQ_PP_c4806/f2p0/2462	24	519	542	(AC)6(TC)6
i2_HQ_PP_c4806/f2p0/2462	13	1882	1894	(C)13
i2_HQ_PP_c4811/f2p0/2952	14	1774	1787	(GT)7
i2_HQ_PP_c4811/f2p0/2952	45	2036	2080	(GT)6atgtttgaatgaa(TG)10
i2_HQ_PP_c4811/f2p0/2952	12	2869	2880	(TG)6
i1_HQ_PP_c16193/f3p2/1881	10	1547	1556	(T)10
i1_HQ_PP_c16193/f3p2/1881	40	1752	1791	(CT)20
i1_HQ_PP_c187888/f12p4/1790	42	564	605	(CT)21
i1_HQ_PP_c187888/f12p4/1790	46	1336	1381	(TC)23
i2_HQ_PP_c1177/f9p0/2530	14	2241	2254	(TA)7
i2_HQ_PP_c1179/f7p0/2818	22	791	812	(CA)11
i2_HQ_PP_c1179/f7p0/2818	13	2709	2721	(C)13
i2_HQ_PP_c1180/f23p0/2480	19	1239	1257	(C)19
i2_HQ_PP_c1181/f21p0/2880	12	878	889	(CA)6
i2_HQ_PP_c4858/f2p0/2895	14	606	619	(CA)7
i2_HQ_PP_c4858/f2p0/2895	12	817	828	(TA)6
i2_HQ_PP_c4858/f2p0/2895	17	1681	1697	(C)17
i1_HQ_PP_c916/f8p56/1852	12	1417	1428	(TA)6
i1_HQ_PP_c919/f7p48/1964	10	1219	1228	(T)10
i1_HQ_PP_c16586/f2p1/1463	152	1	152	(CT)6gtttct(TC)8tgttt(TC)8tgtttct(TC)8ttct(TC)10tgtt(TC)23
i1_HQ_PP_c16592/f2p3/1874	13	516	528	(G)13
i1_HQ_PP_c147677/f3p0/1888	18	1615	1632	(GT)9
i1_HQ_PP_c147677/f3p0/1888	45	1749	1793	(T)10aaattgttcttgatctttaatacaa(T)10
i2_HQ_PP_c1226/f20p0/2623	11	795	805	(T)11
i2_HQ_PP_c1226/f20p0/2623	14	1610	1623	(CT)7
i1_HQ_PP_c187934/f6p1/1378	12	917	928	(GA)6
i1_HQ_PP_c132016/f2p6/1789	119	841	959	(AC)6caccacattgtacacacaccaccacactgtacacacaccaccacactgtacacacagatagaaacatgcatgcatagcacacatacacagtga(AC)7
i1_HQ_PP_c132016/f2p6/1789	27	1657	1683	(GA)6tgg(GA)6
i1_HQ_PP_c187952/f2p16/1307	161	1	161	(T)28(CT)8cag(TC)20acta(TC)35
i1_HQ_PP_c187952/f2p16/1307	67	1199	1265	(T)10aacactgtatgtatacgtctggcaaagttctag(TA)12
i2_HQ_PP_c1243/f10p0/2553	42	912	953	(CT)8ccctctcctcca(C)14
i2_HQ_PP_c1243/f10p0/2553	16	1493	1508	(G)16
i2_HQ_PP_c1243/f10p0/2553	10	1730	1739	(T)10
i1_HQ_PP_c16767/f2p0/1487	16	1359	1374	(TG)8
i2_HQ_PP_c1269/f18p0/2839	18	2473	2490	(AAT)6
i1_HQ_PP_c187957/f8p17/1990	14	259	272	(AC)7
i1_HQ_PP_c187957/f8p17/1990	36	1941	1976	(TAA)12
i1_HQ_PP_c122207/f2p1/1819	132	1603	1734	(TCTCTG)5(TC)17ta(TC)33
i1_HQ_PP_c85947/f2p12/1367	96	423	518	(CT)6cattatctcccacccc(CT)34
i1_HQ_PP_c85947/f2p12/1367	102	649	750	(CA)17cgcacgcacgcacg(CA)27
i1_HQ_PP_c85947/f2p12/1367	123	1094	1216	(CT)6ccatctccctccccctctctctccttctctcccccctctctctccttctctcccccctctctcactctccatttccctctctctctccatctccccc(CT)7
i1_HQ_PP_c187962/f13p2/1376	14	667	680	(AG)7
i1_HQ_PP_c187962/f13p2/1376	24	1121	1144	(TTA)8
i2_HQ_PP_c1338/f10p2/2751	10	1199	1208	(A)10
i2_HQ_PP_c1338/f10p2/2751	14	1476	1489	(A)14
i2_HQ_PP_c1338/f10p2/2751	10	2694	2703	(T)10
i1_HQ_PP_c17028/f2p1/1596	10	310	319	(A)10
i1_HQ_PP_c17028/f2p1/1596	206	1114	1319	(GGA)5agatgagaaagatgatgagatgattgatgttggggatgaagtttgaaagaccttctacttcttttcatacttatgt(A)11ttaaaagcttggccgcttattttgtccctatctactactat(TAC)21
i2_HQ_PP_c1340/f15p0/2697	98	769	866	(TG)10cgtgcgagtttgcgcatgcacacttagcttgtgtgcttgctatgtctgtttgcttaaaagtgtgta(TG)6
i2_HQ_PP_c1340/f15p0/2697	52	1632	1683	(CA)26
i2_HQ_PP_c1340/f15p0/2697	12	2660	2671	(A)12
i2_HQ_PP_c1345/f4p1/2744	98	898	995	(TTA)6tctcttttagcgtgtttgtttctcatcaccatcattattattgtcctcatcttcaagatgcc(G)18
i2_HQ_PP_c1345/f4p1/2744	12	2145	2156	(CA)6
i2_HQ_PP_c1345/f4p1/2744	10	2668	2677	(G)10
i1_HQ_PP_c17151/f5p0/1959	24	1695	1718	(TTTC)6
i1_HQ_PP_c989/f7p3/1728	13	611	623	(T)13
i1_HQ_PP_c989/f7p3/1728	12	757	768	(TC)6
i2_HQ_PP_c1354/f9p0/2986	10	1515	1524	(T)10
i1_HQ_PP_c188008/f3p2/1297	20	410	429	(C)20
i1_HQ_PP_c188008/f3p2/1297	20	780	799	(G)20
i2_HQ_PP_c5031/f3p0/2850	10	2687	2696	(A)10
i2_HQ_PP_c1367/f5p0/3007	75	669	743	(TTTG)5ttacttgaatatgcgtataagtgtatgcagcagtttttcatttc(T)11
i2_HQ_PP_c1367/f5p0/3007	13	1803	1815	(T)13
i2_HQ_PP_c1378/f10p13/2842	15	1630	1644	(ATT)5
i2_HQ_PP_c1378/f10p13/2842	11	2358	2368	(A)11
i2_HQ_PP_c5032/f2p0/2693	15	930	944	(ATA)5
i2_HQ_PP_c5032/f2p0/2693	108	1073	1180	(TC)25(CT)7cc(CT)21
i2_HQ_PP_c5032/f2p0/2693	74	2005	2078	(TC)37
i2_HQ_PP_c5032/f2p0/2693	58	2470	2527	(TC)29
i2_HQ_PP_c1382/f4p0/2665	10	308	317	(T)10
i2_HQ_PP_c1382/f4p0/2665	11	2278	2288	(T)11
i1_HQ_PP_c17283/f2p1/1985	12	112	123	(TG)6
i1_HQ_PP_c17283/f2p1/1985	15	1762	1776	(T)15
i1_HQ_PP_c17283/f2p1/1985	11	1887	1897	(T)11
i1_HQ_PP_c188059/f3p0/1997	102	69	170	(AC)7agtgacacagtg(AC)24agagtcatctccatcc(T)12
i1_HQ_PP_c188059/f3p0/1997	13	1495	1507	(T)13
i2_HQ_PP_c5064/f7p0/2757	29	1	29	(T)29
i2_HQ_PP_c5064/f7p0/2757	12	461	472	(A)12
i1_HQ_PP_c9498/f2p7/1652	15	80	94	(AAG)5
i1_HQ_PP_c9498/f2p7/1652	272	349	620	(TG)34cgtgcgcgcgcgtgcgtgcgtccgtgcgcgtgtgtgcgtgttcgtgcgtgtacgtgcgtgcgtgcgcacgcacgtgtgtgagtgtgtgcccgc(GT)6ttgtttgtgtgttgttatttggggttgttttttgtttgtttgtgtgtgagtgtgtgtgcgtgcgttcgtgcgcgctcgc(GT)10
i1_HQ_PP_c9498/f2p7/1652	14	1640	1653	(T)14
i2_HQ_PP_c1403/f12p0/2658	15	996	1010	(GAG)5
i2_HQ_PP_c1403/f12p0/2658	100	2292	2391	(T)10aaattattgttttaagacattttccgttgtgtttttattgtgcaaaaagaacttgaatggaattgggaggaaaagca(T)13
i1_HQ_PP_c1012/f13p3/1526	10	1389	1398	(T)10
i2_HQ_PP_c5080/f3p0/2722	15	1790	1804	(TGG)5
i2_HQ_PP_c1430/f16p8/2243	36	776	811	(TGT)12
i2_HQ_PP_c1430/f16p8/2243	15	1532	1546	(AAT)5
i1_HQ_PP_c17747/f2p0/1845	326	460	785	(AG)6acagtcagagagac(AG)6aat(GA)7cagagagagagattcatagtgatt(GA)10caaacagagggagactgatagtgagtgattgagaaagagagagagtcagagtcaaagaga(AG)6actcatagtgagtgagacagagagagtgagagagagactc(AG)6actcatagtgagtgagagcgagagactcaagagtcagagagaagagcgagagactcagagagacttggagagagaagagtgagagagagac(AG)6
i1_HQ_PP_c17747/f2p0/1845	62	901	962	(GT)7aggtga(GT)7ctgtaggtga(GT)9
i1_HQ_PP_c17747/f2p0/1845	14	1268	1281	(TG)7
i1_HQ_PP_c17747/f2p0/1845	11	1399	1409	(G)11
i1_HQ_PP_c17747/f2p0/1845	22	1627	1648	(TG)11
i2_HQ_PP_c1437/f13p0/2317	192	1827	2018	(TA)12ctatgaatgtacaacattgtgcaaccatatatacatgttttatgtttatgtatttgcatttctgtgtgtgcatgcctgcttgcgtgtgtgggtgctg(GT)7gcgtgcgcgtgtgcttgtgggtgtggttatgca(TG)12
i2_HQ_PP_c5104/f2p0/2766	16	34	49	(T)16
i2_HQ_PP_c5104/f2p0/2766	56	453	508	(TG)6tac(GT)6gcgtacgtgtgtgta(TG)7
i2_HQ_PP_c5104/f2p0/2766	65	1283	1347	(A)10tatatatatttcgtgtgtgtgtt(TA)16
i2_HQ_PP_c5104/f2p0/2766	11	1554	1564	(T)11
i2_HQ_PP_c1443/f19p0/2222	152	1445	1596	(TG)9cgcgtttcttt(TG)9taagtggggtaggtgtacgtgtctc(TG)9tttgtacatgtgtgtctt(TG)6ggaaccatttagcttagaga(TG)6
i2_HQ_PP_c1449/f12p2/2450	20	1603	1622	(T)10(G)10
i2_HQ_PP_c1449/f12p2/2450	12	1959	1970	(AG)6
i1_HQ_PP_c1022/f3p3/1902	18	1287	1304	(GA)9
i2_HQ_PP_c5115/f2p3/2461	286	869	1154	(TTA)5tctcttttagcgtgtttgtttttcatcaccatcattattattgtcatcatcttcaatatgccta(G)23agaaccagccaccccaacagcaagcgatagactgaggaattgggcgtggtctccctctggaacagttgattgtgttttggggctaagttt(TTA)5tctcttagttttagcgtgtttatttttcatcaccatcattattattgtcttcatcttcaagatgcca(G)12
i2_HQ_PP_c5115/f2p3/2461	15	1939	1953	(TTA)5
i2_HQ_PP_c5115/f2p3/2461	26	2401	2426	(C)11acac(A)11
i1_HQ_PP_c1023/f2p16/1692	131	1429	1559	(AC)9aaacttgtacaatgaaaagggcctatataatcatttgctatattcaaaggaatgtagcacttgtactagtcgagaggggtgaaaaaagagcaataaa(TG)8
i2_HQ_PP_c1463/f13p0/2944	20	739	758	(AC)10
i2_HQ_PP_c1463/f13p0/2944	34	1695	1728	(CA)17
i2_HQ_PP_c1463/f13p0/2944	10	1934	1943	(T)10
i1_HQ_PP_c188161/f54p1/1947	24	1834	1857	(ATTG)6
i1_HQ_PP_c1031/f7p4/1812	38	551	588	(CT)19
i1_HQ_PP_c1031/f7p4/1812	96	1308	1403	(TC)15tt(TC)8tt(TC)8tg(TC)14
i2_HQ_PP_c1500/f10p0/2594	26	1	26	(T)26
i2_HQ_PP_c1500/f10p0/2594	115	303	417	(GT)12gagtgcgcatgtgtgtgtgcttgtgtgta(TG)6ctcgagtgtgtatgcaagcacacaagtgtgtgtgta(TG)7
i2_HQ_PP_c1500/f10p0/2594	11	1801	1811	(A)11
i2_HQ_PP_c1500/f10p0/2594	157	2120	2276	(ATA)6attattgaccctatccagttatagatatttttttatggac(T)18gccctcatactattattatctctatgtgttatatatagtatgttgca(TG)17
i2_HQ_PP_c1500/f10p0/2594	21	2581	2601	(A)21
i1_HQ_PP_c18113/f2p0/1902	13	511	523	(C)13
i1_HQ_PP_c18113/f2p0/1902	12	1369	1380	(GT)6
i2_HQ_PP_c5155/f3p0/2567	94	937	1030	(GT)34(GA)13
i1_HQ_PP_c1042/f3p0/1698	15	1050	1064	(AGT)5
i1_HQ_PP_c1042/f3p0/1698	24	1576	1599	(TG)12
i2_HQ_PP_c1529/f3p0/2979	16	2556	2571	(C)16
i2_HQ_PP_c1529/f3p0/2979	18	2676	2693	(CT)9
i1_HQ_PP_c1112/f4p0/1948	16	1423	1438	(CA)8
i2_HQ_PP_c1534/f8p0/2739	20	1104	1123	(GTGC)5
i2_HQ_PP_c1534/f8p0/2739	30	2059	2088	(TC)15
i2_HQ_PP_c1535/f16p0/2840	19	2134	2152	(C)19
i2_HQ_PP_c1535/f16p0/2840	54	2257	2310	(T)10ggcatgccatttttgtcactgat(G)21
i2_HQ_PP_c1549/f8p0/2773	20	1130	1149	(GTGC)5
i2_HQ_PP_c1549/f8p0/2773	50	2075	2124	(TC)25
i1_HQ_PP_c1287/f9p5/1747	11	1650	1660	(T)11
i1_HQ_PP_c156014/f9p0/1174	11	972	982	(A)11
i1_HQ_PP_c261173/f10p6/1913	21	1871	1891	(AAG)7
i1_HQ_PP_c150429/f2p4/1486	15	921	935	(A)15
i1_HQ_PP_c150429/f2p4/1486	10	1066	1075	(T)10
i2_HQ_PP_c5264/f2p8/2978	86	1095	1180	(A)12tgttgattcacttattatgcaaaacaacaggtgttggctgtttcttttc(T)25
i2_HQ_PP_c5264/f2p8/2978	62	1538	1599	(TG)7cacaggtgcgtgcatgcatgtgtgtgtaactgtaagca(T)10
i2_HQ_PP_c5264/f2p8/2978	16	2782	2797	(CA)8
i2_HQ_PP_c5281/f2p0/2377	27	1863	1889	(ATA)9
i2_HQ_PP_c5281/f2p0/2377	15	2024	2038	(C)15
i1_HQ_PP_c1448/f2p10/1402	24	1	24	(T)24
i1_HQ_PP_c94239/f2p3/1160	11	474	484	(T)11
i1_HQ_PP_c188385/f4p1/1737	15	199	213	(GAA)5
i1_HQ_PP_c188385/f4p1/1737	10	1172	1181	(T)10
i1_HQ_PP_c188400/f2p0/1276	24	164	187	(CTA)8
i1_HQ_PP_c188400/f2p0/1276	12	1075	1086	(AT)6
i2_HQ_PP_c1599/f25p0/2446	36	1373	1408	(CA)18
i2_HQ_PP_c1599/f25p0/2446	10	2234	2243	(T)10
i1_HQ_PP_c188448/f8p2/1148	10	553	562	(T)10
i1_HQ_PP_c1662/f2p52/1830	14	183	196	(CA)7
i1_HQ_PP_c1662/f2p52/1830	10	931	940	(T)10
i1_HQ_PP_c69008/f2p0/1674	14	17	30	(AG)7
i1_HQ_PP_c69008/f2p0/1674	15	752	766	(A)15
i1_HQ_PP_c69008/f2p0/1674	10	1400	1409	(A)10
i1_HQ_PP_c90861/f3p1/1976	19	1837	1855	(C)19
i2_HQ_PP_c1604/f9p7/2877	15	1107	1121	(AGG)5
i2_HQ_PP_c1604/f9p7/2877	10	1480	1489	(G)10
i2_HQ_PP_c1614/f4p0/2630	10	1441	1450	(T)10
i2_HQ_PP_c1614/f4p0/2630	16	1712	1727	(TG)8
i2_HQ_PP_c5408/f2p0/2803	15	598	612	(AGA)5
i2_HQ_PP_c5408/f2p0/2803	10	1880	1889	(A)10
i1_HQ_PP_c1981/f4p35/2084	18	459	476	(TCT)6
i1_HQ_PP_c91029/f2p11/1392	113	405	517	(CT)6cattatctcccc(CT)14c(CT)30
i1_HQ_PP_c91029/f2p11/1392	94	663	756	(AC)47
i1_HQ_PP_c91029/f2p11/1392	194	1114	1307	(CT)7ccatctccctccccctctctctccttctctcccccctctctctccttctctcccccctctctcactctccatctccctctctctctccatctcccccca(TC)7cttctctccccactctctcactctccatctccctctctctctccatctccctccctt(C)10
i2_HQ_PP_c1637/f3p0/2726	15	98	112	(C)15
i2_HQ_PP_c1637/f3p0/2726	12	235	246	(C)12
i2_HQ_PP_c1637/f3p0/2726	10	1157	1166	(T)10
i1_HQ_PP_c86941/f2p0/1882	15	1066	1080	(GCA)5
i1_HQ_PP_c86941/f2p0/1882	12	1439	1450	(CT)6
i1_HQ_PP_c2063/f2p18/1461	36	116	151	(CA)18
i2_HQ_PP_c1639/f6p0/2381	11	2339	2349	(C)11
i1_HQ_PP_c156586/f2p0/1219	13	650	662	(T)13
i1_HQ_PP_c156586/f2p0/1219	11	889	899	(G)11
i2_HQ_PP_c1646/f6p0/2746	16	2710	2725	(C)16
i2_HQ_PP_c5453/f2p0/2461	24	2	25	(T)24
i1_HQ_PP_c2380/f5p22/1907	12	1319	1330	(GA)6
i1_HQ_PP_c133475/f2p2/1680	18	10	27	(T)18
i1_HQ_PP_c133475/f2p2/1680	12	1637	1648	(TG)6
i2_HQ_PP_c5481/f3p0/2837	14	166	179	(AG)7
i1_HQ_PP_c2410/f9p79/1592	24	803	826	(T)10(AC)7
i2_HQ_PP_c1666/f9p0/2846	18	170	187	(GT)9
i2_HQ_PP_c1666/f9p0/2846	138	1496	1633	(A)10gaaatattaaaataagtaaatcggttttctgtgaagaattttgacttcattgttaatatttttgtggcttatca(T)10aaccaagtgtttatataccatatatatattga(AT)6
i2_HQ_PP_c1666/f9p0/2846	12	2233	2244	(A)12
i2_HQ_PP_c1666/f9p0/2846	13	2549	2561	(T)13
i2_HQ_PP_c5512/f5p0/2751	18	214	231	(GGA)6
i2_HQ_PP_c5512/f5p0/2751	283	2075	2357	(TC)53cttgtcaaataaagttttccagtgtccagtgtccag(TC)32a(CT)38
i2_HQ_PP_c1674/f10p0/2745	58	2196	2253	(GA)7ttgcctgttccctaatagccgctgctgatcttga(T)10
i2_HQ_PP_c1675/f7p0/2474	74	1	74	(T)74
i2_HQ_PP_c1675/f7p0/2474	12	1537	1548	(A)12
i2_HQ_PP_c1675/f7p0/2474	12	2412	2423	(TC)6
i1_HQ_PP_c189145/f2p0/1908	24	1459	1482	(GGA)8
i2_HQ_PP_c5587/f2p0/2637	18	139	156	(C)18
i1_HQ_PP_c2739/f4p4/1856	14	57	70	(GT)7
i1_HQ_PP_c260839/f10p8/1467	87	528	614	(CT)7cattatctccccccc(CT)29
i1_HQ_PP_c260839/f10p8/1467	76	761	836	(CA)10cgcacgcacacgcacacgcacacg(CA)16
i1_HQ_PP_c260839/f10p8/1467	190	1193	1382	(CT)6ccatctccctccccctctctctctccttctctcccccctctctctccttctctcccccctctctcactctccatctccctctctctctccatctccccc(CT)6ccttctctccccactctctcactctccatctccctctctctctccatctccctccct(C)10
i2_HQ_PP_c1688/f3p0/2604	30	1	30	(T)30
i2_HQ_PP_c1688/f3p0/2604	11	1057	1067	(C)11
i1_HQ_PP_c260840/f18p1/1962	12	838	849	(AC)6
i1_HQ_PP_c260840/f18p1/1962	18	1283	1300	(AAG)6
i1_HQ_PP_c260840/f18p1/1962	18	1491	1508	(GTT)6
i1_HQ_PP_c260840/f18p1/1962	11	1798	1808	(T)11
i2_HQ_PP_c1695/f5p17/2893	13	1299	1311	(A)13
i1_HQ_PP_c2832/f3p0/1362	10	1022	1031	(A)10
i1_HQ_PP_c2832/f3p0/1362	10	1145	1154	(T)10
i1_HQ_PP_c2844/f2p1/1977	50	1319	1368	(TTTG)6ttgtcctttggccca(G)11
i1_HQ_PP_c2844/f2p1/1977	108	1766	1873	(TTC)12tgcatcaccatcatcttcttcatcttttttcttta(TCT)6cctg(CTC)5
i1_HQ_PP_c260847/f5p3/1808	33	624	656	(ACA)11
i1_HQ_PP_c260847/f5p3/1808	311	843	1153	(CTT)17ctc(CTT)12ctccttctccttcttctccttcttctc(CTT)7(TTC)25tagatttttgaaaaaaaggccttaaatgtgccttcaggagtcaaactcaccattacattttagagttt(TTC)10
i2_HQ_PP_c5603/f2p0/2742	14	1638	1651	(TC)7
i2_HQ_PP_c1700/f10p15/2373	12	1130	1141	(TG)6
i1_HQ_PP_c28169/f4p0/1373	12	728	739	(G)12
i2_HQ_PP_c1709/f6p0/2964	11	207	217	(T)11
i2_HQ_PP_c1709/f6p0/2964	11	1240	1250	(T)11
i2_HQ_PP_c1713/f6p0/2922	16	1969	1984	(AC)8
i2_HQ_PP_c5619/f2p0/2218	15	1208	1222	(GCA)5
i2_HQ_PP_c5619/f2p0/2218	15	1437	1451	(GAG)5
i2_HQ_PP_c1714/f11p0/2377	12	803	814	(A)12
i1_HQ_PP_c260861/f12p22/1786	95	2	96	(AG)14actatatgc(AG)8aaaaactgatatgcaa(AG)13
i2_HQ_PP_c5634/f2p30/2837	66	1796	1861	(GT)33
i1_HQ_PP_c24800/f14p1/1920	11	559	569	(T)11
i1_HQ_PP_c24800/f14p1/1920	10	773	782	(T)10
i1_HQ_PP_c24800/f14p1/1920	46	1485	1530	(GA)7gggttggactcctcccta(TC)7
i1_HQ_PP_c24818/f11p1/1385	10	1040	1049	(T)10
i2_HQ_PP_c1736/f6p0/2693	189	1	189	(T)27a(T)161
i2_HQ_PP_c1736/f6p0/2693	18	2675	2692	(A)18
i1_HQ_PP_c206967/f3p1/1849	14	825	838	(C)14
i2_HQ_PP_c1739/f8p0/2629	15	1121	1135	(TGC)5
i2_HQ_PP_c1739/f8p0/2629	10	1746	1755	(A)10
i2_HQ_PP_c1739/f8p0/2629	11	2330	2340	(T)11
i2_HQ_PP_c11536/f2p35/2554	63	401	463	(TCA)6(TCG)15
i2_HQ_PP_c11536/f2p35/2554	79	2292	2370	(TG)12cgtgcgcgcgcgcgtgtgcgcgc(GCGT)8
i2_HQ_PP_c1742/f11p0/2901	112	2245	2356	(CT)10ttctctctct(CA)14ct(CA)17ct(CA)8
i2_HQ_PP_c5699/f2p0/2663	26	400	425	(CT)13
i2_HQ_PP_c5699/f2p0/2663	94	1354	1447	(TC)6ttgtggctgcccgaatttagccttgttttcctgcatcacatataatttcttcaaaggatttggatggttttt(A)10
i2_HQ_PP_c1746/f3p4/2649	14	2143	2156	(T)14
i2_HQ_PP_c1752/f4p0/2407	12	36	47	(A)12
i2_HQ_PP_c1752/f4p0/2407	34	2245	2278	(AG)17
i1_HQ_PP_c24841/f3p1/1337	49	102	150	(A)49
i2_HQ_PP_c1759/f7p0/2632	12	2569	2580	(TG)6
i2_HQ_PP_c11557/f3p0/2762	11	114	124	(T)11
i2_HQ_PP_c11557/f3p0/2762	10	351	360	(T)10
i2_HQ_PP_c11557/f3p0/2762	12	737	748	(AT)6
i1_HQ_PP_c155961/f13p1/1152	88	501	588	(GA)6gtgtgtga(GT)6gagagaga(GT)8atgagtgt(GA)12
i1_HQ_PP_c62714/f4p242/1442	27	1	27	(T)27
i1_HQ_PP_c62726/f2p1/1603	17	1358	1374	(T)17
i1_HQ_PP_c62726/f2p1/1603	11	1591	1601	(A)11
i2_HQ_PP_c1771/f8p0/2391	22	344	365	(GT)11
i2_HQ_PP_c1771/f8p0/2391	12	579	590	(GT)6
i2_HQ_PP_c1771/f8p0/2391	11	1307	1317	(T)11
i1_HQ_PP_c62730/f43p5/1840	14	711	724	(TC)7
i2_HQ_PP_c1772/f5p0/2309	18	1162	1179	(CCA)6
i2_HQ_PP_c1782/f5p0/2844	12	397	408	(TA)6
i2_HQ_PP_c1782/f5p0/2844	19	785	803	(C)19
i1_HQ_PP_c62819/f7p9/1844	14	1391	1404	(AG)7
i2_HQ_PP_c11695/f3p0/2895	12	645	656	(AC)6
i2_HQ_PP_c11695/f3p0/2895	10	1275	1284	(T)10
i2_HQ_PP_c1797/f8p0/2483	16	2398	2413	(TG)8
i2_HQ_PP_c1801/f5p0/2497	58	1298	1355	(TCA)8tctgcatcaccac(CAT)7
i1_HQ_PP_c156239/f5p1/1134	30	748	777	(GCAAGG)5
i2_HQ_PP_c1805/f7p0/2239	66	1592	1657	(TG)6tacgcgtt(TG)7cc(TG)6cc(TG)8
i2_HQ_PP_c1805/f7p0/2239	63	1866	1928	(TG)13cctccgagagagagatagaga(GT)8
i2_HQ_PP_c5859/f3p0/2921	12	2335	2346	(TG)6
i2_HQ_PP_c5859/f3p0/2921	18	2452	2469	(AG)9
i2_HQ_PP_c5870/f4p0/2349	10	1441	1450	(T)10
i2_HQ_PP_c5870/f4p0/2349	10	1573	1582	(A)10
i2_HQ_PP_c5875/f4p0/2891	41	2747	2787	(AT)9aaaaataa(AAT)5
i2_HQ_PP_c1809/f6p0/2836	13	2823	2835	(A)13
i1_HQ_PP_c260997/f6p2/1358	15	606	620	(GCA)5
i1_HQ_PP_c260997/f6p2/1358	16	1229	1244	(C)16
i2_HQ_PP_c1825/f13p0/2567	10	854	863	(T)10
i2_HQ_PP_c5885/f2p0/2616	13	1347	1359	(C)13
i2_HQ_PP_c5885/f2p0/2616	88	1702	1789	(AC)6aaactgatcgcaatacctcggcctctggccgggtaaaaatggtgcagcacaaatgttgac(GT)8
i1_HQ_PP_c62983/f2p0/1354	12	1007	1018	(C)12
i2_HQ_PP_c1843/f5p0/2836	20	1025	1044	(C)20
i2_HQ_PP_c1843/f5p0/2836	10	1251	1260	(A)10
i2_HQ_PP_c1843/f5p0/2836	11	1832	1842	(T)11
i2_HQ_PP_c11725/f6p0/2282	10	1385	1394	(A)10
i2_HQ_PP_c11725/f6p0/2282	11	1517	1527	(C)11
i2_HQ_PP_c1844/f8p0/2685	12	2626	2637	(TG)6
i1_HQ_PP_c156391/f3p10/1466	58	523	580	(CT)6cattatctcccacccc(CT)15
i1_HQ_PP_c156391/f3p10/1466	123	715	837	(CA)14cgcacgcacg(CA)28ctg(AC)13
i1_HQ_PP_c156391/f3p10/1466	123	1195	1317	(CT)6ccatctccctccccctctctctccttctctcccccctctctctccttctctcccccctctctcactctccatttccctctctctctccatctccccc(CT)7
i2_HQ_PP_c5919/f3p0/2605	10	1225	1234	(T)10
i2_HQ_PP_c5919/f3p0/2605	10	2328	2337	(C)10
i1_HQ_PP_c63064/f2p11/1940	13	1802	1814	(A)13
i2_HQ_PP_c1849/f9p0/2745	15	1338	1352	(ATA)5
i2_HQ_PP_c5940/f2p0/2843	12	1826	1837	(CT)6
i2_HQ_PP_c5946/f4p16/2709	132	1	132	(T)132
i2_HQ_PP_c5946/f4p16/2709	10	494	503	(A)10
i2_HQ_PP_c1867/f6p0/2992	15	583	597	(CCT)5
i2_HQ_PP_c1867/f6p0/2992	21	1162	1182	(CCA)7
i2_HQ_PP_c1867/f6p0/2992	18	1401	1418	(TCC)6
i2_HQ_PP_c1867/f6p0/2992	136	2059	2194	(AC)7aaatgcattcccgttcttgcccccatcccttctcttttct(C)18tccatggttcagtgttgcttctttgttcacattccttgtttgccaatta(TTG)5
i2_HQ_PP_c1867/f6p0/2992	20	2620	2639	(TG)10
i2_HQ_PP_c1875/f10p0/2742	236	595	830	(T)12agggttaatgaactttgtacagttgaaagttgttatttacatgcaggcacataacactggaactgtgtccaacataagtcacaataatgatgattttc(TG)11agagagagtgtgtgt(GA)13ggctattcaaccaatctgtccttgagagagagg(GA)6gggagg(GA)6
i2_HQ_PP_c1875/f10p0/2742	85	1094	1178	(AG)6g(GA)6ctttgtagaaggttaatgggtgtgggtatatagatgtgtgtg(GA)9
i2_HQ_PP_c5970/f2p0/2903	120	102	221	(TG)6tatatatatattgtgtagtttggtgagtgtgtgttttctagtgtatgaatatgctcatgtgcgttaagtataactaaccatttaataatgaag(TAT)5
i2_HQ_PP_c5972/f2p0/2559	15	1040	1054	(TCC)5
i2_HQ_PP_c1882/f15p0/2794	12	2478	2489	(TG)6
i1_HQ_PP_c25470/f4p0/1691	37	1215	1251	(AG)7gag(GA)10
i2_HQ_PP_c5973/f2p0/2677	18	166	183	(G)18
i2_HQ_PP_c1894/f4p0/2376	123	77	199	(CA)29gccacttacacaccaaaaacattatcaccttcgctccgtaaactccgcgggtgat(A)10
i2_HQ_PP_c11832/f5p0/2610	10	1318	1327	(T)10
i1_HQ_PP_c156551/f2p3/1237	14	947	960	(TG)7
i2_HQ_PP_c6005/f2p0/2943	12	1672	1683	(C)12
i2_HQ_PP_c6005/f2p0/2943	14	2703	2716	(TC)7
i2_HQ_PP_c6043/f2p0/2877	18	2074	2091	(TG)9
i2_HQ_PP_c6043/f2p0/2877	10	2516	2525	(T)10
i2_HQ_PP_c6043/f2p0/2877	18	2644	2661	(TG)9
i2_HQ_PP_c6054/f2p2/2713	326	2036	2361	(TTA)17tc(ATT)10(ATC)10aacatcaa(CAT)6tattatt(ATC)12tttatt(ATC)9attaa(TAT)14atta(TAT)7tac(TAT)12
i2_HQ_PP_c6054/f2p2/2713	60	2474	2533	(ATT)20
i2_HQ_PP_c11885/f2p0/2445	14	1277	1290	(CA)7
i2_HQ_PP_c11885/f2p0/2445	12	1404	1415	(CA)6
i2_HQ_PP_c11885/f2p0/2445	18	1973	1990	(CT)9
i2_HQ_PP_c11885/f2p0/2445	161	2098	2258	(C)11tttttttcgctacttgatacgggcagaaaggcctaat(CA)6aaaaagaaaagtttttggat(TC)9taggtactattattctgtagaagaattgtcatctgtttcataattgtttccc(T)11
i2_HQ_PP_c11890/f2p0/2356	74	2161	2234	(TG)6acgaatatctcgatttttttcaacttgaagaaaaagtttggataggaatg(GT)6
i2_HQ_PP_c6078/f3p0/2496	10	2127	2136	(A)10
i2_HQ_PP_c6078/f3p0/2496	15	2425	2439	(TCT)5
i2_HQ_PP_c11894/f3p0/2564	20	1133	1152	(G)20
i2_HQ_PP_c11894/f3p0/2564	10	1809	1818	(A)10
i2_HQ_PP_c1948/f5p3/2421	11	150	160	(G)11
i2_HQ_PP_c1957/f6p0/2217	14	1243	1256	(TG)7
i1_HQ_PP_c261094/f18p2/1423	15	38	52	(GTT)5
i1_HQ_PP_c261094/f18p2/1423	19	843	861	(C)19
i2_HQ_PP_c1970/f8p0/2224	18	1754	1771	(T)18
i1_HQ_PP_c63643/f4p0/1458	27	1	27	(T)27
i1_HQ_PP_c63643/f4p0/1458	10	962	971	(A)10
i2_HQ_PP_c11947/f14p0/2830	116	1	116	(T)116
i2_HQ_PP_c11947/f14p0/2830	15	732	746	(ATT)5
i2_HQ_PP_c11947/f14p0/2830	15	959	973	(CAA)5
i2_HQ_PP_c11947/f14p0/2830	12	1571	1582	(CA)6
i2_HQ_PP_c11947/f14p0/2830	14	1755	1768	(CA)7
i2_HQ_PP_c11947/f14p0/2830	10	2259	2268	(T)10
i2_HQ_PP_c11947/f14p0/2830	25	2450	2474	(AGAAC)5
i1_HQ_PP_c261100/f10p6/2004	15	953	967	(GAG)5
i1_HQ_PP_c261100/f10p6/2004	14	1288	1301	(GA)7
i2_HQ_PP_c11971/f2p0/2290	18	957	974	(GA)9
i2_HQ_PP_c11971/f2p0/2290	18	1561	1578	(T)18
i2_HQ_PP_c11984/f2p0/2878	15	811	825	(ACA)5
i2_HQ_PP_c11984/f2p0/2878	26	1457	1482	(C)10(A)16
i2_HQ_PP_c11984/f2p0/2878	18	1658	1675	(TTC)6
i2_HQ_PP_c12010/f3p0/2538	18	362	379	(TGA)6
i2_HQ_PP_c6143/f2p0/2570	94	7	100	(A)11gattctgtcaatgttttgaatcagaacgcatgcaattatttatgaaaagtcttgcttaaatgaactataagga(T)10
i2_HQ_PP_c2005/f9p0/2488	30	1959	1988	(GT)15
i2_HQ_PP_c6153/f3p0/2596	97	2206	2302	(G)12aagttattgaagtgaagcatgtcttccaagtgaaataaaggggctgtgttactcattttatacagctgaag(GT)7
i2_HQ_PP_c2009/f5p0/2682	16	2417	2432	(AG)8
i1_HQ_PP_c261129/f3p69/1948	12	51	62	(AC)6
i2_HQ_PP_c12092/f2p0/2867	625	760	1384	(TATG)40ttgtatgtt(TGTA)12tgt(TATG)19t(TGTA)32tgtt(TGTA)13a(TATG)9tt(TGTA)13a(TATG)13
i2_HQ_PP_c12092/f2p0/2867	36	2135	2170	(ATG)12
i2_HQ_PP_c12092/f2p0/2867	18	2508	2525	(GAT)6
i2_HQ_PP_c12092/f2p0/2867	15	2647	2661	(CTG)5
i1_HQ_PP_c63763/f3p10/1592	10	461	470	(T)10
i1_HQ_PP_c63763/f3p10/1592	120	1427	1546	(AC)6t(CA)18(AC)23atacacacaca(CG)7
i1_HQ_PP_c63777/f2p0/1922	109	1749	1857	(AG)9tgtgtg(GT)27acatgtatgta(TG)10
i2_HQ_PP_c12116/f2p0/2879	14	1968	1981	(GT)7
i2_HQ_PP_c12116/f2p0/2879	12	2174	2185	(TG)6
i2_HQ_PP_c12116/f2p0/2879	12	2401	2412	(CA)6
i2_HQ_PP_c6203/f2p0/2596	10	36	45	(G)10
i2_HQ_PP_c6203/f2p0/2596	15	1273	1287	(CTT)5
i2_HQ_PP_c6203/f2p0/2596	52	1440	1491	(TAG)5tact(GTA)11
i2_HQ_PP_c6203/f2p0/2596	22	2509	2530	(AT)11
i2_HQ_PP_c2020/f2p1/2922	30	699	728	(TTGAC)6
i2_HQ_PP_c2020/f2p1/2922	617	1560	2176	(TC)6tgtttctctctctctttctgaagtatcccaataatctgtctctgtt(TC)7tttgtttgtctctttctctcaccctgtcaatcagttgtctttctctgtgtctctctctttctctttctgaagtatcccaataatctgtctctgtt(TC)6tttttgtctgtctctttctctcaccctgtcaatcagttgtctttctctgtg(TC)6cctttctgaagtatcccaataatctgtctctgtt(TC)7tttgtctgtctctttctctcactctgtcaatcagttgtctctctctgtt(TC)6cctttctgaagtatcccaataatctgtctctgtt(TC)7tttgtctgtctctttctctcactctgtcaatcagttgtctttctctgtgtctctc…
i1_HQ_PP_c25616/f2p2/1830	10	1666	1675	(T)10
i1_HQ_PP_c63794/f2p12/1936	10	1707	1716	(T)10
i1_HQ_PP_c25622/f2p141/1594	10	1062	1071	(A)10
i1_HQ_PP_c25622/f2p141/1594	57	1278	1334	(CATA)7catgt(ATAC)6
i2_HQ_PP_c6227/f7p0/2368	30	992	1021	(GGA)10
i2_HQ_PP_c6227/f7p0/2368	13	2308	2320	(A)13
i1_HQ_PP_c25634/f2p16/2064	18	36	53	(AAC)6
i1_HQ_PP_c261199/f57p6/1737	21	662	682	(CAT)7
i1_HQ_PP_c261199/f57p6/1737	10	1263	1272	(A)10
i2_HQ_PP_c12158/f2p0/2849	61	510	570	(GT)6gagagagagaa(AG)19
i2_HQ_PP_c12158/f2p0/2849	44	917	960	(AG)7atggaggagtccaacc(CT)7
i2_HQ_PP_c12158/f2p0/2849	128	2306	2433	(GA)15gcgcatagtggcataatgttggttttgtttttacaatgtctcggtgacagtgtgaagtaacaatgtgatactgcatttaaaatttc(AT)6
i2_HQ_PP_c6271/f2p0/2530	12	469	480	(TG)6
i2_HQ_PP_c6271/f2p0/2530	15	1325	1339	(TAG)5
i2_HQ_PP_c2041/f4p0/2251	42	2139	2180	(GA)7agagagagaa(AG)9
i2_HQ_PP_c6293/f4p0/2276	13	1275	1287	(G)13
i2_HQ_PP_c6305/f2p0/2419	12	1833	1844	(C)12
i2_HQ_PP_c2050/f4p0/2665	59	1675	1733	(GA)8g(GA)21
i1_HQ_PP_c130181/f2p0/2001	12	1398	1409	(T)12
i1_HQ_PP_c25671/f7p2/1840	11	1828	1838	(A)11
i1_HQ_PP_c63858/f2p0/1298	25	1	25	(T)25
i2_HQ_PP_c2059/f2p0/2982	10	2044	2053	(T)10
i2_HQ_PP_c2059/f2p0/2982	79	2669	2747	(C)13(CT)27*t(TC)6
i2_HQ_PP_c2060/f5p2/2522	15	164	178	(AGG)5
i2_HQ_PP_c2060/f5p2/2522	10	1773	1782	(A)10
i1_HQ_PP_c63877/f5p5/1857	58	1047	1104	(GT)29
i1_HQ_PP_c63877/f5p5/1857	14	1253	1266	(C)14
i1_HQ_PP_c63877/f5p5/1857	22	1772	1793	(GT)11
i1_HQ_PP_c25676/f2p2/1646	20	350	369	(CA)10
i2_HQ_PP_c6343/f9p0/2346	15	793	807	(TGA)5
i2_HQ_PP_c6343/f9p0/2346	16	1166	1181	(GT)8
i2_HQ_PP_c6343/f9p0/2346	10	1599	1608	(T)10
i2_HQ_PP_c12215/f4p0/2933	15	1750	1764	(TTA)5
i2_HQ_PP_c12215/f4p0/2933	10	2076	2085	(A)10
i2_HQ_PP_c2067/f4p0/2196	12	816	827	(G)12
i1_HQ_PP_c63897/f4p2/1869	24	1	24	(T)24
i1_HQ_PP_c63897/f4p2/1869	14	418	431	(CA)7
i1_HQ_PP_c63897/f4p2/1869	18	695	712	(GA)9
i1_HQ_PP_c63897/f4p2/1869	53	1050	1102	(CA)6aacacactcactcacttctcagtcatt(CA)7
i2_HQ_PP_c2071/f6p0/2681	10	1919	1928	(G)10
i1_HQ_PP_c25686/f2p1/1877	65	1041	1105	(CA)8a(AC)24
i1_HQ_PP_c25686/f2p1/1877	14	1443	1456	(CA)7
i2_HQ_PP_c6400/f4p0/2421	43	1635	1677	(AT)6gtgtgtgtttgtgtatgta(TG)6
i2_HQ_PP_c6400/f4p0/2421	13	1926	1938	(C)13
i2_HQ_PP_c6400/f4p0/2421	20	2272	2291	(TG)10
i2_HQ_PP_c6408/f5p0/2498	81	160	240	(CACGCC)6caccacgcccacact(CACGCC)5
i2_HQ_PP_c6408/f5p0/2498	15	1342	1356	(GCA)5
i2_HQ_PP_c2073/f3p0/2676	29	2381	2409	(TG)6a(GT)8
i2_HQ_PP_c6421/f3p0/2241	14	412	425	(C)14
i1_HQ_PP_c25697/f3p0/1589	10	437	446	(A)10
i2_HQ_PP_c6440/f3p0/2827	15	1836	1850	(TTA)5
i2_HQ_PP_c12244/f2p0/2536	178	246	423	(GA)10aatgttgatgctttattcaacagttttgtatcatgtattgtgtagggtgagtggtagtgatggtaatg(GT)6gcgcctttgtgtgggtgatgtatgtgtatgcctatttgcatgtgtgagcgattacatgtccgttgaa(T)11
i2_HQ_PP_c2077/f6p0/2933	14	1049	1062	(GT)7
i2_HQ_PP_c6458/f2p0/2779	17	11	27	(T)17
i2_HQ_PP_c6458/f2p0/2779	10	650	659	(T)10
i2_HQ_PP_c6458/f2p0/2779	14	2120	2133	(T)14
i1_HQ_PP_c25714/f3p3/1999	14	463	476	(GT)7
i2_HQ_PP_c2088/f7p0/2755	11	2665	2675	(A)11
i1_HQ_PP_c25721/f2p7/1354	62	1133	1194	(GA)8tgtgtgtgtttgtatgcttgcacacata(TG)9
i2_HQ_PP_c12303/f8p0/2381	18	1235	1252	(CCA)6
i1_HQ_PP_c261329/f8p2/1167	91	179	269	(TA)6aatttgaaagatgaaaggcatttcagctttgccaagtaatgtcaagaaatcatccagtgtcgtt(GTC)5
i2_HQ_PP_c2096/f5p0/2511	11	2460	2470	(C)11
i2_HQ_PP_c12309/f2p0/2457	14	1	14	(T)14
i1_HQ_PP_c261342/f11p11/1872	63	367	429	(GGC)5agacaacagcagagctacggaggaggg(GGA)7
i1_HQ_PP_c25765/f5p0/1562	22	3	24	(T)22
i1_HQ_PP_c25765/f5p0/1562	11	1283	1293	(T)11
i1_HQ_PP_c65516/f2p1/1735	16	899	914	(T)16
i1_HQ_PP_c65516/f2p1/1735	16	1499	1514	(G)16
i2_HQ_PP_c12345/f2p0/2841	15	667	681	(TAA)5
i2_HQ_PP_c12345/f2p0/2841	12	826	837	(AC)6
i2_HQ_PP_c12345/f2p0/2841	12	2799	2810	(G)12
i1_HQ_PP_c25777/f2p0/1317	15	808	822	(CCT)5
i2_HQ_PP_c2115/f4p0/2948	15	2446	2460	(AAT)5
i2_HQ_PP_c2115/f4p0/2948	11	2938	2948	(C)11
i2_HQ_PP_c12364/f2p0/2422	11	1142	1152	(A)11
i2_HQ_PP_c12364/f2p0/2422	124	2203	2326	(A)10gtgttcaaatgtatacagtccagaaactagacacagatgtgttcatgaaaatattgatcacacttctaatgcgcacacacatacagacatctgtgaacca(AC)7
i1_HQ_PP_c25787/f3p3/1461	15	601	615	(T)15
i1_HQ_PP_c25787/f3p3/1461	12	749	760	(TC)6
i1_HQ_PP_c66171/f2p30/1755	13	1301	1313	(C)13
i2_HQ_PP_c6564/f3p0/2855	10	2546	2555	(A)10
i2_HQ_PP_c6579/f4p0/2645	24	733	756	(ACC)8
i2_HQ_PP_c6579/f4p0/2645	15	1492	1506	(ACC)5
i2_HQ_PP_c6579/f4p0/2645	12	2549	2560	(T)12
i1_HQ_PP_c261393/f2p8/1725	15	86	100	(GAG)5
i2_HQ_PP_c12409/f2p0/2552	336	2143	2478	(GT)21atgtgtgtgctggagctctgtgtgtgtac(GT)12tgtggggagaaggtattgtgtgtgtttggtgaagaggcggcagcttgcatgtgcgtgcgtgcgtacgca(CG)7(TG)6atgatatttatgtggtactcatatcctttcgaaagtgacattattttcacagtcattgca(TC)43
i2_HQ_PP_c2124/f2p0/2576	14	2325	2338	(TG)7
i1_HQ_PP_c25797/f2p205/1880	26	1	26	(T)26
i1_HQ_PP_c25801/f3p3/1661	15	363	377	(GTG)5
i1_HQ_PP_c25801/f3p3/1661	15	1122	1136	(GTG)5
i2_HQ_PP_c12421/f2p0/2694	15	1533	1547	(G)15
i2_HQ_PP_c12421/f2p0/2694	10	1750	1759	(T)10
i2_HQ_PP_c12421/f2p0/2694	41	2052	2092	(T)11ggggggggtatgtatt(TG)7
i2_HQ_PP_c12421/f2p0/2694	32	2318	2349	(CT)16
i2_HQ_PP_c12421/f2p0/2694	12	2590	2601	(T)12
i2_HQ_PP_c2132/f4p0/2992	46	2661	2706	(GT)7taatgagtgcgtgttttaca(GT)6
i1_HQ_PP_c261422/f93p8/1877	15	239	253	(GAG)5
i1_HQ_PP_c25810/f2p1/1788	12	656	667	(AC)6
i2_HQ_PP_c2136/f2p0/2507	18	206	223	(GGA)6
i2_HQ_PP_c2136/f2p0/2507	46	2067	2112	(TC)23
i2_HQ_PP_c12490/f2p0/2566	12	1	12	(CA)6
i2_HQ_PP_c12490/f2p0/2566	20	416	435	(G)20
i2_HQ_PP_c2139/f2p0/2934	11	773	783	(A)11
i2_HQ_PP_c2139/f2p0/2934	12	1546	1557	(TG)6
i2_HQ_PP_c2139/f2p0/2934	60	1809	1868	(TC)8ttctgtctctgtttctct(TC)13
i2_HQ_PP_c6654/f3p5/2594	15	265	279	(AGA)5
i2_HQ_PP_c6654/f3p5/2594	143	2116	2258	(AG)8aacaattgaacaaagttttaattcctttaggccattagcccatagaaacagggtcaaggtacaaaaattataaataacac(GA)11cac(AG)11
i2_HQ_PP_c12524/f2p0/2981	18	2070	2087	(CT)9
i2_HQ_PP_c6669/f2p0/2517	16	211	226	(AC)8
i2_HQ_PP_c6669/f2p0/2517	66	328	393	(CA)7aacactcatgcttgtataaacacacccacacacgcacacc(CA)6
i2_HQ_PP_c6669/f2p0/2517	38	527	564	(AC)12aa(AC)6
i2_HQ_PP_c6669/f2p0/2517	57	1517	1573	(A)10tagcaaaaaagatttataaaagttttgtttaatg(T)13
i2_HQ_PP_c6669/f2p0/2517	10	1921	1930	(A)10
i2_HQ_PP_c6669/f2p0/2517	14	2211	2224	(T)14
i1_HQ_PP_c25837/f2p2/1958	10	1046	1055	(A)10
i1_HQ_PP_c25837/f2p2/1958	18	1832	1849	(GGA)6
i1_HQ_PP_c261462/f3p1/1854	36	1276	1311	(CT)18
i1_HQ_PP_c25838/f2p6/1734	80	1	80	(T)27g(T)52
i1_HQ_PP_c25838/f2p6/1734	92	393	484	(TC)28ttctct(TC)6(AC)9
i1_HQ_PP_c25838/f2p6/1734	15	1072	1086	(T)15
i1_HQ_PP_c25838/f2p6/1734	20	1434	1453	(ATCA)5
i1_HQ_PP_c25838/f2p6/1734	10	1731	1740	(A)10
i1_HQ_PP_c261469/f18p4/1852	52	1259	1310	(CT)26
i1_HQ_PP_c25839/f2p4/1935	15	1513	1527	(CAA)5
i1_HQ_PP_c25839/f2p4/1935	14	1843	1856	(TG)7
i1_HQ_PP_c329006/f8p7/1806	24	1235	1258	(CT)12
i2_HQ_PP_c2152/f5p0/2877	38	2505	2542	(TG)7tttgcc(GT)9
i2_HQ_PP_c2156/f2p0/2574	15	1530	1544	(AAG)5
i2_HQ_PP_c6709/f2p0/2888	12	2757	2768	(TG)6
i2_HQ_PP_c6721/f3p0/2656	12	2038	2049	(G)12
i1_HQ_PP_c26198/f2p2/1801	10	1472	1481	(T)10
i1_HQ_PP_c26198/f2p2/1801	38	1677	1714	(CT)19
i2_HQ_PP_c6741/f4p0/2680	15	1135	1149	(ATC)5
i2_HQ_PP_c6741/f4p0/2680	16	1999	2014	(GT)8
i2_HQ_PP_c2166/f12p0/2395	14	775	788	(GA)7
i2_HQ_PP_c2166/f12p0/2395	14	1918	1931	(A)14
i2_HQ_PP_c6746/f2p0/2803	12	222	233	(G)12
i2_HQ_PP_c6746/f2p0/2803	15	534	548	(AGA)5
i2_HQ_PP_c6746/f2p0/2803	10	1314	1323	(T)10
i2_HQ_PP_c6746/f2p0/2803	11	1777	1787	(T)11
i2_HQ_PP_c6746/f2p0/2803	10	2255	2264	(T)10
i2_HQ_PP_c6746/f2p0/2803	13	2416	2428	(T)13
i2_HQ_PP_c2168/f7p0/2307	64	1896	1959	(CA)6c(CA)6ttttatgtcagctgtcgcatatgtgggtg(T)10
i1_HQ_PP_c14144/f5p0/1994	18	109	126	(AAC)6
i1_HQ_PP_c14144/f5p0/1994	15	1980	1994	(ATT)5
i2_HQ_PP_c6759/f2p0/2895	18	913	930	(C)18
i2_HQ_PP_c6759/f2p0/2895	12	1051	1062	(TG)6
i2_HQ_PP_c2178/f2p0/2790	14	1446	1459	(C)14
i2_HQ_PP_c2178/f2p0/2790	10	2328	2337	(A)10
i2_HQ_PP_c6770/f2p0/2937	15	1099	1113	(CCA)5
i1_HQ_PP_c14002/f2p59/1823	12	1469	1480	(C)12
i2_HQ_PP_c12627/f2p0/2578	16	1158	1173	(G)16
i2_HQ_PP_c12630/f3p0/2554	24	2413	2436	(AG)12
i1_HQ_PP_c261561/f127p4/1665	44	1586	1629	(CT)22
i2_HQ_PP_c19050/f2p0/2560	11	1130	1140	(G)11
i2_HQ_PP_c19050/f2p0/2560	12	1805	1816	(A)12
i1_HQ_PP_c261566/f27p5/1449	10	1251	1260	(T)10
i1_HQ_PP_c27260/f2p8/1977	12	1566	1577	(GT)6
i2_HQ_PP_c2188/f5p0/2980	12	683	694	(TC)6
i2_HQ_PP_c2188/f5p0/2980	12	2358	2369	(AC)6
i2_HQ_PP_c2188/f5p0/2980	37	2543	2579	(TG)9ttta(TTC)5
i1_HQ_PP_c27263/f2p0/1778	18	1320	1337	(G)18
i1_HQ_PP_c27263/f2p0/1778	12	1579	1590	(GT)6
i2_HQ_PP_c2190/f6p0/2423	90	1440	1529	(TG)36ta(TG)8
i2_HQ_PP_c2190/f6p0/2423	93	1850	1942	(T)11aagataaagagtttataacttcatataatgttgatgtgtgtttctttcaaaaaacagaaacgatttttttt(G)11
i2_HQ_PP_c6816/f3p0/2692	74	1476	1549	(TC)37
i2_HQ_PP_c6816/f3p0/2692	72	2587	2658	(T)11aacactgtatgtatacgtctggcaaagttctag(TA)14
i2_HQ_PP_c12680/f2p0/2843	14	458	471	(TG)7
i2_HQ_PP_c12680/f2p0/2843	11	1178	1188	(T)11
i2_HQ_PP_c12680/f2p0/2843	12	2223	2234	(AT)6
i2_HQ_PP_c6834/f2p1/2179	18	379	396	(GAG)6
i2_HQ_PP_c6854/f2p2/2816	48	963	1010	(CA)6tcctctttttgtcatatgtgcatg(CA)6
i2_HQ_PP_c6854/f2p2/2816	12	1902	1913	(T)12
i2_HQ_PP_c6855/f7p0/2470	14	1177	1190	(GT)7
i2_HQ_PP_c6855/f7p0/2470	16	2081	2096	(GA)8
i1_HQ_PP_c27606/f3p2/1753	101	1	101	(T)101
i1_HQ_PP_c27606/f3p2/1753	48	655	702	(T)29gtgt(G)15
i2_HQ_PP_c2210/f3p1/2792	174	961	1134	(GT)7aaaatccccacctcctggagacacttctatggggcaaagttcgaccagaccctgttccattgaga(GT)8aaaatccccacctcctggagacacttctatggggcaaagttcgaccagaccctgttccattgaga(GT)7
i2_HQ_PP_c2210/f3p1/2792	36	1299	1334	(TG)7tcac(TG)9
i2_HQ_PP_c2210/f3p1/2792	29	1482	1510	(GT)6cac(TG)7
i2_HQ_PP_c19059/f2p0/2315	17	1	17	(T)17
i2_HQ_PP_c2214/f11p0/2544	168	1434	1601	(AAG)6gacaaacacggggaccaggagatggatgagtcaacagacggaacag(AGA)5aaaagaagaagaaatccaaaacggacgacgacagtgactgaactgggagagaagccacccccccaccccccctcc(CT)7
i2_HQ_PP_c2215/f2p0/2611	11	860	870	(T)11
i2_HQ_PP_c2215/f2p0/2611	44	2402	2445	(C)14tctttctctcccttttttta(T)10
i2_HQ_PP_c6877/f3p0/2259	14	904	917	(TG)7
i2_HQ_PP_c2216/f6p0/2451	10	1183	1192	(A)10
i2_HQ_PP_c2216/f6p0/2451	11	1458	1468	(A)11
i1_HQ_PP_c932/f2p1/1389	26	1	26	(T)26
i1_HQ_PP_c932/f2p1/1389	16	307	322	(AG)8
i2_HQ_PP_c2221/f14p1/2450	16	2260	2275	(T)16
i2_HQ_PP_c12791/f3p0/2775	10	1671	1680	(T)10
i2_HQ_PP_c12791/f3p0/2775	14	2742	2755	(CT)7
i1_HQ_PP_c28230/f3p13/1987	35	566	600	(CA)9t(AC)8
i1_HQ_PP_c28230/f3p13/1987	13	1116	1128	(T)13
i1_HQ_PP_c28230/f3p13/1987	77	1551	1627	(AC)6atacacttttatattttttgatgatgttcatatagtctaataattaaacagcttt(A)10
i2_HQ_PP_c19253/f2p0/2317	43	1539	1581	(AT)6gtgtgtgtttgtgtatgta(TG)6
i2_HQ_PP_c19253/f2p0/2317	17	1830	1846	(C)17
i2_HQ_PP_c19253/f2p0/2317	22	2177	2198	(TG)11
i2_HQ_PP_c6917/f2p0/2704	20	1694	1713	(GT)10
i2_HQ_PP_c6917/f2p0/2704	12	2039	2050	(A)12
i1_HQ_PP_c28348/f3p0/1651	14	1136	1149	(G)14
i1_HQ_PP_c28379/f2p28/1796	28	1	28	(T)28
i1_HQ_PP_c28379/f2p28/1796	10	553	562	(A)10
i1_HQ_PP_c28379/f2p28/1796	13	1724	1736	(G)13
i2_HQ_PP_c2227/f2p0/2482	12	1282	1293	(GA)6
i2_HQ_PP_c2227/f2p0/2482	16	1741	1756	(G)16
i2_HQ_PP_c2227/f2p0/2482	20	2038	2057	(C)20
i2_HQ_PP_c12828/f2p0/2225	23	1	23	(T)23
i2_HQ_PP_c12828/f2p0/2225	15	1523	1537	(TGT)5
i2_HQ_PP_c12828/f2p0/2225	121	1648	1768	(T)22atcgttttgcttatcagattaaaactaataattg(A)17ggcatgccattgtgtaacgtagtcgcataagtt(A)15
i2_HQ_PP_c6923/f2p27/2415	10	21	30	(A)10
i2_HQ_PP_c6923/f2p27/2415	11	678	688	(T)11
i2_HQ_PP_c6923/f2p27/2415	10	1099	1108	(T)10
i2_HQ_PP_c6923/f2p27/2415	95	1748	1842	(G)10ctttattttcatttaaaaaaattgtgcctgcttattgtgattcagcttcaaaggtagtatgaacctttttt(TA)7
i2_HQ_PP_c6923/f2p27/2415	10	2089	2098	(T)10
i2_HQ_PP_c12831/f6p23/3010	13	1242	1254	(C)13
i2_HQ_PP_c12831/f6p23/3010	14	2598	2611	(GT)7
i2_HQ_PP_c19309/f3p0/2699	117	1465	1581	(TC)15tg(TC)9c(CT)16(C)11(CT)12*
i1_HQ_PP_c261651/f55p0/1378	10	1357	1366	(A)10
i2_HQ_PP_c6928/f2p0/2558	15	293	307	(A)15
i2_HQ_PP_c6928/f2p0/2558	12	1269	1280	(TG)6
i2_HQ_PP_c6928/f2p0/2558	20	2368	2387	(CAGA)5
i2_HQ_PP_c31379/f2p0/2077	18	673	690	(TAA)6
i2_HQ_PP_c31379/f2p0/2077	16	878	893	(CA)8
i2_HQ_PP_c19347/f2p0/2658	20	2017	2036	(G)20
i2_HQ_PP_c19347/f2p0/2658	14	2384	2397	(TG)7
i2_HQ_PP_c19347/f2p0/2658	38	2519	2556	(TC)19
i2_HQ_PP_c6937/f3p0/2488	10	212	221	(T)10
i2_HQ_PP_c6937/f3p0/2488	14	2373	2386	(GT)7
i2_HQ_PP_c31397/f2p0/2116	55	2063	2117	(A)55
i2_HQ_PP_c6965/f3p0/2327	20	1942	1961	(AC)10
i2_HQ_PP_c2244/f3p0/2981	12	1727	1738	(AC)6
i2_HQ_PP_c2244/f3p0/2981	10	2338	2347	(A)10
i2_HQ_PP_c2244/f3p0/2981	14	2582	2595	(T)14
i2_HQ_PP_c19367/f2p0/2827	18	305	322	(CAA)6
i2_HQ_PP_c19367/f2p0/2827	139	518	656	(TGG)6taccgttgc(TGG)6tatctgtagtggtggagtatacgcgatactggaagaagtacgacagacgcccccgcacctcaacaagtcctcctcaatc(GCA)5
i2_HQ_PP_c19367/f2p0/2827	64	785	848	(TTC)5ctcttcaccaccaacaacaacgactaccgctact(GGA)5
i2_HQ_PP_c19367/f2p0/2827	264	2051	2314	(ATGT)6atatatgtata(TATG)8tttgtatgttatcacac(TGTA)10tgcatgtatgtatgtgtgtg(TGTA)6tgtg(TGTA)8tgtgtgtatgtatgtatgtatatatgtatgtatgtg(TGTA)6
i2_HQ_PP_c6970/f3p0/2839	21	1168	1188	(AGG)7
i2_HQ_PP_c6970/f3p0/2839	20	1348	1367	(TA)10
i2_HQ_PP_c6970/f3p0/2839	111	2294	2404	(AG)42c(GA)13
i2_HQ_PP_c2248/f3p0/2492	200	1889	2088	(GT)8gcgtgcgtgcgtgtgcgtgcgtgtgtgtgttata(GT)6tatagtgtgtgc(GT)7tata(GT)18tatagtgtgtgtgtgcgtgc(GT)6gcgcgcgtgtgtgcgtgtgc(GT)10
i2_HQ_PP_c12881/f2p0/2978	18	2322	2339	(CTT)6
i2_HQ_PP_c2254/f10p0/2574	15	495	509	(AAG)5
i2_HQ_PP_c2254/f10p0/2574	14	967	980	(TG)7
i2_HQ_PP_c2254/f10p0/2574	89	1671	1759	(C)11taaatcacttttcccaagcaatagagtagaggccgttcttggctcttccttcaaaaagtgta(TG)8
i2_HQ_PP_c2254/f10p0/2574	12	2468	2479	(T)12
i2_HQ_PP_c19436/f2p0/2369	73	1043	1115	(AC)7aactatcacacacgcatgcatgcatgcatgctcactcac(CACT)5
i2_HQ_PP_c7005/f3p0/2827	12	1207	1218	(G)12
i2_HQ_PP_c7005/f3p0/2827	10	2369	2378	(A)10
i2_HQ_PP_c12910/f2p0/2286	11	1918	1928	(G)11
i2_HQ_PP_c2257/f5p0/2970	113	1065	1177	(TG)7aaatacaccttggtgtatagtatgtgtgtgtaacctcctccaactgatggctaagtttaggaggatttacatgccagagacagagac(AG)6
i2_HQ_PP_c2258/f8p0/2390	18	198	215	(TCC)6
i2_HQ_PP_c2258/f8p0/2390	18	650	667	(CA)9
i2_HQ_PP_c2258/f8p0/2390	120	1747	1866	(GT)8ctgtctgagagaggggagactgagagagagagtttgaaattggaagtgagtcagtataaatctgtaatgcatttatatcatggccatgcttg(CA)6
i2_HQ_PP_c2260/f3p0/2712	48	460	507	(CT)6ccgtccctctttctct(C)20
i2_HQ_PP_c2260/f3p0/2712	14	2187	2200	(CA)7
i2_HQ_PP_c12940/f2p0/2183	52	1206	1257	(GT)26
i2_HQ_PP_c2263/f2p0/2545	14	791	804	(TA)7
i2_HQ_PP_c2263/f2p0/2545	12	1976	1987	(GT)6
i2_HQ_PP_c2263/f2p0/2545	25	2165	2189	(TTGAT)5
i2_HQ_PP_c19612/f3p0/2821	111	2598	2708	(T)11(G)26tatctgggtttttttaccggaaggagtttggtgctaaaaaagaagagaaaaaaaccagagac(AG)6
i2_HQ_PP_c19651/f2p0/2969	18	1341	1358	(A)18
i2_HQ_PP_c19651/f2p0/2969	14	1665	1678	(C)14
i2_HQ_PP_c19651/f2p0/2969	12	2418	2429	(TG)6
i2_HQ_PP_c7094/f4p0/2975	12	1155	1166	(G)12
i2_HQ_PP_c7094/f4p0/2975	26	2949	2974	(A)26
i2_HQ_PP_c7120/f2p0/2866	16	2566	2581	(GT)8
i2_HQ_PP_c7120/f2p0/2866	40	2782	2821	(GT)6(A)10ttctgatt(A)10
i2_HQ_PP_c2273/f2p0/2599	10	7	16	(A)10
i2_HQ_PP_c2273/f2p0/2599	12	360	371	(CA)6
i2_HQ_PP_c2273/f2p0/2599	30	613	642	(CA)15
i2_HQ_PP_c2273/f2p0/2599	14	1473	1486	(CA)7
i2_HQ_PP_c2273/f2p0/2599	11	1606	1616	(A)11
i2_HQ_PP_c2273/f2p0/2599	11	1920	1930	(G)11
i2_HQ_PP_c13027/f4p0/2259	18	321	338	(GAA)6
i2_HQ_PP_c13027/f4p0/2259	15	2096	2110	(TCT)5
i2_HQ_PP_c19748/f2p0/2767	18	481	498	(TG)9
i2_HQ_PP_c19748/f2p0/2767	12	1831	1842	(CT)6
i2_HQ_PP_c19748/f2p0/2767	14	2389	2402	(AC)7
i2_HQ_PP_c2275/f3p0/2355	13	484	496	(T)13
i2_HQ_PP_c2275/f3p0/2355	37	728	764	(GT)6acgtgcgcgcgta(TG)6
i2_HQ_PP_c2275/f3p0/2355	38	898	935	(A)12tttggaacgttcctct(C)10
i2_HQ_PP_c7136/f2p1/2286	21	371	391	(C)21
i2_HQ_PP_c7136/f2p1/2286	69	738	806	(A)11ttatatcaagatttcagatgttcatttcctgccatt(TG)11
i2_HQ_PP_c33538/f21p0/2816	20	282	301	(TCCA)5
i2_HQ_PP_c13068/f2p0/2746	15	1292	1306	(TTG)5
i2_HQ_PP_c13068/f2p0/2746	10	1943	1952	(T)10
i2_HQ_PP_c13068/f2p0/2746	89	2381	2469	(T)14gcgtccaagatgcgtgtgtatgatgagtttgaccttactgtcgttcttaacgtgaatagc(GAT)5
i2_HQ_PP_c13069/f2p0/2951	17	1019	1035	(T)17
i2_HQ_PP_c13069/f2p0/2951	12	2645	2656	(TC)6
i2_HQ_PP_c2293/f6p2/2255	76	1404	1479	(TG)7cacgtgtctttgtgcatgtgtgtttgtgtatatatatattataaagaaaa(AT)6
i2_HQ_PP_c7193/f2p0/2485	27	1	27	(T)27
i2_HQ_PP_c7193/f2p0/2485	14	383	396	(CA)7
i2_HQ_PP_c7193/f2p0/2485	12	1284	1295	(AG)6
i2_HQ_PP_c7193/f2p0/2485	59	1846	1904	(GT)9gcatgtgcgcgcgcgtgaatgcatgtgcc(TG)6
i2_HQ_PP_c13077/f2p0/2959	12	2390	2401	(TG)6
i2_HQ_PP_c2294/f3p0/2572	32	1	32	(T)32
i2_HQ_PP_c33557/f26p0/2885	11	655	665	(T)11
i2_HQ_PP_c33557/f26p0/2885	10	1601	1610	(A)10
i2_HQ_PP_c19898/f2p0/2450	10	316	325	(A)10
i2_HQ_PP_c19898/f2p0/2450	12	1808	1819	(AT)6
i2_HQ_PP_c33572/f20p0/2470	14	301	314	(TC)7
i2_HQ_PP_c19902/f2p0/2714	12	1947	1958	(GT)6
i2_HQ_PP_c33573/f22p0/2951	20	536	555	(AGGA)5
i2_HQ_PP_c33573/f22p0/2951	11	981	991	(T)11
i2_HQ_PP_c33573/f22p0/2951	11	1451	1461	(T)11
i2_HQ_PP_c33573/f22p0/2951	73	1755	1827	(CT)17g(TC)19
i2_HQ_PP_c33573/f22p0/2951	278	1984	2261	(TC)16(AC)7tgcttcttttcactctgtatcttgcattatccacccccccccttctctttctctctctcacacaca(CT)31cacacacactgcttcttttcactctgtatctctgtatctgccattatccaccccacccccct(TC)21
i2_HQ_PP_c33596/f22p0/2798	14	2161	2174	(T)14
i2_HQ_PP_c7235/f6p1/2198	10	1308	1317	(T)10
i2_HQ_PP_c7235/f6p1/2198	12	2143	2154	(TG)6
i2_HQ_PP_c7244/f3p44/2247	18	2074	2091	(TA)9
i2_HQ_PP_c13169/f7p0/2666	14	465	478	(G)14
i2_HQ_PP_c13169/f7p0/2666	10	1006	1015	(T)10
i2_HQ_PP_c13169/f7p0/2666	11	1353	1363	(G)11
i2_HQ_PP_c13169/f7p0/2666	10	2071	2080	(A)10
i2_HQ_PP_c2313/f4p0/2245	16	1	16	(T)16
i2_HQ_PP_c2313/f4p0/2245	10	1182	1191	(T)10
i2_HQ_PP_c2313/f4p0/2245	17	1379	1395	(T)17
i2_HQ_PP_c2315/f4p0/2380	34	346	379	(GT)17
i2_HQ_PP_c2315/f4p0/2380	18	599	616	(GT)9
i2_HQ_PP_c13197/f5p0/2380	90	1723	1812	(AG)9acagagattgtaaattatgctgggtgctagctttataaaatgtctttcttttcaatc(T)15
i2_HQ_PP_c7269/f3p12/2549	10	1227	1236	(T)10
i2_HQ_PP_c7269/f3p12/2549	14	2354	2367	(TG)7
i2_HQ_PP_c2317/f2p0/2168	15	790	804	(GGT)5
i2_HQ_PP_c2320/f10p0/2548	12	107	118	(CA)6
i2_HQ_PP_c2320/f10p0/2548	78	2323	2400	(C)11(CT)34*
i2_HQ_PP_c2321/f7p0/2805	36	431	466	(CAG)12
i2_HQ_PP_c2321/f7p0/2805	18	940	957	(TG)9
i2_HQ_PP_c33691/f3p0/2994	10	214	223	(A)10
i2_HQ_PP_c33691/f3p0/2994	10	2625	2634	(C)10
i2_HQ_PP_c13230/f4p0/2964	11	1960	1970	(G)11
i2_HQ_PP_c33697/f5p0/3018	10	566	575	(T)10
i2_HQ_PP_c33697/f5p0/3018	10	824	833	(T)10
i2_HQ_PP_c33697/f5p0/3018	16	1184	1199	(G)16
i2_HQ_PP_c33697/f5p0/3018	18	1332	1349	(CT)9
i2_HQ_PP_c33697/f5p0/3018	117	1907	2023	(T)11aataaattatttcttgcgaaccacagaatcagttttgtatgccaaaaaaaagaaagcttgttttcttagtc(T)12ctttcccgaatc(T)11
i2_HQ_PP_c7278/f2p0/2882	26	1	26	(T)26
i2_HQ_PP_c7278/f2p0/2882	18	1988	2005	(CAG)6
i2_HQ_PP_c7278/f2p0/2882	32	2651	2682	(TG)16
i2_HQ_PP_c7287/f2p0/2576	27	1558	1584	(T)11aatgg(T)11
i2_HQ_PP_c7287/f2p0/2576	10	2125	2134	(C)10
i2_HQ_PP_c20116/f2p0/2254	13	1755	1767	(T)13
i2_HQ_PP_c20116/f2p0/2254	14	2029	2042	(TG)7
i2_HQ_PP_c13253/f2p0/2268	158	2081	2238	(GT)7gacaagcaatgcgtacatgtgtttgtt(TG)6tatgtgtgtgctcaagctgaaagcgtgtgtgtttgtgtgtgtgtttgtgtgctcaagctaaatgcacatgtgta(TG)9(TGT)5*
i2_HQ_PP_c13275/f2p0/2644	10	1919	1928	(T)10
i2_HQ_PP_c20132/f2p0/2724	10	199	208	(A)10
i2_HQ_PP_c20132/f2p0/2724	16	1444	1459	(TG)8
i2_HQ_PP_c20132/f2p0/2724	16	2529	2544	(CA)8
i2_HQ_PP_c2335/f3p1/2668	70	1	70	(T)30c(T)39
i2_HQ_PP_c13287/f2p0/2188	178	1220	1397	(CA)37ttcactcgcacacatacacacactgtgacattgtctaatatcacttacggctgaatagacgtaaaactaaagaacgaacgaacacacacact(CG)6
i2_HQ_PP_c13287/f2p0/2188	430	1523	1952	(CATG)9(CATA)11catccatccatccatacatccatgcatacatacatacatccatacatccatacatacattcatccatacatacatacata(CATC)5(CATA)16cacacatacatatacacacatacata(CATC)5(CATA)18catgcatg(CATA)15
i2_HQ_PP_c20158/f2p0/2874	18	1450	1467	(A)18
i2_HQ_PP_c20158/f2p0/2874	75	2108	2182	(A)11gcaaaaaaaatagtaaaataacctgtttttgtggggaggtggggaagacttggg(A)10
i1_HQ_PP_c261976/f2p3/1533	50	1422	1471	(TC)25
i2_HQ_PP_c33745/f10p0/2806	179	1874	2052	(AT)6gcatacacctatctatctaaatccttgcacacac(AT)13acatgtgtatacacacatgcacatacaaacacacgcggacatagttcctcttgctctcacgcaacacttttcaaacatatttttaatggg(T)17
i2_HQ_PP_c2345/f2p0/2690	10	13	22	(A)10
i2_HQ_PP_c2345/f2p0/2690	14	1793	1806	(GT)7
i2_HQ_PP_c2345/f2p0/2690	18	2097	2114	(ATT)6
i2_HQ_PP_c20224/f2p0/2660	15	215	229	(TAA)5
i2_HQ_PP_c20224/f2p0/2660	16	1066	1081	(CT)8
i2_HQ_PP_c7404/f3p0/2685	10	267	276	(A)10
i2_HQ_PP_c2350/f3p1/2799	67	2428	2494	(GA)10acgaaaaaatacacaggtttatgct(GA)11
i2_HQ_PP_c2350/f3p1/2799	94	2612	2705	(GA)7gtcagagactgagacagaggcagagacagagaggtggtgaataaagaagagaaagaatgctt(TA)9
i2_HQ_PP_c7422/f2p0/2240	12	836	847	(AG)6
i2_HQ_PP_c7422/f2p0/2240	18	1627	1644	(TGT)6
i2_HQ_PP_c7422/f2p0/2240	139	1803	1941	(TG)8ta(TG)9c(GT)9gc(GT)8gcgtgtgtgtgcgtgtgtgtgtgcgtgcgtgtgtgtgtgc(GT)13
i2_HQ_PP_c2360/f3p0/2275	118	1219	1336	(GT)6a(TG)7ta(TG)11ta(TG)13gtgtgtgtgta(TG)7(GT)7
i2_HQ_PP_c33779/f2p0/2276	24	2225	2248	(AAG)8
i2_HQ_PP_c13348/f2p20/2944	28	1	28	(T)28
i2_HQ_PP_c13348/f2p20/2944	13	380	392	(G)13
i2_HQ_PP_c13348/f2p20/2944	18	525	542	(TAC)6
i2_HQ_PP_c20360/f2p0/2646	64	1	64	(T)64
i2_HQ_PP_c20360/f2p0/2646	14	1228	1241	(TC)7
i2_HQ_PP_c33786/f4p0/2490	15	2340	2354	(TGA)5
i2_HQ_PP_c20372/f2p0/2517	14	1271	1284	(TG)7
i2_HQ_PP_c20372/f2p0/2517	515	1643	2157	(A)10ggaattgta(GT)6gaaaggaatcatgaagcatgaccctggtgtttcaaactaactttctaattgttatgtcttagagttgacaatctttggta(TG)22caagcatgcatgtt(TG)9catgcttgtcac(TG)6caagca(TG)13catgcttgtcac(TG)7caagcatgcatgc(GT)11gcaagcatgca(TG)9tctgtgtgtgcaagcatgcatgtgtgta(TG)8catgcttgtcac(TG)15caagcatgca(TG)11catgcttgtcac(TG)26
i2_HQ_PP_c2364/f9p0/2636	16	1234	1249	(C)16
i2_HQ_PP_c2364/f9p0/2636	78	1424	1501	(TTC)7ttgttcttcttt(TTC)8ttt(TTC)6
i2_HQ_PP_c2364/f9p0/2636	85	2309	2393	(AG)6g(GA)6gtgtgtgtgta(TG)13tttgcttgtga(GT)6
i2_HQ_PP_c46118/f2p0/2491	137	1729	1865	(GA)15ggg(GA)26gcgagagagagg(GA)8gggg(GA)10
i2_HQ_PP_c20382/f3p0/2454	12	1363	1374	(CA)6
i2_HQ_PP_c13393/f5p0/2601	15	679	693	(T)15
i2_HQ_PP_c13393/f5p0/2601	16	1732	1747	(AC)8
i2_HQ_PP_c13393/f5p0/2601	12	2402	2413	(GA)6
i2_HQ_PP_c2365/f2p0/2427	15	1163	1177	(C)15
i2_HQ_PP_c2365/f2p0/2427	17	2386	2402	(C)17
i2_HQ_PP_c7463/f2p0/2504	21	1408	1428	(CTT)7
i2_HQ_PP_c20415/f2p0/2900	15	2263	2277	(CAA)5
i2_HQ_PP_c20415/f2p0/2900	11	2547	2557	(T)11
i2_HQ_PP_c20415/f2p0/2900	10	2888	2897	(A)10
i2_HQ_PP_c13415/f2p0/2958	35	1346	1380	(AC)12t(A)10
i2_HQ_PP_c13415/f2p0/2958	16	2251	2266	(GT)8
i2_HQ_PP_c13415/f2p0/2958	14	2412	2425	(T)14
i2_HQ_PP_c2370/f5p0/2615	83	1	83	(T)83
i2_HQ_PP_c2375/f2p0/2973	14	1652	1665	(TG)7
i2_HQ_PP_c2375/f2p0/2973	12	1996	2007	(GT)6
i2_HQ_PP_c2375/f2p0/2973	60	2771	2830	(AC)6aagacatacaccaatagatttgataggaac(CA)9
i2_HQ_PP_c7479/f3p0/2440	12	1416	1427	(AT)6
i2_HQ_PP_c7479/f3p0/2440	11	1593	1603	(T)11
i2_HQ_PP_c33844/f3p0/2852	115	957	1071	(ACC)5acatctttgaaaagatcttttgatcaaatggcagctgtggagcagcaggaggaggaagcagaaacgccagctaatgctggagtgg(CCA)5
i2_HQ_PP_c33844/f3p0/2852	10	2518	2527	(T)10
i2_HQ_PP_c33844/f3p0/2852	65	2642	2706	(A)13tcaagataaagaaaagaaaaaaccttaaaaacagattcgct(A)11
i2_HQ_PP_c46291/f2p0/2807	12	1890	1901	(GT)6
i2_HQ_PP_c46291/f2p0/2807	10	2090	2099	(T)10
i2_HQ_PP_c46291/f2p0/2807	18	2282	2299	(GT)9
i2_HQ_PP_c33856/f2p0/2326	59	776	834	(GT)6aggatggaaaagaataactgaattggtgcttgaac(GT)6
i2_HQ_PP_c33856/f2p0/2326	14	1061	1074	(TG)7
i2_HQ_PP_c33856/f2p0/2326	11	2184	2194	(A)11
i2_HQ_PP_c7504/f2p0/2575	17	1273	1289	(G)17
i2_HQ_PP_c33864/f3p0/2258	18	657	674	(TAA)6
i2_HQ_PP_c33864/f3p0/2258	74	822	895	(AC)6gcacacactgcatgcgcacacacaaacgcgcacgcacaaaaaaaca(AC)8
i2_HQ_PP_c20531/f2p0/2216	12	1843	1854	(C)12
i2_HQ_PP_c7544/f5p0/2395	14	368	381	(T)14
i2_HQ_PP_c7544/f5p0/2395	11	833	843	(C)11
i2_HQ_PP_c7544/f5p0/2395	12	2134	2145	(G)12
i2_HQ_PP_c2389/f6p1/2379	259	1	259	(T)172catgaaaacatagatgtttatttcatgaaaaacatgtacacaaaacttaagaaaaaacgccacttactgaacctgaa(T)10
i2_HQ_PP_c20540/f2p0/3009	10	1439	1448	(G)10
i2_HQ_PP_c20540/f2p0/3009	12	1667	1678	(T)12
i2_HQ_PP_c46373/f2p0/2331	132	1421	1552	(ATG)6cacaacatgcacgaacaaaaccgacggaggaccgcgatgcgacgtcagctggctctgaagaggcgaatggcgctgcagcaacaacagcagcaa(CAG)7
i2_HQ_PP_c46373/f2p0/2331	40	1895	1934	(TCG)6tcatcga(CTT)5
i2_HQ_PP_c20633/f2p0/3003	15	2527	2541	(AGT)5
i2_HQ_PP_c13477/f5p0/2302	16	1714	1729	(GT)8
i2_HQ_PP_c13477/f5p0/2302	11	2011	2021	(T)11
i2_HQ_PP_c13519/f2p0/2988	14	2119	2132	(CA)7
i2_HQ_PP_c13519/f2p0/2988	10	2302	2311	(C)10
i2_HQ_PP_c46509/f2p0/2971	26	1	26	(T)26
i2_HQ_PP_c46509/f2p0/2971	19	347	365	(T)19
i2_HQ_PP_c46509/f2p0/2971	73	1524	1596	(T)11atctttatgatcacactctcaacacgtaactgaagtgaacaaaacactgggg(A)10
i2_HQ_PP_c46509/f2p0/2971	14	1869	1882	(C)14
i2_HQ_PP_c46509/f2p0/2971	46	2911	2956	(GA)23
i2_HQ_PP_c20670/f5p0/2745	24	1	24	(T)24
i2_HQ_PP_c20670/f5p0/2745	18	418	435	(AC)9
i2_HQ_PP_c20670/f5p0/2745	21	843	863	(ATA)7
i2_HQ_PP_c20670/f5p0/2745	453	1879	2331	(CA)8accacaaacacatacacacaaacag(AT)6aatatatatatacacaaacag(AC)6tcactctgtctctctctccttcaca(CT)10cact(CA)7gacatgcccaaccacatacagat(AC)8aaacacacatacatttatacaaacagacacacacactcactctgtttctctctccctca(CT)6cacacacg(CA)7tacccaaccataaacgcacacagactctctctcacacacgcgcacacgcacacacagacatacacatactaacacacg(TACACA)5catgcgcgcgcgtgtgtgcacgcatgcacatttgcatgcaaatacacacaca(AC)6
i2_HQ_PP_c20670/f5p0/2745	109	2496	2604	(CA)8ataacccaactactgaacacaacttaaaagaacaatgtcataaaatgataacatgaatcgcgcttgcaccgaacgcacg(TA)7
i2_HQ_PP_c7587/f2p0/2717	14	1	14	(T)14
i2_HQ_PP_c7587/f2p0/2717	60	999	1058	(TC)7tttctctctctgtgtctaactctctctctgcc(CT)7
i2_HQ_PP_c20672/f2p0/2530	18	220	237	(CAA)6
i2_HQ_PP_c13527/f6p0/2539	65	2228	2292	(CA)20ctcacacacat(AC)7
i2_HQ_PP_c33926/f3p0/2127	14	412	425	(C)14
i2_HQ_PP_c46544/f2p0/2635	12	439	450	(TG)6
i2_HQ_PP_c46544/f2p0/2635	11	1828	1838	(T)11
i2_HQ_PP_c46544/f2p0/2635	32	1974	2005	(CT)16
i2_HQ_PP_c2413/f7p0/2740	12	1417	1428	(TG)6
i2_HQ_PP_c46578/f2p0/2854	18	1052	1069	(GTT)6
i2_HQ_PP_c2423/f10p0/2972	15	1630	1644	(ACA)5
i2_HQ_PP_c2423/f10p0/2972	15	1865	1879	(A)15
i2_HQ_PP_c33995/f32p18/2381	11	1921	1931	(A)11
i2_HQ_PP_c7627/f2p0/2481	11	1399	1409	(T)11
i2_HQ_PP_c7627/f2p0/2481	18	2220	2237	(GA)9
i2_HQ_PP_c46666/f2p0/2904	18	42	59	(TCT)6
i2_HQ_PP_c46666/f2p0/2904	24	409	432	(TAA)8
i2_HQ_PP_c46666/f2p0/2904	16	648	663	(AC)8
i2_HQ_PP_c46666/f2p0/2904	15	1989	2003	(AGA)5
i2_HQ_PP_c33999/f29p0/2990	39	83	121	(ACA)13
i2_HQ_PP_c34000/f31p0/2223	10	2149	2158	(T)10
i2_HQ_PP_c2428/f2p0/2261	15	528	542	(AGC)5
i2_HQ_PP_c2428/f2p0/2261	11	716	726	(T)11
i2_HQ_PP_c2428/f2p0/2261	129	873	1001	(AC)34gcacgcacgcacgcgcacgcacacacacacgcacacacacgcacgcgcg(CA)6
i2_HQ_PP_c2428/f2p0/2261	21	1993	2013	(CTA)7
i2_HQ_PP_c2432/f6p0/2427	283	1884	2166	(AGA)6ttggaggttaggtaattttcaagtaaagcggaatgaaaggatgaagtgtgtttaaa(AT)7gtatacccgttttgatagcacctgttggtaagcatggacatttaagtaaattgtgctataaaaaaaga(G)12tgaaatacaatgttagttatatagaaactggttgagtttttgcattgaatgtaccataagtttaaagttat(CA)22
i2_HQ_PP_c2433/f2p0/2707	12	24	35	(A)12
i2_HQ_PP_c2433/f2p0/2707	12	375	386	(A)12
i2_HQ_PP_c2433/f2p0/2707	14	2331	2344	(GT)7
i2_HQ_PP_c20809/f2p0/2608	10	1334	1343	(A)10
i2_HQ_PP_c20809/f2p0/2608	13	1611	1623	(A)13
i2_HQ_PP_c20816/f2p0/2330	12	231	242	(TG)6
i2_HQ_PP_c20816/f2p0/2330	14	499	512	(GA)7
i2_HQ_PP_c20816/f2p0/2330	15	1049	1063	(GAG)5
i2_HQ_PP_c20816/f2p0/2330	18	1955	1972	(TG)9
i2_HQ_PP_c34067/f6p0/2154	99	1	99	(T)99
i2_HQ_PP_c34067/f6p0/2154	13	801	813	(A)13
i2_HQ_PP_c34067/f6p0/2154	10	1337	1346	(T)10
i2_HQ_PP_c7682/f2p0/2697	18	1644	1661	(GT)9
i2_HQ_PP_c20845/f2p0/2765	15	1517	1531	(ATA)5
i2_HQ_PP_c20845/f2p0/2765	158	1682	1839	(ACT)5aggcctaatacatgcatgcattgtcacgcaattcacaagcatgaaataacagcataatattcacaacaacatacacacaaaaaca(AC)6ccagcacaagcacacacatgcacgcgcatgcacc(CA)6
i2_HQ_PP_c20845/f2p0/2765	20	2214	2233	(GT)10
i2_HQ_PP_c20846/f2p0/2457	10	2251	2260	(T)10
i2_HQ_PP_c34115/f2p0/2325	47	51	97	(GC)6cgtgtgtgtgtatgcgcgcacgc(GT)6
i2_HQ_PP_c34115/f2p0/2325	10	2306	2315	(A)10
i2_HQ_PP_c13638/f4p0/2601	28	2477	2504	(AC)6(TC)8
i2_HQ_PP_c20891/f2p0/2257	12	50	61	(C)12
i2_HQ_PP_c20891/f2p0/2257	12	539	550	(GT)6
i2_HQ_PP_c20891/f2p0/2257	13	2246	2258	(C)13
i2_HQ_PP_c34118/f2p0/2198	15	2014	2028	(A)15
i2_HQ_PP_c34118/f2p0/2198	11	2183	2193	(A)11
i2_HQ_PP_c13639/f2p0/2997	30	1	30	(T)30
i2_HQ_PP_c7756/f2p2/2184	15	597	611	(GAC)5
i2_HQ_PP_c7756/f2p2/2184	15	1686	1700	(GAA)5
i2_HQ_PP_c7756/f2p2/2184	30	2001	2030	(GAA)10
i2_HQ_PP_c20941/f2p0/2654	18	2055	2072	(TC)9
i2_HQ_PP_c20941/f2p0/2654	117	2262	2378	(CT)52(CTC)5*
i2_HQ_PP_c2456/f2p5/2490	12	1752	1763	(CT)6
i2_HQ_PP_c7767/f3p0/2235	28	172	199	(TG)6tc(TG)7
i2_HQ_PP_c7767/f3p0/2235	15	327	341	(TTG)5
i2_HQ_PP_c2459/f6p0/2637	15	1427	1441	(GAC)5
i2_HQ_PP_c2459/f6p0/2637	71	2003	2073	(A)12tctgtgtgtgtgcgcacttgcgttttaagattaaaattatagtgc(GT)7
i2_HQ_PP_c20989/f2p0/2890	10	2856	2865	(T)10
i2_HQ_PP_c34231/f3p0/2531	18	2325	2342	(AGA)6
i2_HQ_PP_c7821/f3p0/2901	12	1838	1849	(TG)6
i2_HQ_PP_c7821/f3p0/2901	77	2047	2123	(GT)10gcgctcactcatgtaaataagtaacaccttgaaattgcttgtt(TG)7
i2_HQ_PP_c7821/f3p0/2901	11	2282	2292	(C)11
i2_HQ_PP_c13702/f3p0/2933	94	319	412	(TC)47
i2_HQ_PP_c13702/f3p0/2933	14	1260	1273	(TG)7
i2_HQ_PP_c13702/f3p0/2933	12	2518	2529	(AT)6
i2_HQ_PP_c2461/f2p0/2521	46	41	86	(TC)23
i2_HQ_PP_c2461/f2p0/2521	106	849	954	(TGA)5tcgtcttaattgtagtctcatcatcagctataaaatc(TGA)8ttcttggaaagtagttac(T)12
i2_HQ_PP_c2461/f2p0/2521	24	2451	2474	(GA)6(GT)6
i2_HQ_PP_c47114/f2p0/2961	18	175	192	(CAC)6
i2_HQ_PP_c47114/f2p0/2961	37	950	986	(GA)9gtt(TG)8
i2_HQ_PP_c47114/f2p0/2961	12	1104	1115	(AG)6
i2_HQ_PP_c47114/f2p0/2961	11	2188	2198	(A)11
i2_HQ_PP_c2463/f3p0/2434	12	1286	1297	(AG)6
i2_HQ_PP_c2463/f3p0/2434	71	1455	1525	(CA)7ttgttatataaacacatgtattcacacacaaatatgaaatatgcg(CA)6
i2_HQ_PP_c13725/f2p5/2504	10	2135	2144	(A)10
i2_HQ_PP_c47119/f2p0/2510	15	2492	2506	(TGA)5
i2_HQ_PP_c7881/f8p0/2452	12	1032	1043	(GT)6
i2_HQ_PP_c7881/f8p0/2452	32	2025	2056	(T)12actgcactac(A)10
i2_HQ_PP_c13743/f7p0/2284	12	38	49	(A)12
i2_HQ_PP_c13743/f7p0/2284	56	2092	2147	(GA)28
i2_HQ_PP_c2465/f2p0/2769	11	116	126	(C)11
i2_HQ_PP_c47121/f2p0/2641	62	2013	2074	(GT)11gcatgtgtgagtgtgtgagtgtgagtga(GT)6
i2_HQ_PP_c47121/f2p0/2641	111	2185	2295	(GT)7ccctaagtgtttgtgtttgtaaatgtgtctgtataatttgttgaatatgtgtatttatgtgcactgg(GA)15
i2_HQ_PP_c2472/f6p0/2369	14	2260	2273	(CT)7
i2_HQ_PP_c47141/f2p0/2646	12	2599	2610	(A)12
i2_HQ_PP_c7919/f2p0/2613	11	1940	1950	(A)11
i2_HQ_PP_c7919/f2p0/2613	10	2215	2224	(A)10
i2_HQ_PP_c13843/f2p0/2492	78	1146	1223	(CT)39
i2_HQ_PP_c34404/f3p1/2857	144	1	144	(GA)24tggagagagagatagatggatagagagagagatggatagagagagacagatagg(GA)6tg(GA)7tg(GA)6
i2_HQ_PP_c34404/f3p1/2857	26	1792	1817	(CT)13
i2_HQ_PP_c34404/f3p1/2857	18	1987	2004	(TGA)6
i2_HQ_PP_c34404/f3p1/2857	63	2128	2190	(GAT)6gaagatgatgaagaa(GAT)10
i2_HQ_PP_c13902/f2p0/2872	13	833	845	(C)13
i2_HQ_PP_c47233/f2p0/2872	15	649	663	(AGG)5
i2_HQ_PP_c47233/f2p0/2872	18	1025	1042	(GAG)6
i2_HQ_PP_c13918/f3p0/2950	112	1	112	(T)99ca(T)11
i2_HQ_PP_c13918/f3p0/2950	127	709	835	(AC)7aatgaaatcaaaagaaaggaaaaatgaaaatgaaaaaaagatcatgagccaaaaaagacgatccgaatagtaaatcaatggatacacaaaaaattgag(A)15
i2_HQ_PP_c13918/f3p0/2950	18	1761	1778	(CT)9
i2_HQ_PP_c13918/f3p0/2950	14	2172	2185	(CA)7
i2_HQ_PP_c13918/f3p0/2950	13	2707	2719	(T)13
i2_HQ_PP_c8016/f2p0/2544	94	920	1013	(A)14gcttggtctgacaaaaactgagttcaaagaaatgtaaaagtgttcaaaatgtgtgtgt(GA)11
i2_HQ_PP_c2492/f2p0/2855	15	847	861	(CAC)5
i2_HQ_PP_c21196/f2p0/2850	10	1302	1311	(T)10
i2_HQ_PP_c13947/f3p0/2529	57	1	57	(T)57
i2_HQ_PP_c13947/f3p0/2529	10	410	419	(T)10
i2_HQ_PP_c21247/f2p0/2475	10	1937	1946	(A)10
i2_HQ_PP_c21247/f2p0/2475	80	2265	2344	(C)20tagtagcacccagctgtggcaccatacagctgatttttttttgtctgcac(G)10
i2_HQ_PP_c34444/f2p0/2132	30	1573	1602	(GCA)10
i2_HQ_PP_c34444/f2p0/2132	141	1706	1846	(AAG)5agcgagagcaacagagcttggcgcaacaggagaatgagcaacaagtagcagaacgacaacaataccttcgtgaacgagcgtctggat(CAA)6cagcag(CAA)5
i2_HQ_PP_c34444/f2p0/2132	21	2023	2043	(ACA)7
i2_HQ_PP_c47325/f2p2/2388	21	183	203	(ACT)7
i2_HQ_PP_c21254/f2p0/2653	10	761	770	(C)10
i2_HQ_PP_c13977/f2p0/2479	13	1174	1186	(A)13
i2_HQ_PP_c13977/f2p0/2479	12	2210	2221	(TC)6
i2_HQ_PP_c13981/f3p0/2706	10	2547	2556	(T)10
i2_HQ_PP_c34528/f27p0/2110	12	891	902	(A)12
i2_HQ_PP_c34528/f27p0/2110	18	2064	2081	(T)18
i2_HQ_PP_c34532/f32p0/2111	35	2014	2048	(AAC)6gcagtgg(T)10
i2_HQ_PP_c2505/f3p39/2660	48	2176	2223	(TC)24
i2_HQ_PP_c14011/f4p0/2886	15	269	283	(GAG)5
i2_HQ_PP_c21390/f3p0/2463	10	863	872	(A)10
i2_HQ_PP_c21390/f3p0/2463	18	1020	1037	(TA)9
i2_HQ_PP_c21390/f3p0/2463	20	1733	1752	(ATAA)5
i2_HQ_PP_c21390/f3p0/2463	16	2321	2336	(G)16
i2_HQ_PP_c47395/f2p0/2784	18	411	428	(TTG)6
i2_HQ_PP_c47395/f2p0/2784	10	1762	1771	(T)10
i2_HQ_PP_c47395/f2p0/2784	97	1902	1998	(AC)6gcacgcatgcacacacgcatgtacacacacacatgcacacacgt(AC)8gtacgcatgtacg(CA)6
i2_HQ_PP_c47395/f2p0/2784	34	2153	2186	(TG)17
i2_HQ_PP_c2512/f7p0/2473	18	389	406	(TTG)6
i2_HQ_PP_c2512/f7p0/2473	32	1808	1839	(TG)16
i2_HQ_PP_c14027/f2p0/2598	12	1685	1696	(CT)6
i2_HQ_PP_c14040/f2p0/2989	18	1929	1946	(ACC)6
i2_HQ_PP_c14040/f2p0/2989	15	2251	2265	(C)15
i2_HQ_PP_c14040/f2p0/2989	124	2603	2726	(AGA)5agtaagttatttgcctgaaggcgttatcacgaacggaactagtgtgtcgtcgagtggcagacatgtcctgtgcctattccggtcctctaccaccct(C)13
i2_HQ_PP_c14040/f2p0/2989	21	2873	2893	(A)21
i2_HQ_PP_c8086/f2p0/2545	10	1513	1522	(T)10
i2_HQ_PP_c8086/f2p0/2545	11	2309	2319	(A)11
i2_HQ_PP_c2519/f3p0/2290	14	916	929	(AC)7
i2_HQ_PP_c2519/f3p0/2290	11	1658	1668	(A)11
i2_HQ_PP_c21482/f2p0/2821	41	1219	1259	(CCA)5tcaccatcacc(GCA)5
i2_HQ_PP_c14052/f2p0/2477	15	1449	1463	(GTT)5
i2_HQ_PP_c14052/f2p0/2477	29	2098	2126	(TG)8ggt(G)10
i2_HQ_PP_c14052/f2p0/2477	20	2315	2334	(TG)10
i2_HQ_PP_c34665/f35p0/2764	103	1461	1563	(TC)30cctccctccctctcc(CT)14
i2_HQ_PP_c34665/f35p0/2764	66	2608	2673	(T)10aacactgtatgtatacgtctggcaaagttctagg(AT)11
i2_HQ_PP_c2522/f8p0/2968	12	1319	1330	(T)12
i2_HQ_PP_c2522/f8p0/2968	10	2285	2294	(T)10
i2_HQ_PP_c21484/f2p0/3038	16	2628	2643	(TC)8
i2_HQ_PP_c47524/f2p0/2248	16	1939	1954	(AC)8
i2_HQ_PP_c2525/f2p0/2418	52	1309	1360	(T)10cctttagtcggacccaagtttatacaaatccc(T)10
i2_HQ_PP_c47623/f3p0/2937	11	1213	1223	(T)11
i2_HQ_PP_c2527/f2p0/2416	32	839	870	(AG)9at(G)12
i2_HQ_PP_c2527/f2p0/2416	12	1322	1333	(AG)6
i2_HQ_PP_c2527/f2p0/2416	157	2156	2312	(GT)6ttgtt(TG)23tatcatgtgtgtgtgtatca(TG)8agtgaagtggagatggggatgtgcacatatttattttttgataaat(GA)6
i2_HQ_PP_c8130/f3p0/2364	74	1769	1842	(CTT)15cctcg(TCT)8
i2_HQ_PP_c21546/f2p0/2321	15	983	997	(TCC)5
i2_HQ_PP_c14081/f2p0/2241	14	1358	1371	(TG)7
i2_HQ_PP_c8156/f3p0/2796	20	1803	1822	(GT)10
i2_HQ_PP_c8156/f3p0/2796	11	2147	2157	(A)11
i2_HQ_PP_c34959/f17p0/2848	115	930	1044	(ACC)5acatctttgaaaagatcttttgatcaaatggcagctgtggagcagcaggaggaggaagcagaaacgccagctaatgctggagtgg(CCA)5
i2_HQ_PP_c34959/f17p0/2848	15	2068	2082	(ACA)5
i2_HQ_PP_c34959/f17p0/2848	11	2513	2523	(T)11
i2_HQ_PP_c34959/f17p0/2848	65	2638	2702	(A)13ttcaagataaagaaaagaaaaaaccttaaaaacagattcgct(A)10
i2_HQ_PP_c21600/f2p0/2986	10	2761	2770	(T)10
i2_HQ_PP_c2544/f7p0/2606	18	1555	1572	(GAA)6
i2_HQ_PP_c14142/f2p0/2248	27	1	27	(T)27
i2_HQ_PP_c14142/f2p0/2248	12	820	831	(T)12
i2_HQ_PP_c14142/f2p0/2248	12	1142	1153	(CA)6
i2_HQ_PP_c2550/f3p0/2520	15	1845	1859	(CTC)5
i2_HQ_PP_c47935/f2p0/2467	14	994	1007	(TG)7
i2_HQ_PP_c47935/f2p0/2467	17	1608	1624	(G)17
i2_HQ_PP_c14201/f7p0/2970	11	2850	2860	(T)11
i2_HQ_PP_c8239/f2p0/2785	13	1073	1085	(G)13
i2_HQ_PP_c8239/f2p0/2785	10	2139	2148	(C)10
i2_HQ_PP_c2556/f8p1/2560	14	941	954	(G)14
i2_HQ_PP_c21775/f4p0/2399	34	1741	1774	(TG)17
i2_HQ_PP_c2564/f7p0/2847	12	886	897	(CT)6
i2_HQ_PP_c2564/f7p0/2847	18	1200	1217	(GT)9
i2_HQ_PP_c8288/f3p0/2768	18	836	853	(GAG)6
i2_HQ_PP_c8288/f3p0/2768	10	1846	1855	(T)10
i2_HQ_PP_c21862/f2p0/2966	14	1485	1498	(T)14
i2_HQ_PP_c21862/f2p0/2966	12	1607	1618	(T)12
i2_HQ_PP_c21873/f2p0/2608	50	77	126	(TG)7catgtgcatgcgcatgtgcgtgca(TG)6
i2_HQ_PP_c21873/f2p0/2608	16	1181	1196	(AC)8
i2_HQ_PP_c2569/f3p0/2680	11	1878	1888	(T)11
i2_HQ_PP_c2569/f3p0/2680	10	2179	2188	(A)10
i2_HQ_PP_c2569/f3p0/2680	89	2318	2406	(T)14gcgtccaagatgcgtgtgtatgatgagtttgaccttactgtcgttcttaacgtgaatagc(GAT)5
i2_HQ_PP_c2571/f2p0/2741	15	562	576	(TGT)5
i2_HQ_PP_c2571/f2p0/2741	10	2411	2420	(T)10
i2_HQ_PP_c14298/f2p0/2503	21	620	640	(GTC)7
i2_HQ_PP_c14298/f2p0/2503	10	2429	2438	(A)10
i2_HQ_PP_c22028/f3p0/2195	15	513	527	(T)15
i2_HQ_PP_c22028/f3p0/2195	40	969	1008	(TC)20
i2_HQ_PP_c22028/f3p0/2195	15	1562	1576	(GAA)5
i2_HQ_PP_c22071/f3p0/2897	12	907	918	(TA)6
i2_HQ_PP_c2586/f2p0/2712	121	1117	1237	(C)10(CT)25*catgataactttttgttaatgccattaaacagtcaaagtgtcaaagtg(TC)7
i2_HQ_PP_c22076/f2p0/2733	11	619	629	(T)11
i2_HQ_PP_c2589/f4p0/2916	10	2816	2825	(T)10
i2_HQ_PP_c8354/f8p0/2992	14	2882	2895	(AT)7
i2_HQ_PP_c8362/f13p0/2528	42	914	955	(CT)7ccctctcctcca(C)16
i2_HQ_PP_c8362/f13p0/2528	11	1709	1719	(T)11
i2_HQ_PP_c14403/f4p1/2619	10	242	251	(A)10
i2_HQ_PP_c14403/f4p1/2619	16	2097	2112	(TG)8
i2_HQ_PP_c14403/f4p1/2619	15	2241	2255	(TAT)5
i2_HQ_PP_c14403/f4p1/2619	12	2427	2438	(AT)6
i2_HQ_PP_c2597/f3p0/2642	20	1648	1667	(GT)10
i2_HQ_PP_c22144/f2p0/2591	14	958	971	(G)14
i2_HQ_PP_c22158/f2p0/2998	105	1136	1240	(CA)7cgcacacg(CA)6cccgcctttccctatgttttaactttttctttcctcccccagcttgtttgc(TTGT)5
i2_HQ_PP_c22158/f2p0/2998	95	1346	1440	(C)16ttactcccaaatttcatataacccccttttccaggggatgaattgaataagttcagaaacg(TA)9
i2_HQ_PP_c22158/f2p0/2998	14	1812	1825	(GA)7
i2_HQ_PP_c22158/f2p0/2998	10	2412	2421	(A)10
i2_HQ_PP_c22158/f2p0/2998	10	2846	2855	(T)10
i2_HQ_PP_c8413/f2p0/2837	24	1572	1595	(TTG)8
i2_HQ_PP_c2601/f2p0/2923	15	1179	1193	(TGT)5
i2_HQ_PP_c2601/f2p0/2923	24	1497	1520	(CATA)6
i2_HQ_PP_c2601/f2p0/2923	26	2349	2374	(CA)13
i2_HQ_PP_c2601/f2p0/2923	14	2774	2787	(GT)7
i2_HQ_PP_c22187/f3p0/2533	21	1230	1250	(ATG)7
i2_HQ_PP_c22187/f3p0/2533	18	1384	1401	(GAT)6
i2_HQ_PP_c22187/f3p0/2533	30	1747	1776	(GAT)10
i2_HQ_PP_c22187/f3p0/2533	43	1994	2036	(GAG)6gataaca(ATG)6
i2_HQ_PP_c22187/f3p0/2533	18	2167	2184	(GAT)6
i2_HQ_PP_c14457/f2p0/2571	18	927	944	(GT)9
i2_HQ_PP_c48740/f2p0/2920	44	421	464	(AG)8actcagagagag(AT)8
i2_HQ_PP_c48740/f2p0/2920	16	1906	1921	(G)16
i2_HQ_PP_c48740/f2p0/2920	16	2752	2767	(GT)8
i2_HQ_PP_c48800/f3p0/2478	315	1897	2211	(AGA)6ttggaggttaggtaattttcaagtaaagcggaatgaaaggatgaagtgtgtttaaa(AT)8gtatacccgttttgatagcacctgttggtaagcatggacatttaagtaaattgtgctataaaaaaga(G)12tgaaatacaatgttagttatatagaaactggttgagtttttgcattgaatgtaccataagtttaaagttatcacat(AC)24at(AC)10
i2_HQ_PP_c22223/f2p0/2190	11	1769	1779	(T)11
i2_HQ_PP_c14469/f2p0/2736	22	20	41	(AG)11
i2_HQ_PP_c14469/f2p0/2736	14	190	203	(AG)7
i2_HQ_PP_c14469/f2p0/2736	21	673	693	(ATA)7
i2_HQ_PP_c22265/f3p0/3000	24	2119	2142	(TG)12
i2_HQ_PP_c48803/f2p0/2953	14	22	35	(T)14
i2_HQ_PP_c48803/f2p0/2953	12	2043	2054	(G)12
i2_HQ_PP_c48803/f2p0/2953	14	2739	2752	(CA)7
i2_HQ_PP_c14493/f2p0/2540	15	830	844	(TTC)5
i2_HQ_PP_c14493/f2p0/2540	34	2199	2232	(GA)7(GT)10
i2_HQ_PP_c8475/f6p0/2586	13	451	463	(G)13
i2_HQ_PP_c8475/f6p0/2586	10	991	1000	(T)10
i2_HQ_PP_c8475/f6p0/2586	12	1338	1349	(G)12
i2_HQ_PP_c8475/f6p0/2586	10	1994	2003	(A)10
i2_HQ_PP_c8506/f2p0/2511	15	982	996	(CAG)5
i2_HQ_PP_c8506/f2p0/2511	10	2069	2078	(G)10
i2_HQ_PP_c2605/f2p39/2533	10	458	467	(G)10
i2_HQ_PP_c2605/f2p39/2533	79	860	938	(GACC)6gacaaagtgagttataggtttgtggcttgagccacaaacaaaaa(G)11
i2_HQ_PP_c2605/f2p39/2533	11	2512	2522	(A)11
i2_HQ_PP_c8509/f5p0/2728	11	533	543	(A)11
i2_HQ_PP_c8509/f5p0/2728	11	1842	1852	(A)11
i2_HQ_PP_c22336/f2p0/2565	20	272	291	(CCAA)5
i2_HQ_PP_c22349/f2p0/2649	14	1607	1620	(C)14
i2_HQ_PP_c8559/f4p0/2896	86	1	86	(T)86
i2_HQ_PP_c8559/f4p0/2896	14	301	314	(GA)7
i2_HQ_PP_c8559/f4p0/2896	12	480	491	(AC)6
i2_HQ_PP_c8559/f4p0/2896	14	679	692	(AC)7
i2_HQ_PP_c8559/f4p0/2896	52	989	1040	(AC)8gtacacaagcgtctggctaaatctct(A)10
i2_HQ_PP_c8559/f4p0/2896	10	1636	1645	(A)10
i2_HQ_PP_c8559/f4p0/2896	162	1898	2059	(A)10ttctgagtaaacaaaaatggtgcataaattgtattcctgg(TA)13tcatgcatggcttctaagaacgcgaaaacaaaatctcatacaccgaccccttccacccaacatgtcacacgcact(A)11
i2_HQ_PP_c14593/f2p0/2861	10	1210	1219	(T)10
i2_HQ_PP_c14593/f2p0/2861	39	2374	2412	(CT)8ttcttcg(TC)8
i2_HQ_PP_c14593/f2p0/2861	76	2520	2595	(CA)7tacacgca(CT)27
i2_HQ_PP_c2615/f4p0/2482	12	1957	1968	(T)12
i2_HQ_PP_c2621/f2p0/2852	807	1422	2228	(GA)6agtgtagtgttatgtgtagtgtagtgtgtgtgt(GA)8agtgtagtgttacgtgtagtgtgtgtgt(GA)7agtgtagtgttacgtgtagtgtgtgtgt(GA)9agtgtagtgttacgtgtagtgtgtgtgt(GA)8agtgtagtgttacgtgtagtgtgtgtgtgactgt(GA)6agtgtagtgttacgtgtagtgtgtgtgt(GA)8agtgtagtgttacttgtagtgtgtgtgt(GA)6agtgtagtgttacgtgtagtgtgtgtgtgactgt(GA)9agtgtagtgttacgtgtagtgtgtgtgt(GA)9agtgtagtgttacgtgtagtgtgtgtgt(GA)8agtgtagtgttacgtgtagtgtgtgtgtgactgt(GA)6agtgtagt…
i2_HQ_PP_c2621/f2p0/2852	11	2536	2546	(A)11
i2_HQ_PP_c2621/f2p0/2852	104	2660	2763	(TG)10cgtgcatgtgtttgcgtgtgtgtgtggtttacaaatgttcatctgattttttaaatacttgtctcatt(TG)8
i2_HQ_PP_c49207/f14p0/2086	15	71	85	(ACC)5
i2_HQ_PP_c2625/f2p0/2359	12	550	561	(T)12
i2_HQ_PP_c2625/f2p0/2359	15	1284	1298	(ATA)5
i2_HQ_PP_c2628/f2p0/2166	20	627	646	(GA)10
i2_HQ_PP_c2628/f2p0/2166	54	778	831	(TG)6agtatgtgtgtgtgcgtgtgtgtgtgaa(TG)7
i2_HQ_PP_c2628/f2p0/2166	34	1929	1962	(AG)6actgta(TG)8
i2_HQ_PP_c8634/f2p0/2732	108	206	313	(TC)54
i2_HQ_PP_c8634/f2p0/2732	62	1026	1087	(TC)17(CT)14
i2_HQ_PP_c8660/f2p0/2358	18	502	519	(GCA)6
i2_HQ_PP_c8660/f2p0/2358	27	812	838	(CAG)9
i2_HQ_PP_c8660/f2p0/2358	162	1097	1258	(CAA)5tatgcacagccgcaacaaatcgatccacaactgactcaaggaatgcccccagaactcgttgcgcacttgacgtcgacacagcaacaaaat(CAA)5atacaacagcagcaacaacaacagcag(CAA)5
i2_HQ_PP_c8660/f2p0/2358	24	1576	1599	(AGG)8
i2_HQ_PP_c15291/f3p0/2230	20	1	20	(T)20
i2_HQ_PP_c15291/f3p0/2230	10	2079	2088	(T)10
i2_HQ_PP_c22462/f2p0/2798	10	2468	2477	(G)10
i2_HQ_PP_c22462/f2p0/2798	15	2598	2612	(TGA)5
i2_HQ_PP_c49845/f9p0/2639	21	1165	1185	(TTC)7
i2_HQ_PP_c2642/f5p0/2760	30	1357	1386	(AC)9t(A)11
i2_HQ_PP_c2642/f5p0/2760	16	2237	2252	(GT)8
i2_HQ_PP_c2642/f5p0/2760	13	2398	2410	(T)13
i2_HQ_PP_c2646/f2p0/2489	12	2203	2214	(T)12
i2_HQ_PP_c15493/f4p0/2145	10	543	552	(T)10
i2_HQ_PP_c15493/f4p0/2145	12	1119	1130	(AC)6
i2_HQ_PP_c2654/f7p0/2985	12	2177	2188	(TG)6
i2_HQ_PP_c50136/f3p0/2072	26	1	26	(T)26
i2_HQ_PP_c50136/f3p0/2072	13	934	946	(A)13
i2_HQ_PP_c50136/f3p0/2072	16	1499	1514	(AC)8
i2_HQ_PP_c2657/f4p0/2967	16	1455	1470	(AG)8
i2_HQ_PP_c2657/f4p0/2967	11	1638	1648	(G)11
i2_HQ_PP_c2657/f4p0/2967	20	1950	1969	(TG)10
i2_HQ_PP_c2657/f4p0/2967	12	2330	2341	(TA)6
i2_HQ_PP_c50164/f3p0/2111	12	1963	1974	(GA)6
i2_HQ_PP_c50174/f3p0/2117	18	214	231	(TG)9
i2_HQ_PP_c50175/f3p0/2063	22	1	22	(T)22
i2_HQ_PP_c50175/f3p0/2063	16	582	597	(TG)8
i2_HQ_PP_c50175/f3p0/2063	13	1151	1163	(T)13
i2_HQ_PP_c2660/f2p0/2463	12	2428	2439	(GT)6
i2_HQ_PP_c50191/f3p0/2050	10	1900	1909	(T)10
i2_HQ_PP_c8724/f3p27/2666	21	1247	1267	(TGA)7
i2_HQ_PP_c22655/f3p0/2757	12	1851	1862	(AC)6
i2_HQ_PP_c8731/f2p0/2252	12	1559	1570	(AC)6
i2_HQ_PP_c8731/f2p0/2252	138	1909	2046	(AT)6cgttaggacattaaaaaaccctaaaagtacccaaattgcttcttgttttggaattaaatgttttattt(TA)7tg(TA)11tgatcgtt(TA)6
i2_HQ_PP_c2669/f2p0/2770	44	1131	1174	(GT)9gcac(GT)11
i2_HQ_PP_c2669/f2p0/2770	11	1407	1417	(T)11
i2_HQ_PP_c2669/f2p0/2770	16	2302	2317	(GT)8
i2_HQ_PP_c22657/f2p0/2973	36	2388	2423	(TCTT)9
i2_HQ_PP_c22657/f2p0/2973	191	2555	2745	(GT)37ga(GT)10gcgcgtgcgtgtgtgcgtgcgcgcgtgtgcgtgtgcgtgtgtgtgta(TG)17(AG)7
i2_HQ_PP_c8744/f2p0/2777	14	2432	2445	(TG)7
i2_HQ_PP_c8744/f2p0/2777	20	2556	2575	(GA)10
i2_HQ_PP_c8777/f3p0/2247	12	2037	2048	(AC)6
i2_HQ_PP_c50294/f2p0/2150	119	1607	1725	(GA)7atgaa(TG)10gcataatgtgcatactatgtgtgggtgagtaattatgagagagagaaagtatgtgtgtgtgtttgggc(GT)6
i2_HQ_PP_c8782/f2p0/2505	10	504	513	(A)10
i2_HQ_PP_c8782/f2p0/2505	12	2441	2452	(AG)6
i2_HQ_PP_c2680/f5p0/2557	15	289	303	(GAC)5
i2_HQ_PP_c2680/f5p0/2557	14	820	833	(CA)7
i2_HQ_PP_c2680/f5p0/2557	13	1084	1096	(G)13
i2_HQ_PP_c2680/f5p0/2557	10	1891	1900	(A)10
i2_HQ_PP_c50296/f2p0/2127	12	930	941	(T)12
i2_HQ_PP_c2682/f3p0/2784	17	1261	1277	(C)17
i2_HQ_PP_c50298/f2p0/2077	201	1848	2048	(AAG)5acgatgacgattatgattatgatt(ATG)5gtgataatgatgat(GAA)12gacgacgatgttgatgattatgatgattat(GAA)5a(AAG)17
i2_HQ_PP_c16195/f48p0/2519	74	1	74	(T)74
i2_HQ_PP_c16195/f48p0/2519	21	805	825	(TAA)7
i2_HQ_PP_c16195/f48p0/2519	10	969	978	(G)10
i2_HQ_PP_c16195/f48p0/2519	16	1614	1629	(AC)8
i2_HQ_PP_c16195/f48p0/2519	15	1946	1960	(ATA)5
i2_HQ_PP_c2684/f2p0/2974	14	460	473	(G)14
i2_HQ_PP_c2684/f2p0/2974	10	1001	1010	(T)10
i2_HQ_PP_c2684/f2p0/2974	12	1348	1359	(G)12
i2_HQ_PP_c2684/f2p0/2974	10	2004	2013	(A)10
i2_HQ_PP_c22733/f6p0/2441	100	722	821	(TG)6caaaactgtgttcgtgtgtgtgtgcaagac(TG)29
i2_HQ_PP_c2692/f3p0/2559	128	2037	2164	(TC)64
i2_HQ_PP_c36539/f3p0/2566	16	1186	1201	(GT)8
i2_HQ_PP_c36539/f3p0/2566	12	1848	1859	(TG)6
i2_HQ_PP_c16284/f31p0/2301	11	1166	1176	(A)11
i2_HQ_PP_c16291/f18p0/2369	12	2147	2158	(TG)6
i2_HQ_PP_c8836/f2p0/2701	18	2528	2545	(ATT)6
i2_HQ_PP_c2704/f5p0/2654	18	1812	1829	(GT)9
i2_HQ_PP_c2704/f5p0/2654	16	2315	2330	(CT)8
i2_HQ_PP_c2704/f5p0/2654	60	2514	2573	(GT)6caca(GT)9gacaga(GT)10
i2_HQ_PP_c22832/f2p0/2546	15	2185	2199	(GAT)5
i2_HQ_PP_c50381/f2p0/2071	12	657	668	(AG)6
i2_HQ_PP_c50381/f2p0/2071	14	813	826	(AG)7
i2_HQ_PP_c50381/f2p0/2071	14	958	971	(TG)7
i2_HQ_PP_c50381/f2p0/2071	85	1133	1217	(TG)7tagatttgcaaagacgttgaggattcattaatatgtctggatgtgtgagtgtaggtc(TG)7
i2_HQ_PP_c50381/f2p0/2071	12	1321	1332	(GA)6
i2_HQ_PP_c16414/f6p0/2455	10	1785	1794	(T)10
i2_HQ_PP_c2712/f7p0/2688	12	493	504	(A)12
i2_HQ_PP_c2712/f7p0/2688	58	1453	1510	(TC)8cctctctctctcccacacacacacttttca(AC)6
i2_HQ_PP_c8890/f3p0/2509	18	1416	1433	(AT)9
i2_HQ_PP_c50393/f2p0/2101	13	1932	1944	(A)13
i2_HQ_PP_c8894/f3p0/2391	15	131	145	(CTT)5
i2_HQ_PP_c50395/f2p0/2028	18	150	167	(ACA)6
i2_HQ_PP_c22886/f2p0/2210	15	2171	2185	(CAT)5
i2_HQ_PP_c22977/f2p0/2430	69	100	168	(TC)24catgcat(TC)7
i2_HQ_PP_c22977/f2p0/2430	11	975	985	(T)11
i2_HQ_PP_c8982/f2p2/2625	11	1179	1189	(A)11
i2_HQ_PP_c8982/f2p2/2625	18	1559	1576	(AAT)6
i2_HQ_PP_c36756/f3p0/2876	18	1674	1691	(C)18
i2_HQ_PP_c36756/f3p0/2876	82	2072	2153	(GT)6(GA)14gggtatctgtgt(GA)15
i2_HQ_PP_c16476/f9p0/2636	10	167	176	(C)10
i2_HQ_PP_c16476/f9p0/2636	10	733	742	(A)10
i2_HQ_PP_c16476/f9p0/2636	147	2014	2160	(CA)7ttctgcacggtggaagggcattcaccattttcaaagctagcaccctacccccacccttccctccttccttcatacacttaccg(C)11tc(CT)6aacacatacacaa(AC)6
i2_HQ_PP_c16476/f9p0/2636	266	2316	2581	(GA)19atgtgttgtagcaagaaaattgatagagagtgtgtattgtagtaagaaaacggat(GA)7gtgtattgtagtatgaacacggat(GA)8gtgtattgtagtatgaacacggat(GA)7gtgtattgtagtaagaaaacgcatat(GA)8cagacgcatat(GA)14
i2_HQ_PP_c2725/f3p0/2629	12	759	770	(G)12
i2_HQ_PP_c2725/f3p0/2629	19	987	1005	(G)19
i2_HQ_PP_c2725/f3p0/2629	10	1129	1138	(A)10
i2_HQ_PP_c2725/f3p0/2629	48	2041	2088	(T)10atcatttaatcaatctttttttttc(T)13
i2_HQ_PP_c9024/f2p0/2891	17	1	17	(T)17
i2_HQ_PP_c9024/f2p0/2891	21	292	312	(T)21
i2_HQ_PP_c9024/f2p0/2891	846	840	1685	(ATC)5gttatcatcagtatgacttttt(ATC)5ggctgttttcatcattcttgtcgacattgtcattgttgttgtcacccaccaccattattctcactctct(TCA)12gctgttttcatcattcttgtcgatattttcattgttgttgtcacccaccaccattattctcactctct(TCA)9tcggctgttttcatcattcttgtcgatattttcattgttgttgttacccaccaccattattctcactctct(TCA)5c(CAT)6cggctgttttcatcattcttgtcgacattttcattgttgttgttacccaccaccattattctcactctct(TCA)13tcggctgttttcatcattcttgtcgatattttcattgttgttgttacccaccac…
i2_HQ_PP_c9024/f2p0/2891	33	1804	1836	(GT)6gagtgaaca(TG)6
i2_HQ_PP_c9024/f2p0/2891	14	2019	2032	(TC)7
i2_HQ_PP_c9024/f2p0/2891	15	2543	2557	(TAA)5
i2_HQ_PP_c23013/f2p0/2886	55	165	219	(A)10tcacaagcagaaaaatggaacttgactttttctt(A)11
i2_HQ_PP_c23013/f2p0/2886	10	451	460	(T)10
i2_HQ_PP_c23013/f2p0/2886	45	1237	1281	(TTA)6ttgcatgtttattagaa(T)10
i2_HQ_PP_c23013/f2p0/2886	12	2854	2865	(AT)6
i2_HQ_PP_c9066/f2p0/2272	15	1902	1916	(AGG)5
i2_HQ_PP_c9066/f2p0/2272	141	2119	2259	(GTCT)8gtttgtgtatctgtggattcgtcgtttctacactttgatagttgtttttgttggtatttgtttcgttcgaatcataatgattcactga(AAT)7
i2_HQ_PP_c36792/f3p0/2672	15	842	856	(AGG)5
i2_HQ_PP_c36792/f3p0/2672	15	1584	1598	(TTC)5
i2_HQ_PP_c16518/f5p0/2239	14	2118	2131	(CA)7
i2_HQ_PP_c23097/f2p0/2395	21	1597	1617	(ATT)7
i2_HQ_PP_c23097/f2p0/2395	13	1931	1943	(C)13
i2_HQ_PP_c23097/f2p0/2395	45	2109	2153	(AG)6ggaggagtcccaccccc(CT)8
i2_HQ_PP_c2738/f2p0/2943	10	257	266	(C)10
i2_HQ_PP_c2738/f2p0/2943	10	1778	1787	(T)10
i2_HQ_PP_c9103/f2p0/2291	24	829	852	(GTCT)6
i2_HQ_PP_c9103/f2p0/2291	20	1581	1600	(GT)10
i2_HQ_PP_c9103/f2p0/2291	132	1929	2060	(GT)11gatttatcaatacttattttgtagctttccggtgcatactttcaactaaaatttctccaagtttggatactctgtcttgtatttttgctcactttt(TG)7
i2_HQ_PP_c2739/f2p4/2665	19	1556	1574	(C)19
i2_HQ_PP_c36837/f3p0/2844	15	267	281	(AGA)5
i2_HQ_PP_c36837/f3p0/2844	14	1932	1945	(TG)7
i2_HQ_PP_c36837/f3p0/2844	13	2523	2535	(G)13
i2_HQ_PP_c9120/f5p0/2658	15	1428	1442	(CGA)5
i2_HQ_PP_c9120/f5p0/2658	77	2024	2100	(A)12tctgta(TG)7cgcacttgcgttttaagattaaaattatagtgc(GT)6
i2_HQ_PP_c36852/f3p0/2619	15	1984	1998	(AAT)5
i2_HQ_PP_c36852/f3p0/2619	15	2102	2116	(AAT)5
i2_HQ_PP_c36852/f3p0/2619	11	2575	2585	(C)11
i2_HQ_PP_c9133/f8p2/2908	30	1067	1096	(GT)15
i2_HQ_PP_c50472/f2p0/2041	12	900	911	(CA)6
i2_HQ_PP_c16583/f2p0/2155	124	626	749	(GAG)6ggggaggagaaggacgaggagaagaaggaggaagatgaggagggagaaaatgaggagagaggaggaggaggaagagaaggagaaggaaaga(GAG)5
i2_HQ_PP_c16583/f2p0/2155	12	1618	1629	(G)12
i2_HQ_PP_c2771/f2p0/2815	10	339	348	(T)10
i2_HQ_PP_c2771/f2p0/2815	101	618	718	(GT)6taattgtgttcgtttccccgtgacatgctgtttcttgtttcaaggttctggatttttttatttgctttttaattttaa(T)11
i2_HQ_PP_c2771/f2p0/2815	12	1189	1200	(T)12
i2_HQ_PP_c2771/f2p0/2815	12	1633	1644	(GT)6
i2_HQ_PP_c2771/f2p0/2815	14	2142	2155	(GT)7
i2_HQ_PP_c2771/f2p0/2815	28	2445	2472	(TTTG)7
i2_HQ_PP_c2771/f2p0/2815	10	2782	2791	(T)10
i2_HQ_PP_c36897/f2p0/2937	10	122	131	(A)10
i2_HQ_PP_c36897/f2p0/2937	17	1327	1343	(A)17
i2_HQ_PP_c36897/f2p0/2937	15	2134	2148	(GAA)5
i2_HQ_PP_c36897/f2p0/2937	10	2556	2565	(A)10
i2_HQ_PP_c9181/f2p0/2416	10	871	880	(A)10
i2_HQ_PP_c36902/f2p0/2279	10	1138	1147	(T)10
i2_HQ_PP_c36902/f2p0/2279	10	1398	1407	(T)10
i2_HQ_PP_c2785/f3p0/2615	10	2296	2305	(A)10
i2_HQ_PP_c23414/f2p0/2561	15	494	508	(TAT)5
i2_HQ_PP_c2808/f3p0/2743	20	1733	1752	(GT)10
i2_HQ_PP_c23446/f2p0/2520	18	272	289	(CCA)6
i2_HQ_PP_c23446/f2p0/2520	13	2108	2120	(T)13
i2_HQ_PP_c23531/f2p0/2232	10	1840	1849	(T)10
i2_HQ_PP_c2864/f2p0/2403	10	1033	1042	(A)10
i2_HQ_PP_c2864/f2p0/2403	124	1661	1784	(TATG)6tatataatctggatgaataggcaggcatgtcatttgccagaatgggttcttgattccggcgaacctatcggcctgaccagcacagggac(T)11
i2_HQ_PP_c23596/f2p0/2539	19	1	19	(T)19
i2_HQ_PP_c23596/f2p0/2539	12	2354	2365	(CT)6
i2_HQ_PP_c9285/f2p0/2928	20	1805	1824	(CA)10
i2_HQ_PP_c9287/f5p0/2984	12	2362	2373	(TG)6
i2_HQ_PP_c2890/f3p0/2621	258	1190	1447	(TG)7tctgtccgtctgtctgtgtgtgtgcatgtctgtctgtctgtc(TG)7catgtgtgtctgtgtgcatgtgtgtc(TG)7catgtgtgtctgtctgtgtgtttgtgtctgtc(TG)6catgtgtgtctgtctgtctgtgtttgtgtgtgtctgtgtgtgtgtctgtctgtc(TG)6tttgtctgtgtgtgca(TG)11
i2_HQ_PP_c2890/f3p0/2621	21	1956	1976	(GAA)7
i2_HQ_PP_c36915/f2p0/2791	15	223	237	(CCA)5
i2_HQ_PP_c36917/f2p0/2344	21	18	38	(AAC)7
i2_HQ_PP_c36917/f2p0/2344	18	456	473	(CCA)6
i2_HQ_PP_c36917/f2p0/2344	101	1249	1349	(GT)6ctga(GT)12gcgtgtgcgtgtgcgtgtgcatgtgcgtgtgcga(GT)6a(TG)7
i2_HQ_PP_c23644/f3p0/2797	12	663	674	(AC)6
i2_HQ_PP_c23644/f3p0/2797	11	1884	1894	(A)11
i2_HQ_PP_c36922/f2p0/2283	132	1419	1550	(ATG)6cacaacatgcacgaacaaaaccgacggaggaccgcgatgcgacgtcagctggctctgaagaggcgaatggcgctgcagcaacaacagcagcaa(CAG)7
i2_HQ_PP_c36922/f2p0/2283	40	1848	1887	(TCG)6tcatcga(CTT)5
i2_HQ_PP_c36924/f2p0/2385	26	1	26	(T)26
i2_HQ_PP_c36924/f2p0/2385	10	199	208	(T)10
i2_HQ_PP_c36924/f2p0/2385	35	426	460	(T)10aacacaatctttat(A)11
i2_HQ_PP_c23656/f2p0/2666	20	781	800	(ACAG)5
i2_HQ_PP_c23656/f2p0/2666	70	1544	1613	(TG)35
i2_HQ_PP_c9337/f2p0/2856	15	2525	2539	(AAT)5
i2_HQ_PP_c23663/f3p0/2278	24	465	488	(CCA)8
i2_HQ_PP_c23663/f3p0/2278	24	944	967	(GAG)8
i2_HQ_PP_c23663/f3p0/2278	18	1114	1131	(TCC)6
i2_HQ_PP_c23663/f3p0/2278	15	1379	1393	(GAG)5
i2_HQ_PP_c23663/f3p0/2278	18	1668	1685	(GAG)6
i2_HQ_PP_c9348/f5p0/3055	11	710	720	(C)11
i2_HQ_PP_c9348/f5p0/3055	89	1236	1324	(CT)24ttctct(CA)6tacacacat(AC)7
i2_HQ_PP_c9348/f5p0/3055	14	1745	1758	(GT)7
i2_HQ_PP_c9357/f3p0/2440	21	618	638	(AGG)7
i2_HQ_PP_c9357/f3p0/2440	15	1206	1220	(GAA)5
i2_HQ_PP_c52842/f2p0/2279	14	1081	1094	(T)14
i2_HQ_PP_c52842/f2p0/2279	11	1602	1612	(T)11
i2_HQ_PP_c52842/f2p0/2279	166	2070	2235	(TG)9(AG)7(TG)8(AG)7tgtgt(GA)7a(TG)10ttttagacaaataaattttgatctaatggtatgtttgttaattcattttaaaac(T)10
i2_HQ_PP_c9397/f2p0/2642	14	1429	1442	(C)14
i2_HQ_PP_c23722/f2p0/2830	26	1445	1470	(T)10agg(T)13
i2_HQ_PP_c23722/f2p0/2830	11	2427	2437	(T)11
i2_HQ_PP_c23722/f2p0/2830	10	2768	2777	(T)10
i2_HQ_PP_c9404/f4p0/2821	15	1199	1213	(GCG)5
i2_HQ_PP_c9404/f4p0/2821	333	1435	1767	(GGA)8agatgtggaagaagagga(GAG)6gataaggcaagaggaagagaaacccca(TCC)5actggtgctgccgcgaagggaggagcaggagcaaccccaggagctgacggtgaagcccaaggtcgtcaaggaggagcccaaggcgatgatcgggcc(GCA)5acaacagcagcccagggccccgtctcgcccagtcgtagcccccccgccgcccatggcccatcatcatcagcc(CAG)8tgttggggg(TCC)5
i2_HQ_PP_c9428/f2p0/2471	118	1846	1963	(TG)30tt(TG)28
i2_HQ_PP_c9428/f2p0/2471	73	2397	2469	(GA)8g(GA)28
i2_HQ_PP_c2913/f2p0/2780	12	417	428	(AT)6
i2_HQ_PP_c2913/f2p0/2780	10	571	580	(A)10
i2_HQ_PP_c2913/f2p0/2780	14	1013	1026	(AG)7
i2_HQ_PP_c2913/f2p0/2780	74	2619	2692	(AG)6gaggaggattagtgtgttggaaacaaagaaacactggtcatgttttga(AG)7
i2_HQ_PP_c53028/f2p0/2532	13	1948	1960	(T)13
i2_HQ_PP_c36948/f2p0/2810	12	352	363	(GT)6
i2_HQ_PP_c36948/f2p0/2810	10	882	891	(T)10
i2_HQ_PP_c36948/f2p0/2810	22	2069	2090	(AG)11
i2_HQ_PP_c36948/f2p0/2810	12	2352	2363	(TG)6
i2_HQ_PP_c2973/f6p0/2521	195	1166	1360	(CT)9ttctctctct(CA)11gacgcattccgctacagcctacacaaagttttacttatgaagtagagtgggacgatgccctctctgtctctcag(TC)7(AC)16agt(CA)11
i2_HQ_PP_c2973/f6p0/2521	12	2442	2453	(TG)6
i2_HQ_PP_c36956/f2p0/2851	13	1142	1154	(T)13
i2_HQ_PP_c9493/f2p7/2676	23	1	23	(T)23
i2_HQ_PP_c9493/f2p7/2676	14	239	252	(GA)7
i2_HQ_PP_c9493/f2p7/2676	12	418	429	(AC)6
i2_HQ_PP_c9493/f2p7/2676	16	617	632	(AC)8
i2_HQ_PP_c9493/f2p7/2676	52	929	980	(AC)8gtacacaagcgtccggctaaatctct(A)10
i2_HQ_PP_c9493/f2p7/2676	11	1576	1586	(A)11
i2_HQ_PP_c9493/f2p7/2676	160	1839	1998	(A)10ttctgagtaaacaaaaatggtgcataaattgtattcctgg(TA)12tcatgcatggcttctaagaacgcgaaaacaaaatctcgtacaccaaccccttccacccaacatgtcacacgcact(A)11
i2_HQ_PP_c3005/f2p0/3004	66	2348	2413	(TG)6tacgcgtt(TG)7cc(TG)6cc(TG)8
i2_HQ_PP_c3005/f2p0/3004	63	2622	2684	(TG)13cctccgagagagagatagaga(GT)8
i2_HQ_PP_c36967/f4p0/2365	98	1	98	(T)98
i2_HQ_PP_c36967/f4p0/2365	15	2058	2072	(T)15
i2_HQ_PP_c36968/f3p0/2467	10	1952	1961	(G)10
i2_HQ_PP_c17645/f10p0/2508	79	1	79	(T)79
i2_HQ_PP_c17645/f10p0/2508	15	2201	2215	(T)15
i2_HQ_PP_c3035/f2p0/2734	22	1726	1747	(GT)11
i2_HQ_PP_c3035/f2p0/2734	11	2072	2082	(A)11
i2_HQ_PP_c3040/f2p0/2840	280	289	568	(TC)6cctcc(CT)19ttctctctctctt(TC)14tgtctttcactttgtctctccctctctgtctctcgctcaatctctccctcctctctctctgtctgtctgtctctgtgtttctctctctcta(TC)12tatcc(CT)21(CTAT)6*
i2_HQ_PP_c3040/f2p0/2840	18	2716	2733	(ATT)6
i2_HQ_PP_c36973/f3p0/2451	12	1723	1734	(TA)6
i2_HQ_PP_c36973/f3p0/2451	10	2081	2090	(A)10
i2_HQ_PP_c36973/f3p0/2451	43	2299	2341	(TG)8c(GT)13
i2_HQ_PP_c23978/f2p0/2777	43	545	587	(CT)6ccgtccctctttctctccg(C)12
i2_HQ_PP_c23978/f2p0/2777	16	2258	2273	(CA)8
i2_HQ_PP_c23982/f2p1/2405	15	2389	2403	(TGA)5
i2_HQ_PP_c3075/f2p0/2499	12	1501	1512	(TG)6
i2_HQ_PP_c3075/f2p0/2499	43	2323	2365	(GA)12t(TG)9
i2_HQ_PP_c18065/f8p0/2915	36	1092	1127	(GT)18
i2_HQ_PP_c24015/f2p0/2654	15	856	870	(AGG)5
i2_HQ_PP_c24056/f4p0/2850	14	1743	1756	(G)14
i2_HQ_PP_c24056/f4p0/2850	17	1877	1893	(G)17
i2_HQ_PP_c53569/f14p0/2480	12	751	762	(C)12
i2_HQ_PP_c53569/f14p0/2480	12	1319	1330	(AG)6
i2_HQ_PP_c53569/f14p0/2480	12	1547	1558	(G)12
i2_HQ_PP_c53569/f14p0/2480	14	2408	2421	(TG)7
i2_HQ_PP_c9597/f4p0/2707	129	1002	1130	(TC)7tttctcattcttcattcatctttccctcagtctttctctctccattc(CT)34
i2_HQ_PP_c3123/f4p33/2502	14	829	842	(TG)7
i2_HQ_PP_c3123/f4p33/2502	12	2088	2099	(AT)6
i2_HQ_PP_c24086/f2p0/2781	507	2253	2759	(AG)7tgagtgagagagagaaggagggagggagagagacagacagacggagagagagaggagggagagacagacagacagagagagagaagacgg(GA)6atgagggagaaagagacagac(AG)6aagggcggga(AG)8aatgagggagaaagagacagacacagagagagagaagaagggtgggaagagagagagaaagacagacagac(AG)6aagaagggcggga(AG)9aatgagggagaaagagacagacagacgagagagagaggagggagagacggacagacagagagagaagaagggcggga(AG)6aatgagggagaaagagacagacagac(AG)6aagaagggcggga(AG)7aatagggagtaagagacagacagac(AG)6aag…
i2_HQ_PP_c36976/f2p0/2371	96	1106	1201	(CCT)5ctcggttcttgaagccttttgttgagggtctggatttaaccggattgtgtgtgggtatgtgtt(TG)9
i2_HQ_PP_c36980/f2p0/2867	17	1766	1782	(T)17
i2_HQ_PP_c36980/f2p0/2867	112	2698	2809	(GA)6ggggtgggtgtggagagggagagaaagccgggggatgaaagaca(C)12acacacacacat(AC)16
i2_HQ_PP_c53582/f14p0/2776	14	2080	2093	(G)14
i2_HQ_PP_c18167/f4p0/2785	19	1	19	(T)19
i2_HQ_PP_c18174/f5p0/2903	60	1476	1535	(AC)30
i2_HQ_PP_c24104/f2p0/2810	10	1535	1544	(T)10
i2_HQ_PP_c24104/f2p0/2810	16	1781	1796	(A)16
i2_HQ_PP_c36985/f2p1/2487	119	378	496	(GTG)7gtactagtcgtagtacagtattatatttagtagtagcagtaatagtagtagtaccatcaataccataagcagaagta(GTG)7
i2_HQ_PP_c36985/f2p1/2487	18	1543	1560	(C)18
i2_HQ_PP_c18195/f4p0/2686	18	219	236	(ACA)6
i2_HQ_PP_c18195/f4p0/2686	66	977	1042	(TTG)13ttt(TTG)8
i2_HQ_PP_c18195/f4p0/2686	11	1487	1497	(A)11
i2_HQ_PP_c18195/f4p0/2686	79	1811	1889	(TTTC)9ttttcatcttc(CTTT)8
i2_HQ_PP_c18195/f4p0/2686	20	1994	2013	(CTTT)5
i2_HQ_PP_c18195/f4p0/2686	20	2182	2201	(CTTT)5
i2_HQ_PP_c18195/f4p0/2686	116	2432	2547	(T)10ctgttttttttctaaatttctttcttcccttctt(TCTG)5acatttcttctatttgttcgtctttctttggttt(TTC)6
i2_HQ_PP_c9634/f7p0/2228	14	901	914	(TG)7
i2_HQ_PP_c3213/f2p0/2268	12	12	23	(TG)6
i2_HQ_PP_c9657/f4p1/2890	223	835	1057	(GA)7gtgagagagagacacatgggcatatgtatgtaatcggagatgagtgtgtgtgtatgctcgtgcgtatgtatgtaagtgactgagtgtt(TG)8cgcaggcttgcatgtttgtgtttttatgactcgagaatttgtgcgactgtgtgggtgttataatgtatgcgtgttgcgtgtgtccaggt(TG)8
i2_HQ_PP_c9657/f4p1/2890	84	1644	1727	(G)11cacatctttacctttaccggacattggttcaatggtgtgtttgttttgaaagtaatcaattaa(T)10
i2_HQ_PP_c53612/f7p0/2420	12	187	198	(AG)6
i2_HQ_PP_c53612/f7p0/2420	19	1227	1245	(T)19
i2_HQ_PP_c53612/f7p0/2420	13	1741	1753	(T)13
i2_HQ_PP_c53612/f7p0/2420	98	2208	2305	(TG)8agagagagtgagagagaga(GT)7(GA)6gtgtgtgagagagagaa(TG)10
i2_HQ_PP_c18227/f6p0/2838	52	2398	2449	(CT)26
i2_HQ_PP_c36991/f2p0/2951	22	136	157	(AG)11
i2_HQ_PP_c36991/f2p0/2951	14	306	319	(AG)7
i2_HQ_PP_c36991/f2p0/2951	27	807	833	(ATA)9
i2_HQ_PP_c3265/f3p3/2963	12	779	790	(GT)6
i2_HQ_PP_c3265/f3p3/2963	15	1123	1137	(ACA)5
i2_HQ_PP_c3265/f3p3/2963	100	1323	1422	(CA)21ccacaacaca(AC)24
i2_HQ_PP_c3265/f3p3/2963	40	1559	1598	(CT)20
i2_HQ_PP_c3265/f3p3/2963	15	2859	2873	(CTT)5
i2_HQ_PP_c24213/f2p0/2461	67	622	688	(CA)8ccaagtctggatgagctttgcaacttacatcattgaca(C)13
i2_HQ_PP_c24213/f2p0/2461	20	959	978	(TC)10
i2_HQ_PP_c24213/f2p0/2461	59	2133	2191	(CT)7gtggcattccttcctttgaactatatattacagt(A)11
i2_HQ_PP_c53620/f18p0/2758	12	411	422	(G)12
i2_HQ_PP_c53620/f18p0/2758	18	1506	1523	(AGA)6
i2_HQ_PP_c9685/f3p0/2357	11	794	804	(C)11
i2_HQ_PP_c9685/f3p0/2357	10	1846	1855	(A)10
i2_HQ_PP_c36995/f2p0/2681	10	2506	2515	(T)10
i2_HQ_PP_c36999/f2p0/2585	54	717	770	(CA)8gagtcatacacacatg(CA)11
i2_HQ_PP_c36999/f2p0/2585	39	1128	1166	(CA)6tgcacacacattt(AC)7
i2_HQ_PP_c36999/f2p0/2585	18	2007	2024	(GT)9
i2_HQ_PP_c9686/f2p0/2679	12	798	809	(TG)6
i2_HQ_PP_c9686/f2p0/2679	15	1897	1911	(TCT)5
i2_HQ_PP_c9686/f2p0/2679	88	2421	2508	(GT)8gcgtgcatgca(TG)6c(GT)24
i2_HQ_PP_c53624/f16p0/2464	18	1325	1342	(TCT)6
i2_HQ_PP_c9693/f2p0/2456	13	992	1004	(G)13
i2_HQ_PP_c9714/f2p0/2444	10	1484	1493	(A)10
i2_HQ_PP_c9714/f2p0/2444	15	2152	2166	(TTG)5
i2_HQ_PP_c9728/f2p0/2328	14	691	704	(CA)7
i2_HQ_PP_c9728/f2p0/2328	326	1948	2273	(AG)6ca(AG)7aatttttgcgatggtcaaagcatgatgttgaaatgtttcaggtctgtgttagacgagcggttgtgtacgac(AG)9ca(AG)6aactttttgcggtggtcaaagcatgatgctgaaatgtttcaggtctgtgttaaatgagcagttgtgtatgacac(AG)8caagagagagagaatttttgcggtggtcaaagcatgatgttgaaatgtttcaggtctgtgttaaacgagtggttgtgtacgacagagagaa(AG)7
i2_HQ_PP_c18323/f4p0/2924	14	671	684	(GA)7
i2_HQ_PP_c18324/f3p0/2761	16	1475	1490	(TG)8
i2_HQ_PP_c18324/f3p0/2761	11	2374	2384	(T)11
i2_HQ_PP_c9733/f2p0/2765	72	69	140	(TC)36
i2_HQ_PP_c9733/f2p0/2765	90	1249	1338	(AG)6tgaggctcttatccattggttttaaaacaactacaaatacttcttttttttcatctttaagaggtg(CA)6
i2_HQ_PP_c3364/f3p0/2588	11	1	11	(G)11
i2_HQ_PP_c3364/f3p0/2588	10	1487	1496	(T)10
i2_HQ_PP_c3364/f3p0/2588	14	1643	1656	(GA)7
i2_HQ_PP_c18334/f4p0/2274	10	2249	2258	(A)10
i2_HQ_PP_c18337/f3p6/2615	87	1248	1334	(GT)28(CTGT)5(TG)7*
i2_HQ_PP_c53652/f5p0/2673	10	1488	1497	(A)10
i2_HQ_PP_c53652/f5p0/2673	48	1830	1877	(TC)24
i2_HQ_PP_c9740/f5p0/2693	24	1938	1961	(T)11(G)13
i2_HQ_PP_c9740/f5p0/2693	16	2132	2147	(TC)8
i2_HQ_PP_c9758/f3p0/2709	105	1004	1108	(TC)7tttctcattcttcattcatctttccctcagtctttctctctccattc(CT)22
i2_HQ_PP_c9758/f3p0/2709	10	1494	1503	(T)10
i2_HQ_PP_c9759/f2p0/2715	12	1405	1416	(GA)6
i2_HQ_PP_c3389/f3p0/2442	14	485	498	(TA)7
i2_HQ_PP_c3389/f3p0/2442	10	1283	1292	(C)10
i2_HQ_PP_c3389/f3p0/2442	38	2103	2140	(CT)6tctcctgcttctcca(C)11
i2_HQ_PP_c3406/f4p0/2573	12	1948	1959	(T)12
i2_HQ_PP_c37031/f2p0/2502	15	1087	1101	(TGC)5
i2_HQ_PP_c37031/f2p0/2502	42	1849	1890	(GGGCAC)7
i2_HQ_PP_c24386/f3p0/2849	136	1	136	(AG)14atg(GA)7aatggggagatatagattagagagagatggatagagagagacagatagg(GA)6tg(GA)7tg(GA)6
i2_HQ_PP_c24386/f3p0/2849	14	1764	1777	(CT)7
i2_HQ_PP_c24386/f3p0/2849	33	1949	1981	(TGA)11
i2_HQ_PP_c24386/f3p0/2849	79	2105	2183	(GAT)6gaagatgatgaagaat(ATG)15
i2_HQ_PP_c9777/f2p0/2453	24	1	24	(T)24
i2_HQ_PP_c3415/f2p0/2719	13	1911	1923	(A)13
i2_HQ_PP_c24391/f2p0/2806	20	2223	2242	(CA)10
i2_HQ_PP_c9786/f3p3/2922	15	663	677	(CCT)5
i2_HQ_PP_c18362/f4p0/2954	10	1569	1578	(G)10
i2_HQ_PP_c53705/f2p0/2274	42	259	300	(G)13cagttgccccccctg(C)14
i2_HQ_PP_c53705/f2p0/2274	15	977	991	(TTC)5
i2_HQ_PP_c3439/f6p0/2424	15	1379	1393	(G)15
i2_HQ_PP_c37040/f2p0/2943	19	1055	1073	(C)19
i2_HQ_PP_c37040/f2p0/2943	64	1482	1545	(TC)32
i2_HQ_PP_c24412/f2p0/2866	10	1372	1381	(T)10
i2_HQ_PP_c24412/f2p0/2866	39	2440	2478	(AC)7tcg(CA)11
i2_HQ_PP_c9815/f3p0/2853	65	33	97	(AC)11tgcgccaaataattattgaagttaatattatgt(C)10
i2_HQ_PP_c9815/f3p0/2853	14	1467	1480	(TG)7
i2_HQ_PP_c9815/f3p0/2853	40	1662	1701	(TG)20
i2_HQ_PP_c18388/f6p0/2621	15	1595	1609	(CTA)5
i2_HQ_PP_c18388/f6p0/2621	10	1996	2005	(C)10
i2_HQ_PP_c3454/f3p0/2647	28	889	916	(GTCT)7
i2_HQ_PP_c37049/f2p0/2723	14	649	662	(C)14
i2_HQ_PP_c37049/f2p0/2723	12	1841	1852	(C)12
i2_HQ_PP_c9822/f3p0/2381	18	1837	1854	(CT)9
i2_HQ_PP_c37062/f2p0/2875	21	2264	2284	(ACA)7
i2_HQ_PP_c37062/f2p0/2875	18	2482	2499	(GAG)6
i2_HQ_PP_c18427/f7p0/2556	11	1997	2007	(A)11
i2_HQ_PP_c9864/f2p0/2482	152	2257	2408	(C)21agtatgcccacggagagtgtgtgtcttttatttagtgtctatccatcatt(TG)6agtt(TG)9catgtctgtgactactatgtgtgtgactgtgtgta(AG)6
i2_HQ_PP_c24673/f2p0/2492	12	502	513	(A)12
i2_HQ_PP_c18458/f4p0/2702	68	1	68	(T)68
i2_HQ_PP_c18458/f4p0/2702	12	472	483	(TG)6
i2_HQ_PP_c18489/f5p0/2299	13	1080	1092	(T)13
i2_HQ_PP_c18489/f5p0/2299	12	1886	1897	(T)12
i2_HQ_PP_c3635/f2p0/2587	18	1667	1684	(CTT)6
i2_HQ_PP_c3635/f2p0/2587	14	1946	1959	(C)14
i2_HQ_PP_c3635/f2p0/2587	40	2193	2232	(TC)20
i2_HQ_PP_c24746/f3p0/2749	14	2004	2017	(TG)7
i2_HQ_PP_c37086/f2p0/2911	10	347	356	(G)10
i2_HQ_PP_c53812/f5p0/2766	92	1676	1767	(G)13aagaaacgaaaatgacatcattgatcaagaacagacaactcccttacctcctttctccctcccccca(C)12
i2_HQ_PP_c53812/f5p0/2766	12	2565	2576	(AG)6
i2_HQ_PP_c3675/f3p0/2531	10	2444	2453	(T)10
i2_HQ_PP_c37088/f2p0/2915	158	2127	2284	(CA)12cga(AC)11aaaaagcaacaacaaaaaagtgttccacttaatagagttcgatccctagtttagttaagcgttgttcctcttt(TA)18
i2_HQ_PP_c37088/f2p0/2915	15	2633	2647	(TTC)5
i2_HQ_PP_c37088/f2p0/2915	11	2905	2915	(A)11
i2_HQ_PP_c3689/f2p0/2289	15	468	482	(TGT)5
i2_HQ_PP_c3689/f2p0/2289	33	1732	1764	(A)17g(T)15
i2_HQ_PP_c37090/f2p0/2704	12	41	52	(CA)6
i2_HQ_PP_c37090/f2p0/2704	15	509	523	(GAT)5
i2_HQ_PP_c24873/f3p0/2841	15	437	451	(GAG)5
i2_HQ_PP_c18522/f2p0/2721	13	1145	1157	(C)13
i2_HQ_PP_c18523/f3p0/2991	20	234	253	(AG)10
i2_HQ_PP_c18523/f3p0/2991	14	402	415	(AG)7
i2_HQ_PP_c18523/f3p0/2991	27	903	929	(ATA)9
i2_HQ_PP_c18526/f3p0/2518	24	1827	1850	(AG)12
i2_HQ_PP_c24969/f2p0/2640	98	1206	1303	(CA)12tgcacacacacagacacag(AC)9c(CA)18
i2_HQ_PP_c24969/f2p0/2640	10	1895	1904	(A)10
i2_HQ_PP_c24969/f2p0/2640	10	2232	2241	(A)10
i2_HQ_PP_c24971/f2p0/2892	22	1	22	(T)22
i2_HQ_PP_c24971/f2p0/2892	12	696	707	(A)12
i2_HQ_PP_c24971/f2p0/2892	12	992	1003	(C)12
i2_HQ_PP_c24971/f2p0/2892	12	2485	2496	(A)12
i2_HQ_PP_c18535/f5p0/2890	80	972	1051	(TG)10caaaaattgtatctatttccttagttttgtgcataaagtgtttaaatgcc(T)10
i2_HQ_PP_c18535/f5p0/2890	17	2221	2237	(G)17
i2_HQ_PP_c18537/f2p0/2303	15	991	1005	(GCA)5
i2_HQ_PP_c10070/f2p0/3000	11	597	607	(A)11
i2_HQ_PP_c10070/f2p0/3000	21	1893	1913	(TAA)7
i2_HQ_PP_c10070/f2p0/3000	14	2681	2694	(T)14
i2_HQ_PP_c3753/f2p0/2857	12	1760	1771	(AC)6
i2_HQ_PP_c53887/f2p0/2147	12	1	12	(AC)6
i2_HQ_PP_c53887/f2p0/2147	132	1283	1414	(ATG)6cacaacatgcacgaacaaaaccgaaggaggaccgcaatgcgacgtcagctggctctgaagaggcgaatggcgctgcagcaacaa(CAG)10
i2_HQ_PP_c53887/f2p0/2147	40	1712	1751	(TCG)6tcatcga(CTT)5
i2_HQ_PP_c18547/f2p0/2686	10	1	10	(T)10
i2_HQ_PP_c18547/f2p0/2686	28	2247	2274	(T)12aagtaa(T)10
i2_HQ_PP_c10072/f2p0/2992	10	58	67	(A)10
i2_HQ_PP_c10072/f2p0/2992	15	890	904	(AGA)5
i2_HQ_PP_c10072/f2p0/2992	18	1876	1893	(C)18
i2_HQ_PP_c10072/f2p0/2992	15	2290	2304	(ATT)5
i2_HQ_PP_c10072/f2p0/2992	24	2875	2898	(CGTT)6
i2_HQ_PP_c3756/f2p0/2811	44	7	50	(TG)22
i2_HQ_PP_c3756/f2p0/2811	10	787	796	(T)10
i2_HQ_PP_c3756/f2p0/2811	58	2358	2415	(T)10aatgattacaatgccagttt(TC)14
i2_HQ_PP_c3756/f2p0/2811	142	2560	2701	(TC)7aacctgtcattaggtattagctttttgaaccaattattactagtctctggacttggggtcaatct(C)18ataccgggtactattatctcagatatatctc(TG)7
i2_HQ_PP_c3762/f5p0/2604	10	862	871	(T)10
i2_HQ_PP_c3762/f5p0/2604	34	2331	2364	(TG)6aagtatgtgt(TG)6
i2_HQ_PP_c3768/f3p0/2984	34	1744	1777	(CA)17
i2_HQ_PP_c3768/f3p0/2984	14	1932	1945	(AC)7
i2_HQ_PP_c18568/f3p0/2882	24	609	632	(TGTA)6
i2_HQ_PP_c18568/f3p0/2882	30	1936	1965	(GT)15
i2_HQ_PP_c18568/f3p0/2882	98	2452	2549	(GT)17gcgcgtgcgtgtgtgcgtgtgcatgtgcatgtgtgtgtgcgcgtgtgc(GT)8
i2_HQ_PP_c18568/f3p0/2882	26	2714	2739	(TG)13
i2_HQ_PP_c37142/f4p0/2932	10	1401	1410	(T)10
i2_HQ_PP_c18575/f3p0/2866	15	247	261	(GGA)5
i2_HQ_PP_c18575/f3p0/2866	10	1660	1669	(T)10
i2_HQ_PP_c18575/f3p0/2866	226	1935	2160	(GA)10tcgtaaaaaggactgagagtgtaactgtcattaaattgttataagaatgaaatgtgttcgtgtgagtaagtgggcttttgcggtgc(GT)6atgcgtgtac(GT)9atgtaacaggcatgaaagagttccgcttttcgcggaaaatccgcgtaaatttttgaaaacttccgtgg(A)12
i2_HQ_PP_c18575/f3p0/2866	12	2443	2454	(C)12
i2_HQ_PP_c3830/f3p0/2290	13	1094	1106	(T)13
i2_HQ_PP_c53970/f8p0/2452	13	1233	1245	(T)13
i2_HQ_PP_c53970/f8p0/2452	10	1720	1729	(T)10
i2_HQ_PP_c53970/f8p0/2452	11	2040	2050	(T)11
i2_HQ_PP_c25287/f4p3/2927	12	101	112	(TA)6
i2_HQ_PP_c25287/f4p3/2927	12	221	232	(AT)6
i2_HQ_PP_c25287/f4p3/2927	18	483	500	(TA)9
i2_HQ_PP_c25287/f4p3/2927	14	810	823	(T)14
i2_HQ_PP_c25287/f4p3/2927	14	1193	1206	(GA)7
i2_HQ_PP_c3853/f3p0/2528	10	2147	2156	(A)10
i2_HQ_PP_c18591/f2p0/2368	10	1007	1016	(T)10
i2_HQ_PP_c18591/f2p0/2368	206	1834	2039	(TTG)5ttactgctatcaccagtattgttatgatgattatggtaatgcaatctattgttattgcaattat(TGC)5ttgttgatgctgttttggttattggtttaagttatttcaatatttggaattcgtgtttccacatgtacctggtgtcaaatgccaaacattccaccacaac(GA)6
i2_HQ_PP_c18591/f2p0/2368	12	2235	2246	(T)12
i2_HQ_PP_c10225/f2p0/2644	10	1199	1208	(T)10
i2_HQ_PP_c10225/f2p0/2644	10	2310	2319	(A)10
i2_HQ_PP_c37162/f2p0/2708	64	822	885	(CA)6gagtcatacacacatg(CA)18
i2_HQ_PP_c37162/f2p0/2708	29	1255	1283	(CA)6ttt(AC)7
i2_HQ_PP_c37162/f2p0/2708	35	2109	2143	(TG)6cgc(GT)10
i2_HQ_PP_c25425/f2p0/2582	20	508	527	(AGGA)5
i2_HQ_PP_c25425/f2p0/2582	11	1421	1431	(T)11
i2_HQ_PP_c25425/f2p0/2582	203	1725	1927	(CT)19cccctatttctctt(TC)6(AC)8tttgcttcttttcactctgtctttctctgtatctgccattatccacaccatcccccttctctttctctt(TC)11tt(TC)15
i2_HQ_PP_c18597/f2p0/2814	10	1188	1197	(A)10
i2_HQ_PP_c18597/f2p0/2814	10	1650	1659	(C)10
i2_HQ_PP_c25443/f2p0/2643	14	802	815	(GT)7
i2_HQ_PP_c25443/f2p0/2643	10	1064	1073	(T)10
i2_HQ_PP_c25443/f2p0/2643	24	1271	1294	(ATA)8
i2_HQ_PP_c25443/f2p0/2643	175	1928	2102	(TTC)9tgcc(TCT)9gcctcc(TCT)5tcc(TCT)6tgttcttcttcc(TCT)7tcc(TCT)13
i2_HQ_PP_c25443/f2p0/2643	105	2341	2445	(TG)6tcaagtcaaaatgatctttattgatgataaaggaataagttaaacaaaacttgttttcatcctgtcgtcatgcgc(GT)9
i2_HQ_PP_c10310/f8p5/2800	46	1530	1575	(AGA)6aggaaagaaaaaa(AAG)5
i2_HQ_PP_c37170/f2p0/2716	12	304	315	(TA)6
i2_HQ_PP_c25526/f2p0/2246	15	1902	1916	(GAA)5
i2_HQ_PP_c25526/f2p0/2246	12	2047	2058	(TG)6
i2_HQ_PP_c10335/f2p0/2563	18	1845	1862	(GTA)6
i2_HQ_PP_c10335/f2p0/2563	120	2250	2369	(TG)7gttcgatttagtgaagcttttattcatggactggtctgtactatattttttgttgttttcaggttgttgaacattggtaagatacattgatgaggg(T)10
i2_HQ_PP_c25539/f2p0/2769	15	338	352	(GAG)5
i2_HQ_PP_c25539/f2p0/2769	10	2645	2654	(T)10
i2_HQ_PP_c3974/f2p0/2832	11	2043	2053	(T)11
i2_HQ_PP_c3974/f2p0/2832	52	2486	2537	(TG)12(G)12*(GTT)6*
i2_HQ_PP_c37179/f2p0/2678	68	722	789	(CA)34
i2_HQ_PP_c37179/f2p0/2678	154	920	1073	(AC)6ttacacaaacatacacttgtacaaacatgcgcgcacacgcacacg(CA)9aacacacgcgcactcgcatacacaaaacacaggtgcactcgcagacacatactcgcacacactcact(C)12
i2_HQ_PP_c37179/f2p0/2678	12	1897	1908	(C)12
i2_HQ_PP_c18613/f2p0/2201	47	1964	2010	(T)14gcattgtccattttaatcgcaac(T)10
i2_HQ_PP_c37185/f3p0/2750	10	1832	1841	(T)10
i2_HQ_PP_c37185/f3p0/2750	50	2553	2602	(AC)25
i2_HQ_PP_c54074/f2p0/2172	14	1875	1888	(AT)7
i2_HQ_PP_c10374/f2p0/2930	14	177	190	(GT)7
i2_HQ_PP_c37187/f2p0/2451	10	683	692	(T)10
i2_HQ_PP_c54075/f2p0/2188	11	544	554	(T)11
i2_HQ_PP_c54075/f2p0/2188	12	767	778	(TG)6
i2_HQ_PP_c54075/f2p0/2188	68	1646	1713	(TA)24(TG)10
i2_HQ_PP_c54075/f2p0/2188	21	1889	1909	(TTG)7
i2_HQ_PP_c37195/f3p0/2987	15	2809	2823	(TCT)5
i2_HQ_PP_c37201/f2p0/2397	14	918	931	(G)14
i2_HQ_PP_c4061/f8p0/2755	24	1166	1189	(GTG)8
i2_HQ_PP_c4061/f8p0/2755	14	1529	1542	(GT)7
i2_HQ_PP_c18641/f4p0/2797	18	2253	2270	(CT)9
i2_HQ_PP_c54122/f4p0/2662	193	942	1134	(C)11tcctgtcattcccgttctccatgtttattcctgctccgtttcactgttctttcaatccttatccatca(C)11acacacacccctttttttccctgaaggctgtatctaaggatattgagtgttattttctttctttgtttcttaagaacgaaaattatcatcata(T)10
i2_HQ_PP_c54122/f4p0/2662	11	1499	1509	(C)11
[truncated: 90,227 more rows]
