# Supplementary material for: Chromosome-level genome assembly of the deep-sea snail Phymorhynchus buccinoides provides insights into the adaptation to the cold seep habitat
Source: BMC Genomics. 2023 Nov 10;24:679. doi: 10.1186/s12864-023-09760-0 (PMC10638732; doi:10.1186/s12864-023-09760-0)
Supplement: Supplementary file 7 — Additional file 7: Table S20a. Transcription factor in RNA-seq of P. buccinoides. Related to Figure S13. Table S20b. Statistics of transcription factor in P. buccinoides RNA-seq. Related to Figure S13. [file 12864_2023_9760_MOESM7_ESM.zip]

Archive with 2 entries (2 files):
- Table S20a.xlsx
- Table S20b.xlsx
