# Supplementary material for: Chromosome-level genome assembly of the deep-sea snail Phymorhynchus buccinoides provides insights into the adaptation to the cold seep habitat
Source: BMC Genomics. 2023 Nov 10;24:679. doi: 10.1186/s12864-023-09760-0 (PMC10638732; doi:10.1186/s12864-023-09760-0)
Supplement: Supplementary file 7 — Additional file 7: Table S20a. Transcription factor in RNA-seq of P. buccinoides. Related to Figure S13. Table S20b. Statistics of transcription factor in P. buccinoides RNA-seq. Related to Figure S13. [file 12864_2023_9760_MOESM7_ESM.zip › Table S20a.xlsx]

## Sheet: PP.transcription_factor
Table S20a. Transcription factor in RNA-seq of P. buccinoides. Related to Figure S13.
Gene ID	Transcription factor Family
i4_LQ_PP_c13210/f1p0/4703	zf-C2H2
i4_LQ_PP_c13220/f1p1/4691	MYB
i4_LQ_PP_c13311/f1p4/4123	TF_bZIP
i4_LQ_PP_c13312/f1p6/4398	Nrf1
i4_LQ_PP_c13352/f1p0/4662	zf-LITAF-like
i4_LQ_PP_c13491/f1p0/4798	zf-C2H2
i4_LQ_PP_c13583/f1p0/4783	ZBTB
i4_LQ_PP_c13631/f1p0/4770	zf-C2H2
i4_LQ_PP_c13767/f1p0/4508	zf-LITAF-like
i4_LQ_PP_c13784/f1p0/4738	TF_bZIP
i4_LQ_PP_c13818/f1p0/4266	Nrf1
i4_LQ_PP_c15134/f1p0/4076	RHD
i4_LQ_PP_c15250/f1p0/4023	Homeobox
i4_LQ_PP_c15340/f1p0/4086	Nrf1
i4_LQ_PP_c15498/f1p26/4043	THR-like
i4_LQ_PP_c15564/f1p0/4053	zf-C2H2
i4_LQ_PP_c17481/f1p0/4076	zf-C2H2
i4_LQ_PP_c17558/f1p69/4145	HMG
i4_LQ_PP_c17697/f1p0/4868	zf-C2H2
i4_LQ_PP_c17753/f1p0/4708	zf-C2H2
i4_LQ_PP_c17913/f1p0/4940	zf-C2H2
i4_LQ_PP_c18010/f1p0/4174	ZBTB
i4_LQ_PP_c18127/f1p0/4570	TF_bZIP
i4_LQ_PP_c19014/f1p0/4033	Nrf1
i5_LQ_PP_c1107/f1p0/5973	HTH
i5_LQ_PP_c1122/f1p0/5165	ETS
i5_LQ_PP_c1188/f1p0/5406	zf-C2H2
i5_LQ_PP_c1385/f1p0/5418	zf-C2H2
i5_LQ_PP_c1412/f1p0/5829	MYB
i5_LQ_PP_c1489/f1p0/5976	zf-C2H2
i5_LQ_PP_c1611/f1p0/5377	zf-C2H2
i5_LQ_PP_c1630/f1p0/5363	zf-C2H2
i5_LQ_PP_c1926/f1p0/5862	THAP
i5_LQ_PP_c1928/f1p0/5461	zf-C2H2
i5_LQ_PP_c2015/f1p0/5078	zf-C2H2
i5_LQ_PP_c2094/f1p0/5075	zf-GATA
i5_LQ_PP_c2138/f1p0/5635	zf-C2H2
i5_LQ_PP_c2390/f1p0/5538	TF_bZIP
i5_LQ_PP_c2568/f1p22/5638	zf-C2H2
i5_LQ_PP_c2608/f1p0/5601	zf-C2H2
i5_LQ_PP_c2665/f1p0/5593	zf-C2H2
i5_LQ_PP_c2672/f1p0/5342	zf-C2H2
i5_LQ_PP_c2732/f1p0/5396	zf-C2H2
i5_LQ_PP_c2818/f1p0/5319	ZBTB
i5_LQ_PP_c2875/f1p0/5988	zf-C2H2
i5_LQ_PP_c2926/f1p0/5367	zf-C2H2
i5_LQ_PP_c3206/f1p7/5412	Tub
i5_LQ_PP_c3214/f1p0/5396	zf-C2H2
i5_LQ_PP_c3276/f1p4/5448	zf-C2H2
i5_LQ_PP_c3362/f1p0/5415	MYB
i5_LQ_PP_c3453/f1p0/5120	zf-LITAF-like
i5_LQ_PP_c3474/f1p0/5203	zf-LITAF-like
i5_LQ_PP_c3519/f1p11/5138	zf-C2H2
i5_LQ_PP_c3673/f1p0/5312	zf-C2H2
i5_LQ_PP_c3948/f1p9/5296	zf-C2H2
i5_LQ_PP_c4145/f1p0/5094	STAT
i5_LQ_PP_c4269/f1p0/5119	MYB
i5_LQ_PP_c4346/f1p5/5259	zf-C2H2
i5_LQ_PP_c4388/f1p0/5631	zf-C2H2
i5_LQ_PP_c4555/f1p0/5793	E2F
i5_LQ_PP_c4641/f1p0/5603	TF_bZIP
i5_LQ_PP_c4685/f1p0/5187	zf-C2H2
i5_LQ_PP_c5131/f1p0/5206	zf-BED
i5_LQ_PP_c5219/f1p0/5041	THR-like
i5_LQ_PP_c5234/f1p20/5038	zf-C2H2
i5_LQ_PP_c5427/f1p0/5024	zf-C2H2
i5_LQ_PP_c5440/f1p4/5024	zf-C2H2
i5_LQ_PP_c5462/f1p1/5029	zf-C2H2
i5_LQ_PP_c5617/f1p0/5156	zf-C2H2
i5_LQ_PP_c902/f1p0/5394	zf-C2H2
i5_LQ_PP_c955/f1p0/5248	ZBTB
i6_LQ_PP_c1039/f1p58/6064	TF_bZIP
i6_LQ_PP_c1042/f1p0/6136	ARID
i6_LQ_PP_c1049/f1p7/6077	ZBTB
i6_LQ_PP_c110/f1p0/6249	NCU-G1
i6_LQ_PP_c128/f1p0/6612	Homeobox
i6_LQ_PP_c234/f1p0/6969	HMG
i6_LQ_PP_c361/f1p0/6753	zf-C2H2
i6_LQ_PP_c381/f1p0/6220	Nrf1
i6_LQ_PP_c382/f1p0/6283	MYB
i6_LQ_PP_c448/f1p0/6243	TF_bZIP
i6_LQ_PP_c510/f1p0/6490	zf-C2H2
i6_LQ_PP_c558/f1p0/6386	zf-C2H2
i6_LQ_PP_c564/f1p0/6142	zf-C2H2
i6_LQ_PP_c627/f1p0/6908	ZBTB
i6_LQ_PP_c751/f1p21/6589	RXR-like
i6_LQ_PP_c82/f1p0/6429	zf-C2H2
i6_LQ_PP_c845/f1p42/6610	bHLH
i7_LQ_PP_c118/f1p0/7195	ZBTB
i7_LQ_PP_c20/f1p0/7294	zf-C2H2
i7_LQ_PP_c201/f1p0/7344	bHLH
i7_LQ_PP_c247/f1p0/7056	ZBTB
i7_LQ_PP_c26/f1p0/7205	HMG
i7_LQ_PP_c77/f1p0/7976	ESR-like
i7_LQ_PP_c97/f1p0/7500	HMG
i9_LQ_PP_c42/f1p0/9111	zf-C2H2
i0_HQ_PP_c1467/f3p0/614	zf-LITAF-like
i1_HQ_PP_c116624/f16p5/1817	TSC22
i1_HQ_PP_c40060/f2p0/1722	CSD
i1_HQ_PP_c6923/f10p27/1458	HMG
i2_HQ_PP_c12419/f3p0/2621	THAP
i2_HQ_PP_c1604/f9p7/2877	MYB
i2_HQ_PP_c18955/f2p0/2554	TSC22
i2_HQ_PP_c2060/f5p2/2522	TF_bZIP
i2_HQ_PP_c2088/f7p0/2755	THR-like
i2_HQ_PP_c2350/f3p1/2799	MYB
i2_HQ_PP_c2913/f2p0/2780	RXR-like
i2_HQ_PP_c30062/f2p0/2679	zf-C2H2
i2_HQ_PP_c33844/f3p0/2852	TF_bZIP
i2_HQ_PP_c34959/f17p0/2848	TF_bZIP
i2_HQ_PP_c36995/f2p0/2681	C/EBP
i2_HQ_PP_c37007/f2p0/2225	zf-C2H2
i2_HQ_PP_c37067/f4p0/2849	ZBTB
i2_HQ_PP_c37195/f3p0/2987	THR-like
i2_HQ_PP_c45338/f2p0/2821	zf-C2H2
i2_HQ_PP_c48471/f2p0/2693	zf-C2H2
i2_HQ_PP_c50294/f2p0/2150	TF_bZIP
i2_HQ_PP_c52842/f2p0/2279	C/EBP
i2_HQ_PP_c53612/f7p0/2420	C/EBP
i2_HQ_PP_c68808/f3p0/2109	bHLH
i2_HQ_PP_c7278/f2p0/2882	bHLH
i2_HQ_PP_c74133/f9p0/2156	TF_bZIP
i2_HQ_PP_c74382/f12p0/2692	TF_bZIP
i2_HQ_PP_c76518/f2p0/2593	TF_bZIP
i2_HQ_PP_c7821/f3p0/2901	TF_bZIP
i2_HQ_PP_c8292/f2p0/2510	CSL
i2_HQ_PP_c8506/f2p0/2511	NF-YC
i3_HQ_PP_c12676/f2p1/3104	bHLH
i3_HQ_PP_c12803/f2p1/3710	ZBTB
i3_HQ_PP_c13338/f2p0/3371	bHLH
i3_HQ_PP_c13586/f2p1/3716	zf-C2H2
i3_HQ_PP_c18309/f2p0/3584	THR-like
i3_HQ_PP_c18388/f2p0/3116	zf-C2H2
i3_HQ_PP_c18584/f2p0/3708	bHLH
i3_HQ_PP_c18914/f2p0/3888	zf-C2H2
i3_HQ_PP_c19177/f2p0/3505	TF_bZIP
i3_HQ_PP_c1964/f4p31/3691	bHLH
i3_HQ_PP_c2025/f2p0/3104	zf-C2H2
i3_HQ_PP_c2108/f5p5/3148	NF-YC
i3_HQ_PP_c35665/f2p3/3771	zf-C2H2
i3_HQ_PP_c35764/f2p0/3140	TF_bZIP
i3_HQ_PP_c35897/f2p23/3674	zf-NF-X1
i3_HQ_PP_c36004/f2p31/3628	RHD
i3_HQ_PP_c4045/f2p0/3599	zf-NF-X1
i3_HQ_PP_c4382/f2p0/3722	TF_bZIP
i3_HQ_PP_c4775/f2p0/3633	TF_bZIP
i3_HQ_PP_c49929/f2p0/3102	ZBTB
i3_HQ_PP_c50144/f2p0/3066	NF-YC
i3_HQ_PP_c5569/f2p0/3129	zf-C2H2
i3_HQ_PP_c8773/f2p0/3479	HMG
i4_HQ_PP_c16198/f2p0/4127	Nrf1
i4_HQ_PP_c1766/f3p0/4471	zf-C2H2
i4_HQ_PP_c19220/f10p0/4373	TF_bZIP
i4_HQ_PP_c19363/f11p0/4826	zf-LITAF-like
i4_HQ_PP_c19404/f12p0/4937	zf-LITAF-like
i4_HQ_PP_c1977/f2p0/4276	THR-like
i4_HQ_PP_c2091/f2p1/4565	E2F
i4_HQ_PP_c2188/f2p0/5018	TF_bZIP
i4_HQ_PP_c2296/f2p0/4797	STAT
i4_HQ_PP_c2378/f2p0/4948	zf-C2H2
i4_HQ_PP_c2557/f2p0/4350	Nrf1
i4_HQ_PP_c2599/f2p3/4618	Nrf1
i4_HQ_PP_c2618/f2p0/4895	zf-C2H2
i4_HQ_PP_c533/f13p14/4445	zf-C2H2
i4_HQ_PP_c811/f7p3/4988	zf-LITAF-like
i5_HQ_PP_c5204/f2p0/5045	zf-C2H2
i5_HQ_PP_c706/f2p0/5982	TF_bZIP
i0_LQ_PP_c24273/f1p0/377	zf-C2H2
i0_LQ_PP_c24780/f1p0/623	ARID
i0_LQ_PP_c25044/f1p0/444	NDT80/PhoG
i0_LQ_PP_c25543/f1p0/503	SAND
i0_LQ_PP_c29804/f1p0/703	RXR-like
i0_LQ_PP_c8979/f1p0/752	MYB
i4_HQ_PP_c10471/f2p0/4548	Nrf1
i4_HQ_PP_c13367/f2p22/4998	zf-C2H2
i4_HQ_PP_c14354/f2p0/4017	TF_bZIP
i4_HQ_PP_c14780/f2p0/4100	zf-C2H2
i4_HQ_PP_c2683/f2p0/4961	ZBTB
i4_HQ_PP_c2701/f2p0/4920	THR-like
i4_HQ_PP_c2745/f2p1/4186	bHLH
i4_HQ_PP_c2753/f2p16/4499	zf-C2H2
i4_HQ_PP_c5537/f2p0/4383	zf-C2H2
i5_HQ_PP_c580/f2p46/5297	ZBTB
i5_HQ_PP_c591/f2p22/5139	ETS
i5_HQ_PP_c638/f2p0/5115	bHLH
i6_HQ_PP_c14/f6p0/6536	bHLH
i1_LQ_PP_c134700/f1p1/1545	CSD
i1_LQ_PP_c135171/f1p2/1755	CSD
i1_LQ_PP_c141808/f1p0/1961	zf-C2H2
i1_LQ_PP_c141839/f1p0/1309	TF_bZIP
i1_LQ_PP_c14643/f1p2/1926	ZBTB
i1_LQ_PP_c150930/f1p0/1398	zf-C2H2
i1_LQ_PP_c153857/f1p1/1968	CSD
i1_LQ_PP_c1771/f1p0/1605	Homeobox
i1_LQ_PP_c226359/f1p21/1220	HMG
i1_LQ_PP_c27512/f1p0/1850	ZBTB
i1_LQ_PP_c28085/f1p8/1787	zf-C2H2
i1_LQ_PP_c291514/f1p1/1645	CSD
i1_LQ_PP_c30142/f1p6/1881	TF_bZIP
i1_LQ_PP_c32321/f1p0/1944	zf-C2H2
i1_LQ_PP_c335715/f1p0/1031	TSC22
i1_LQ_PP_c33645/f1p0/1610	CSD
i1_LQ_PP_c33995/f1p18/1889	zf-C2H2
i1_LQ_PP_c3949/f1p1/1791	HMG
i1_LQ_PP_c40094/f1p0/1956	GCNF-like
i1_LQ_PP_c4762/f1p0/1693	ESR-like
i1_LQ_PP_c5921/f1p0/1768	ARID
i1_LQ_PP_c64713/f1p2/1876	zf-C2H2
i1_LQ_PP_c65980/f1p1/1848	ZBTB
i1_LQ_PP_c6614/f1p1/1834	TF_bZIP
i1_LQ_PP_c67540/f1p0/1749	CSD
i1_LQ_PP_c72777/f1p0/1895	zf-C2H2
i1_LQ_PP_c78383/f1p5/1889	CSD
i1_LQ_PP_c78801/f1p1/1868	TF_bZIP
i1_LQ_PP_c8488/f1p0/1733	zf-C2H2
i1_LQ_PP_c119661/f1p1/1952	ZBTB
i1_LQ_PP_c121539/f1p0/1969	ZBTB
i1_LQ_PP_c129037/f1p5/1672	CSD
i1_LQ_PP_c221733/f1p0/1812	ZBTB
i1_LQ_PP_c261468/f1p0/1766	CSD
i1_LQ_PP_c362138/f1p20/1029	zf-LITAF-like
i2_LQ_PP_c10121/f1p0/2982	MYB
i2_LQ_PP_c10407/f1p0/2379	TF_bZIP
i2_LQ_PP_c10459/f1p0/2557	zf-C2H2
i2_LQ_PP_c11202/f1p0/2340	PAX
i2_LQ_PP_c11512/f1p0/2279	PC4
i2_LQ_PP_c11757/f1p0/2598	NF-YC
i2_LQ_PP_c11883/f1p0/2175	zf-C2H2
i2_LQ_PP_c12176/f1p4/2451	zf-C2H2
i2_LQ_PP_c12613/f1p0/2160	TF_bZIP
i2_LQ_PP_c12939/f1p0/2624	zf-C2H2
i2_LQ_PP_c14004/f1p0/2931	zf-LITAF-like
i2_LQ_PP_c14097/f1p0/2696	MYB
i2_LQ_PP_c14178/f1p0/2777	zf-C2H2
i2_LQ_PP_c14182/f1p0/2625	ZBTB
i2_LQ_PP_c14955/f1p0/2043	TF_bZIP
i2_LQ_PP_c15162/f1p0/2118	TF_bZIP
i2_LQ_PP_c15224/f1p0/2092	zf-C2H2
i2_LQ_PP_c15259/f1p0/2063	RXR-like
i2_LQ_PP_c15491/f1p0/2044	zf-C2H2
i2_LQ_PP_c15718/f1p1/2033	zf-C2H2
i2_LQ_PP_c19099/f1p0/2246	THAP
i2_LQ_PP_c19190/f1p0/2567	zf-C2H2
i2_LQ_PP_c19526/f1p0/2278	bHLH
i2_LQ_PP_c21100/f1p4/2816	zf-C2H2
i2_LQ_PP_c3171/f1p0/3005	zf-C2H2
i2_LQ_PP_c3424/f1p0/2373	zf-C2H2
i2_LQ_PP_c3429/f1p0/2951	HMG
i2_LQ_PP_c3505/f1p0/2400	zf-C2H2
i2_LQ_PP_c3887/f1p3/2928	ZBTB
i2_LQ_PP_c4588/f1p0/2668	THAP
i2_LQ_PP_c4959/f1p0/3000	ZBTB
i2_LQ_PP_c5850/f1p31/2359	zf-C2H2
i2_LQ_PP_c5944/f1p0/2335	ETS
i2_LQ_PP_c6224/f1p0/2690	THAP
i2_LQ_PP_c6960/f1p0/2391	CSD
i2_LQ_PP_c8440/f1p0/2697	zf-C2H2
i2_LQ_PP_c8753/f1p10/2281	C/EBP
i2_LQ_PP_c8927/f1p1/2296	TEA
i2_LQ_PP_c8939/f1p0/2744	zf-C2H2
i2_LQ_PP_c9168/f1p0/2594	zf-C2H2
i2_LQ_PP_c9768/f1p0/2801	ESR-like
i2_LQ_PP_c9810/f1p0/2550	TF_bZIP
i2_LQ_PP_c9900/f1p0/2300	TF_bZIP
i2_LQ_PP_c9961/f1p0/2383	THR-like
i2_LQ_PP_c13688/f1p3/2580	MBD
i2_LQ_PP_c13699/f1p0/2727	TF_bZIP
i2_LQ_PP_c15896/f1p0/2094	Homeobox
i2_LQ_PP_c19868/f1p0/2632	TF_bZIP
i2_LQ_PP_c19997/f1p0/2523	ZBTB
i2_LQ_PP_c20003/f1p1/2715	bHLH
i2_LQ_PP_c20336/f1p0/2859	TF_bZIP
i2_LQ_PP_c20805/f1p0/2734	ZBTB
i2_LQ_PP_c22239/f1p0/2555	TF_bZIP
i2_LQ_PP_c22295/f1p0/2459	C/EBP
i2_LQ_PP_c22408/f1p0/2810	NF-YC
i2_LQ_PP_c22762/f1p0/2491	zf-C2H2
i2_LQ_PP_c23792/f1p0/2719	zf-C2H2
i2_LQ_PP_c23843/f1p0/2456	TF_bZIP
i2_LQ_PP_c23942/f1p0/2997	zf-C2H2
i2_LQ_PP_c23948/f1p0/2231	TF_bZIP
i2_LQ_PP_c24174/f1p0/2790	zf-C2H2
i2_LQ_PP_c24722/f1p0/2770	zf-C2H2
i2_LQ_PP_c24747/f1p0/2853	zf-C2H2
i2_LQ_PP_c24879/f1p0/2462	zf-C2H2
i2_LQ_PP_c24908/f1p0/2896	PAX
i2_LQ_PP_c25052/f1p0/2201	THAP
i2_LQ_PP_c25252/f1p0/2474	zf-C2H2
i2_LQ_PP_c25270/f1p0/2361	HMG
i2_LQ_PP_c25419/f1p0/2307	TF_bZIP
i2_LQ_PP_c25520/f1p0/2487	HTH
i2_LQ_PP_c25562/f1p0/2979	zf-C2H2
i2_LQ_PP_c25894/f1p0/2390	HMG
i2_LQ_PP_c26409/f1p22/2459	THAP
i2_LQ_PP_c26968/f1p0/2320	Homeobox
i2_LQ_PP_c27555/f1p0/2410	HMG
i2_LQ_PP_c28010/f1p0/2953	SAND
i2_LQ_PP_c28127/f1p0/2387	ETS
i2_LQ_PP_c28365/f1p0/2848	MYB
i2_LQ_PP_c28452/f1p0/2699	PAX
i2_LQ_PP_c28523/f1p0/2606	zf-C2H2
i2_LQ_PP_c29408/f1p0/2665	zf-C2H2
i2_LQ_PP_c29455/f1p0/2752	ETS
i2_LQ_PP_c29994/f1p0/2548	zf-C2H2
i2_LQ_PP_c30032/f1p0/2536	TF_bZIP
i2_LQ_PP_c30230/f1p0/2248	TF_bZIP
i2_LQ_PP_c30316/f1p0/2753	HMG
i2_LQ_PP_c30350/f1p0/3005	bHLH
i2_LQ_PP_c30426/f1p0/2735	zf-C2H2
i2_LQ_PP_c37601/f1p0/2752	HMG
i2_LQ_PP_c38056/f1p0/2629	HMG
i2_LQ_PP_c38135/f1p0/2530	zf-C2H2
i2_LQ_PP_c38543/f1p0/2848	CSD
i2_LQ_PP_c38618/f1p0/2964	ESR-like
i2_LQ_PP_c38811/f1p0/2787	MBD
i2_LQ_PP_c38959/f1p0/2578	NF-YC
i2_LQ_PP_c38979/f1p0/2536	TF_bZIP
i2_LQ_PP_c39701/f1p0/2325	HMG
i2_LQ_PP_c39703/f1p0/2653	THAP
i2_LQ_PP_c39704/f1p0/2799	MH1
i2_LQ_PP_c39860/f1p0/2304	HTH
i2_LQ_PP_c40205/f1p0/2817	TF_bZIP
i2_LQ_PP_c40790/f1p0/2543	MH1
i2_LQ_PP_c41054/f1p0/2818	NF-YC
i2_LQ_PP_c41164/f1p0/2438	zf-C2H2
i2_LQ_PP_c41273/f1p0/2154	zf-C2H2
i2_LQ_PP_c41337/f1p0/2542	zf-C2H2
i2_LQ_PP_c41450/f1p0/2500	zf-C2H2
i2_LQ_PP_c41494/f1p0/3001	zf-C2H2
i2_LQ_PP_c41902/f1p0/2703	zf-C2H2
i2_LQ_PP_c42947/f1p0/2781	zf-C2H2
i2_LQ_PP_c43065/f1p0/2968	ESR-like
i2_LQ_PP_c43356/f1p0/2149	zf-C2H2
i2_LQ_PP_c43694/f1p0/2976	zf-GATA
i2_LQ_PP_c44511/f1p0/2922	MH1
i2_LQ_PP_c44591/f1p0/2618	HMG
i2_LQ_PP_c44714/f1p0/2282	zf-C2H2
i2_LQ_PP_c44856/f1p0/2503	PAX
i2_LQ_PP_c45785/f1p0/2434	Fork head
i2_LQ_PP_c46145/f1p0/2525	E2F
i2_LQ_PP_c46163/f1p0/2563	TF_bZIP
i2_LQ_PP_c46318/f1p0/2811	zf-C2H2
i2_LQ_PP_c46482/f1p0/2777	TF_bZIP
i2_LQ_PP_c46741/f1p0/2886	zf-C2H2
i2_LQ_PP_c46750/f1p0/2829	TF_bZIP
i2_LQ_PP_c47407/f1p0/2801	HMG
i2_LQ_PP_c47593/f1p0/2887	bHLH
i2_LQ_PP_c47819/f1p0/2193	MYB
i2_LQ_PP_c47001/f1p0/2992	zf-C2H2
i2_LQ_PP_c47133/f1p0/2867	zf-C2H2
i2_LQ_PP_c48375/f1p0/2997	zf-LITAF-like
i2_LQ_PP_c48412/f1p0/2516	TF_bZIP
i2_LQ_PP_c48525/f1p0/2273	RXR-like
i2_LQ_PP_c52370/f1p0/2117	zf-C2H2
i2_LQ_PP_c52464/f1p0/2084	THR-like
i2_LQ_PP_c52559/f1p0/2096	RXR-like
i2_LQ_PP_c53883/f1p0/2128	ZBTB
i2_LQ_PP_c58968/f1p0/2303	STAT
i2_LQ_PP_c59085/f1p0/2499	zf-C2H2
i2_LQ_PP_c59962/f1p0/2743	zf-C2H2
i2_LQ_PP_c59985/f1p0/2391	TF_bZIP
i2_LQ_PP_c60448/f1p0/2976	ZBTB
i2_LQ_PP_c60816/f1p0/2361	zf-C2H2
i2_LQ_PP_c60819/f1p0/2895	zf-C2H2
i2_LQ_PP_c61177/f1p0/2990	zf-C2H2
i2_LQ_PP_c62066/f1p0/2718	zf-C2H2
i2_LQ_PP_c62195/f1p0/2875	zf-C2H2
i2_LQ_PP_c62275/f1p0/2203	Homeobox
i2_LQ_PP_c62542/f1p0/2856	THR-like
i2_LQ_PP_c62805/f1p0/2982	SRF
i2_LQ_PP_c63615/f1p0/2760	ETS
i2_LQ_PP_c63681/f1p0/2538	TF_bZIP
i2_LQ_PP_c64006/f1p0/2829	HMG
i2_LQ_PP_c64517/f1p0/2804	TF_bZIP
i2_LQ_PP_c64741/f1p0/2206	CSD
i2_LQ_PP_c65671/f1p0/2461	C/EBP
i2_LQ_PP_c65712/f1p0/2589	zf-C2H2
i2_LQ_PP_c65974/f1p0/2207	zf-C2H2
i2_LQ_PP_c66102/f1p0/2975	zf-C2H2
i2_LQ_PP_c66741/f1p0/2761	zf-C2H2
i2_LQ_PP_c69541/f1p0/2028	ZBTB
i2_LQ_PP_c70575/f1p0/2079	TF_bZIP
i2_LQ_PP_c75136/f1p0/2775	HMG
i2_LQ_PP_c75138/f1p0/2641	TF_bZIP
i2_LQ_PP_c75963/f1p0/2745	HMG
i2_LQ_PP_c78425/f1p0/2539	TF_bZIP
i2_LQ_PP_c79922/f1p0/2732	HMG
i2_LQ_PP_c81695/f1p0/2022	ZBTB
i2_LQ_PP_c82166/f1p0/2005	zf-LITAF-like
i3_LQ_PP_c10455/f1p0/3277	HMG
i3_LQ_PP_c10862/f1p0/3200	zf-C2H2
i3_LQ_PP_c12473/f1p0/3496	zf-C2H2
i3_LQ_PP_c12710/f1p0/3141	TF_bZIP
i3_LQ_PP_c12791/f1p0/3752	zf-C2H2
i3_LQ_PP_c2825/f1p0/3133	zf-C2H2
i3_LQ_PP_c3061/f1p0/3169	bHLH
i3_LQ_PP_c3835/f1p0/3137	zf-C2H2
i3_LQ_PP_c3974/f1p0/3174	zf-MIZ
i3_LQ_PP_c4017/f1p0/3424	PAX
i3_LQ_PP_c4051/f1p1/3408	zf-C2H2
i3_LQ_PP_c4108/f1p0/3289	CSD
i3_LQ_PP_c4605/f1p0/3433	bHLH
i3_LQ_PP_c5176/f1p0/3939	ZBTB
i3_LQ_PP_c5259/f1p0/3405	zf-C2H2
i3_LQ_PP_c5371/f1p0/3865	zf-C2H2
i3_LQ_PP_c6437/f1p2/4009	zf-C2H2
i3_LQ_PP_c6704/f1p0/3442	zf-C2H2
i3_LQ_PP_c7129/f1p0/3563	zf-C2H2
i3_LQ_PP_c8283/f1p0/3521	ARID
i3_LQ_PP_c8336/f1p3/3511	zf-C2H2
i3_LQ_PP_c8421/f1p0/3710	zf-C2H2
i3_LQ_PP_c8531/f1p0/3522	zf-C2HC
i3_LQ_PP_c8661/f1p0/3365	zf-C2H2
i3_LQ_PP_c8807/f1p0/3604	zf-C2H2
i3_LQ_PP_c9054/f1p0/3120	zf-C2H2
i3_LQ_PP_c10007/f1p0/3534	zf-C2H2
i3_LQ_PP_c11113/f1p0/3373	zf-C2H2
i3_LQ_PP_c11116/f1p0/3141	NCU-G1
i3_LQ_PP_c11681/f1p0/3667	THR-like
i3_LQ_PP_c11785/f1p0/3124	TF_bZIP
i3_LQ_PP_c11835/f1p0/3736	zf-C2H2
i3_LQ_PP_c11902/f1p0/3464	zf-C2H2
i3_LQ_PP_c12052/f1p0/3170	Homeobox
i3_LQ_PP_c12091/f1p0/3078	ARID
i3_LQ_PP_c13242/f1p0/3571	zf-C2H2
i3_LQ_PP_c13663/f1p0/3920	zf-C2H2
i3_LQ_PP_c13923/f1p4/3599	zf-C2H2
i3_LQ_PP_c14866/f1p0/3029	TSC22
i3_LQ_PP_c15840/f1p0/3042	zf-C2H2
i3_LQ_PP_c18902/f1p0/3352	zf-C2H2
i3_LQ_PP_c19029/f1p9/3914	zf-C2H2
i3_LQ_PP_c19174/f1p0/3372	zf-C2H2
i3_LQ_PP_c19224/f1p0/3223	zf-C2H2
i3_LQ_PP_c19583/f1p0/3598	STAT
i3_LQ_PP_c19608/f1p0/4011	zf-C2H2
i3_LQ_PP_c19645/f1p0/3085	bHLH
i3_LQ_PP_c19673/f1p0/3404	HMG
i3_LQ_PP_c20022/f1p0/3480	Nrf1
i3_LQ_PP_c20164/f1p0/3668	THR-like
i3_LQ_PP_c20611/f1p0/3161	bHLH
i3_LQ_PP_c21272/f1p0/3135	ZBTB
i3_LQ_PP_c21312/f1p0/3901	Nrf1
i3_LQ_PP_c21315/f1p0/3851	HMG
i3_LQ_PP_c21510/f1p0/3819	zf-C2H2
i3_LQ_PP_c21562/f1p0/3487	zf-C2H2
i3_LQ_PP_c22295/f1p0/3947	zf-C2H2
i3_LQ_PP_c22405/f1p0/3717	zf-C2H2
i3_LQ_PP_c23000/f1p0/3133	zf-C2H2
i3_LQ_PP_c23042/f1p0/3378	zf-C2H2
i3_LQ_PP_c23574/f1p0/3806	TF_bZIP
i3_LQ_PP_c23684/f1p0/3570	TEA
i3_LQ_PP_c23818/f1p0/3255	NF-YC
i3_LQ_PP_c23917/f1p0/3157	zf-C2H2
i3_LQ_PP_c23988/f1p0/3256	ZBTB
i3_LQ_PP_c24201/f1p0/3825	zf-C2H2
i3_LQ_PP_c24904/f1p12/3557	bHLH
i3_LQ_PP_c24969/f1p0/3827	zf-C2H2
i3_LQ_PP_c24990/f1p0/3676	zf-C2H2
i3_LQ_PP_c25166/f1p0/3820	zf-C2H2
i3_LQ_PP_c25432/f1p0/3672	zf-C2H2
i3_LQ_PP_c25776/f1p0/3372	TF_bZIP
i3_LQ_PP_c25855/f1p0/3307	ZBTB
i3_LQ_PP_c25955/f1p0/3103	zf-LITAF-like
i3_LQ_PP_c26488/f1p0/3628	THAP
i3_LQ_PP_c26636/f1p0/3805	IRF
i3_LQ_PP_c26922/f1p0/3695	ZBTB
i3_LQ_PP_c27181/f1p0/3807	CSD
i3_LQ_PP_c27194/f1p0/3362	CUT
i3_LQ_PP_c27432/f1p0/3875	zf-C2H2
i3_LQ_PP_c27612/f1p0/3099	bHLH
i3_LQ_PP_c27654/f1p0/3349	zf-C2H2
i3_LQ_PP_c28716/f1p0/3229	zf-C2H2
i3_LQ_PP_c5649/f1p0/3291	zf-C2HC
i3_LQ_PP_c5826/f1p0/3790	zf-C2H2
i3_LQ_PP_c7427/f1p0/3317	zf-C2H2
i3_LQ_PP_c7483/f1p2/3487	zf-C2H2
i3_LQ_PP_c7541/f1p0/3150	zf-C2HC
i3_LQ_PP_c7769/f1p0/3881	NF-YC
i3_LQ_PP_c8138/f1p0/3622	zf-C2H2
i3_LQ_PP_c9353/f1p0/3983	ZBTB
i3_LQ_PP_c9456/f1p0/3716	P53
i3_LQ_PP_c9655/f1p0/3786	zf-C2H2
i3_LQ_PP_c9678/f1p0/3603	TF_bZIP
i3_LQ_PP_c9695/f1p0/3087	ESR-like
i3_LQ_PP_c9703/f1p0/3493	zf-C2H2
i3_LQ_PP_c9718/f1p0/3616	ESR-like
i3_LQ_PP_c9894/f1p0/3500	HMG
i3_LQ_PP_c9937/f1p0/3184	zf-C2H2
i3_LQ_PP_c24690/f1p0/3907	HTH
i3_LQ_PP_c26318/f1p1/3330	RHD
i3_LQ_PP_c26362/f1p0/3506	Tub
i3_LQ_PP_c27931/f1p0/3674	PAX
i3_LQ_PP_c28022/f1p0/3768	PAX
i3_LQ_PP_c28068/f1p0/3878	TSC22
i3_LQ_PP_c29112/f1p0/3622	HMG
i3_LQ_PP_c29171/f1p0/3736	zf-C2H2
i3_LQ_PP_c29183/f1p0/3175	HSF
i3_LQ_PP_c31387/f1p0/3015	TF_bZIP
i3_LQ_PP_c31417/f1p0/3032	zf-C2H2
i3_LQ_PP_c31598/f1p0/3073	HMG
i3_LQ_PP_c36017/f1p0/3540	zf-C2H2
i3_LQ_PP_c36121/f1p0/3979	ETS
i3_LQ_PP_c36367/f1p0/3941	zf-C2H2
i3_LQ_PP_c36614/f1p0/3599	TF_bZIP
i3_LQ_PP_c36682/f1p0/3745	zf-C2H2
i3_LQ_PP_c37056/f1p0/3435	zf-C2H2
i3_LQ_PP_c37333/f1p0/3656	zf-C2H2
i3_LQ_PP_c37492/f1p0/3784	zf-C2H2
i3_LQ_PP_c37763/f1p0/3666	HMG
i3_LQ_PP_c37824/f1p0/3950	zf-C2H2
i3_LQ_PP_c37935/f1p0/3641	zf-C2H2
i3_LQ_PP_c38151/f1p0/3432	Homeobox
i3_LQ_PP_c38313/f1p0/3115	TF_bZIP
i3_LQ_PP_c38544/f1p0/3231	zf-C2H2
i3_LQ_PP_c38892/f1p0/3649	bHLH
i3_LQ_PP_c38917/f1p0/3988	zf-C2H2
i3_LQ_PP_c39003/f1p0/3519	TF_bZIP
i3_LQ_PP_c39050/f1p0/3350	TF_bZIP
i3_LQ_PP_c39177/f1p0/3675	zf-C2H2
i3_LQ_PP_c39290/f1p0/3204	zf-C2H2
i3_LQ_PP_c39789/f1p20/3160	TF_bZIP
i3_LQ_PP_c39846/f1p0/3341	ETS
i3_LQ_PP_c39985/f1p0/3873	zf-C2H2
i3_LQ_PP_c40233/f1p8/3576	zf-C2H2
i3_LQ_PP_c40381/f1p0/3233	zf-C2H2
i3_LQ_PP_c40445/f1p0/3312	zf-C2H2
i3_LQ_PP_c41172/f1p0/3787	P53
i3_LQ_PP_c41447/f1p0/3906	zf-C2H2
i3_LQ_PP_c41520/f1p0/3075	zf-C2H2
i3_LQ_PP_c41561/f1p0/3873	zf-C2H2
i3_LQ_PP_c42564/f1p0/3822	P53
i3_LQ_PP_c43277/f1p0/3335	zf-C2H2
i3_LQ_PP_c43561/f1p0/3367	zf-C2H2
i3_LQ_PP_c43594/f1p0/3500	zf-C2H2
i3_LQ_PP_c43708/f1p0/3883	zf-C2H2
i3_LQ_PP_c43867/f1p0/3739	THR-like
i3_LQ_PP_c43897/f1p0/3136	ETS
i3_LQ_PP_c43981/f1p0/3845	IRF
i3_LQ_PP_c44411/f1p0/3144	zf-C2H2
i3_LQ_PP_c44467/f1p2/3678	zf-NF-X1
i3_LQ_PP_c44486/f1p0/3171	THAP
i3_LQ_PP_c44804/f1p0/3590	zf-C2H2
i3_LQ_PP_c44900/f1p0/3282	zf-C2H2
i3_LQ_PP_c47269/f1p0/3037	THR-like
i3_LQ_PP_c49266/f1p0/3024	RHD
i3_LQ_PP_c49391/f1p0/3049	ESR-like
i3_LQ_PP_c49548/f1p0/3020	HMG
i3_LQ_PP_c49599/f1p0/3039	zf-C2H2
i3_LQ_PP_c49629/f1p0/3025	ZBTB
i3_LQ_PP_c54941/f1p0/3013	zf-C2H2
i3_LQ_PP_c55118/f1p0/3073	zf-MIZ
i3_LQ_PP_c55243/f1p0/3010	ARID
i4_LQ_PP_c2972/f1p0/4139	zf-C2H2
i4_LQ_PP_c2986/f1p0/4852	zf-C2H2
i4_LQ_PP_c3448/f1p0/4124	zf-C2H2
i4_LQ_PP_c3461/f1p0/4613	PAX
i4_LQ_PP_c4501/f1p0/4665	zf-C2H2
i4_LQ_PP_c4584/f1p15/4901	zf-C2H2
i4_LQ_PP_c4591/f1p0/4765	zf-NF-X1
i4_LQ_PP_c4768/f1p0/4698	zf-C2H2
i4_LQ_PP_c4876/f1p0/4434	zf-C2H2
i4_LQ_PP_c4894/f1p0/4827	zf-MIZ
i4_LQ_PP_c4916/f1p0/4719	zf-C2H2
i4_LQ_PP_c4958/f1p0/4214	bHLH
i4_LQ_PP_c4959/f1p0/4252	THR-like
i4_LQ_PP_c5031/f1p0/4854	zf-C2H2
i4_LQ_PP_c5052/f1p0/4936	HTH
i4_LQ_PP_c6076/f1p0/4777	ZBTB
i4_LQ_PP_c6180/f1p0/4289	zf-C2H2
i4_LQ_PP_c6214/f1p0/4800	ZBTB
i4_LQ_PP_c9165/f1p0/4681	zf-C2H2
i4_LQ_PP_c10011/f1p0/4151	ZBTB
i4_LQ_PP_c10157/f1p0/4781	zf-C2H2
i4_LQ_PP_c10196/f1p0/4120	zf-C2H2
i4_LQ_PP_c10237/f1p0/4749	zf-C2H2
i4_LQ_PP_c10328/f1p0/4787	zf-C2H2
i4_LQ_PP_c10344/f1p0/4530	ZBTB
i4_LQ_PP_c10430/f1p0/4212	THR-like
i4_LQ_PP_c10688/f1p0/4531	zf-C2H2
i4_LQ_PP_c10747/f1p0/4185	zf-C2H2
i4_LQ_PP_c10783/f1p2/4440	HMG
i4_LQ_PP_c10999/f1p0/4777	TF_bZIP
i4_LQ_PP_c11091/f1p0/4757	ZBTB
i4_LQ_PP_c11147/f1p0/4319	TF_bZIP
i4_LQ_PP_c11272/f1p0/4443	NCU-G1
i4_LQ_PP_c11308/f1p2/4717	zf-C2H2
i4_LQ_PP_c11405/f1p0/4499	STAT
i4_LQ_PP_c11622/f1p0/4683	ZBTB
i4_LQ_PP_c11698/f1p0/4915	THR-like
i4_LQ_PP_c11708/f1p0/4424	ZBTB
i4_LQ_PP_c11846/f1p0/4727	ZBTB
i4_LQ_PP_c11873/f1p0/4806	zf-C2H2
i4_LQ_PP_c11929/f1p0/4807	MYB
i4_LQ_PP_c11930/f1p0/4548	zf-C2H2
i4_LQ_PP_c12155/f1p0/4723	zf-C2H2
i4_LQ_PP_c12187/f1p0/4196	zf-C2H2
i4_LQ_PP_c12188/f1p0/4549	Nrf1
i4_LQ_PP_c12836/f1p0/4917	THR-like
i4_LQ_PP_c12867/f1p0/4291	zf-C2H2
i4_LQ_PP_c12989/f1p0/4609	zf-C2H2
i4_LQ_PP_c13039/f1p4/4991	zf-C2H2
i4_LQ_PP_c13068/f1p0/4660	zf-C2H2
i4_LQ_PP_c13914/f1p0/4797	zf-C2H2
i4_LQ_PP_c13949/f1p0/4970	ETS
i4_LQ_PP_c14398/f1p0/4048	THR-like
i4_LQ_PP_c14720/f1p0/4029	zf-C2H2
i4_LQ_PP_c14755/f1p2/4077	HMG
i4_LQ_PP_c14881/f1p0/4059	TF_bZIP
i4_LQ_PP_c14906/f1p0/4096	E2F
i4_LQ_PP_c14950/f1p0/4079	ZBTB
i4_LQ_PP_c14951/f1p0/4074	HMG
i4_LQ_PP_c16082/f2p0/4266	ETS
i4_LQ_PP_c16889/f1p0/4816	ETS
i4_LQ_PP_c16899/f1p0/4496	E2F
i4_LQ_PP_c17179/f1p0/4633	zf-C2HC
i4_LQ_PP_c17305/f1p0/4454	zf-C2H2
i4_LQ_PP_c20298/f1p0/4025	ZBTB
i4_LQ_PP_c20378/f1p0/4067	HTH
i4_LQ_PP_c2781/f1p0/4992	Homeobox
i4_LQ_PP_c3658/f1p0/4232	MH1
i4_LQ_PP_c3685/f1p18/4265	zf-C2H2
i4_LQ_PP_c3857/f1p3/4880	RXR-like
i4_LQ_PP_c3887/f1p3/4229	bHLH
i4_LQ_PP_c3915/f1p0/4341	bHLH
i4_LQ_PP_c4100/f1p0/4632	CG-1
i4_LQ_PP_c4196/f1p0/4262	zf-C2H2
i4_LQ_PP_c4205/f1p1/4437	zf-C2H2
i4_LQ_PP_c4279/f1p0/4440	zf-C2H2
i4_LQ_PP_c4312/f1p0/4867	zf-C2H2
i4_LQ_PP_c4332/f1p0/4769	zf-C2H2
i4_LQ_PP_c4428/f1p0/4337	HMG
i4_LQ_PP_c5064/f1p0/4806	RXR-like
i4_LQ_PP_c5164/f1p0/4681	zf-C2H2
i4_LQ_PP_c5306/f1p0/4747	zf-C2H2
i4_LQ_PP_c5635/f1p0/4774	zf-C2H2
i4_LQ_PP_c5687/f1p3/4622	zf-C2H2
i4_LQ_PP_c5781/f1p0/4366	zf-C2H2
i4_LQ_PP_c5868/f1p0/4828	ZBTB
i4_LQ_PP_c6061/f1p0/4841	zf-C2H2
i4_LQ_PP_c6063/f1p0/4673	zf-C2H2
i4_LQ_PP_c6266/f1p0/4285	zf-C2H2
i4_LQ_PP_c6298/f1p0/4846	zf-C2H2
i4_LQ_PP_c6437/f1p2/4522	zf-C2H2
i4_LQ_PP_c6539/f1p0/4802	TSC22
i4_LQ_PP_c6725/f1p0/4537	zf-C2H2
i4_LQ_PP_c6801/f1p3/5002	zf-C2H2
i4_LQ_PP_c6927/f1p0/4821	zf-C2H2
i4_LQ_PP_c7014/f1p0/4455	zf-C2H2
i4_LQ_PP_c7107/f1p0/4701	HMG
i4_LQ_PP_c7169/f1p0/4542	Homeobox
i4_LQ_PP_c7294/f1p0/4151	TF_bZIP
i4_LQ_PP_c7481/f1p0/4783	zf-C2H2
i4_LQ_PP_c7486/f1p0/4589	Nrf1
i4_LQ_PP_c7511/f1p0/4976	MYB
i4_LQ_PP_c7683/f1p0/4993	ZBTB
i4_LQ_PP_c7720/f1p0/4488	Nrf1
i4_LQ_PP_c8879/f1p0/4788	ETS
i4_LQ_PP_c9041/f1p0/4910	zf-GATA
i4_LQ_PP_c9091/f1p0/4328	zf-C2H2
i4_LQ_PP_c9291/f1p0/4759	MYB
i4_LQ_PP_c9387/f1p0/4997	zf-LITAF-like
i4_LQ_PP_c9407/f1p2/4801	zf-C2H2
i4_LQ_PP_c9503/f1p0/4858	zf-C2H2
i4_LQ_PP_c9667/f1p0/4261	PAX
i4_LQ_PP_c9783/f1p0/4110	zf-LITAF-like
i4_LQ_PP_c9981/f1p10/4470	MYB
i4_LQ_PP_c9985/f1p0/4974	zf-LITAF-like
i5_LQ_PP_c1842/f1p0/5923	zf-C2H2
i5_LQ_PP_c1847/f1p0/5966	ZBTB
i5_LQ_PP_c3024/f1p0/5285	MYB
i5_LQ_PP_c3110/f1p0/5536	THR-like
