# Supplementary material for: Chromosome-level genome assembly of the deep-sea snail Phymorhynchus buccinoides provides insights into the adaptation to the cold seep habitat
Source: BMC Genomics. 2023 Nov 10;24:679. doi: 10.1186/s12864-023-09760-0 (PMC10638732; doi:10.1186/s12864-023-09760-0)
Supplement: Supplementary file 7 — Additional file 7: Table S20a. Transcription factor in RNA-seq of P. buccinoides. Related to Figure S13. Table S20b. Statistics of transcription factor in P. buccinoides RNA-seq. Related to Figure S13. [file 12864_2023_9760_MOESM7_ESM.zip › Table S20b.xlsx]

## Sheet: PP.tf_stat
Table S20b. Statistics of transcription factor in RNA-seq of P. buccinoides. Related to Figure S13.
Transcription factor family	Numbers of transcription factor family
zf-C2H2	263
TF_bZIP	69
ZBTB	48
HMG	35
bHLH	25
THR-like	20
MYB	17
zf-LITAF-like	16
CSD	15
Nrf1	14
ETS	13
Homeobox	10
THAP	10
NF-YC	9
PAX	9
ESR-like	8
RXR-like	8
ARID	6
HTH	6
TSC22	6
C/EBP	6
E2F	5
STAT	5
MH1	4
RHD	4
zf-C2HC	4
zf-NF-X1	4
zf-GATA	3
P53	3
