# Supplementary material for: Chromosome-level genome assembly of the deep-sea snail Phymorhynchus buccinoides provides insights into the adaptation to the cold seep habitat
Source: BMC Genomics. 2023 Nov 10;24:679. doi: 10.1186/s12864-023-09760-0 (PMC10638732; doi:10.1186/s12864-023-09760-0)
Supplement: Supplementary file 8 — Additional file 8: Table S21. Functional annotation of P. buccinoides. [file 12864_2023_9760_MOESM8_ESM.xlsx]

## Sheet: Table S21. Functional annotatio
Table S21. Functional annotation of P. buccinoides.
Unigene	Nr	Swissprot	KEGG	COG	TrEMBL	Interpro	GO
augustus-Backbone_1_pilon-processed-gene-1.0-mRNA-1	gi|524916146|ref|XP_005112855.1|/1.78439e-85/PREDICTED: uncharacterized protein LOC101854469 [Aplysia californica]	NA	lak:106162158/4e-42/arylamine N-acetyltransferase 1-like; K00622 arylamine N-acetyltransferase [EC:2.3.1.5]	NA	A0A0B7AMS0/7e-86/A0A0B7AMS0_9EUPU Uncharacterized protein OS=Arion vulgaris GN=ORF130906 PE=4 SV=1	PF00797/9.7E-13/N-acetyltransferase	biological_process:GO:0008152//metabolic process;molecular_function:GO:0016407//acetyltransferase activity;
augustus-Backbone_1_pilon-processed-gene-1.10-mRNA-1	gi|17529698|gb|AAL40415.1|AF369891_4/2.47821e-17/endonuclease/reverse transcriptase [Branchiostoma floridae]	NA	NA	NA	Q8WS60/4e-17/Q8WS60_BRAFL Endonuclease/reverse transcriptase OS=Branchiostoma floridae PE=4 SV=1	NA	NA
augustus-Backbone_1_pilon-processed-gene-1.11-mRNA-1	gi|17529698|gb|AAL40415.1|AF369891_4/1.03558e-179/endonuclease/reverse transcriptase [Branchiostoma floridae]	P21328/3e-35/RTJK_DROME RNA-directed DNA polymerase from mobile element jockey (EC 2.7.7.49) (Reverse transcriptase) OS=Drosophila melanogaster (Fruit fly) GN=pol	hmg:101235634/1e-47/DNA-directed RNA polymerase III subunit RPC2-like; K03021 DNA-directed RNA polymerase III subunit RPC2 [EC:2.7.7.6]	NA	Q8WS60/2e-179/Q8WS60_BRAFL Endonuclease/reverse transcriptase OS=Branchiostoma floridae PE=4 SV=1	PS50878/13.078/Reverse transcriptase (RT) catalytic domain profile.	NA
augustus-Backbone_1_pilon-processed-gene-1.16-mRNA-1	gi|443734923|gb|ELU18779.1|/0/hypothetical protein CAPTEDRAFT_166096 [Capitella teleta]	P79896/0.0/ADHX_SPAAU Alcohol dehydrogenase class-3 (EC 1.1.1.1) (Alcohol dehydrogenase class-III) (Glutathione-dependent formaldehyde dehydrogenase) (FALDH) (FDH) (GSH-FDH) (EC 1.1.1.-) (S-(hydroxymethyl)glutathione dehydrogenase) (EC 1.1.1.284) OS=Sparus aurata (Gilthead sea bream)	nfu:107379637/0.0/alcohol dehydrogenase class-3; K00121 S-(hydroxymethyl)glutathione dehydrogenase / alcohol dehydrogenase [EC:1.1.1.284 1.1.1.1]	YPO1502/2e-167/---	R7VJE3/0.0/R7VJE3_CAPTE S-(hydroxymethyl)glutathione dehydrogenase OS=Capitella teleta GN=CAPTEDRAFT_166096 PE=3 SV=1	PF08240/1.9E-22/Alcohol dehydrogenase GroES-like domain	NA
maker-Backbone_1_pilon-augustus-gene-1.66-mRNA-1	gi|762107653|ref|XP_011436436.1|/5.60279e-58/PREDICTED: calcium-regulated heat stable protein 1-like [Crassostrea gigas]	Q9Y2V2/2e-40/CHSP1_HUMAN Calcium-regulated heat-stable protein 1 (Calcium-regulated heat-stable protein of 24 kDa) (CRHSP-24) OS=Homo sapiens (Human) GN=CARHSP1	dpl:KGM_207724/9e-35/tyramine beta hydroxylase precursor; K00503 dopamine beta-monooxygenase [EC:1.14.17.1]	NA	K1RUK6/1e-57/K1RUK6_CRAGI Calcium-regulated heat stable protein 1 OS=Crassostrea gigas GN=CGI_10021754 PE=4 SV=1	PF00313/1.9E-11/'Cold-shock' DNA-binding domain	biological_process:GO:0006355//regulation of transcription, DNA-templated;molecular_function:GO:0003677//DNA binding;
maker-Backbone_1_pilon-augustus-gene-1.67-mRNA-1	gi|871246702|ref|XP_012940547.1|/9.17963e-129/PREDICTED: phosphomannomutase-like [Aplysia californica]	Q92871/4e-106/PMM1_HUMAN Phosphomannomutase 1 (PMM 1) (EC 5.4.2.8) (PMMH-22) OS=Homo sapiens (Human) GN=PMM1 PMMH22	myi:110446998/2e-121/phosphomannomutase 2-like; K17497 phosphomannomutase [EC:5.4.2.8]	SPAC1556.07/1e-90/---	C3YWF0/3e-124/C3YWF0_BRAFL Phosphomannomutase OS=Branchiostoma floridae GN=BRAFLDRAFT_113552 PE=3 SV=1	PF03332/1.7E-102/Eukaryotic phosphomannomutase	biological_process:GO:0006013//mannose metabolic process;GO:0045047//protein targeting to ER;GO:0006487//protein N-linked glycosylation;GO:0009298//GDP-mannose biosynthetic process;cellular_component:GO:0005829//cytosol;GO:0005737//cytoplasm;molecular_function:GO:0004615//phosphomannomutase activity;
maker-Backbone_1_pilon-augustus-gene-1.68-mRNA-1	gi|871229223|ref|XP_005097299.2|/1.28906e-58/PREDICTED: uncharacterized protein LOC101860891 [Aplysia californica]	NA	NA	NA	A0A0B6Y199/7e-59/A0A0B6Y199_9EUPU Uncharacterized protein OS=Arion vulgaris GN=ORF7265 PE=4 SV=1	NA	NA
maker-Backbone_1_pilon-augustus-gene-1.72-mRNA-1	gi|762148741|ref|XP_011412300.1|/0/PREDICTED: dynein heavy chain 3, axonemal-like isoform X5 [Crassostrea gigas]	Q8TD57/0.0/DYH3_HUMAN "Dynein heavy chain 3, axonemal (Axonemal beta dynein heavy chain 3) (HsADHC3) (Ciliary dynein heavy chain 3) (Dnahc3-b)" OS=Homo sapiens (Human) GN=DNAH3 DNAHC3B	crg:105317365/0.0/dynein heavy chain 3, axonemal-like isoform X5; K10408 dynein heavy chain, axonemal	YKR054c/0.0/---	V3ZDA1/0.0/V3ZDA1_LOTGI Uncharacterized protein OS=Lottia gigantea GN=LOTGIDRAFT_210054 PE=4 SV=1	PF07728/6.0E-5/AAA domain (dynein-related subfamily)	NA
maker-Backbone_1_pilon-augustus-gene-1.76-mRNA-1	gi|524871580|ref|XP_005092562.1|/4.42424e-96/PREDICTED: dynactin subunit 4-like [Aplysia californica]	Q5R7U7/3e-61/DCTN4_PONAB Dynactin subunit 4 (Dynactin subunit p62) OS=Pongo abelii (Sumatran orangutan) (Pongo pygmaeus abelii) GN=DCTN4	myi:110458083/3e-78/dynactin subunit 4-like; K10426 dynactin 4	NA	A0A0B7A173/2e-91/A0A0B7A173_9EUPU Uncharacterized protein OS=Arion vulgaris GN=ORF92107 PE=4 SV=1	PF05502/1.4E-13/Dynactin p62 family	cellular_component:GO:0005869//dynactin complex;
maker-Backbone_1_pilon-snap-gene-1.82-mRNA-1	gi|676474383|ref|XP_009060129.1|/1.19934e-62/hypothetical protein LOTGIDRAFT_154166 [Lottia gigantea] &gt;gi|556100435|gb|ESO89087.1| hypothetical protein LOTGIDRAFT_154166 [Lottia gigantea]	NA	NA	NA	V3ZXH2/2e-62/V3ZXH2_LOTGI Uncharacterized protein OS=Lottia gigantea GN=LOTGIDRAFT_154166 PE=4 SV=1	NA	cellular_component:GO:0016021//integral component of membrane;
maker-Backbone_1_pilon-snap-gene-1.83-mRNA-1	gi|871229205|ref|XP_012937337.1|/0/PREDICTED: CMT1A duplicated region transcript 1 protein-like [Aplysia californica]	Q5XX13/8e-129/FBW10_HUMAN F-box/WD repeat-containing protein 10 (F-box and WD-40 domain-containing protein 10) (Ubiquitin ligase-specificity factor) OS=Homo sapiens (Human) GN=FBXW10	myi:110453924/0.0/CMT1A duplicated region transcript 1 protein-like; K10266 F-box and WD-40 domain protein 10	all0438_2/1e-14/---	V4BKI4/0.0/V4BKI4_LOTGI Uncharacterized protein OS=Lottia gigantea GN=LOTGIDRAFT_154169 PE=4 SV=1	PS00678/-/Trp-Asp (WD) repeats signature.	NA
maker-Backbone_1_pilon-snap-gene-1.92-mRNA-1	gi|908420976|ref|XP_013071840.1|/4.22819e-28/PREDICTED: multidrug resistance-associated protein 1-like [Biomphalaria glabrata]	Q28689/6e-22/MRP2_RABIT Canalicular multispecific organic anion transporter 1 (ATP-binding cassette sub-family C member 2) (Canalicular multidrug resistance protein) (Epithelial basolateral chloride conductance regulator) (Multidrug resistance-associated protein 2) OS=Oryctolagus cuniculus (Rabbit) GN=ABCC2 EBCR MRP2	dsi:Dsimw501_GD23852/4e-25/Dsim_GD23852; GD23852 gene product from transcript GD23852-RD; K05665 ATP-binding cassette, subfamily C (CFTR/MRP), member 1	YHL035c/2e-14/---	T1JBH2/5e-28/T1JBH2_STRMM Uncharacterized protein OS=Strigamia maritima PE=4 SV=1	PF00664/2.1E-12/ABC transporter transmembrane region	cellular_component:GO:0005887//integral component of plasma membrane;molecular_function:GO:0005524//ATP binding;GO:0042626//ATPase activity, coupled to transmembrane movement of substances;GO:0008514//organic anion transmembrane transporter activity;
maker-Backbone_1_pilon-snap-gene-1.95-mRNA-1	gi|762124368|ref|XP_011445191.1|/1.49383e-145/PREDICTED: multidrug resistance-associated protein 1-like [Crassostrea gigas]	O35379/7e-128/MRP1_MOUSE Multidrug resistance-associated protein 1 (ATP-binding cassette sub-family C member 1) (Leukotriene C(4) transporter) (LTC4 transporter) OS=Mus musculus (Mouse) GN=Abcc1 Abcc1a Abcc1b Mdrap Mrp	bpec:110167791/8e-134/multidrug resistance-associated protein 1-like; K05665 ATP-binding cassette, subfamily C (CFTR/MRP), member 1	YDR135c/2e-70/---	V4A1H3/5e-144/V4A1H3_LOTGI Uncharacterized protein (Fragment) OS=Lottia gigantea GN=LOTGIDRAFT_107213 PE=4 SV=1	PS00211/-/ABC transporters family signature.	cellular_component:GO:0005887//integral component of plasma membrane;molecular_function:GO:0005524//ATP binding;GO:0042626//ATPase activity, coupled to transmembrane movement of substances;GO:0008514//organic anion transmembrane transporter activity;
snap-Backbone_1_pilon-processed-gene-0.12-mRNA-1	gi|871241460|ref|XP_012939587.1|/3.82013e-82/PREDICTED: 4-coumarate--CoA ligase 4-like [Aplysia californica]	Q9S725/1e-22/4CL2_ARATH 4-coumarate--CoA ligase 2 (4CL 2) (EC 6.2.1.12) (4-coumarate--CoA ligase isoform 2) (At4CL2) (4-coumaroyl-CoA synthase 2) OS=Arabidopsis thaliana (Mouse-ear cress) GN=4CL2 At3g21240 MXL8.10	myi:110449011/1e-68/acyl-CoA synthetase family member 2, mitochondrial-like; K00666 fatty-acyl-CoA synthase [EC:6.2.1.-]	BS_yhfL/8e-28/---	A0A0B7B1E6/2e-75/A0A0B7B1E6_9EUPU Uncharacterized protein OS=Arion vulgaris GN=ORF151979 PE=4 SV=1	PS00455/-/Putative AMP-binding domain signature.	NA
snap-Backbone_1_pilon-processed-gene-1.58-mRNA-1	gi|938082960|gb|KPP78087.1|/7.93744e-175/Canalicular multispecific organic anion transporter 2-like [Scleropages formosus]	Q5F364/1e-138/MRP1_CHICK Multidrug resistance-associated protein 1 (ATP-binding cassette sub-family C member 1) (Leukotriene C(4) transporter) (LTC4 transporter) OS=Gallus gallus (Chicken) GN=ABCC1 MRP1 RCJMB04_32d20	lco:104924914/4e-160/abcc3; ATP binding cassette subfamily C member 3; K05667 ATP-binding cassette, subfamily C (CFTR/MRP), member 3	YDR135c/2e-113/---	A0A1B6DIT5/0.0/A0A1B6DIT5_9HEMI Uncharacterized protein (Fragment) OS=Clastoptera arizonana GN=g.22313 PE=4 SV=1	PF00664/1.7E-39/ABC transporter transmembrane region	cellular_component:GO:0005887//integral component of plasma membrane;molecular_function:GO:0005524//ATP binding;GO:0042626//ATPase activity, coupled to transmembrane movement of substances;GO:0008514//organic anion transmembrane transporter activity;
augustus-Backbone_2_pilon-processed-gene-0.12-mRNA-1	gi|524868069|ref|XP_005090841.1|/1.1958e-19/PREDICTED: uncharacterized protein LOC101853433 [Aplysia californica]	NA	NA	NA	V3ZSL4/1e-13/V3ZSL4_LOTGI Uncharacterized protein OS=Lottia gigantea GN=LOTGIDRAFT_154834 PE=4 SV=1	NA	NA
augustus-Backbone_2_pilon-processed-gene-0.2-mRNA-1	gi|951574082|ref|XP_014485018.1|/1.28347e-54/PREDICTED: beta-TrCP isoform X3 [Dinoponera quadriceps]	Q5SRY7/7e-53/FBW1B_MOUSE F-box/WD repeat-containing protein 11 (F-box and WD repeats protein beta-TrCP2) (F-box/WD repeat-containing protein 1B) (Homologous to Slimb protein) (HOS) OS=Mus musculus (Mouse) GN=Fbxw11 Btrcp2 Fbw1b Fbxw1b	lhu:105672519/2e-54/beta-TrCP; K03362 F-box and WD-40 domain protein 1/11	all0284_3/6e-22/---	A0A026WFB0/1e-53/A0A026WFB0_CERBI F-box/WD repeat-containing protein 1A OS=Cerapachys biroi GN=X777_05601 PE=4 SV=1	SM00320/2.1E-5/--	NA
augustus-Backbone_2_pilon-processed-gene-0.3-mRNA-1	gi|908427454|ref|XP_013074634.1|/1.31129e-59/PREDICTED: F-box/WD repeat-containing protein 1A-like [Biomphalaria glabrata]	Q91854/2e-57/TRCB_XENLA Beta-TrCP (Beta-transducin repeat-containing protein) OS=Xenopus laevis (African clawed frog) GN=fbxw1 btrcp	bmor:101738795/2e-59/beta-TrCP; K03362 F-box and WD-40 domain protein 1/11	all0438_2/4e-26/---	A0A1I8FXR0/1e-60/A0A1I8FXR0_9PLAT Uncharacterized protein OS=Macrostomum lignano PE=4 SV=1	PS50082/12.58/Trp-Asp (WD) repeats profile.	NA
augustus-Backbone_2_pilon-processed-gene-0.6-mRNA-1	gi|871248899|ref|XP_012940931.1|/4.07018e-16/PREDICTED: uncharacterized protein LOC106012455 [Aplysia californica]	NA	NA	NA	W4Z390/5e-14/W4Z390_STRPU Uncharacterized protein OS=Strongylocentrotus purpuratus PE=4 SV=1	NA	NA
augustus-Backbone_2_pilon-processed-gene-0.9-mRNA-1	gi|969515897|ref|XP_002088215.2|/5.7146e-39/uncharacterized protein Dyak_GE13692 [Drosophila yakuba] &gt;gi|948551252|gb|EDW87927.2| uncharacterized protein Dyak_GE13692 [Drosophila yakuba]	Q9BYR4/5e-13/KRA43_HUMAN Keratin-associated protein 4-3 (Keratin-associated protein 4.3) (Ultrahigh sulfur keratin-associated protein 4.3) OS=Homo sapiens (Human) GN=KRTAP4-3 KAP4.3 KRTAP4.3	xla:100126001/1e-22/mki67.L, Ki-67, kia, mki67; marker of proliferation Ki-67 L homeolog; K17582 antigen KI-67	NA	A0A210PUT2/3e-41/A0A210PUT2_MIZYE Uncharacterized protein OS=Mizuhopecten yessoensis GN=KP79_PYT08581 PE=4 SV=1	PF13885/0.41/Keratin, high sulfur B2 protein	NA
maker-Backbone_2_pilon-augustus-gene-0.27-mRNA-1	gi|924560842|gb|ALC45500.1|/6.35414e-33/slmb, partial [Drosophila busckii]	Q91854/2e-30/TRCB_XENLA Beta-TrCP (Beta-transducin repeat-containing protein) OS=Xenopus laevis (African clawed frog) GN=fbxw1 btrcp	nvl:108565276/3e-34/beta-TrCP isoform X1; K03362 F-box and WD-40 domain protein 1/11	all0438_2/8e-08/---	A0A1W4VLH4/1e-32/A0A1W4VLH4_DROFC beta-TrCP-like isoform X2 OS=Drosophila ficusphila GN=LOC108098582 PE=4 SV=1	SM00320/2.4/--	biological_process:GO:0030713//ovarian follicle cell stalk formation;GO:0032007//negative regulation of TOR signaling;GO:0046843//dorsal appendage formation;GO:0030178//negative regulation of Wnt signaling pathway;GO:0016567//protein ubiquitination;GO:0008588//release of cytoplasmic sequestered NF-kappaB;GO:0090162//establishment of epithelial cell polarity;GO:0007088//regulation of mitotic nucle…
maker-Backbone_2_pilon-augustus-gene-0.29-mRNA-1	NA	NA	NA	NA	NA	NA	NA
maker-Backbone_2_pilon-snap-gene-0.30-mRNA-1	gi|929086924|ref|XP_014054064.1|/6.37522e-22/PREDICTED: uncharacterized protein LOC106604169 [Salmo salar]	Q6ZQX7/1e-17/LIAT1_HUMAN Protein LIAT1 (Ligand of ATE1 protein) OS=Homo sapiens (Human) GN=LIAT1 C17orf97	sasa:106562257/1e-16/dynein assembly factor 1, axonemal-like; K19750 dynein assembly factor 1, axonemal	NA	A0A167SZC2/8e-22/A0A167SZC2_PENCH Adhesive plaque matrix protein OS=Penicillium chrysogenum GN=EN45_062740 PE=4 SV=1	NA	NA
maker-Backbone_2_pilon-snap-gene-0.37-mRNA-1	gi|999975484|gb|KXJ14658.1|/7.77435e-56/Tyrosine-protein kinase Tec [Exaiptasia pallida]	Q99315/3e-11/YG31B_YEAST Transposon Ty3-G Gag-Pol polyprotein (Gag3-Pol3) (Transposon Ty3-1 TYA-TYB polyprotein) [Cleaved into: Capsid protein (CA) (p24); Spacer peptide p3; Nucleocapsid protein p11 (NC); Ty3 protease (PR) (EC 3.4.23.-) (p16); Spacer peptide J; Reverse transcriptase/ribonuclease H (RT) (RT-RH) (EC 2.7.7.49) (EC 2.7.7.7) (EC 3.1.26.4) (p55); Integrase p61 (IN); Integrase p58 (IN)]…	amex:103047751/3e-27/LOW QUALITY PROTEIN: ryanodine receptor 1; K04961 ryanodine receptor 1	YIL082w-a_2/1e-11/---	A0A1S3JI61/5e-55/A0A1S3JI61_LINUN uncharacterized protein LOC106173462 OS=Lingula unguis GN=LOC106173462 PE=4 SV=1	PF00078/8.8E-14/Reverse transcriptase (RNA-dependent DNA polymerase)	NA
snap-Backbone_2_pilon-processed-gene-0.18-mRNA-1	gi|985396423|ref|XP_015365706.1|/9.42996e-15/PREDICTED: beta-TrCP isoform X2 [Diuraphis noxia]	Q91854/1e-14/TRCB_XENLA Beta-TrCP (Beta-transducin repeat-containing protein) OS=Xenopus laevis (African clawed frog) GN=fbxw1 btrcp	dnx:107163009/2e-15/beta-TrCP isoform X1; K03362 F-box and WD-40 domain protein 1/11	ECU01g1300/5e-09/---	H2ZJ99/1e-14/H2ZJ99_CIOSA Uncharacterized protein OS=Ciona savignyi PE=4 SV=1	PS00678/-/Trp-Asp (WD) repeats signature.	biological_process:GO:0031146//SCF-dependent proteasomal ubiquitin-dependent protein catabolic process;molecular_function:GO:0046983//protein dimerization activity;
augustus-Backbone_3_pilon-processed-gene-0.13-mRNA-1	gi|762104082|ref|XP_011434570.1|/4.18582e-94/PREDICTED: DNA repair protein XRCC3-like [Crassostrea gigas]	Q08DH8/3e-66/XRCC3_BOVIN DNA repair protein XRCC3 (X-ray repair cross-complementing protein 3) OS=Bos taurus (Bovine) GN=XRCC3	myi:110466521/5e-97/DNA repair protein XRCC3-like; K10880 DNA-repair protein XRCC3	SPAC20H4.07/3e-41/---	A0A210PP54/4e-96/A0A210PP54_MIZYE DNA repair protein XRCC3 OS=Mizuhopecten yessoensis GN=KP79_PYT10601 PE=4 SV=1	PS50162/41.466/RecA family profile 1.	NA
augustus-Backbone_3_pilon-processed-gene-0.14-mRNA-1	gi|524888779|ref|XP_005100954.1|/8.03992e-117/PREDICTED: syntaxin-5-like [Aplysia californica]	Q08DB5/5e-88/STX5_BOVIN Syntaxin-5 OS=Bos taurus (Bovine) GN=STX5	sko:100372966/3e-104/syntaxin-5-like; K08490 syntaxin 5	NA	A0A0B7ATL4/1e-115/A0A0B7ATL4_9EUPU Uncharacterized protein OS=Arion vulgaris GN=ORF139759 PE=4 SV=1	PS50192/20.402/t-SNARE coiled-coil homology domain profile.	NA
augustus-Backbone_3_pilon-processed-gene-0.3-mRNA-1	gi|871205173|ref|XP_005089040.2|/5.82299e-30/PREDICTED: uncharacterized protein LOC101853419 [Aplysia californica]	NA	NA	NA	A0A0B7AC84/5e-22/A0A0B7AC84_9EUPU Uncharacterized protein OS=Arion vulgaris GN=ORF111177 PE=4 SV=1	NA	NA
augustus-Backbone_3_pilon-processed-gene-0.8-mRNA-1	gi|871262248|ref|XP_012943418.1|/1.05979e-66/PREDICTED: MAP/microtubule affinity-regulating kinase 3-like isoform X8 [Aplysia californica]	O08678/7e-60/MARK1_RAT Serine/threonine-protein kinase MARK1 (EC 2.7.11.1) (EC 2.7.11.26) (MAP/microtubule affinity-regulating kinase 1) OS=Rattus norvegicus (Rat) GN=Mark1	myi:110454943/7e-64/MAP/microtubule affinity-regulating kinase 3-like isoform X1; K08798 MAP/microtubule affinity-regulating kinase [EC:2.7.11.1]	NA	A0A0B6ZU57/2e-70/A0A0B6ZU57_9EUPU Uncharacterized protein (Fragment) OS=Arion vulgaris GN=ORF81073 PE=4 SV=1	PS50032/18.529/Kinase associated domain 1 (KA1) profile.	NA
maker-Backbone_3_pilon-augustus-gene-0.44-mRNA-1	gi|871217509|ref|XP_005093483.2|/2.83478e-52/PREDICTED: uncharacterized protein LOC101856720 [Aplysia californica]	NA	NA	NA	A0A0B7AC84/2e-48/A0A0B7AC84_9EUPU Uncharacterized protein OS=Arion vulgaris GN=ORF111177 PE=4 SV=1	PF07801/2.5E-9/Protein of unknown function (DUF1647)	NA
maker-Backbone_3_pilon-snap-gene-0.54-mRNA-1	gi|405967653|gb|EKC32789.1|/0/Kanadaptin [Crassostrea gigas]	Q9BWU0/2e-123/NADAP_HUMAN Kanadaptin (Human lung cancer oncogene 3 protein) (HLC-3) (Kidney anion exchanger adapter protein) (Solute carrier family 4 anion exchanger member 1 adapter protein) OS=Homo sapiens (Human) GN=SLC4A1AP HLC3	soc:105198940/2e-124/uncharacterized LOC105198940; K10147 protein phosphatase 1D [EC:3.1.3.16]	NA	K1QNW6/0.0/K1QNW6_CRAGI Kanadaptin OS=Crassostrea gigas GN=CGI_10017179 PE=4 SV=1	SM00240/3.4E-9/--	molecular_function:GO:0016891//endoribonuclease activity, producing 5'-phosphomonoesters;
maker-Backbone_3_pilon-snap-gene-0.60-mRNA-1	gi|355779658|gb|EHH64134.1|/1.33247e-71/Histone acetyltransferase MYST3 [Macaca fascicularis]	Q11116/3e-06/YX0A_CAEEL Uncharacterized protein C03B1.10 OS=Caenorhabditis elegans GN=C03B1.10	gga:777528/6e-13/PDE1B; phosphodiesterase 1B; K13755 calcium/calmodulin-dependent 3',5'-cyclic nucleotide phosphodiesterase [EC:3.1.4.17]	NA	G7PBR3/2e-71/G7PBR3_MACFA Histone acetyltransferase OS=Macaca fascicularis GN=EGM_17271 PE=3 SV=1	NA	NA
maker-Backbone_3_pilon-snap-gene-0.61-mRNA-1	gi|908491870|ref|XP_013095652.1|/4.2044e-29/PREDICTED: keratin-associated protein 4-7-like [Biomphalaria glabrata]	NA	sasa:106611469/7e-08/pantothenate kinase 3-like; K09680 type II pantothenate kinase [EC:2.7.1.33]	NA	C3ZWM0/7e-19/C3ZWM0_BRAFL Uncharacterized protein (Fragment) OS=Branchiostoma floridae GN=BRAFLDRAFT_140665 PE=4 SV=1	NA	NA
maker-Backbone_3_pilon-snap-gene-0.62-mRNA-1	gi|676471548|ref|XP_009059211.1|/5.73504e-47/hypothetical protein LOTGIDRAFT_218210 [Lottia gigantea] &gt;gi|556101485|gb|ESO90137.1| hypothetical protein LOTGIDRAFT_218210 [Lottia gigantea]	Q05512/4e-08/MARK2_MOUSE Serine/threonine-protein kinase MARK2 (EC 2.7.11.1) (EC 2.7.11.26) (ELKL motif kinase 1) (EMK-1) (MAP/microtubule affinity-regulating kinase 2) (PAR1 homolog) (PAR1 homolog b) (Par-1b) (mPar-1b) OS=Mus musculus (Mouse) GN=Mark2 Emk	obi:106869493/2e-32/serine/threonine-protein kinase MARK1-like; K08798 MAP/microtubule affinity-regulating kinase [EC:2.7.11.1]	NA	V4A0E6/1e-46/V4A0E6_LOTGI Non-specific serine/threonine protein kinase OS=Lottia gigantea GN=LOTGIDRAFT_218210 PE=4 SV=1	NA	NA
maker-Backbone_3_pilon-snap-gene-0.66-mRNA-1	gi|808864883|gb|KKF15892.1|/1.15355e-62/Coagulation factor V [Larimichthys crocea]	Q9GLP1/1e-58/FA5_PIG Coagulation factor V (Activated protein C cofactor) [Cleaved into: Coagulation factor V heavy chain; Coagulation factor V light chain] OS=Sus scrofa (Pig) GN=F5	ssc:397217/1e-57/F5; coagulation factor V precursor; K03902 coagulation factor V (labile factor)	NA	A0A210PJU2/3e-76/A0A210PJU2_MIZYE Coagulation factor V OS=Mizuhopecten yessoensis GN=KP79_PYT02935 PE=4 SV=1	NA	biological_process:GO:0007596//blood coagulation;cellular_component:GO:0005576//extracellular region;molecular_function:GO:0005507//copper ion binding;
snap-Backbone_3_pilon-processed-gene-0.22-mRNA-1	gi|871262260|ref|XP_012943422.1|/0/PREDICTED: MAP/microtubule affinity-regulating kinase 3-like isoform X12 [Aplysia californica]	O08679/3e-171/MARK2_RAT Serine/threonine-protein kinase MARK2 (EC 2.7.11.1) (EC 2.7.11.26) (ELKL motif kinase 1) (EMK-1) (MAP/microtubule affinity-regulating kinase 2) OS=Rattus norvegicus (Rat) GN=Mark2	myi:110454943/9e-179/MAP/microtubule affinity-regulating kinase 3-like isoform X1; K08798 MAP/microtubule affinity-regulating kinase [EC:2.7.11.1]	SPAC17G8.14c_2/7e-34/---	V4A0E6/1e-180/V4A0E6_LOTGI Non-specific serine/threonine protein kinase OS=Lottia gigantea GN=LOTGIDRAFT_218210 PE=4 SV=1	PF00069/1.9E-29/Protein kinase domain	NA
snap-Backbone_3_pilon-processed-gene-0.24-mRNA-1	gi|405972675|gb|EKC37431.1|/6.36694e-19/MAP/microtubule affinity-regulating kinase 3 [Crassostrea gigas]	NA	crg:105333342/1e-19/serine/threonine-protein kinase MARK1 isoform X1; K08798 MAP/microtubule affinity-regulating kinase [EC:2.7.11.1]	NA	K1RSF1/1e-18/K1RSF1_CRAGI Non-specific serine/threonine protein kinase OS=Crassostrea gigas GN=CGI_10019329 PE=4 SV=1	NA	NA
snap-Backbone_3_pilon-processed-gene-0.36-mRNA-1	gi|908415700|ref|XP_013069080.1|/2.59639e-09/PREDICTED: uncharacterized protein LOC106056778 [Biomphalaria glabrata]	NA	NA	NA	NA	NA	NA
augustus-Backbone_4_pilon-processed-gene-0.3-mRNA-1	gi|961947211|ref|XP_014915252.1|/3.64663e-26/PREDICTED: uncharacterized protein LOC106964325 isoform X5 [Poecilia latipinna]	NA	NA	NA	H2YXB0/1e-30/H2YXB0_CIOSA Uncharacterized protein OS=Ciona savignyi PE=4 SV=1	NA	NA
augustus-Backbone_4_pilon-processed-gene-0.5-mRNA-1	gi|676443320|ref|XP_009050078.1|/3.37421e-06/hypothetical protein LOTGIDRAFT_141981, partial [Lottia gigantea] &gt;gi|556110570|gb|ESO99221.1| hypothetical protein LOTGIDRAFT_141981, partial [Lottia gigantea]	NA	NA	NA	V4AZR0/6e-06/V4AZR0_LOTGI Uncharacterized protein (Fragment) OS=Lottia gigantea GN=LOTGIDRAFT_141981 PE=4 SV=1	NA	NA
augustus-Backbone_5_pilon-processed-gene-1.0-mRNA-1	gi|871238755|ref|XP_005100407.2|/0/PREDICTED: activating signal cointegrator 1-like [Aplysia californica]	Q15650/8e-147/TRIP4_HUMAN Activating signal cointegrator 1 (ASC-1) (Thyroid receptor-interacting protein 4) (TR-interacting protein 4) (TRIP-4) OS=Homo sapiens (Human) GN=TRIP4	ola:101161721/8e-150/activating signal cointegrator 1; K18399 valacyclovir hydrolase [EC:3.1.-.-]	NA	A0A210R4I4/0.0/A0A210R4I4_MIZYE Activating signal cointegrator 1 OS=Mizuhopecten yessoensis GN=KP79_PYT00162 PE=4 SV=1	PF04266/3.4E-16/ASCH domain	biological_process:GO:0006355//regulation of transcription, DNA-templated;cellular_component:GO:0005634//nucleus;molecular_function:GO:0008270//zinc ion binding;
augustus-Backbone_5_pilon-processed-gene-1.11-mRNA-1	gi|926628286|ref|XP_013779749.1|/1.02335e-18/PREDICTED: protein Wnt-2b-like [Limulus polyphemus]	Q5NVK2/6e-16/WNT5B_PONAB Protein Wnt-5b OS=Pongo abelii (Sumatran orangutan) (Pongo pygmaeus abelii) GN=WNT5B	myi:110453114/6e-21/protein Wnt-4-like; K00444 wingless-type MMTV integration site family, member 5	NA	A0A210QI65/5e-20/A0A210QI65_MIZYE Protein Wnt-4 OS=Mizuhopecten yessoensis GN=KP79_PYT14790 PE=4 SV=1	PF00110/9.2E-14/wnt family	NA
augustus-Backbone_5_pilon-processed-gene-1.13-mRNA-1	gi|676421708|ref|XP_009043840.1|/4.16652e-76/hypothetical protein LOTGIDRAFT_152125 [Lottia gigantea] &gt;gi|556116643|gb|ESP05295.1| hypothetical protein LOTGIDRAFT_152125 [Lottia gigantea]	P56705/2e-48/WNT4_HUMAN Protein Wnt-4 OS=Homo sapiens (Human) GN=WNT4 UNQ426/PRO864	myi:110453114/1e-71/protein Wnt-4-like; K00444 wingless-type MMTV integration site family, member 5	NA	V4CRZ0/7e-76/V4CRZ0_LOTGI Protein Wnt OS=Lottia gigantea GN=LOTGIDRAFT_152125 PE=3 SV=1	SM00097/4.5E-19/--	biological_process:GO:0007275//multicellular organism development;GO:0016055//Wnt signaling pathway;cellular_component:GO:0005578//proteinaceous extracellular matrix;molecular_function:GO:0005102//receptor binding;
maker-Backbone_5_pilon-augustus-gene-1.44-mRNA-1	gi|524888350|ref|XP_005100746.1|/0/PREDICTED: uncharacterized protein LOC101848438 [Aplysia californica] &gt;gi|524888352|ref|XP_005100747.1| PREDICTED: uncharacterized protein LOC101848438 [Aplysia californica] &gt;gi|524888354|ref|XP_005100748.1| PREDICTED: uncharacterized protein LOC101848438 [Aplysia californica]	Q5T7B8/7e-125/KIF24_HUMAN Kinesin-like protein KIF24 OS=Homo sapiens (Human) GN=KIF24 C9orf48	myi:110454998/0.0/uncharacterized protein LOC110454998; K10393 kinesin family member 2/24	ECU11g0470/2e-67/---	A0A210QE05/0.0/A0A210QE05_MIZYE Kinesin-like protein KIF24 OS=Mizuhopecten yessoensis GN=KP79_PYT14950 PE=4 SV=1	PS00411/-/Kinesin motor domain signature.	NA
maker-Backbone_5_pilon-augustus-gene-1.45-mRNA-1	gi|260787067|ref|XP_002588577.1|/3.89194e-15/hypothetical protein BRAFLDRAFT_110733 [Branchiostoma floridae] &gt;gi|229273741|gb|EEN44588.1| hypothetical protein BRAFLDRAFT_110733 [Branchiostoma floridae]	NA	xma:102238162/3e-06/polyhomeotic-like protein 3; K11458 polyhomeotic-like protein 3	NA	C3ZSA3/7e-15/C3ZSA3_BRAFL Uncharacterized protein OS=Branchiostoma floridae GN=BRAFLDRAFT_110733 PE=4 SV=1	NA	NA
maker-Backbone_5_pilon-augustus-gene-2.66-mRNA-1	gi|908462506|ref|XP_013085899.1|/0/PREDICTED: LOW QUALITY PROTEIN: uncharacterized protein LOC106070518 [Biomphalaria glabrata]	Q54G14/8e-22/Y0266_DICDI Uncharacterized protein DDB_G0290685 OS=Dictyostelium discoideum (Slime mold) GN=DDB_G0290685	myi:110445656/0.0/uncharacterized protein LOC110445656; K00698 chitin synthase [EC:2.4.1.16]	ECU01g1390/2e-09/---	A0A1C9CX60/0.0/A0A1C9CX60_TEGGR Chitin synthase 1 OS=Tegillarca granosa GN=CHS1 PE=2 SV=1	PF01697/4.3E-8/Glycosyltransferase family 92	cellular_component:GO:0016459//myosin complex;GO:0016021//integral component of membrane;molecular_function:GO:0005524//ATP binding;GO:0003774//motor activity;GO:0016758//transferase activity, transferring hexosyl groups;
maker-Backbone_5_pilon-augustus-gene-2.70-mRNA-1	gi|524887670|ref|XP_005100419.1|/0/PREDICTED: centrosomal protein of 120 kDa-like [Aplysia californica]	A0JN62/0.0/CE120_BOVIN Centrosomal protein of 120 kDa (Cep120) (Coiled-coil domain-containing protein 100) OS=Bos taurus (Bovine) GN=CEP120 CCDC100	myi:110445685/0.0/centrosomal protein of 120 kDa-like isoform X1; K16459 centrosomal protein CEP120	NA	A0A210QZA9/0.0/A0A210QZA9_MIZYE Uncharacterized protein OS=Mizuhopecten yessoensis GN=KP79_PYT15208 PE=4 SV=1	PF12416/4.0E-67/Cep120 protein	NA
maker-Backbone_5_pilon-augustus-gene-2.71-mRNA-1	gi|908475936|ref|XP_013090229.1|/0/PREDICTED: guanine nucleotide-binding protein subunit beta-5-like [Biomphalaria glabrata]	Q5RDY7/3e-176/GNB5_PONAB Guanine nucleotide-binding protein subunit beta-5 (Gbeta5) (Transducin beta chain 5) OS=Pongo abelii (Sumatran orangutan) (Pongo pygmaeus abelii) GN=GNB5	obi:106875358/0.0/guanine nucleotide-binding protein subunit beta-5-like; K04539 guanine nucleotide-binding protein subunit beta-5	all0438_2/6e-30/---	V3ZMI7/0.0/V3ZMI7_LOTGI Uncharacterized protein OS=Lottia gigantea GN=LOTGIDRAFT_162493 PE=4 SV=1	PS50082/11.912/Trp-Asp (WD) repeats profile.	biological_process:GO:0007165//signal transduction;
maker-Backbone_5_pilon-snap-gene-0.31-mRNA-1	NA	Q80T21/2e-28/ATL4_MOUSE ADAMTS-like protein 4 (ADAMTSL-4) (Thrombospondin repeat-containing protein 1) OS=Mus musculus (Mouse) GN=Adamtsl4 Tsrc1	acs:100566040/5e-22/adamts16; ADAM metallopeptidase with thrombospondin type 1 motif 16; K08630 a disintegrin and metalloproteinase with thrombospondin motifs 16 [EC:3.4.24.-]	SPCC737.08/6e-12/---	A0A0B7AUI9/1e-47/A0A0B7AUI9_9EUPU Uncharacterized protein (Fragment) OS=Arion vulgaris GN=ORF138490 PE=4 SV=1	PF00090/0.0024/Thrombospondin type 1 domain	NA
maker-Backbone_5_pilon-snap-gene-1.47-mRNA-1	NA	Q8IDX6/9e-16/RBP2A_PLAF7 Reticulocyte-binding protein 2 homolog a OS=Plasmodium falciparum (isolate 3D7) GN=PF13_0198	amex:103033442/1e-17/myosin heavy chain, fast skeletal muscle-like; K10352 myosin heavy chain	PM0059/9e-09/---	A0A093SUW0/9e-33/A0A093SUW0_9PASS Uncharacterized protein (Fragment) OS=Manacus vitellinus GN=N305_12904 PE=4 SV=1	NA	NA
maker-Backbone_5_pilon-snap-gene-2.101-mRNA-1	gi|585722101|ref|XP_006813392.1|/1.32773e-39/PREDICTED: uncharacterized protein LOC102810040 [Saccoglossus kowalevskii]	NA	NA	NA	V4BDH6/7e-35/V4BDH6_LOTGI Uncharacterized protein OS=Lottia gigantea GN=LOTGIDRAFT_166878 PE=4 SV=1	NA	NA
maker-Backbone_5_pilon-snap-gene-2.86-mRNA-1	gi|762134712|ref|XP_011450587.1|/5.97098e-49/PREDICTED: uncharacterized protein LOC105344503 [Crassostrea gigas]	NA	sko:102808925/2e-20/uncharacterized LOC102808925; K20989 urea-proton symporter	NA	W4Y099/5e-45/W4Y099_STRPU Uncharacterized protein OS=Strongylocentrotus purpuratus PE=4 SV=1	PS50158/9.735/Zinc finger CCHC-type profile.	NA
maker-Backbone_5_pilon-snap-gene-2.87-mRNA-1	gi|585705586|ref|XP_006823664.1|/2.58196e-169/PREDICTED: uncharacterized protein LOC100372741 [Saccoglossus kowalevskii]	Q9NXP7/2e-27/GIN1_HUMAN Gypsy retrotransposon integrase-like protein 1 (GIN-1) (Ty3/Gypsy integrase 1) (Zinc finger H2C2 domain-containing protein) OS=Homo sapiens (Human) GN=GIN1 TGIN1 ZH2C2	aqu:105314118/3e-38/neurotrypsin-like; K09624 neurotrypsin [EC:3.4.21.-]	YIL082w-a_2/6e-17/---	W4XI34/1e-141/W4XI34_STRPU Uncharacterized protein OS=Strongylocentrotus purpuratus PE=4 SV=1	PF00665/2.0E-15/Integrase core domain	NA
maker-Backbone_5_pilon-snap-gene-2.99-mRNA-1	NA	NA	NA	NA	NA	NA	NA
snap-Backbone_5_pilon-processed-gene-1.21-mRNA-1	gi|676465784|ref|XP_009057355.1|/4.19507e-75/hypothetical protein LOTGIDRAFT_163057 [Lottia gigantea] &gt;gi|556103400|gb|ESO92052.1| hypothetical protein LOTGIDRAFT_163057 [Lottia gigantea]	P15305/3e-46/DYHC_ONCMY Dynein heavy chain (DYHC) (Fragment) OS=Oncorhynchus mykiss (Rainbow trout) (Salmo gairdneri)	acyg:106040127/2e-43/DNAJC16; dnaJ homolog subfamily C member 16; K09536 DnaJ homolog subfamily C member 16	NA	V4A5R3/7e-75/V4A5R3_LOTGI Uncharacterized protein OS=Lottia gigantea GN=LOTGIDRAFT_163057 PE=4 SV=1	NA	cellular_component:GO:0005634//nucleus;
snap-Backbone_5_pilon-processed-gene-1.36-mRNA-1	gi|929086924|ref|XP_014054064.1|/4.1216e-32/PREDICTED: uncharacterized protein LOC106604169 [Salmo salar]	NA	fch:102046513/6e-10/KDM5C; lysine demethylase 5C; K11446 histone demethylase JARID1 [EC:1.14.11.-]	NA	A0A1S3RQR8/7e-32/A0A1S3RQR8_SALSA uncharacterized protein LOC106604169 OS=Salmo salar GN=LOC106604169 PE=4 SV=1	NA	NA
snap-Backbone_5_pilon-processed-gene-2.59-mRNA-1	NA	NA	NA	NA	NA	NA	NA
augustus-Backbone_6_pilon-processed-gene-0.1-mRNA-1	gi|524864451|ref|XP_005089062.1|/6.16014e-83/PREDICTED: ras-related protein Rab-28-like [Aplysia californica]	Q3SWY9/1e-63/RAB28_BOVIN Ras-related protein Rab-28 OS=Bos taurus (Bovine) GN=RAB28	myi:110464548/5e-73/ras-related protein Rab-28-like; K07915 Ras-related protein Rab-28	SPAC18G6.03/3e-17/---	A0A0B6Z579/5e-78/A0A0B6Z579_9EUPU Uncharacterized protein (Fragment) OS=Arion vulgaris GN=ORF46899 PE=4 SV=1	SM00175/1.5E-14/--	molecular_function:GO:0005525//GTP binding;GO:0003924//GTPase activity;
augustus-Backbone_6_pilon-processed-gene-0.2-mRNA-1	gi|918995194|ref|XP_013409286.1|/6.69978e-14/PREDICTED: uncharacterized protein LOC106172638 [Lingula anatina]	Q5EZ72/2e-10/ENPP7_RAT Ectonucleotide pyrophosphatase/phosphodiesterase family member 7 (E-NPP 7) (NPP-7) (EC 3.1.4.12) (Alkaline sphingomyelin phosphodiesterase) (Intestinal alkaline sphingomyelinase) (Alk-SMase) OS=Rattus norvegicus (Rat) GN=Enpp7	lak:106172638/1e-14/uncharacterized protein LOC106172638; K18398 ectonucleotide pyrophosphatase/phosphodiesterase family member 5 [EC:3.1.-.-]	NA	A0A1S3JGL4/1e-13/A0A1S3JGL4_LINUN uncharacterized protein LOC106172638 OS=Lingula unguis GN=LOC106172638 PE=4 SV=1	PF01663/6.3E-13/Type I phosphodiesterase / nucleotide pyrophosphatase	biological_process:GO:0008152//metabolic process;cellular_component:GO:0016021//integral component of membrane;molecular_function:GO:0003824//catalytic activity;
augustus-Backbone_6_pilon-processed-gene-1.4-mRNA-1	gi|405975225|gb|EKC39806.1|/4.0897e-28/Arrestin domain-containing protein 3 [Crassostrea gigas]	Q5R5L7/2e-12/ARRD3_PONAB Arrestin domain-containing protein 3 OS=Pongo abelii (Sumatran orangutan) (Pongo pygmaeus abelii) GN=ARRDC3	nvi:100123560/5e-07/ataxin-7-like protein 1; K11318 ataxin-7	NA	K1RXR4/7e-28/K1RXR4_CRAGI Arrestin domain-containing protein 3 OS=Crassostrea gigas GN=CGI_10025360 PE=4 SV=1	PF00339/1.2E-14/Arrestin (or S-antigen), N-terminal domain	NA
augustus-Backbone_6_pilon-processed-gene-2.13-mRNA-1	gi|405975554|gb|EKC40113.1|/4.60257e-16/Polypeptide N-acetylgalactosaminyltransferase 1 [Crassostrea gigas]	Q6UE39/5e-08/GLT13_RAT Polypeptide N-acetylgalactosaminyltransferase 13 (EC 2.4.1.41) (Polypeptide GalNAc transferase 13) (GalNAc-T13) (pp-GaNTase 13) (Protein-UDP acetylgalactosaminyltransferase 13) (UDP-GalNAc:polypeptide N-acetylgalactosaminyltransferase 13) OS=Rattus norvegicus (Rat) GN=Galnt13	crg:105342717/1e-16/polypeptide N-acetylgalactosaminyltransferase 13 isoform X1; K00710 polypeptide N-acetylgalactosaminyltransferase [EC:2.4.1.41]	NA	K1R324/8e-16/K1R324_CRAGI Polypeptide N-acetylgalactosaminyltransferase OS=Crassostrea gigas GN=CGI_10026144 PE=3 SV=1	NA	NA
augustus-Backbone_6_pilon-processed-gene-2.15-mRNA-1	gi|829850751|ref|XP_012637310.1|/2.9266e-71/PREDICTED: uncharacterized protein LOC105880653 [Microcebus murinus]	NA	ccar:109051889/4e-19/LOW QUALITY PROTEIN: zinc finger protein 91-like; K09228 KRAB domain-containing zinc finger protein	NA	A0A1S3T399/1e-35/A0A1S3T399_SALSA uncharacterized protein LOC106613400 OS=Salmo salar GN=LOC106613400 PE=4 SV=1	NA	NA
augustus-Backbone_6_pilon-processed-gene-2.24-mRNA-1	gi|524908364|ref|XP_005109282.1|/4.7811e-59/PREDICTED: uncharacterized protein LOC101862454 [Aplysia californica]	P46023/4e-39/GR101_LYMST G-protein coupled receptor GRL101 OS=Lymnaea stagnalis (Great pond snail) (Helix stagnalis)	myi:110452030/7e-43/relaxin receptor 2-like; K04307 relaxin family peptide receptor 2	NA	A0A182ZTL6/3e-50/A0A182ZTL6_BIOGL Uncharacterized protein OS=Biomphalaria glabrata GN=106079811 PE=4 SV=1	PF13855/9.0E-7/Leucine rich repeat	NA
augustus-Backbone_6_pilon-processed-gene-2.25-mRNA-1	gi|300247679|gb|ADJ94946.1|/9.83308e-14/putative nucleoplasmin, partial [Phragmatopoma lapidosa]	Q9NLA3/2e-06/ANO39_PATPE Nucleoplasmin-like protein ANO39 (39 kDa oocyte-expressed nucleolar protein) (Nucleic acid-associated protein 36) (Nucleic acid-binding nuclear protein) (NAAP) (NAAP1) (NAAP2) OS=Patiria pectinifera (Starfish) (Asterina pectinifera)	myi:110453969/6e-10/nucleoplasmin-like protein ANO39 isoform X1; K11276 nucleophosmin 1	NA	V4AWG8/7e-10/V4AWG8_LOTGI Uncharacterized protein OS=Lottia gigantea GN=LOTGIDRAFT_228383 PE=4 SV=1	PF03066/1.3E-15/Nucleoplasmin/nucleophosmin domain	NA
augustus-Backbone_6_pilon-processed-gene-2.30-mRNA-1	NA	NA	sasa:106562257/6e-07/dynein assembly factor 1, axonemal-like; K19750 dynein assembly factor 1, axonemal	NA	NA	NA	NA
augustus-Backbone_6_pilon-processed-gene-2.31-mRNA-1	gi|260804053|ref|XP_002596903.1|/8.17711e-17/hypothetical protein BRAFLDRAFT_215952 [Branchiostoma floridae] &gt;gi|229282164|gb|EEN52915.1| hypothetical protein BRAFLDRAFT_215952, partial [Branchiostoma floridae]	NA	mcc:100427122/7e-07/ZSCAN18; zinc finger and SCAN domain containing 18; K09230 SCAN domain-containing zinc finger protein	NA	A0A167SZC2/2e-23/A0A167SZC2_PENCH Adhesive plaque matrix protein OS=Penicillium chrysogenum GN=EN45_062740 PE=4 SV=1	NA	NA
augustus-Backbone_6_pilon-processed-gene-2.40-mRNA-1	gi|688554744|ref|XP_009299712.1|/2.47384e-35/PREDICTED: uncharacterized protein K02A2.6-like [Danio rerio]	P0CT42/2e-14/TF27_SCHPO Transposon Tf2-7 polyprotein (Retrotransposable element Tf2 155 kDa protein) OS=Schizosaccharomyces pombe (strain 972 / ATCC 24843) (Fission yeast) GN=Tf2-7 SPAC13D1.01c	xma:102231469/9e-25/multidrug resistance-associated protein 1-like; K05665 ATP-binding cassette, subfamily C (CFTR/MRP), member 1	SPAC167.08/9e-15/---	A0A1A8F641/4e-34/A0A1A8F641_9TELE Uncharacterized protein OS=Nothobranchius korthausae GN=BX640584.1 PE=4 SV=1	NA	NA
augustus-Backbone_6_pilon-processed-gene-2.41-mRNA-1	gi|871265437|ref|XP_012943977.1|/2.84889e-122/PREDICTED: G-protein coupled receptor GRL101-like [Aplysia californica]	P46023/4e-72/GR101_LYMST G-protein coupled receptor GRL101 OS=Lymnaea stagnalis (Great pond snail) (Helix stagnalis)	myi:110452030/5e-79/relaxin receptor 2-like; K04307 relaxin family peptide receptor 2	NA	V3Z189/7e-90/V3Z189_LOTGI Uncharacterized protein OS=Lottia gigantea GN=LOTGIDRAFT_132442 PE=4 SV=1	PS51450/5.194/Leucine-rich repeat profile.	NA
augustus-Backbone_6_pilon-processed-gene-2.49-mRNA-1	gi|908425915|ref|XP_013074039.1|/2.5701e-78/PREDICTED: uncharacterized protein LOC106060633, partial [Biomphalaria glabrata]	NA	cmy:102931785/7e-12/ADAM15; ADAM metallopeptidase domain 15; K06836 disintegrin and metalloproteinase domain-containing protein 15 [EC:3.4.24.-]	NA	A0A131YW51/9e-37/A0A131YW51_RHIAP Reverse transcriptase OS=Rhipicephalus appendiculatus PE=4 SV=1	PS50994/10.013/Integrase catalytic domain profile.	NA
augustus-Backbone_6_pilon-processed-gene-2.7-mRNA-1	gi|919040609|ref|XP_013403642.1|/1.59985e-20/PREDICTED: insulin-degrading enzyme-like [Lingula anatina]	Q24K02/1e-19/IDE_BOVIN Insulin-degrading enzyme (EC 3.4.24.56) (Insulin protease) (Insulinase) (Insulysin) OS=Bos taurus (Bovine) GN=IDE	myi:110455364/3e-22/insulin-degrading enzyme-like isoform X1; K01408 insulysin [EC:3.4.24.56]	NA	A0A1S3IZL6/3e-20/A0A1S3IZL6_LINUN insulin-degrading enzyme-like OS=Lingula unguis GN=LOC106168930 PE=3 SV=1	PF16187/6.9E-16/Middle or third domain of peptidase_M16	molecular_function:GO:0046872//metal ion binding;GO:0004222//metalloendopeptidase activity;
augustus-Backbone_6_pilon-processed-gene-2.9-mRNA-1	NA	NA	NA	NA	A0A182Z7M6/1e-06/A0A182Z7M6_BIOGL Uncharacterized protein OS=Biomphalaria glabrata PE=4 SV=1	NA	NA
maker-Backbone_6_pilon-augustus-gene-2.127-mRNA-1	gi|676496492|ref|XP_009067232.1|/3.5908e-60/hypothetical protein LOTGIDRAFT_170342 [Lottia gigantea] &gt;gi|556093414|gb|ESO82067.1| hypothetical protein LOTGIDRAFT_170342 [Lottia gigantea]	Q60641/6e-35/NR1H4_MOUSE Bile acid receptor (Farnesoid X-activated receptor) (Farnesol receptor HRR-1) (Nuclear receptor subfamily 1 group H member 4) (Retinoid X receptor-interacting protein 14) (RXR-interacting protein 14) OS=Mus musculus (Mouse) GN=Nr1h4 Bar Fxr Rip14	spu:574588/7e-70/Ecr/Fxr; Ecr/Fxr protein; K08536 liver X receptor alpha	NA	W4Y6J8/9e-70/W4Y6J8_STRPU Uncharacterized protein OS=Strongylocentrotus purpuratus PE=3 SV=1	SM00399/6.5E-36/--	biological_process:GO:0006351//transcription, DNA-templated;cellular_component:GO:0005634//nucleus;molecular_function:GO:0004884//ecdysteroid hormone receptor activity;GO:0008270//zinc ion binding;GO:0043565//sequence-specific DNA binding;GO:0005496//steroid binding;
maker-Backbone_6_pilon-snap-gene-0.27-mRNA-1	gi|676450612|ref|XP_009052435.1|/1.41756e-56/hypothetical protein LOTGIDRAFT_214482 [Lottia gigantea] &gt;gi|556108291|gb|ESO96943.1| hypothetical protein LOTGIDRAFT_214482 [Lottia gigantea]	F1N5C8/5e-44/ENPP6_BOVIN Ectonucleotide pyrophosphatase/phosphodiesterase family member 6 (E-NPP 6) (NPP-6) (EC 3.1.4.-) (EC 3.1.4.38) (Choline-specific glycerophosphodiester phosphodiesterase) (Glycerophosphocholine choline phosphodiesterase) (GPC-Cpde) OS=Bos taurus (Bovine) GN=ENPP6	myi:110452509/8e-56/bis(5'-adenosyl)-triphosphatase enpp4-like; K18398 ectonucleotide pyrophosphatase/phosphodiesterase family member 5 [EC:3.1.-.-]	CC1277/2e-29/---	V3ZZH7/2e-56/V3ZZH7_LOTGI Uncharacterized protein OS=Lottia gigantea GN=LOTGIDRAFT_214482 PE=4 SV=1	PF01663/5.5E-19/Type I phosphodiesterase / nucleotide pyrophosphatase	biological_process:GO:0008152//metabolic process;molecular_function:GO:0003824//catalytic activity;
maker-Backbone_6_pilon-snap-gene-0.30-mRNA-1	gi|908420306|ref|XP_013071491.1|/1.33706e-25/PREDICTED: uncharacterized protein LOC106058578, partial [Biomphalaria glabrata]	NA	NA	NA	A0A210QZ87/3e-14/A0A210QZ87_MIZYE Fibrillin-1 OS=Mizuhopecten yessoensis GN=KP79_PYT15273 PE=4 SV=1	NA	cellular_component:GO:0016021//integral component of membrane;molecular_function:GO:0005509//calcium ion binding;
maker-Backbone_6_pilon-snap-gene-1.14-mRNA-1	gi|675368932|gb|KFM61834.1|/2.54915e-60/RNA-directed DNA polymerase from mobile element jockey, partial [Stegodyphus mimosarum]	Q95SX7/9e-45/RTBS_DROME Probable RNA-directed DNA polymerase from transposon BS (EC 2.7.7.49) (Reverse transcriptase) OS=Drosophila melanogaster (Fruit fly) GN=RTase	api:100568954/8e-41/uncharacterized LOC100568954; K04911 potassium voltage-gated channel Eag-related subfamily H member 8	SMb21167/4e-08/---	A0A147AS90/1e-67/A0A147AS90_FUNHE Ribonuclease H1 (Fragment) OS=Fundulus heteroclitus PE=4 SV=1	PS50878/19.74/Reverse transcriptase (RT) catalytic domain profile.	NA
maker-Backbone_6_pilon-snap-gene-1.15-mRNA-1	gi|871207694|ref|XP_005089983.2|/1.04051e-75/PREDICTED: nicotinamide/nicotinic acid mononucleotide adenylyltransferase 1-like isoform X2 [Aplysia californica]	Q0VD50/4e-60/NMNA1_BOVIN Nicotinamide/nicotinic acid mononucleotide adenylyltransferase 1 (NMN/NaMN adenylyltransferase 1) (EC 2.7.7.1) (EC 2.7.7.18) (Nicotinamide mononucleotide adenylyltransferase 1) (NMN adenylyltransferase 1) (Nicotinate-nucleotide adenylyltransferase 1) (NaMN adenylyltransferase 1) OS=Bos taurus (Bovine) GN=NMNAT1	myi:110464509/3e-76/nicotinamide/nicotinic acid mononucleotide adenylyltransferase 1-like isoform X1; K06210 nicotinamide mononucleotide adenylyltransferase [EC:2.7.7.1 2.7.7.18]	YLR328w_2/9e-39/---	A0A0B6ZJ13/4e-81/A0A0B6ZJ13_9EUPU Nicotinamide-nucleotide adenylyltransferase (Fragment) OS=Arion vulgaris GN=ORF63802 PE=3 SV=1	PF01467/2.8E-15/Cytidylyltransferase-like	NA
maker-Backbone_6_pilon-snap-gene-1.18-mRNA-1	gi|694981424|ref|XP_009440014.1|/6.45576e-144/PREDICTED: mucin-2-like [Pan troglodytes]	Q5MJ10/5e-06/SPXN2_HUMAN Sperm protein associated with the nucleus on the X chromosome N2 (Nuclear-associated protein SPAN-Xn2) (SPANX-N2) (SPANX family member N2) OS=Homo sapiens (Human) GN=SPANXN2	aju:106989126/1e-15/TSPYL2; TSPY like 2; K11285 TSPY-like 2	NA	A0A1S3S1Q8/2e-35/A0A1S3S1Q8_SALSA NF-X1-type zinc finger protein NFXL2-like isoform X2 OS=Salmo salar GN=LOC106606497 PE=4 SV=1	NA	NA
maker-Backbone_6_pilon-snap-gene-2.132-mRNA-1	gi|156387743|ref|XP_001634362.1|/7.8219e-11/predicted protein [Nematostella vectensis] &gt;gi|156221444|gb|EDO42299.1| predicted protein [Nematostella vectensis]	NA	cin:100184355/3e-09/ubiquitin carboxyl-terminal hydrolase 36-like; K11855 ubiquitin carboxyl-terminal hydrolase 36/42 [EC:3.4.19.12]	NA	A0A0L7M2N2/3e-10/A0A0L7M2N2_PLAF4 Uncharacterized protein (Fragment) OS=Plasmodium falciparum (isolate Dd2) GN=PFDG_03181 PE=4 SV=1	NA	NA
maker-Backbone_6_pilon-snap-gene-2.135-mRNA-1	gi|528514526|ref|XP_005173963.1|/0/PREDICTED: uncharacterized protein si:ch1073-263o8.2 isoform X1 [Danio rerio]	H2A0K8/3e-06/SLP1_PINMG Shematrin-like protein 1 (Shematrin-3) OS=Pinctada margaritifera (Black-lipped pearl oyster)	nfu:107394843/3e-14/epsin-3-like isoform X1; K12471 epsin	NA	A0A0R4IL88/0.0/A0A0R4IL88_DANRE Si:dkey-229d11.3 OS=Danio rerio GN=si:dkey-229d11.3 PE=4 SV=1	NA	NA
maker-Backbone_6_pilon-snap-gene-2.148-mRNA-1	gi|676438458|ref|XP_009048536.1|/5.48529e-91/hypothetical protein LOTGIDRAFT_200713 [Lottia gigantea] &gt;gi|556112095|gb|ESP00747.1| hypothetical protein LOTGIDRAFT_200713 [Lottia gigantea]	P50170/6e-86/RDH2_RAT Retinol dehydrogenase 2 (EC 1.1.1.105) (29 kDa protein) (Retinol dehydrogenase type II) (RODH II) OS=Rattus norvegicus (Rat) GN=Rdh2 Rodhii	hai:109396907/2e-90/RDH16; retinol dehydrogenase 16 (all-trans); K11154 retinol dehydrogenase 16 [EC:1.1.1.-]	L142816/2e-26/---	V4B2Q3/9e-91/V4B2Q3_LOTGI Uncharacterized protein OS=Lottia gigantea GN=LOTGIDRAFT_200713 PE=3 SV=1	PS00061/-/Short-chain dehydrogenases/reductases family signature.	NA
maker-Backbone_6_pilon-snap-gene-2.152-mRNA-1	gi|166343779|gb|ABY86637.1|/5.27246e-24/immunodominant interspersed repeat antigen [Babesia gibsoni]	NA	phi:106629034/1e-09/SMPD5; sphingomyelin phosphodiesterase 5; K12352 sphingomyelin phosphodiesterase 3 [EC:3.1.4.12]	NA	B1P2M3/9e-24/B1P2M3_BABGI Immunodominant interspersed repeat antigen OS=Babesia gibsoni GN=IRA PE=4 SV=1	NA	biological_process:GO:0000226//microtubule cytoskeleton organization;cellular_component:GO:0005874//microtubule;molecular_function:GO:0005516//calmodulin binding;GO:0008017//microtubule binding;
maker-Backbone_6_pilon-snap-gene-2.161-mRNA-1	gi|465967220|gb|EMP31281.1|/5.86595e-16/cAMP-dependent protein kinase type II-beta regulatory subunit [Chelonia mydas]	NA	NA	NA	M7B0C2/1e-15/M7B0C2_CHEMY cAMP-dependent protein kinase type II-beta regulatory subunit OS=Chelonia mydas GN=UY3_11601 PE=4 SV=1	NA	NA
maker-Backbone_6_pilon-snap-gene-2.162-mRNA-1	gi|999966201|gb|KXJ05377.1|/4.53084e-63/putative RNA-directed DNA polymerase from transposon X-element, partial [Exaiptasia pallida]	Q95SX7/2e-30/RTBS_DROME Probable RNA-directed DNA polymerase from transposon BS (EC 2.7.7.49) (Reverse transcriptase) OS=Drosophila melanogaster (Fruit fly) GN=RTase	hmg:101235634/3e-35/DNA-directed RNA polymerase III subunit RPC2-like; K03021 DNA-directed RNA polymerase III subunit RPC2 [EC:2.7.7.6]	BH0224/2e-09/---	V5GLZ4/8e-52/V5GLZ4_ANOGL RNA-directed DNA polymerase from mobile element jockey (Fragment) OS=Anoplophora glabripennis GN=RTJK PE=4 SV=1	PS50879/15.511/RNase H domain profile.	NA
snap-Backbone_6_pilon-processed-gene-2.103-mRNA-1	gi|524864774|ref|XP_005089221.1|/5.60899e-61/PREDICTED: uncharacterized protein LOC101854763 [Aplysia californica]	P46023/4e-35/GR101_LYMST G-protein coupled receptor GRL101 OS=Lymnaea stagnalis (Great pond snail) (Helix stagnalis)	myi:110456898/7e-38/relaxin receptor 2-like; K04307 relaxin family peptide receptor 2	NA	A0A182ZTL6/6e-56/A0A182ZTL6_BIOGL Uncharacterized protein OS=Biomphalaria glabrata GN=106079811 PE=4 SV=1	PR00237/1.8E-8/Rhodopsin-like GPCR superfamily signature	NA
snap-Backbone_6_pilon-processed-gene-2.112-mRNA-1	NA	NA	NA	NA	NA	NA	NA
snap-Backbone_6_pilon-processed-gene-2.59-mRNA-1	gi|871275297|ref|XP_012945902.1|/2.39137e-32/PREDICTED: insulin-degrading enzyme-like [Aplysia californica]	Q9JHR7/2e-29/IDE_MOUSE Insulin-degrading enzyme (EC 3.4.24.56) (Insulin protease) (Insulinase) (Insulysin) OS=Mus musculus (Mouse) GN=Ide	myi:110455364/6e-35/insulin-degrading enzyme-like isoform X1; K01408 insulysin [EC:3.4.24.56]	YLR389c/2e-22/---	R7USZ9/6e-31/R7USZ9_CAPTE Uncharacterized protein OS=Capitella teleta GN=CAPTEDRAFT_155510 PE=3 SV=1	PS00143/-/Insulinase family, zinc-binding region signature.	NA
snap-Backbone_6_pilon-processed-gene-2.63-mRNA-1	gi|871275297|ref|XP_012945902.1|/1.88742e-22/PREDICTED: insulin-degrading enzyme-like [Aplysia californica]	Q9JHR7/9e-18/IDE_MOUSE Insulin-degrading enzyme (EC 3.4.24.56) (Insulin protease) (Insulinase) (Insulysin) OS=Mus musculus (Mouse) GN=Ide	crg:105329003/6e-23/insulin-degrading enzyme; K01408 insulysin [EC:3.4.24.56]	YLR389c/6e-10/---	K1R5G5/6e-22/K1R5G5_CRAGI Insulin-degrading enzyme OS=Crassostrea gigas GN=CGI_10018507 PE=3 SV=1	PF16187/4.5E-20/Middle or third domain of peptidase_M16	NA
snap-Backbone_6_pilon-processed-gene-2.64-mRNA-1	gi|939654397|ref|XP_014275855.1|/2.24117e-129/PREDICTED: insulin-degrading enzyme [Halyomorpha halys]	Q9JHR7/3e-88/IDE_MOUSE Insulin-degrading enzyme (EC 3.4.24.56) (Insulin protease) (Insulinase) (Insulysin) OS=Mus musculus (Mouse) GN=Ide	mze:101465473/1e-139/insulin-degrading enzyme; K01408 insulysin [EC:3.4.24.56]	SPACUNK4.12c/1e-29/---	A0A0P4W2G9/1e-112/A0A0P4W2G9_9EUCA Uncharacterized protein OS=Scylla olivacea PE=3 SV=1	PF05193/5.1E-8/Peptidase M16 inactive domain	molecular_function:GO:0046872//metal ion binding;GO:0004222//metalloendopeptidase activity;
snap-Backbone_6_pilon-processed-gene-2.76-mRNA-1	gi|871204908|ref|XP_012944622.1|/0/PREDICTED: polypeptide N-acetylgalactosaminyltransferase 1-like isoform X1 [Aplysia californica]	Q10473/0.0/GALT1_RAT Polypeptide N-acetylgalactosaminyltransferase 1 (EC 2.4.1.41) (Polypeptide GalNAc transferase 1) (GalNAc-T1) (pp-GaNTase 1) (Protein-UDP acetylgalactosaminyltransferase 1) (UDP-GalNAc:polypeptide N-acetylgalactosaminyltransferase 1) [Cleaved into: Polypeptide N-acetylgalactosaminyltransferase 1 soluble form] OS=Rattus norvegicus (Rat) GN=Galnt1	myi:110442694/0.0/polypeptide N-acetylgalactosaminyltransferase 13-like isoform X1; K00710 polypeptide N-acetylgalactosaminyltransferase [EC:2.4.1.41]	NA	A0A210PGQ1/0.0/A0A210PGQ1_MIZYE Polypeptide N-acetylgalactosaminyltransferase 13 OS=Mizuhopecten yessoensis GN=KP79_PYT19258 PE=4 SV=1	PF00652/1.1E-20/Ricin-type beta-trefoil lectin domain	NA
augustus-Backbone_7_pilon-processed-gene-0.1-mRNA-1	gi|908425915|ref|XP_013074039.1|/3.15727e-79/PREDICTED: uncharacterized protein LOC106060633, partial [Biomphalaria glabrata]	NA	cmy:102931785/1e-12/ADAM15; ADAM metallopeptidase domain 15; K06836 disintegrin and metalloproteinase domain-containing protein 15 [EC:3.4.24.-]	NA	A0A131YW51/2e-39/A0A131YW51_RHIAP Reverse transcriptase OS=Rhipicephalus appendiculatus PE=4 SV=1	PF02023/2.4E-10/SCAN domain	NA
maker-Backbone_7_pilon-augustus-gene-0.17-mRNA-1	NA	NA	NA	NA	NA	NA	NA
augustus-Backbone_8_pilon-processed-gene-0.16-mRNA-1	NA	NA	NA	NA	NA	NA	NA
augustus-Backbone_8_pilon-processed-gene-0.7-mRNA-1	gi|918299094|gb|KOF73813.1|/2.43278e-12/hypothetical protein OCBIM_22037269mg [Octopus bimaculoides]	NA	NA	NA	A0A0L8GA89/4e-12/A0A0L8GA89_OCTBM Uncharacterized protein OS=Octopus bimaculoides GN=OCBIM_22037269mg PE=4 SV=1	NA	cellular_component:GO:0016021//integral component of membrane;
maker-Backbone_8_pilon-augustus-gene-0.41-mRNA-1	gi|908476539|ref|XP_013090437.1|/7.41779e-16/PREDICTED: profilin-like isoform X1 [Biomphalaria glabrata]	Q8T938/7e-08/PROF_BRABE Profilin OS=Branchiostoma belcheri (Amphioxus)	adf:107333863/3e-08/profilin-2-like; K05759 profilin	NA	A0A0B7AXZ4/4e-15/A0A0B7AXZ4_9EUPU Profilin OS=Arion vulgaris GN=ORF144463 PE=3 SV=1	SM00392/1.8E-4/--	NA
maker-Backbone_8_pilon-snap-gene-0.44-mRNA-1	gi|871277750|ref|XP_012946407.1|/1.07322e-63/PREDICTED: WD repeat-containing protein 60-like [Aplysia californica]	Q8C761/9e-37/WDR60_MOUSE WD repeat-containing protein 60 OS=Mus musculus (Mouse) GN=Wdr60	ccar:109080400/6e-09/LOW QUALITY PROTEIN: nipped-B-like protein B; K06672 cohesin loading factor subunit SCC2	NA	A0A182ZC80/2e-43/A0A182ZC80_BIOGL Uncharacterized protein OS=Biomphalaria glabrata PE=4 SV=1	NA	NA
augustus-Backbone_10_pilon-processed-gene-0.10-mRNA-1	gi|918332593|gb|KOF95690.1|/1.91965e-14/hypothetical protein OCBIM_22037373mg, partial [Octopus bimaculoides]	O44857/5e-13/NEPL2_CAEEL Neprilysin-2 (EC 3.4.24.-) OS=Caenorhabditis elegans GN=nep-2 T05A8.4	cel:CELE_T05A8.4/7e-12/nep-2; Neprilysin-2; K08635 membrane metallo-endopeptidase-like 1	NA	A0A0L8I3Q1/3e-14/A0A0L8I3Q1_OCTBM Uncharacterized protein (Fragment) OS=Octopus bimaculoides GN=OCBIM_22037373mg PE=4 SV=1	PF01431/1.0E-10/Peptidase family M13	NA
augustus-Backbone_10_pilon-processed-gene-0.2-mRNA-1	gi|999983222|gb|KXJ22363.1|/1.15247e-94/hypothetical protein AC249_AIPGENE23087 [Exaiptasia pallida]	NA	sko:102805453/1e-09/fukutin-like; K19872 fukutin [EC:2.7.8.-]	NA	C3YFE1/6e-92/C3YFE1_BRAFL Uncharacterized protein OS=Branchiostoma floridae GN=BRAFLDRAFT_77273 PE=4 SV=1	NA	NA
augustus-Backbone_10_pilon-processed-gene-0.23-mRNA-1	gi|405951038|gb|EKC18985.1|/6.49007e-42/Tuftelin-interacting protein 11 [Crassostrea gigas]	Q66J74/8e-42/TFP11_XENLA Tuftelin-interacting protein 11 (Septin and tuftelin-interacting protein 1) (STIP-1) OS=Xenopus laevis (African clawed frog) GN=tfip11 stip	crg:105343477/3e-42/tuftelin-interacting protein 11; K13103 tuftelin-interacting protein 11	NA	K1PRE7/1e-41/K1PRE7_CRAGI Tuftelin-interacting protein 11 OS=Crassostrea gigas GN=CGI_10010148 PE=4 SV=1	PS50262/8.917/G-protein coupled receptors family 1 profile.	NA
augustus-Backbone_10_pilon-processed-gene-0.29-mRNA-1	gi|676485463|ref|XP_009063664.1|/1.01793e-08/hypothetical protein LOTGIDRAFT_154914 [Lottia gigantea] &gt;gi|556096765|gb|ESO85417.1| hypothetical protein LOTGIDRAFT_154914 [Lottia gigantea]	NA	NA	NA	V3ZM93/2e-08/V3ZM93_LOTGI Uncharacterized protein OS=Lottia gigantea GN=LOTGIDRAFT_154914 PE=4 SV=1	NA	NA
augustus-Backbone_10_pilon-processed-gene-0.3-mRNA-1	gi|260817557|ref|XP_002603652.1|/1.36978e-163/hypothetical protein BRAFLDRAFT_98594 [Branchiostoma floridae] &gt;gi|229288974|gb|EEN59663.1| hypothetical protein BRAFLDRAFT_98594 [Branchiostoma floridae]	NA	adf:107334742/8e-32/codanin-1-like; K19531 codanin-1	NA	C3YJ01/2e-163/C3YJ01_BRAFL Uncharacterized protein OS=Branchiostoma floridae GN=BRAFLDRAFT_98594 PE=4 SV=1	NA	cellular_component:GO:0005871//kinesin complex;molecular_function:GO:0008773//[protein-PII] uridylyltransferase activity;GO:0003777//microtubule motor activity;
augustus-Backbone_10_pilon-processed-gene-0.32-mRNA-1	gi|871249092|ref|XP_012940972.1|/6.84076e-53/PREDICTED: uncharacterized protein K02A2.6-like [Aplysia californica]	Q09575/2e-17/YRD6_CAEEL Uncharacterized protein K02A2.6 OS=Caenorhabditis elegans GN=K02A2.6	adf:107335753/5e-19/protocadherin-like protein; K16506 protocadherin Fat 1/2/3	SPAC13D1.01c/2e-08/---	W4ZG06/1e-46/W4ZG06_STRPU Uncharacterized protein OS=Strongylocentrotus purpuratus PE=4 SV=1	PS50994/11.698/Integrase catalytic domain profile.	NA
augustus-Backbone_10_pilon-processed-gene-0.33-mRNA-1	gi|260824796|ref|XP_002607353.1|/7.07111e-41/hypothetical protein BRAFLDRAFT_69759 [Branchiostoma floridae] &gt;gi|229292700|gb|EEN63363.1| hypothetical protein BRAFLDRAFT_69759 [Branchiostoma floridae]	NA	crg:105328772/2e-19/uncharacterized protein LOC105328772; K15456 protein KTI12	NA	C3Y8C6/1e-40/C3Y8C6_BRAFL Uncharacterized protein OS=Branchiostoma floridae GN=BRAFLDRAFT_69759 PE=4 SV=1	NA	molecular_function:GO:0008270//zinc ion binding;GO:0003676//nucleic acid binding;
augustus-Backbone_10_pilon-processed-gene-0.4-mRNA-1	gi|328699611|ref|XP_003240985.1|/2.0081e-64/PREDICTED: uncharacterized protein LOC100570906 [Acyrthosiphon pisum]	NA	sfm:108918784/9e-60/inosine-5'-monophosphate dehydrogenase 1b-like isoform X1; K00088 IMP dehydrogenase [EC:1.1.1.205]	NA	V5H9V7/1e-65/V5H9V7_IXORI Uncharacterized protein OS=Ixodes ricinus PE=2 SV=1	NA	biological_process:GO:0006177//GMP biosynthetic process;cellular_component:GO:0005634//nucleus;GO:0005737//cytoplasm;molecular_function:GO:0046872//metal ion binding;GO:0000166//nucleotide binding;GO:0003938//IMP dehydrogenase activity;
maker-Backbone_10_pilon-augustus-gene-0.82-mRNA-1	gi|676480397|ref|XP_009062048.1|/5.14839e-151/hypothetical protein LOTGIDRAFT_107347 [Lottia gigantea] &gt;gi|556098443|gb|ESO87095.1| hypothetical protein LOTGIDRAFT_107347 [Lottia gigantea]	O94524/2e-78/GTO2_SCHPO Glutathione S-transferase omega-like 2 (EC 2.5.1.18) (Glutathione-dependent dehydroascorbate reductase) (EC 1.8.5.1) OS=Schizosaccharomyces pombe (strain 972 / ATCC 24843) (Fission yeast) GN=gto2 SPCC1281.07c	myi:110460633/2e-150/uncharacterized protein LOC110460633; K07393 glutathionyl-hydroquinone reductase [EC:1.8.5.7]	mll2799/7e-112/---	A0A0B6ZNM4/2e-154/A0A0B6ZNM4_9EUPU Uncharacterized protein OS=Arion vulgaris GN=ORF72209 PE=4 SV=1	PS50405/10.652/Soluble glutathione S-transferase C-terminal domain profile.	molecular_function:GO:0004364//glutathione transferase activity;
maker-Backbone_10_pilon-augustus-gene-0.87-mRNA-1	gi|676490514|ref|XP_009065295.1|/3.98327e-35/hypothetical protein LOTGIDRAFT_108011, partial [Lottia gigantea] &gt;gi|556095521|gb|ESO84174.1| hypothetical protein LOTGIDRAFT_108011, partial [Lottia gigantea]	Q6DHM9/2e-35/RHOAB_DANRE Rho-related GTP-binding protein RhoA-B OS=Danio rerio (Zebrafish) (Brachydanio rerio) GN=rhoab zgc:153713	ipu:108265880/1e-35/rho-related GTP-binding protein RhoA-B; K04513 Ras homolog gene family, member A	SPAC110.03/3e-27/---	V4B6J4/7e-35/V4B6J4_LOTGI Uncharacterized protein (Fragment) OS=Lottia gigantea GN=LOTGIDRAFT_108011 PE=4 SV=1	SM00175/2.0E-9/--	biological_process:GO:0007264//small GTPase mediated signal transduction;cellular_component:GO:0005622//intracellular;molecular_function:GO:0005525//GTP binding;GO:0003924//GTPase activity;
maker-Backbone_10_pilon-snap-gene-0.101-mRNA-1	gi|524895515|ref|XP_005104240.1|/2.96901e-36/PREDICTED: tuftelin-interacting protein 11-like [Aplysia californica]	Q5ZII9/3e-29/TFP11_CHICK Tuftelin-interacting protein 11 (Septin and tuftelin-interacting protein 1) (STIP-1) OS=Gallus gallus (Chicken) GN=TFIP11 STIP RCJMB04_25m16	myi:110452350/1e-37/tuftelin-interacting protein 11-like; K13103 tuftelin-interacting protein 11	NA	A0A210QK70/1e-36/A0A210QK70_MIZYE Tuftelin-interacting protein 11 OS=Mizuhopecten yessoensis GN=KP79_PYT06952 PE=4 SV=1	NA	NA
maker-Backbone_10_pilon-snap-gene-0.107-mRNA-1	gi|908427543|ref|XP_013074668.1|/0/PREDICTED: staphylococcal nuclease domain-containing protein 1-like [Biomphalaria glabrata]	Q5REU4/0.0/SND1_PONAB Staphylococcal nuclease domain-containing protein 1 (100 kDa coactivator) (p100 co-activator) OS=Pongo abelii (Sumatran orangutan) (Pongo pygmaeus abelii) GN=SND1	myi:110457614/0.0/staphylococcal nuclease domain-containing protein 1-like; K15979 staphylococcal nuclease domain-containing protein 1	SPCC645.08c/8e-100/---	A0A0B6ZVN1/0.0/A0A0B6ZVN1_9EUPU Uncharacterized protein OS=Arion vulgaris GN=ORF82221 PE=4 SV=1	SM00333/9.7E-15/--	NA
maker-Backbone_10_pilon-snap-gene-0.91-mRNA-1	gi|676438587|ref|XP_009048578.1|/5.5408e-11/hypothetical protein LOTGIDRAFT_76658, partial [Lottia gigantea] &gt;gi|556111807|gb|ESP00459.1| hypothetical protein LOTGIDRAFT_76658, partial [Lottia gigantea]	NA	NA	NA	A0A0L8VJ36/3e-18/A0A0L8VJ36_9SACH Uncharacterized protein OS=Saccharomyces sp. 'boulardii' GN=KO01_03688 PE=4 SV=1	NA	NA
maker-Backbone_10_pilon-snap-gene-0.97-mRNA-1	gi|999965872|gb|KXJ05050.1|/9.06313e-59/RNA-directed DNA polymerase from mobile element jockey, partial [Exaiptasia pallida]	P21328/9e-17/RTJK_DROME RNA-directed DNA polymerase from mobile element jockey (EC 2.7.7.49) (Reverse transcriptase) OS=Drosophila melanogaster (Fruit fly) GN=pol	csem:103389101/4e-13/LOW QUALITY PROTEIN: ryanodine receptor 3-like; K04963 ryanodine receptor 3	NA	A0A210QEX7/4e-84/A0A210QEX7_MIZYE RNA-directed DNA polymerase from transposon BS OS=Mizuhopecten yessoensis GN=KP79_PYT26197 PE=4 SV=1	PF14529/4.5E-7/Endonuclease-reverse transcriptase	NA
snap-Backbone_10_pilon-processed-gene-0.37-mRNA-1	gi|871250733|ref|XP_005104243.2|/5.67136e-123/PREDICTED: ras-related protein Rab-21-like [Aplysia californica]	Q9UL25/6e-116/RAB21_HUMAN Ras-related protein Rab-21 OS=Homo sapiens (Human) GN=RAB21 KIAA0118	crg:105343201/7e-120/ras-related protein Rab-21; K07890 Ras-related protein Rab-21	SPAC18G6.03/2e-39/---	V3ZNH5/1e-119/V3ZNH5_LOTGI Uncharacterized protein OS=Lottia gigantea GN=LOTGIDRAFT_235789 PE=4 SV=1	SM00173/3.4E-35/--	molecular_function:GO:0005525//GTP binding;GO:0003924//GTPase activity;
augustus-Backbone_11_pilon-processed-gene-0.1-mRNA-1	gi|780101874|ref|XP_011675360.1|/1.45758e-13/PREDICTED: RNA-directed DNA polymerase from mobile element jockey-like isoform X1 [Strongylocentrotus purpuratus] &gt;gi|780101880|ref|XP_011675361.1| PREDICTED: RNA-directed DNA polymerase from mobile element jockey-like isoform X2 [Strongylocentrotus purpuratus]	NA	myi:110464070/3e-09/zinc finger protein 234-like; K09228 KRAB domain-containing zinc finger protein	NA	W4XCH0/3e-13/W4XCH0_STRPU Uncharacterized protein OS=Strongylocentrotus purpuratus PE=4 SV=1	NA	NA
augustus-Backbone_11_pilon-processed-gene-0.4-mRNA-1	gi|443731662|gb|ELU16704.1|/2.6615e-13/hypothetical protein CAPTEDRAFT_113634 [Capitella teleta]	Q9D7Q1/6e-13/CHIT1_MOUSE Chitotriosidase-1 (EC 3.2.1.14) (Chitinase-1) OS=Mus musculus (Mouse) GN=Chit1	dpl:KGM_205078/3e-12/chitinase-related protein 1 precursor; K01183 chitinase [EC:3.2.1.14]	NA	R7VDL8/5e-13/R7VDL8_CAPTE Uncharacterized protein OS=Capitella teleta GN=CAPTEDRAFT_113634 PE=3 SV=1	NA	NA
augustus-Backbone_11_pilon-processed-gene-0.7-mRNA-1	gi|17066696|gb|AAL35360.1|AF442732_3/8.24228e-107/reverse transcriptase/ribonuclease H/putative methyltransferase, partial [Tetraodon nigroviridis]	Q7LHG5/4e-19/YI31B_YEAST Transposon Ty3-I Gag-Pol polyprotein (Gag3-Pol3) (Transposon Ty3-2 TYA-TYB polyprotein) [Cleaved into: Capsid protein (CA) (p24); Spacer peptide p3; Nucleocapsid protein p11 (NC); Ty3 protease (PR) (EC 3.4.23.-) (p16); Spacer peptide J; Reverse transcriptase/ribonuclease H (RT) (RT-RH) (EC 2.7.7.49) (EC 2.7.7.7) (EC 3.1.26.4) (p55); Integrase p52 (IN); Integrase p49 (IN)]…	amex:103047751/1e-66/LOW QUALITY PROTEIN: ryanodine receptor 1; K04961 ryanodine receptor 1	YGR109w-b_2/1e-19/---	A0A1A8BL23/3e-107/A0A1A8BL23_9TELE Uncharacterized protein (Fragment) OS=Nothobranchius kadleci GN=Nfu_g_1_022254 PE=4 SV=1	PF00078/5.3E-19/Reverse transcriptase (RNA-dependent DNA polymerase)	NA
augustus-Backbone_11_pilon-processed-gene-1.13-mRNA-1	gi|999969867|gb|KXJ09041.1|/2.69286e-90/hypothetical protein AC249_AIPGENE26933 [Exaiptasia pallida]	NA	xla:108712406/3e-62/aff4.S; AF4/FMR2 family member 4 S homeolog; K15185 AF4/FMR2 family member 4	NA	K7EZA1/8e-98/K7EZA1_PELSI Uncharacterized protein OS=Pelodiscus sinensis PE=4 SV=1	PF00078/1.2E-8/Reverse transcriptase (RNA-dependent DNA polymerase)	NA
augustus-Backbone_11_pilon-processed-gene-1.2-mRNA-1	gi|762130932|ref|XP_011448617.1|/2.7974e-30/PREDICTED: uncharacterized protein LOC105343113 [Crassostrea gigas] &gt;gi|405968698|gb|EKC33744.1| hypothetical protein CGI_10023278 [Crassostrea gigas]	NA	NA	NA	K1QRE5/5e-30/K1QRE5_CRAGI Uncharacterized protein OS=Crassostrea gigas GN=CGI_10023278 PE=4 SV=1	PF05050/1.0E-8/Methyltransferase FkbM domain	NA
augustus-Backbone_11_pilon-processed-gene-2.1-mRNA-1	gi|908425915|ref|XP_013074039.1|/3.87559e-45/PREDICTED: uncharacterized protein LOC106060633, partial [Biomphalaria glabrata]	NA	cmy:102931785/3e-10/ADAM15; ADAM metallopeptidase domain 15; K06836 disintegrin and metalloproteinase domain-containing protein 15 [EC:3.4.24.-]	NA	W5VK73/3e-37/W5VK73_BIOGL Zinc finger protein (Fragment) OS=Biomphalaria glabrata PE=2 SV=1	PF02023/8.5E-11/SCAN domain	NA
augustus-Backbone_11_pilon-processed-gene-3.12-mRNA-1	gi|228795|prf||1811269A/6.88967e-37/prepro-APGWamide	Q10998/1e-34/CP1_APLCA Cerebral peptide 1 (CP1) (Connecting peptide 3) (CP3) [Cleaved into: APGW-amide; Cerebral peptide 1 (CP1); C-terminal peptide (CTP)] OS=Aplysia californica (California sea hare)	biu:109578416/2e-14/ZNF768; zinc finger protein 768; K09228 KRAB domain-containing zinc finger protein	NA	A0A1S6JQ00/2e-52/A0A1S6JQ00_9CAEN APGWamide OS=Charonia tritonis PE=2 SV=1	NA	NA
augustus-Backbone_11_pilon-processed-gene-3.15-mRNA-1	gi|228795|prf||1811269A/2.74244e-36/prepro-APGWamide	Q10998/1e-32/CP1_APLCA Cerebral peptide 1 (CP1) (Connecting peptide 3) (CP3) [Cleaved into: APGW-amide; Cerebral peptide 1 (CP1); C-terminal peptide (CTP)] OS=Aplysia californica (California sea hare)	aplc:110974327/6e-16/uncharacterized protein LOC110974327; K17343 peripherin-2	NA	A0A1S6JQ00/3e-47/A0A1S6JQ00_9CAEN APGWamide OS=Charonia tritonis PE=2 SV=1	NA	NA
augustus-Backbone_11_pilon-processed-gene-3.6-mRNA-1	gi|524872826|ref|XP_005093169.1|/5.75045e-130/PREDICTED: G-protein coupled receptor GRL101-like [Aplysia californica]	P46023/2e-65/GR101_LYMST G-protein coupled receptor GRL101 OS=Lymnaea stagnalis (Great pond snail) (Helix stagnalis)	myi:110456898/3e-80/relaxin receptor 2-like; K04307 relaxin family peptide receptor 2	NA	A0A182ZTL6/6e-112/A0A182ZTL6_BIOGL Uncharacterized protein OS=Biomphalaria glabrata GN=106079811 PE=4 SV=1	PS50068/8.538/LDL-receptor class A (LDLRA) domain profile.	NA
maker-Backbone_11_pilon-augustus-gene-0.32-mRNA-1	gi|524875137|ref|XP_005094299.1|/9.14702e-91/PREDICTED: charged multivesicular body protein 7-like [Aplysia californica]	Q7T0X5/3e-53/CHMP7_XENLA Charged multivesicular body protein 7 (Chromatin-modifying protein 7) OS=Xenopus laevis (African clawed frog) GN=chmp7	myi:110466409/2e-68/charged multivesicular body protein 7-like; K15053 charged multivesicular body protein 7	NA	A0A0B6ZQG5/1e-84/A0A0B6ZQG5_9EUPU Uncharacterized protein OS=Arion vulgaris GN=ORF72205 PE=3 SV=1	PF03357/5.8E-18/Snf7	NA
maker-Backbone_11_pilon-augustus-gene-2.23-mRNA-1	gi|524883270|ref|XP_005098268.1|/0/PREDICTED: structural maintenance of chromosomes protein 3-like [Aplysia californica]	Q9CW03/0.0/SMC3_MOUSE Structural maintenance of chromosomes protein 3 (SMC protein 3) (SMC-3) (Basement membrane-associated chondroitin proteoglycan) (Bamacan) (Chondroitin sulfate proteoglycan 6) (Chromosome segregation protein SmcD) (Mad member-interacting protein 1) OS=Mus musculus (Mouse) GN=Smc3 Bam Bmh Cspg6 Mmip1 Smc3l1 Smcd	myi:110466402/0.0/structural maintenance of chromosomes protein 3-like; K06669 structural maintenance of chromosome 3 (chondroitin sulfate proteoglycan 6)	SPAC10F6.09c/0.0/---	A0A210PP95/0.0/A0A210PP95_MIZYE Structural maintenance of chromosomes protein 3 OS=Mizuhopecten yessoensis GN=KP79_PYT17250 PE=4 SV=1	PF02463/2.7E-49/RecF/RecN/SMC N terminal domain	biological_process:GO:0051276//chromosome organization;cellular_component:GO:0005634//nucleus;GO:0005694//chromosome;molecular_function:GO:0005524//ATP binding;
maker-Backbone_11_pilon-snap-gene-0.34-mRNA-1	gi|961085450|ref|XP_014770051.1|/1.87482e-44/PREDICTED: uncharacterized protein LOC106869055, partial [Octopus bimaculoides]	NA	NA	NA	V4AJ57/2e-43/V4AJ57_LOTGI Uncharacterized protein OS=Lottia gigantea GN=LOTGIDRAFT_174631 PE=4 SV=1	NA	NA
maker-Backbone_11_pilon-snap-gene-0.36-mRNA-1	gi|676462321|ref|XP_009056231.1|/1.41326e-173/hypothetical protein LOTGIDRAFT_162045 [Lottia gigantea] &gt;gi|556104369|gb|ESO93021.1| hypothetical protein LOTGIDRAFT_162045 [Lottia gigantea]	Q6DKB0/8e-144/5NTC_XENLA Cytosolic purine 5'-nucleotidase (EC 3.1.3.5) (Cytosolic 5'-nucleotidase II) OS=Xenopus laevis (African clawed frog) GN=nt5c2	crg:105338653/1e-167/cytosolic purine 5'-nucleotidase; K01081 5'-nucleotidase [EC:3.1.3.5]	NA	V4AHZ4/2e-173/V4AHZ4_LOTGI Uncharacterized protein OS=Lottia gigantea GN=LOTGIDRAFT_162045 PE=4 SV=1	PF05761/4.0E-127/5' nucleotidase family	molecular_function:GO:0046872//metal ion binding;
maker-Backbone_11_pilon-snap-gene-0.41-mRNA-1	gi|871232784|ref|XP_012938002.1|/0/PREDICTED: protein FAM188A-like [Aplysia californica]	Q0IIH8/7e-137/MINY3_BOVIN Ubiquitin carboxyl-terminal hydrolase MINDY-3 (EC 3.4.19.12) (Deubiquitinating enzyme MINDY-3) (Protein CARP) OS=Bos taurus (Bovine) GN=MINDY3 CARP FAM188A	tmu:101350338/4e-17/LOW QUALITY PROTEIN: protein FAM188B; K20465 oxysterol-binding protein-related protein 9/10/11	NA	A0A210QQN3/0.0/A0A210QQN3_MIZYE Uncharacterized protein OS=Mizuhopecten yessoensis GN=KP79_PYT19576 PE=4 SV=1	PF13898/3.5E-50/Domain of unknown function (DUF4205)	molecular_function:GO:0005509//calcium ion binding;
maker-Backbone_11_pilon-snap-gene-1.56-mRNA-1	gi|961122771|ref|XP_014783112.1|/1.4029e-52/PREDICTED: dual specificity protein phosphatase 4-like [Octopus bimaculoides] &gt;gi|918298262|gb|KOF73410.1| hypothetical protein OCBIM_22037914mg [Octopus bimaculoides]	Q91790/3e-48/DUS1A_XENLA Dual specificity protein phosphatase 1-A (EC 3.1.3.16) (EC 3.1.3.48) (XCL100) (XCL100-alfa) OS=Xenopus laevis (African clawed frog) GN=dusp1-a	obi:106878419/3e-53/dual specificity protein phosphatase 4-like; K04459 dual specificity MAP kinase phosphatase [EC:3.1.3.16 3.1.3.48]	SPBC17A3.06/2e-15/---	A0A0L8GA22/2e-52/A0A0L8GA22_OCTBM Uncharacterized protein OS=Octopus bimaculoides GN=OCBIM_22037914mg PE=4 SV=1	PS50056/14.368/Tyrosine specific protein phosphatases family profile.	molecular_function:GO:0017017//MAP kinase tyrosine/serine/threonine phosphatase activity;GO:0004725//protein tyrosine phosphatase activity;
maker-Backbone_11_pilon-snap-gene-2.26-mRNA-1	gi|676448315|ref|XP_009051692.1|/8.91361e-47/hypothetical protein LOTGIDRAFT_103662 [Lottia gigantea] &gt;gi|556109199|gb|ESO97851.1| hypothetical protein LOTGIDRAFT_103662 [Lottia gigantea]	P09479/1e-32/ACHA_CHICK Acetylcholine receptor subunit alpha OS=Gallus gallus (Chicken) GN=CHRNA1	myi:110462896/5e-43/neuronal acetylcholine receptor subunit beta-3-like; K04814 nicotinic acetylcholine receptor beta-3	NA	V4AWH3/2e-46/V4AWH3_LOTGI Uncharacterized protein OS=Lottia gigantea GN=LOTGIDRAFT_103662 PE=3 SV=1	PF02931/4.4E-36/Neurotransmitter-gated ion-channel ligand binding domain	cellular_component:GO:0016021//integral component of membrane;molecular_function:GO:0005230//extracellular ligand-gated ion channel activity;
snap-Backbone_11_pilon-processed-gene-3.72-mRNA-1	gi|762156856|ref|XP_011416569.1|/4.03233e-36/PREDICTED: transforming acidic coiled-coil-containing protein 3-like [Crassostrea gigas]	Q5HY64/2e-23/FA47C_HUMAN Putative protein FAM47C OS=Homo sapiens (Human) GN=FAM47C	lak:106165687/4e-33/transforming acidic coiled-coil-containing protein 2-like; K14282 transforming acidic coiled-coil-containing protein 2	NA	A0A210PHZ9/8e-44/A0A210PHZ9_MIZYE Transforming acidic coiled-coil-containing protein 3 OS=Mizuhopecten yessoensis GN=KP79_PYT17464 PE=4 SV=1	NA	NA
augustus-Backbone_12_pilon-processed-gene-1.10-mRNA-1	gi|762071693|ref|XP_011426399.1|/2.97246e-66/PREDICTED: uncharacterized protein LOC105327542 [Crassostrea gigas] &gt;gi|762071695|ref|XP_011426407.1| PREDICTED: uncharacterized protein LOC105327542 [Crassostrea gigas] &gt;gi|762071697|ref|XP_011426416.1| PREDICTED: uncharacterized protein LOC105327542 [Crassostrea gigas]	P0CG32/6e-10/ZCC18_HUMAN Zinc finger CCHC domain-containing protein 18 OS=Homo sapiens (Human) GN=ZCCHC18	NA	NA	A0A210R117/8e-64/A0A210R117_MIZYE Paraneoplastic antigen-like protein 5 OS=Mizuhopecten yessoensis GN=KP79_PYT25372 PE=4 SV=1	PF14893/6.6E-9/PNMA	NA
augustus-Backbone_12_pilon-processed-gene-1.18-mRNA-1	gi|919070492|ref|XP_013416721.1|/9.3253e-60/PREDICTED: EF-hand calcium-binding domain-containing protein 6-like isoform X1 [Lingula anatina]	Q6P1E8/5e-21/EFCB6_MOUSE EF-hand calcium-binding domain-containing protein 6 (DJ-1-binding protein) (DJBP) OS=Mus musculus (Mouse) GN=Efcab6 Djbp Kiaa1672	rss:109441262/2e-08/calcium-dependent protein kinase 9; K13412 calcium-dependent protein kinase [EC:2.7.11.1]	NA	A0A210PJB2/6e-73/A0A210PJB2_MIZYE EF-hand calcium-binding domain-containing protein 6 OS=Mizuhopecten yessoensis GN=KP79_PYT06889 PE=4 SV=1	SM00054/84.0/--	molecular_function:GO:0005509//calcium ion binding;
augustus-Backbone_12_pilon-processed-gene-1.25-mRNA-1	gi|871261180|ref|XP_012943210.1|/4.13865e-26/PREDICTED: tachykinin-like peptides receptor 86C [Aplysia californica]	NA	lak:106162945/6e-07/FMRFamide receptor-like; K08428 G protein-coupled receptor 139	NA	C0M0N9/2e-22/C0M0N9_APLDA Multitransmembrane protein (Fragment) OS=Aplysia dactylomela PE=2 SV=1	PR00237/2.1E-5/Rhodopsin-like GPCR superfamily signature	NA
augustus-Backbone_12_pilon-processed-gene-1.5-mRNA-1	gi|17066696|gb|AAL35360.1|AF442732_3/4.36116e-107/reverse transcriptase/ribonuclease H/putative methyltransferase, partial [Tetraodon nigroviridis]	Q99315/3e-18/YG31B_YEAST Transposon Ty3-G Gag-Pol polyprotein (Gag3-Pol3) (Transposon Ty3-1 TYA-TYB polyprotein) [Cleaved into: Capsid protein (CA) (p24); Spacer peptide p3; Nucleocapsid protein p11 (NC); Ty3 protease (PR) (EC 3.4.23.-) (p16); Spacer peptide J; Reverse transcriptase/ribonuclease H (RT) (RT-RH) (EC 2.7.7.49) (EC 2.7.7.7) (EC 3.1.26.4) (p55); Integrase p61 (IN); Integrase p58 (IN)]…	amex:103047751/2e-67/LOW QUALITY PROTEIN: ryanodine receptor 1; K04961 ryanodine receptor 1	YGR109w-b_2/1e-18/---	A0A146Q2W8/2e-113/A0A146Q2W8_FUNHE Polyprotein OS=Fundulus heteroclitus PE=4 SV=1	PF00078/9.4E-16/Reverse transcriptase (RNA-dependent DNA polymerase)	NA
maker-Backbone_12_pilon-augustus-gene-1.71-mRNA-1	gi|906475075|gb|KNC34517.1|/0/hypothetical protein FF38_10304 [Lucilia cuprina]	P50163/3e-37/TRN2_DATST Tropinone reductase 2 (EC 1.1.1.236) (Tropinone reductase II) (TR-II) OS=Datura stramonium (Jimsonweed) (Common thornapple) GN=TR2	sfm:108931992/2e-34/dehydrogenase/reductase SDR family member 4-like; K11147 dehydrogenase/reductase SDR family member 4 [EC:1.1.-.-]	TM1724/9e-44/---	A0A0L0CQR1/0.0/A0A0L0CQR1_LUCCU Uncharacterized protein OS=Lucilia cuprina GN=FF38_10304 PE=4 SV=1	PF13561/7.2E-51/Enoyl-(Acyl carrier protein) reductase	NA
maker-Backbone_12_pilon-augustus-gene-1.74-mRNA-1	NA	NA	NA	NA	NA	NA	NA
maker-Backbone_12_pilon-snap-gene-0.12-mRNA-1	gi|524886907|ref|XP_005100044.1|/2.01822e-30/PREDICTED: uncharacterized protein LOC101863748 [Aplysia californica] &gt;gi|524886909|ref|XP_005100045.1| PREDICTED: uncharacterized protein LOC101863748 [Aplysia californica] &gt;gi|871237683|ref|XP_012938895.1| PREDICTED: uncharacterized protein LOC101863748 [Aplysia californica] &gt;gi|871237688|ref|XP_012938896.1| PREDICTED: uncharacterized protei…	NA	NA	NA	NA	NA	NA
maker-Backbone_12_pilon-snap-gene-1.82-mRNA-1	gi|524895296|ref|XP_005104133.1|/1.33388e-19/PREDICTED: uncharacterized protein LOC101860034 [Aplysia californica]	A9ULZ2/1e-16/BIR7B_XENLA Baculoviral IAP repeat-containing protein 7-B (EC 2.3.2.27) (E3 ubiquitin-protein ligase EIAP-B) (Embryonic/Egg IAP-B) (EIAP/XLX-B) (RING-type E3 ubiquitin transferase EIAP-B) OS=Xenopus laevis (African clawed frog) GN=birc7-b	myi:110462612/2e-17/uncharacterized protein LOC110462612; K16060 baculoviral IAP repeat-containing protein 2/3	NA	A0A1B6CXZ9/9e-19/A0A1B6CXZ9_9HEMI Uncharacterized protein OS=Clastoptera arizonana GN=g.8772 PE=4 SV=1	PF00653/1.5E-10/Inhibitor of Apoptosis domain	NA
maker-Backbone_12_pilon-snap-gene-1.83-mRNA-1	NA	NA	myi:110462612/4e-06/uncharacterized protein LOC110462612; K16060 baculoviral IAP repeat-containing protein 2/3	NA	NA	PS50143/11.868/BIR repeat profile.	NA
snap-Backbone_12_pilon-processed-gene-1.45-mRNA-1	gi|908504637|ref|XP_013063544.1|/8.93488e-40/PREDICTED: uncharacterized protein LOC106052662 [Biomphalaria glabrata]	NA	NA	NA	V4AE31/1e-36/V4AE31_LOTGI Uncharacterized protein OS=Lottia gigantea GN=LOTGIDRAFT_232761 PE=4 SV=1	NA	NA
snap-Backbone_12_pilon-processed-gene-1.53-mRNA-1	gi|957843083|ref|XP_014671896.1|/5.18962e-07/PREDICTED: cell surface glycoprotein 1-like [Priapulus caudatus]	NA	crg:105341257/7e-07/uncharacterized protein LOC105341257 isoform X1; K00698 chitin synthase [EC:2.4.1.16]	NA	A0A0F9WP84/4e-07/A0A0F9WP84_9MICR Uncharacterized protein OS=Nosema ceranae GN=AAJ76_4500032217 PE=4 SV=1	NA	NA
snap-Backbone_12_pilon-processed-gene-1.58-mRNA-1	gi|999977742|gb|KXJ16916.1|/4.11475e-43/putative RNA-directed DNA polymerase from transposon X-element [Exaiptasia pallida]	P21328/1e-07/RTJK_DROME RNA-directed DNA polymerase from mobile element jockey (EC 2.7.7.49) (Reverse transcriptase) OS=Drosophila melanogaster (Fruit fly) GN=pol	hmg:101235634/3e-23/DNA-directed RNA polymerase III subunit RPC2-like; K03021 DNA-directed RNA polymerase III subunit RPC2 [EC:2.7.7.6]	NA	W4YCH7/5e-40/W4YCH7_STRPU Uncharacterized protein OS=Strongylocentrotus purpuratus PE=4 SV=1	PF00078/1.0E-14/Reverse transcriptase (RNA-dependent DNA polymerase)	NA
maker-Backbone_13_pilon-augustus-gene-0.19-mRNA-1	gi|67625701|tpe|CAJ00236.1|/5.62799e-10/TPA: endonuclease-reverse transcriptase [Schistosoma mansoni]	NA	shx:MS3_08041/4e-09/Bile salt export pump; K05658 ATP-binding cassette, subfamily B (MDR/TAP), member 1 [EC:3.6.3.44]	NA	A0A183MFC7/1e-12/A0A183MFC7_9TREM Uncharacterized protein OS=Schistosoma margrebowiei PE=4 SV=1	NA	NA
maker-Backbone_13_pilon-snap-gene-0.22-mRNA-1	gi|676459607|ref|XP_009055355.1|/3.43931e-102/hypothetical protein LOTGIDRAFT_182132 [Lottia gigantea] &gt;gi|556105072|gb|ESO93724.1| hypothetical protein LOTGIDRAFT_182132 [Lottia gigantea]	P20735/9e-73/GGT1_PIG Glutathione hydrolase 1 proenzyme (EC 3.4.19.13) (Gamma-glutamyltransferase 1) (Gamma-glutamyltranspeptidase 1) (GGT 1) (EC 2.3.2.2) (Leukotriene-C4 hydrolase) (EC 3.4.19.14) (CD antigen CD224) [Cleaved into: Glutathione hydrolase 1 heavy chain; Glutathione hydrolase 1 light chain] OS=Sus scrofa (Pig) GN=GGT1 GGT	lak:106165529/7e-95/gamma-glutamyltranspeptidase 1-like isoform X1; K18592 gamma-glutamyltranspeptidase / glutathione hydrolase / leukotriene-C4 hydrolase [EC:2.3.2.2 3.4.19.13 3.4.19.14]	SPAC664.09/5e-43/---	V4BXA9/6e-102/V4BXA9_LOTGI Uncharacterized protein OS=Lottia gigantea GN=LOTGIDRAFT_182132 PE=4 SV=1	PF01019/2.7E-73/Gamma-glutamyltranspeptidase	biological_process:GO:0006751//glutathione catabolic process;cellular_component:GO:0016021//integral component of membrane;molecular_function:GO:0036374//glutathione hydrolase activity;
augustus-Backbone_14_pilon-processed-gene-0.0-mRNA-1	gi|641664943|ref|XP_008183193.1|/1.28686e-69/PREDICTED: uncharacterized protein LOC100568563 [Acyrthosiphon pisum]	NA	api:100570212/7e-24/uncharacterized LOC100570212; K15627 tether containing UBX domain for GLUT4	NA	A0A0P4VQ93/1e-76/A0A0P4VQ93_9EUCA Uncharacterized protein OS=Scylla olivacea PE=4 SV=1	PF10551/1.2E-11/MULE transposase domain	NA
augustus-Backbone_14_pilon-processed-gene-0.1-mRNA-1	gi|657526217|ref|XP_008283279.1|/0/PREDICTED: uncharacterized protein LOC103359624 [Stegastes partitus]	P04323/6e-99/POL3_DROME Retrovirus-related Pol polyprotein from transposon 17.6 [Includes: Protease (EC 3.4.23.-); Reverse transcriptase (EC 2.7.7.49); Endonuclease] OS=Drosophila melanogaster (Fruit fly) GN=pol	mze:101472134/4e-113/extracellular calcium-sensing receptor-like; K04612 calcium-sensing receptor	YIL082w-a_2/8e-97/---	W4ZJL5/0.0/W4ZJL5_STRPU Uncharacterized protein OS=Strongylocentrotus purpuratus PE=4 SV=1	PF13650/1.1E-5/Aspartyl protease	NA
augustus-Backbone_14_pilon-processed-gene-0.3-mRNA-1	gi|351712782|gb|EHB15701.1|/0/Radixin [Heterocephalus glaber]	Q170J7/0.0/MOEH_AEDAE Moesin/ezrin/radixin homolog 1 OS=Aedes aegypti (Yellowfever mosquito) (Culex aegypti) GN=Moe AAEL007915	pvt:110087618/0.0/EZR; ezrin isoform X1; K08007 villin 2 (ezrin)	NA	F6RAU9/0.0/F6RAU9_CALJA Radixin OS=Callithrix jacchus GN=RDX PE=4 SV=1	PF09380/4.2E-26/FERM C-terminal PH-like domain	cellular_component:GO:0005856//cytoskeleton;molecular_function:GO:0003779//actin binding;
augustus-Backbone_14_pilon-processed-gene-0.6-mRNA-1	gi|676480857|ref|XP_009062195.1|/1.70202e-81/hypothetical protein LOTGIDRAFT_229359 [Lottia gigantea] &gt;gi|556098596|gb|ESO87248.1| hypothetical protein LOTGIDRAFT_229359 [Lottia gigantea]	Q3UGY8/7e-39/BIG3_MOUSE Brefeldin A-inhibited guanine nucleotide-exchange protein 3 (ARFGEF family member 3) OS=Mus musculus (Mouse) GN=Arfgef3 Big3 D10Bwg1379e Kiaa1244	myi:110457613/4e-77/brefeldin A-inhibited guanine nucleotide-exchange protein 3-like isoform X1; K17572 brefeldin A-inhibited guanine nucleotide-exchange protein 3	NA	A0A0B6ZFP2/7e-82/A0A0B6ZFP2_9EUPU Uncharacterized protein (Fragment) OS=Arion vulgaris GN=ORF62557 PE=4 SV=1	PF09324/8.6E-9/Domain of unknown function (DUF1981)	NA
augustus-Backbone_14_pilon-processed-gene-1.2-mRNA-1	gi|524898779|ref|XP_005105835.1|/0/PREDICTED: probable beta-D-xylosidase 7 [Aplysia californica]	Q9LJN4/9e-107/BXL5_ARATH Probable beta-D-xylosidase 5 (AtBXL5) (EC 3.2.1.-) OS=Arabidopsis thaliana (Mouse-ear cress) GN=BXL5 At3g19620 MMB12.15	myi:110465383/0.0/probable beta-D-xylosidase 5; K05349 beta-glucosidase [EC:3.2.1.21]	TM0076/3e-79/---	A0A210PRS1/0.0/A0A210PRS1_MIZYE Beta-D-xylosidase 5 OS=Mizuhopecten yessoensis GN=KP79_PYT07184 PE=4 SV=1	PF01915/2.1E-17/Glycosyl hydrolase family 3 C-terminal domain	NA
augustus-Backbone_14_pilon-processed-gene-1.20-mRNA-1	gi|871245917|ref|XP_012940411.1|/3.99984e-126/PREDICTED: uncharacterized protein LOC101850577 [Aplysia californica]	Q04202/2e-47/TCB2_CAEBR Transposable element Tcb2 transposase OS=Caenorhabditis briggsae	els:105029842/1e-30/zinc finger protein 135-like isoform X1; K09228 KRAB domain-containing zinc finger protein	NA	A0A1A7YAS8/4e-86/A0A1A7YAS8_9TELE Uncharacterized protein OS=Aphyosemion striatum GN=Nfu_g_1_026078 PE=4 SV=1	PF01498/1.2E-12/Transposase	NA
augustus-Backbone_14_pilon-processed-gene-1.23-mRNA-1	gi|241998392|ref|XP_002433839.1|/7.80504e-50/conserved hypothetical protein [Ixodes scapularis] &gt;gi|215495598|gb|EEC05239.1| conserved hypothetical protein [Ixodes scapularis]	B0BN56/4e-44/RT31_RAT "28S ribosomal protein S31, mitochondrial (MRP-S31) (S31mt)" OS=Rattus norvegicus (Rat) GN=Mrps31	oaa:100082370/2e-47/MRPS31; mitochondrial ribosomal protein S31; K17410 small subunit ribosomal protein S31	NA	B7PF67/1e-49/B7PF67_IXOSC Uncharacterized protein OS=Ixodes scapularis GN=8050540 PE=4 SV=1	PF14813/7.4E-10/NADH dehydrogenase 1 beta subcomplex subunit 2	cellular_component:GO:0005763//mitochondrial small ribosomal subunit;molecular_function:GO:0003735//structural constituent of ribosome;
augustus-Backbone_14_pilon-processed-gene-1.31-mRNA-1	gi|918334890|gb|KOF97047.1|/1.2123e-22/hypothetical protein OCBIM_22031982mg [Octopus bimaculoides]	NA	pxy:105389759/6e-15/transcription factor LBX1-like; K09353 homeobox protein LBX	NA	K7E0K2/3e-38/K7E0K2_MONDO Uncharacterized protein OS=Monodelphis domestica PE=4 SV=1	NA	molecular_function:GO:0005524//ATP binding;
maker-Backbone_14_pilon-augustus-gene-1.100-mRNA-1	gi|780146319|ref|XP_011681397.1|/1.46545e-18/PREDICTED: uncharacterized protein LOC105446363 [Strongylocentrotus purpuratus] &gt;gi|780146323|ref|XP_011681398.1| PREDICTED: uncharacterized protein LOC105446363 [Strongylocentrotus purpuratus] &gt;gi|780146327|ref|XP_011681399.1| PREDICTED: uncharacterized protein LOC105446363 [Strongylocentrotus purpuratus] &gt;gi|780146332|ref|XP_011681400.1| PRE…	NA	spu:582280/3e-13/exosome complex exonuclease RRP44; K12585 exosome complex exonuclease DIS3/RRP44 [EC:3.1.13.-]	NA	W4XPY1/2e-22/W4XPY1_STRPU Uncharacterized protein OS=Strongylocentrotus purpuratus PE=4 SV=1	NA	NA
maker-Backbone_14_pilon-augustus-gene-1.106-mRNA-1	gi|524911461|ref|XP_005110593.1|/1.16371e-87/PREDICTED: decaprenyl-diphosphate synthase subunit 2-like [Aplysia californica] &gt;gi|524911463|ref|XP_005110594.1| PREDICTED: decaprenyl-diphosphate synthase subunit 2-like [Aplysia californica] &gt;gi|871269277|ref|XP_012944702.1| PREDICTED: decaprenyl-diphosphate synthase subunit 2-like [Aplysia californica]	Q5U2R1/2e-78/DLP1_RAT Decaprenyl-diphosphate synthase subunit 2 (EC 2.5.1.91) (All-trans-decaprenyl-diphosphate synthase subunit 2) (Decaprenyl pyrophosphate synthase subunit 2) OS=Rattus norvegicus (Rat) GN=Pdss2 Dlp1	asn:102368775/3e-85/PDSS2; decaprenyl diphosphate synthase subunit 2; K12505 decaprenyl-diphosphate synthase subunit 2 [EC:2.5.1.91]	YBR003w/2e-24/---	A0A0B7ALW7/1e-86/A0A0B7ALW7_9EUPU Uncharacterized protein OS=Arion vulgaris GN=ORF128288 PE=3 SV=1	PF00348/2.2E-12/Polyprenyl synthetase	biological_process:GO:0008299//isoprenoid biosynthetic process;molecular_function:GO:0016740//transferase activity;
maker-Backbone_14_pilon-augustus-gene-1.95-mRNA-1	gi|908418103|ref|XP_013070369.1|/0/PREDICTED: uncharacterized protein LOC106057627 [Biomphalaria glabrata] &gt;gi|908418105|ref|XP_013070370.1| PREDICTED: uncharacterized protein LOC106057627 [Biomphalaria glabrata]	Q3UVV9/3e-20/VWA3A_MOUSE von Willebrand factor A domain-containing protein 3A OS=Mus musculus (Mouse) GN=Vwa3a	sasa:106611643/1e-06/annexin A11-like; K17095 annexin A7/11	NA	A0A210Q6Z3/0.0/A0A210Q6Z3_MIZYE von Willebrand factor A domain-containing protein 3B OS=Mizuhopecten yessoensis GN=KP79_PYT07029 PE=4 SV=1	PF15057/3.7E-28/Domain of unknown function (DUF4537)	NA
maker-Backbone_14_pilon-augustus-gene-1.97-mRNA-1	gi|762108240|ref|XP_011436742.1|/3.53885e-84/PREDICTED: growth arrest-specific protein 2-like isoform X5 [Crassostrea gigas] &gt;gi|762108242|ref|XP_011436743.1| PREDICTED: growth arrest-specific protein 2-like isoform X5 [Crassostrea gigas]	Q3UWW6/8e-46/GA2L3_MOUSE GAS2-like protein 3 (Growth arrest-specific protein 2-like 3) OS=Mus musculus (Mouse) GN=Gas2l3	ccw:104695034/2e-20/EWSR1; RNA-binding protein EWS; K13209 RNA-binding protein EWS	NA	A0A210QJS4/4e-75/A0A210QJS4_MIZYE Growth arrest-specific protein 2 OS=Mizuhopecten yessoensis GN=KP79_PYT06958 PE=4 SV=1	PS50021/10.791/Calponin homology domain profile.	NA
maker-Backbone_14_pilon-augustus-gene-1.98-mRNA-1	gi|871269266|ref|XP_012944699.1|/1.33136e-164/PREDICTED: malonyl-CoA decarboxylase, mitochondrial-like isoform X2 [Aplysia californica] &gt;gi|871269269|ref|XP_012944700.1| PREDICTED: malonyl-CoA decarboxylase, mitochondrial-like isoform X2 [Aplysia californica]	O95822/4e-64/DCMC_HUMAN "Malonyl-CoA decarboxylase, mitochondrial (MCD) (EC 4.1.1.9)" OS=Homo sapiens (Human) GN=MLYCD	crg:105348931/1e-160/malonyl-CoA decarboxylase, mitochondrial isoform X1; K01578 malonyl-CoA decarboxylase [EC:4.1.1.9]	SMa0151/3e-31/---	K1PPL6/2e-160/K1PPL6_CRAGI Malonyl-CoA decarboxylase, mitochondrial OS=Crassostrea gigas GN=CGI_10012759 PE=4 SV=1	PF05292/1.8E-60/Malonyl-CoA decarboxylase C-terminal domain	NA
maker-Backbone_14_pilon-snap-gene-0.31-mRNA-1	gi|676480857|ref|XP_009062195.1|/9.90093e-109/hypothetical protein LOTGIDRAFT_229359 [Lottia gigantea] &gt;gi|556098596|gb|ESO87248.1| hypothetical protein LOTGIDRAFT_229359 [Lottia gigantea]	Q5TH69/4e-45/BIG3_HUMAN Brefeldin A-inhibited guanine nucleotide-exchange protein 3 (ARFGEF family member 3) OS=Homo sapiens (Human) GN=ARFGEF3 BIG3 C6orf92 KIAA1244	crg:105336564/1e-85/brefeldin A-inhibited guanine nucleotide-exchange protein 3; K17572 brefeldin A-inhibited guanine nucleotide-exchange protein 3	NA	V3Z8K5/2e-108/V3Z8K5_LOTGI Uncharacterized protein OS=Lottia gigantea GN=LOTGIDRAFT_229359 PE=4 SV=1	NA	NA
maker-Backbone_14_pilon-snap-gene-0.36-mRNA-1	gi|524914585|ref|XP_005112105.1|/5.02851e-157/PREDICTED: G-protein coupled receptor GRL101-like [Aplysia californica]	P46023/2e-83/GR101_LYMST G-protein coupled receptor GRL101 OS=Lymnaea stagnalis (Great pond snail) (Helix stagnalis)	lak:106156724/3e-79/G-protein coupled receptor GRL101-like; K04307 relaxin family peptide receptor 2	NA	A0A182ZTL6/7e-126/A0A182ZTL6_BIOGL Uncharacterized protein OS=Biomphalaria glabrata GN=106079811 PE=4 SV=1	PS50068/8.562/LDL-receptor class A (LDLRA) domain profile.	NA
maker-Backbone_14_pilon-snap-gene-1.113-mRNA-1	gi|871204518|ref|XP_012937579.1|/6.04865e-146/PREDICTED: uncharacterized protein LOC101862840 [Aplysia californica]	NA	NA	NA	V4AFQ3/3e-124/V4AFQ3_LOTGI Uncharacterized protein OS=Lottia gigantea GN=LOTGIDRAFT_121339 PE=4 SV=1	PS50089/9.14/Zinc finger RING-type profile.	molecular_function:GO:0046872//metal ion binding;
maker-Backbone_14_pilon-snap-gene-1.118-mRNA-1	gi|828230093|ref|XP_004212057.2|/7.08395e-18/PREDICTED: RNA-directed DNA polymerase from mobile element jockey-like, partial [Hydra vulgaris]	NA	myi:110464070/2e-06/zinc finger protein 234-like; K09228 KRAB domain-containing zinc finger protein	NA	A0A1S3ITX5/1e-17/A0A1S3ITX5_LINUN uncharacterized protein LOC106167333 OS=Lingula unguis GN=LOC106167333 PE=4 SV=1	NA	NA
maker-Backbone_14_pilon-snap-gene-1.121-mRNA-1	gi|871260850|ref|XP_012943145.1|/7.7625e-153/PREDICTED: uncharacterized protein LOC101863055 [Aplysia californica]	NA	NA	NA	V4AUH4/8e-130/V4AUH4_LOTGI Uncharacterized protein OS=Lottia gigantea GN=LOTGIDRAFT_239021 PE=4 SV=1	PF06974/7.4E-26/Protein of unknown function (DUF1298)	molecular_function:GO:0004144//diacylglycerol O-acyltransferase activity;
maker-Backbone_14_pilon-snap-gene-1.123-mRNA-1	gi|585722101|ref|XP_006813392.1|/2.80153e-145/PREDICTED: uncharacterized protein LOC102810040 [Saccoglossus kowalevskii]	Q95SX7/2e-31/RTBS_DROME Probable RNA-directed DNA polymerase from transposon BS (EC 2.7.7.49) (Reverse transcriptase) OS=Drosophila melanogaster (Fruit fly) GN=RTase	lcm:102353553/6e-47/sorting nexin-29-like; K17935 sorting nexin-29	CAC3514/2e-06/---	T1IQ89/1e-116/T1IQ89_STRMM Uncharacterized protein OS=Strigamia maritima PE=4 SV=1	PF00078/1.0E-45/Reverse transcriptase (RNA-dependent DNA polymerase)	NA
maker-Backbone_14_pilon-snap-gene-1.124-mRNA-1	gi|646718207|gb|KDR20768.1|/1.37687e-12/hypothetical protein L798_05011, partial [Zootermopsis nevadensis]	Q03650/7e-06/CRAM_TRYBB "Cysteine-rich, acidic integral membrane protein" OS=Trypanosoma brucei brucei GN=CRAM	NA	NA	A0A0L0F156/4e-15/A0A0L0F156_9EUKA Uncharacterized protein (Fragment) OS=Sphaeroforma arctica JP610 GN=SARC_17074 PE=4 SV=1	NA	NA
maker-Backbone_14_pilon-snap-gene-1.125-mRNA-1	gi|524870501|ref|XP_005092035.1|/5.40766e-44/PREDICTED: RNA-directed DNA polymerase from mobile element jockey-like [Aplysia californica]	NA	lcm:106704261/2e-22/uncharacterized LOC106704261; K12354 ectonucleotide pyrophosphatase/phosphodiesterase family member 7 [EC:3.1.4.12]	NA	K7E263/1e-59/K7E263_MONDO Uncharacterized protein OS=Monodelphis domestica PE=4 SV=1	NA	NA
maker-Backbone_14_pilon-snap-gene-1.128-mRNA-1	gi|961119756|ref|XP_014782075.1|/3.24142e-120/PREDICTED: 28S ribosomal protein S9, mitochondrial-like [Octopus bimaculoides] &gt;gi|918301300|gb|KOF74872.1| hypothetical protein OCBIM_22035542mg [Octopus bimaculoides]	Q58DQ5/3e-86/RT09_BOVIN "28S ribosomal protein S9, mitochondrial (MRP-S9) (S9mt)" OS=Bos taurus (Bovine) GN=MRPS9	obi:106877644/6e-121/28S ribosomal protein S9, mitochondrial-like; K02996 small subunit ribosomal protein S9	SMc01803/3e-14/---	A0A0L8GCV3/5e-120/A0A0L8GCV3_OCTBM Uncharacterized protein OS=Octopus bimaculoides GN=OCBIM_22035542mg PE=3 SV=1	PS00360/-/Ribosomal protein S9 signature.	biological_process:GO:0006412//translation;cellular_component:GO:0005840//ribosome;molecular_function:GO:0003735//structural constituent of ribosome;
snap-Backbone_14_pilon-processed-gene-1.52-mRNA-1	gi|999990708|gb|KXJ29728.1|/9.80735e-34/hypothetical protein AC249_AIPGENE20665 [Exaiptasia pallida]	NA	sko:100378567/9e-09/FAD-dependent oxidoreductase domain-containing protein 1-like; K18166 FAD-dependent oxidoreductase domain-containing protein 1	NA	W4XJ24/1e-13/W4XJ24_STRPU Uncharacterized protein OS=Strongylocentrotus purpuratus PE=4 SV=1	NA	NA
snap-Backbone_14_pilon-processed-gene-1.89-mRNA-1	NA	NA	NA	NA	A0A1V9X6X6/5e-22/A0A1V9X6X6_9ACAR Mitochondrial sodium/hydrogen exchanger 9B2-like OS=Tropilaelaps mercedesae GN=BIW11_12457 PE=4 SV=1	NA	NA
augustus-Backbone_15_pilon-processed-gene-0.0-mRNA-1	gi|961072561|ref|XP_014782948.1|/4.68942e-59/PREDICTED: mitogen-activated protein kinase kinase kinase kinase 4-like, partial [Octopus bimaculoides]	Q8N4C8/4e-12/MINK1_HUMAN Misshapen-like kinase 1 (EC 2.7.11.1) (GCK family kinase MiNK) (MAPK/ERK kinase kinase kinase 6) (MEK kinase kinase 6) (MEKKK 6) (Misshapen/NIK-related kinase) (Mitogen-activated protein kinase kinase kinase kinase 6) OS=Homo sapiens (Human) GN=MINK1 B55 MAP4K6 MINK YSK2 ZC3	obi:106878283/9e-60/mitogen-activated protein kinase kinase kinase kinase 4-like; K08840 TRAF2 and NCK interacting kinase [EC:2.7.11.1]	NA	A0A0B7AFU6/2e-61/A0A0B7AFU6_9EUPU Uncharacterized protein OS=Arion vulgaris GN=ORF115667 PE=4 SV=1	NA	NA
augustus-Backbone_15_pilon-processed-gene-0.5-mRNA-1	gi|676496349|ref|XP_009067190.1|/2.04214e-10/hypothetical protein LOTGIDRAFT_135217, partial [Lottia gigantea] &gt;gi|556093511|gb|ESO82164.1| hypothetical protein LOTGIDRAFT_135217, partial [Lottia gigantea]	NA	obi:106873185/1e-09/tumor necrosis factor ligand superfamily member 10-like; K04721 tumor necrosis factor ligand superfamily member 10	NA	V4B1P3/3e-10/V4B1P3_LOTGI Uncharacterized protein (Fragment) OS=Lottia gigantea GN=LOTGIDRAFT_135217 PE=3 SV=1	PS00251/-/TNF family signature.	biological_process:GO:0006955//immune response;cellular_component:GO:0016020//membrane;molecular_function:GO:0005164//tumor necrosis factor receptor binding;
augustus-Backbone_16_pilon-processed-gene-0.4-mRNA-1	gi|871209502|ref|XP_012942196.1|/0/PREDICTED: acetyl-CoA carboxylase-like [Aplysia californica]	P11029/0.0/ACAC_CHICK Acetyl-CoA carboxylase (ACC) (EC 6.4.1.2) [Includes: Biotin carboxylase (EC 6.3.4.14)] OS=Gallus gallus (Chicken) GN=ACAC	myi:110467315/0.0/acetyl-CoA carboxylase-like; K11262 acetyl-CoA carboxylase / biotin carboxylase 1 [EC:6.4.1.2 6.3.4.14]	SPAC56E4.04c_3/4e-175/---	V4AGG4/0.0/V4AGG4_LOTGI Uncharacterized protein OS=Lottia gigantea GN=LOTGIDRAFT_199489 PE=4 SV=1	PS50980/51.857/Acetyl-coenzyme A (CoA) carboxyltransferase N-terminal domain profile.	biological_process:GO:0006633//fatty acid biosynthetic process;molecular_function:GO:0003989//acetyl-CoA carboxylase activity;GO:0046872//metal ion binding;GO:0004075//biotin carboxylase activity;GO:0005524//ATP binding;
augustus-Backbone_16_pilon-processed-gene-0.8-mRNA-1	gi|919098201|ref|XP_013385770.1|/2.42494e-12/PREDICTED: tetraspanin-18-like [Lingula anatina]	Q5RE11/5e-11/TSN3_PONAB Tetraspanin-3 (Tspan-3) OS=Pongo abelii (Sumatran orangutan) (Pongo pygmaeus abelii) GN=TSPAN3	lak:106155454/5e-13/tetraspanin-18-like; K17353 tetraspanin-18	NA	A0A1S3HI34/4e-12/A0A1S3HI34_LINUN Tetraspanin OS=Lingula unguis GN=LOC106155454 PE=3 SV=1	PF00335/2.4E-24/Tetraspanin family	cellular_component:GO:0016021//integral component of membrane;
augustus-Backbone_16_pilon-processed-gene-1.4-mRNA-1	gi|762075899|ref|XP_011444753.1|/2.48788e-21/PREDICTED: uncharacterized protein LOC105340416 [Crassostrea gigas]	NA	ccar:109086695/1e-17/immunoglobulin superfamily member 1-like; K06727 Fc receptor-like protein	NA	W4Y2R8/9e-19/W4Y2R8_STRPU Uncharacterized protein OS=Strongylocentrotus purpuratus PE=4 SV=1	NA	NA
augustus-Backbone_16_pilon-processed-gene-1.5-mRNA-1	gi|908502679|ref|XP_013062862.1|/3.00379e-64/PREDICTED: uracil phosphoribosyltransferase homolog [Biomphalaria glabrata] &gt;gi|908502682|ref|XP_013062864.1| PREDICTED: uracil phosphoribosyltransferase homolog [Biomphalaria glabrata]	Q5ZIJ8/2e-56/UPP_CHICK Uracil phosphoribosyltransferase homolog OS=Gallus gallus (Chicken) GN=UPRT RCJMB04_25k2	tut:107369479/6e-66/uracil phosphoribosyltransferase homolog isoform X1; K00761 uracil phosphoribosyltransferase [EC:2.4.2.9]	SPAC1B3.01c/7e-30/---	T1L1P5/5e-65/T1L1P5_TETUR Uncharacterized protein OS=Tetranychus urticae GN=107369479 PE=4 SV=1	PF14681/1.7E-28/Uracil phosphoribosyltransferase	biological_process:GO:0009116//nucleoside metabolic process;
augustus-Backbone_16_pilon-processed-gene-1.9-mRNA-1	gi|999968930|gb|KXJ08104.1|/1.14965e-16/Halomucin [Exaiptasia pallida]	NA	hmg:101235634/2e-08/DNA-directed RNA polymerase III subunit RPC2-like; K03021 DNA-directed RNA polymerase III subunit RPC2 [EC:2.7.7.6]	NA	Q8WS60/5e-16/Q8WS60_BRAFL Endonuclease/reverse transcriptase OS=Branchiostoma floridae PE=4 SV=1	NA	NA
augustus-Backbone_16_pilon-processed-gene-2.10-mRNA-1	gi|908425915|ref|XP_013074039.1|/5.96936e-78/PREDICTED: uncharacterized protein LOC106060633, partial [Biomphalaria glabrata]	NA	cmy:102931785/1e-11/ADAM15; ADAM metallopeptidase domain 15; K06836 disintegrin and metalloproteinase domain-containing protein 15 [EC:3.4.24.-]	NA	A0A131YW51/6e-38/A0A131YW51_RHIAP Reverse transcriptase OS=Rhipicephalus appendiculatus PE=4 SV=1	PS50994/9.981/Integrase catalytic domain profile.	NA
augustus-Backbone_16_pilon-processed-gene-2.22-mRNA-1	gi|908446363|ref|XP_013080768.1|/1.34488e-112/PREDICTED: cGMP-inhibited 3&apos;,5&apos;-cyclic phosphodiesterase A-like [Biomphalaria glabrata]	Q13370/2e-07/PDE3B_HUMAN "cGMP-inhibited 3',5'-cyclic phosphodiesterase B (EC 3.1.4.17) (CGIPDE1) (CGIP1) (Cyclic GMP-inhibited phosphodiesterase B) (CGI-PDE B)" OS=Homo sapiens (Human) GN=PDE3B	myi:110456878/3e-95/cGMP-inhibited 3',5'-cyclic phosphodiesterase A-like isoform X1; K19021 cGMP-inhibited 3',5'-cyclic phosphodiesterase A [EC:3.1.4.17]	NA	V3ZH18/5e-107/V3ZH18_LOTGI Uncharacterized protein OS=Lottia gigantea GN=LOTGIDRAFT_169313 PE=4 SV=1	NA	cellular_component:GO:0016021//integral component of membrane;
augustus-Backbone_16_pilon-processed-gene-2.23-mRNA-1	gi|328699611|ref|XP_003240985.1|/2.49475e-47/PREDICTED: uncharacterized protein LOC100570906 [Acyrthosiphon pisum]	NA	sfm:108918784/9e-40/inosine-5'-monophosphate dehydrogenase 1b-like isoform X1; K00088 IMP dehydrogenase [EC:1.1.1.205]	NA	A0A0P4W9I9/2e-78/A0A0P4W9I9_9EUCA Uncharacterized protein OS=Scylla olivacea PE=4 SV=1	PF10551/3.7E-15/MULE transposase domain	NA
augustus-Backbone_16_pilon-processed-gene-2.9-mRNA-1	gi|908425915|ref|XP_013074039.1|/6.03824e-79/PREDICTED: uncharacterized protein LOC106060633, partial [Biomphalaria glabrata]	NA	cmy:102931785/1e-12/ADAM15; ADAM metallopeptidase domain 15; K06836 disintegrin and metalloproteinase domain-containing protein 15 [EC:3.4.24.-]	NA	A0A131YW51/4e-38/A0A131YW51_RHIAP Reverse transcriptase OS=Rhipicephalus appendiculatus PE=4 SV=1	PF02023/2.8E-10/SCAN domain	NA
maker-Backbone_16_pilon-augustus-gene-0.28-mRNA-1	gi|676480900|ref|XP_009062209.1|/1.68504e-68/hypothetical protein LOTGIDRAFT_107097, partial [Lottia gigantea] &gt;gi|556098611|gb|ESO87263.1| hypothetical protein LOTGIDRAFT_107097, partial [Lottia gigantea]	A8Y1P7/2e-56/BRE4_CAEBR "Beta-1,4-N-acetylgalactosaminyltransferase bre-4 (EC 2.4.1.-) (Bacillus thuringiensis toxin-resistant protein 4) (Bt toxin-resistant protein 4) (Beta-4-GalNAcT)" OS=Caenorhabditis briggsae GN=bre-4 CBG22165	dpa:109536817/6e-65/beta-1,4-N-acetylgalactosaminyltransferase bre-4 isoform X1; K07968 beta-1,4-galactosyltransferase 3 [EC:2.4.1.90 2.4.1.38 2.4.1.-]	NA	V3Z8M0/3e-68/V3Z8M0_LOTGI Uncharacterized protein (Fragment) OS=Lottia gigantea GN=LOTGIDRAFT_107097 PE=4 SV=1	PF02709/7.0E-23/N-terminal domain of galactosyltransferase	NA
maker-Backbone_16_pilon-snap-gene-0.39-mRNA-1	gi|676431235|ref|XP_009046184.1|/0/hypothetical protein LOTGIDRAFT_199489 [Lottia gigantea] &gt;gi|556114482|gb|ESP03134.1| hypothetical protein LOTGIDRAFT_199489 [Lottia gigantea]	Q13085/0.0/ACACA_HUMAN Acetyl-CoA carboxylase 1 (ACC1) (EC 6.4.1.2) (ACC-alpha) [Includes: Biotin carboxylase (EC 6.3.4.14)] OS=Homo sapiens (Human) GN=ACACA ACAC ACC1 ACCA	lak:106166475/0.0/acetyl-CoA carboxylase-like isoform X1; K11262 acetyl-CoA carboxylase / biotin carboxylase 1 [EC:6.4.1.2 6.3.4.14]	YNR016c_1/6e-134/---	V4AGG4/0.0/V4AGG4_LOTGI Uncharacterized protein OS=Lottia gigantea GN=LOTGIDRAFT_199489 PE=4 SV=1	PF00364/1.5E-13/Biotin-requiring enzyme	biological_process:GO:0006633//fatty acid biosynthetic process;molecular_function:GO:0003989//acetyl-CoA carboxylase activity;GO:0046872//metal ion binding;GO:0004075//biotin carboxylase activity;GO:0005524//ATP binding;
maker-Backbone_16_pilon-snap-gene-0.42-mRNA-1	gi|585718698|ref|XP_006825930.1|/2.61631e-136/PREDICTED: RNA-directed DNA polymerase from mobile element jockey-like [Saccoglossus kowalevskii]	Q95SX7/9e-28/RTBS_DROME Probable RNA-directed DNA polymerase from transposon BS (EC 2.7.7.49) (Reverse transcriptase) OS=Drosophila melanogaster (Fruit fly) GN=RTase	aqu:100633263/1e-48/uncharacterized protein LOC100633263; K00306 sarcosine oxidase / L-pipecolate oxidase [EC:1.5.3.1 1.5.3.7]	NA	W4XUR2/1e-122/W4XUR2_STRPU Uncharacterized protein OS=Strongylocentrotus purpuratus PE=4 SV=1	PS50878/17.69/Reverse transcriptase (RT) catalytic domain profile.	NA
maker-Backbone_16_pilon-snap-gene-1.55-mRNA-1	gi|871266611|ref|XP_012944179.1|/1.03891e-37/PREDICTED: DNA ligase 1-like, partial [Aplysia californica]	P55822/2e-19/SH3BG_HUMAN SH3 domain-binding glutamic acid-rich protein (SH3BGR protein) (21-glutamic acid-rich protein) (21-GARP) OS=Homo sapiens (Human) GN=SH3BGR	ncc:104952435/5e-30/uncharacterized protein LOC104952435; K11647 SWI/SNF-related matrix-associated actin-dependent regulator of chromatin subfamily A member 2/4 [EC:3.6.4.-]	NA	A0A0B7B2G8/5e-29/A0A0B7B2G8_9EUPU Uncharacterized protein (Fragment) OS=Arion vulgaris GN=ORF158123 PE=4 SV=1	PF04908/4.7E-29/SH3-binding, glutamic acid-rich protein	NA
maker-Backbone_16_pilon-snap-gene-2.63-mRNA-1	gi|676421019|gb|KFO63341.1|/8.23601e-25/hypothetical protein N302_10477, partial [Corvus brachyrhynchos]	NA	bpec:110166710/5e-08/rhobtb3; rho-related BTB domain-containing protein 3; K07869 Rho-related BTB domain-containing protein 3	NA	A0A091F250/1e-24/A0A091F250_CORBR Uncharacterized protein (Fragment) OS=Corvus brachyrhynchos GN=N302_10477 PE=4 SV=1	NA	NA
maker-Backbone_16_pilon-snap-gene-2.71-mRNA-1	gi|908446363|ref|XP_013080768.1|/1.65611e-177/PREDICTED: cGMP-inhibited 3&apos;,5&apos;-cyclic phosphodiesterase A-like [Biomphalaria glabrata]	Q14432/8e-81/PDE3A_HUMAN "cGMP-inhibited 3',5'-cyclic phosphodiesterase A (EC 3.1.4.17) (Cyclic GMP-inhibited phosphodiesterase A) (CGI-PDE A)" OS=Homo sapiens (Human) GN=PDE3A	crg:105335488/2e-91/cGMP-inhibited 3',5'-cyclic phosphodiesterase A isoform X4; K19021 cGMP-inhibited 3',5'-cyclic phosphodiesterase A [EC:3.1.4.17]	NA	A0A182ZDZ6/2e-101/A0A182ZDZ6_BIOGL Uncharacterized protein OS=Biomphalaria glabrata PE=3 SV=1	PS00126/-/3'5'-cyclic nucleotide phosphodiesterases signature.	NA
snap-Backbone_16_pilon-processed-gene-1.14-mRNA-1	gi|156385178|ref|XP_001633508.1|/4.72759e-38/predicted protein [Nematostella vectensis] &gt;gi|156220579|gb|EDO41445.1| predicted protein [Nematostella vectensis]	NA	NA	NA	A0A1L8I2J2/3e-17/A0A1L8I2J2_XENLA Uncharacterized protein OS=Xenopus laevis GN=XELAEV_18008308mg PE=4 SV=1	PR00173/3.0E-5/Glutamate-aspartate symporter signature	cellular_component:GO:0016021//integral component of membrane;
snap-Backbone_16_pilon-processed-gene-1.26-mRNA-1	gi|17066696|gb|AAL35360.1|AF442732_3/2.75821e-107/reverse transcriptase/ribonuclease H/putative methyltransferase, partial [Tetraodon nigroviridis]	Q99315/3e-18/YG31B_YEAST Transposon Ty3-G Gag-Pol polyprotein (Gag3-Pol3) (Transposon Ty3-1 TYA-TYB polyprotein) [Cleaved into: Capsid protein (CA) (p24); Spacer peptide p3; Nucleocapsid protein p11 (NC); Ty3 protease (PR) (EC 3.4.23.-) (p16); Spacer peptide J; Reverse transcriptase/ribonuclease H (RT) (RT-RH) (EC 2.7.7.49) (EC 2.7.7.7) (EC 3.1.26.4) (p55); Integrase p61 (IN); Integrase p58 (IN)]…	amex:103047751/2e-67/LOW QUALITY PROTEIN: ryanodine receptor 1; K04961 ryanodine receptor 1	YGR109w-b_2/2e-18/---	A0A146Q2W8/2e-113/A0A146Q2W8_FUNHE Polyprotein OS=Fundulus heteroclitus PE=4 SV=1	PF00078/9.2E-16/Reverse transcriptase (RNA-dependent DNA polymerase)	NA
snap-Backbone_16_pilon-processed-gene-1.42-mRNA-1	gi|676460965|ref|XP_009055794.1|/1.33384e-50/hypothetical protein LOTGIDRAFT_119246 [Lottia gigantea] &gt;gi|556104947|gb|ESO93599.1| hypothetical protein LOTGIDRAFT_119246 [Lottia gigantea]	Q6DRM0/3e-37/WRB_DANRE Tail-anchored protein insertion receptor WRB (Tryptophan-rich basic protein) (WRB) OS=Danio rerio (Zebrafish) (Brachydanio rerio) GN=wrb	NA	NA	V4BX20/2e-50/V4BX20_LOTGI Uncharacterized protein OS=Lottia gigantea GN=LOTGIDRAFT_119246 PE=4 SV=1	PF04420/3.6E-29/CHD5-like protein	biological_process:GO:0071816//tail-anchored membrane protein insertion into ER membrane;cellular_component:GO:0016021//integral component of membrane;
snap-Backbone_16_pilon-processed-gene-2.42-mRNA-1	gi|524869750|ref|XP_005091666.1|/6.89292e-46/PREDICTED: sulfotransferase family cytosolic 1B member 1-like [Aplysia californica]	O75897/2e-24/ST1C4_HUMAN Sulfotransferase 1C4 (ST1C4) (EC 2.8.2.-) (Sulfotransferase 1C2) (SULT1C#2) OS=Homo sapiens (Human) GN=SULT1C4 SULT1C2	amex:103047751/2e-36/LOW QUALITY PROTEIN: ryanodine receptor 1; K04961 ryanodine receptor 1	NA	I1CC29/3e-38/I1CC29_RHIO9 Uncharacterized protein OS=Rhizopus delemar (strain RA 99-880 / ATCC MYA-4621 / FGSC 9543 / NRRL 43880) GN=RO3G_10719 PE=4 SV=1	PS50878/9.798/Reverse transcriptase (RT) catalytic domain profile.	NA
snap-Backbone_17_pilon-processed-gene-0.7-mRNA-1	gi|524879253|ref|XP_005096304.1|/7.72386e-59/PREDICTED: uncharacterized protein LOC101846644 [Aplysia californica]	O82427/8e-08/SMT2_ORYSJ 24-methylenesterol C-methyltransferase 2 (24-sterol C-methyltransferase 2) (Sterol-C-methyltransferase 2) (EC 2.1.1.143) OS=Oryza sativa subsp. japonica (Rice) GN=Smt2-1 Os03g0136200 LOC_Os03g04340	rss:109442224/2e-06/24-methylenesterol C-methyltransferase 3; K08242 24-methylenesterol C-methyltransferase [EC:2.1.1.143]	CAC0567/2e-16/---	T1IVK0/3e-57/T1IVK0_STRMM Uncharacterized protein OS=Strigamia maritima PE=4 SV=1	PF08241/7.5E-16/Methyltransferase domain	NA
augustus-Backbone_18_pilon-processed-gene-0.17-mRNA-1	gi|871265943|ref|XP_012944054.1|/1.07553e-118/PREDICTED: transmembrane protein 145-like [Aplysia californica]	Q8C4U2/3e-71/TM145_MOUSE Transmembrane protein 145 OS=Mus musculus (Mouse) GN=Tmem145	sfm:108922191/6e-69/hormone-sensitive lipase-like; K07188 hormone-sensitive lipase [EC:3.1.1.79]	NA	V4AS53/1e-111/V4AS53_LOTGI Uncharacterized protein (Fragment) OS=Lottia gigantea GN=LOTGIDRAFT_213289 PE=4 SV=1	PS50262/11.465/G-protein coupled receptors family 1 profile.	biological_process:GO:0007186//G-protein coupled receptor signaling pathway;GO:0019236//response to pheromone;cellular_component:GO:0016021//integral component of membrane;
augustus-Backbone_18_pilon-processed-gene-0.2-mRNA-1	gi|908503901|ref|XP_013063294.1|/0/PREDICTED: uncharacterized protein LOC106052455 [Biomphalaria glabrata]	P37397/3e-47/CNN3_RAT "Calponin-3 (Calponin, acidic isoform) (Calponin, non-muscle isoform)" OS=Rattus norvegicus (Rat) GN=Cnn3	nvi:100117880/8e-46/muscle-specific protein 20-like; K20526 transgelin	SPAC4F8.10c/1e-15/---	V4BXY1/0.0/V4BXY1_LOTGI Transgelin OS=Lottia gigantea GN=LOTGIDRAFT_228655 PE=3 SV=1	PS51122/10.822/Calponin-like repeat profile.	NA
maker-Backbone_18_pilon-augustus-gene-0.48-mRNA-1	gi|524901650|ref|XP_005107230.1|/2.81948e-175/PREDICTED: FMRFamide receptor-like isoform X1 [Aplysia californica]	Q8SWR3/2e-96/SPR_DROME Sex peptide receptor OS=Drosophila melanogaster (Fruit fly) GN=SPR CG16752	crg:105327504/1e-51/sex peptide receptor-like; K08428 G protein-coupled receptor 139	NA	V4BXC4/3e-170/V4BXC4_LOTGI Uncharacterized protein (Fragment) OS=Lottia gigantea GN=LOTGIDRAFT_94766 PE=4 SV=1	PF10324/2.8E-28/Serpentine type 7TM GPCR chemoreceptor Srw	cellular_component:GO:0016021//integral component of membrane;molecular_function:GO:0008528//G-protein coupled peptide receptor activity;
maker-Backbone_18_pilon-augustus-gene-0.55-mRNA-1	gi|871276751|ref|XP_005112942.2|/1.03563e-35/PREDICTED: uncharacterized protein LOC101855768 [Aplysia californica]	Q9Y279/9e-10/VSIG4_HUMAN V-set and immunoglobulin domain-containing protein 4 (Protein Z39Ig) OS=Homo sapiens (Human) GN=VSIG4 CRIg Z39IG UNQ317/PRO362	sasa:106605635/1e-10/B-cell receptor CD22-like; K06467 CD22 antigen	NA	V4AK83/8e-21/V4AK83_LOTGI Uncharacterized protein OS=Lottia gigantea GN=LOTGIDRAFT_228656 PE=4 SV=1	PS50835/7.014/Ig-like domain profile.	NA
maker-Backbone_18_pilon-snap-gene-0.59-mRNA-1	gi|260784941|ref|XP_002587522.1|/5.82592e-28/hypothetical protein BRAFLDRAFT_99415 [Branchiostoma floridae] &gt;gi|229272670|gb|EEN43533.1| hypothetical protein BRAFLDRAFT_99415 [Branchiostoma floridae]	NA	gga:101749378/1e-10/ARHGAP30; Rho GTPase activating protein 30; K20645 Rho GTPase-activating protein 30	NA	C3ZV84/1e-27/C3ZV84_BRAFL Uncharacterized protein OS=Branchiostoma floridae GN=BRAFLDRAFT_99415 PE=4 SV=1	NA	NA
maker-Backbone_18_pilon-snap-gene-0.61-mRNA-1	NA	NA	adf:107336535/7e-06/dnaJ homolog subfamily C member 13-like; K09533 DnaJ homolog subfamily C member 13	NA	A0A0B7BNK3/3e-26/A0A0B7BNK3_9EUPU Uncharacterized protein (Fragment) OS=Arion vulgaris GN=ORF200935 PE=4 SV=1	PS50878/9.552/Reverse transcriptase (RT) catalytic domain profile.	NA
snap-Backbone_18_pilon-processed-gene-0.24-mRNA-1	gi|871269032|ref|XP_012944654.1|/1.16835e-42/PREDICTED: RNA-directed DNA polymerase from mobile element jockey-like [Aplysia californica]	P21328/2e-23/RTJK_DROME RNA-directed DNA polymerase from mobile element jockey (EC 2.7.7.49) (Reverse transcriptase) OS=Drosophila melanogaster (Fruit fly) GN=pol	api:100568954/4e-30/uncharacterized LOC100568954; K04911 potassium voltage-gated channel Eag-related subfamily H member 8	NA	A0A0B7BSI4/1e-57/A0A0B7BSI4_9EUPU Uncharacterized protein OS=Arion vulgaris GN=ORF206542 PE=4 SV=1	PF00078/1.1E-16/Reverse transcriptase (RNA-dependent DNA polymerase)	NA
augustus-Backbone_19_pilon-processed-gene-0.9-mRNA-1	gi|871228406|ref|XP_012937193.1|/3.92862e-17/PREDICTED: uncharacterized protein LOC101847185, partial [Aplysia californica]	NA	NA	NA	A0A210QLS0/1e-10/A0A210QLS0_MIZYE NXPE family member 4 OS=Mizuhopecten yessoensis GN=KP79_PYT20705 PE=4 SV=1	NA	NA
maker-Backbone_19_pilon-augustus-gene-0.26-mRNA-1	gi|871214394|ref|XP_012934692.1|/3.26786e-87/PREDICTED: ras-related and estrogen-regulated growth inhibitor-like [Aplysia californica]	Q96A58/2e-35/RERG_HUMAN Ras-related and estrogen-regulated growth inhibitor OS=Homo sapiens (Human) GN=RERG	obi:106871668/1e-75/ras-related and estrogen-regulated growth inhibitor-like; K07852 Ras-like protein family member 11A	SPAC17H9.09c/2e-21/---	A0A0B6Y7A4/1e-84/A0A0B6Y7A4_9EUPU Uncharacterized protein OS=Arion vulgaris GN=ORF15165 PE=4 SV=1	PF00071/4.3E-26/Ras family	biological_process:GO:0007165//signal transduction;cellular_component:GO:0016020//membrane;molecular_function:GO:0005525//GTP binding;GO:0003924//GTPase activity;
maker-Backbone_19_pilon-snap-gene-0.38-mRNA-1	gi|686767842|ref|XP_009233610.1|/8.86778e-47/PREDICTED: proline-rich protein 2-like [Pongo abelii]	NA	xla:108701256/2e-18/myosin light chain kinase, smooth muscle-like; K00907 myosin-light-chain kinase [EC:2.7.11.18]	NA	A0A1I8J6F3/3e-57/A0A1I8J6F3_9PLAT Uncharacterized protein OS=Macrostomum lignano PE=4 SV=1	NA	NA
augustus-Backbone_20_pilon-processed-gene-0.3-mRNA-1	gi|929217672|ref|XP_013984970.1|/3.97907e-13/PREDICTED: EH domain-binding protein 1-like protein 1 isoform X2 [Salmo salar]	Q8ILR9/9e-08/YPF17_PLAF7 Protein PF14_0175 OS=Plasmodium falciparum (isolate 3D7) GN=PF14_0175	myi:110457696/1e-12/F-box only protein 39-like; K10314 F-box protein 39	NA	A0A1D3JEB1/5e-19/A0A1D3JEB1_9APIC Uncharacterized protein OS=Plasmodium ovale GN=PocGH01_00163800 PE=4 SV=1	PF12937/2.3E-10/F-box-like	NA
augustus-Backbone_21_pilon-processed-gene-0.1-mRNA-1	gi|328699611|ref|XP_003240985.1|/3.53808e-57/PREDICTED: uncharacterized protein LOC100570906 [Acyrthosiphon pisum]	NA	sfm:108918784/1e-36/inosine-5'-monophosphate dehydrogenase 1b-like isoform X1; K00088 IMP dehydrogenase [EC:1.1.1.205]	NA	W4YB34/1e-63/W4YB34_STRPU Uncharacterized protein OS=Strongylocentrotus purpuratus PE=4 SV=1	PF10551/1.1E-7/MULE transposase domain	NA
augustus-Backbone_21_pilon-processed-gene-1.11-mRNA-1	gi|961078406|ref|XP_014767616.1|/8.13287e-58/PREDICTED: aryl hydrocarbon receptor-like [Octopus bimaculoides]	Q8R4S2/4e-23/AHR_MUSSP Aryl hydrocarbon receptor (Ah receptor) (AhR) OS=Mus spretus (Western Mediterranean mouse) (Algerian mouse) GN=Ahr	obi:106867292/2e-58/aryl hydrocarbon receptor-like; K09093 aryl hydrocarbon receptor	NA	A0A0E3DAT1/3e-56/A0A0E3DAT1_PINMT Aryl hydrocarbon receptor OS=Pinctada martensii PE=2 SV=1	SM00091/1.3E-10/--	NA
augustus-Backbone_21_pilon-processed-gene-1.12-mRNA-1	gi|676457109|ref|XP_009054542.1|/4.68026e-163/hypothetical protein LOTGIDRAFT_117861 [Lottia gigantea] &gt;gi|556106149|gb|ESO94801.1| hypothetical protein LOTGIDRAFT_117861 [Lottia gigantea]	O02747/9e-42/AHR_RABIT Aryl hydrocarbon receptor (Ah receptor) (AhR) OS=Oryctolagus cuniculus (Rabbit) GN=AHR	myi:110448350/4e-151/uncharacterized protein LOC110448350 isoform X1; K09093 aryl hydrocarbon receptor	NA	V4AME5/8e-163/V4AME5_LOTGI Uncharacterized protein OS=Lottia gigantea GN=LOTGIDRAFT_117861 PE=4 SV=1	PS50112/9.91/PAS repeat profile.	biological_process:GO:0006351//transcription, DNA-templated;cellular_component:GO:0005634//nucleus;GO:0005667//transcription factor complex;GO:0005737//cytoplasm;molecular_function:GO:0003700//DNA binding transcription factor activity;GO:0046983//protein dimerization activity;
augustus-Backbone_21_pilon-processed-gene-1.23-mRNA-1	gi|908425915|ref|XP_013074039.1|/4.82018e-79/PREDICTED: uncharacterized protein LOC106060633, partial [Biomphalaria glabrata]	NA	cmy:102931785/6e-12/ADAM15; ADAM metallopeptidase domain 15; K06836 disintegrin and metalloproteinase domain-containing protein 15 [EC:3.4.24.-]	NA	A0A131YW51/2e-38/A0A131YW51_RHIAP Reverse transcriptase OS=Rhipicephalus appendiculatus PE=4 SV=1	PF02023/2.5E-10/SCAN domain	NA
augustus-Backbone_21_pilon-processed-gene-1.29-mRNA-1	gi|196005009|ref|XP_002112371.1|/1.97635e-45/hypothetical protein TRIADDRAFT_56315 [Trichoplax adhaerens] &gt;gi|190584412|gb|EDV24481.1| hypothetical protein TRIADDRAFT_56315 [Trichoplax adhaerens]	NA	NA	NA	B3RXS7/3e-45/B3RXS7_TRIAD Uncharacterized protein OS=Trichoplax adhaerens GN=TRIADDRAFT_56315 PE=4 SV=1	SM01119/8.7E-27/--	NA
augustus-Backbone_21_pilon-processed-gene-1.37-mRNA-1	gi|431892428|gb|ELK02868.1|/1.15077e-98/hypothetical protein PAL_GLEAN10005518 [Pteropus alecto]	A2A9R3/3e-06/MAGB4_MOUSE Melanoma-associated antigen B4 OS=Mus musculus (Mouse) GN=Mageb4	pss:102462940/4e-07/IWS1; IWS1, SUPT6H interacting protein; K17498 transcription factor SPN1	NA	L5JXA9/2e-98/L5JXA9_PTEAL Uncharacterized protein OS=Pteropus alecto GN=PAL_GLEAN10005518 PE=4 SV=1	NA	NA
augustus-Backbone_21_pilon-processed-gene-1.6-mRNA-1	gi|918331979|gb|KOF95348.1|/3.42652e-32/hypothetical protein OCBIM_22038775mg, partial [Octopus bimaculoides]	A9YTQ3/2e-22/AHRR_HUMAN Aryl hydrocarbon receptor repressor (AhR repressor) (AhRR) (Class E basic helix-loop-helix protein 77) (bHLHe77) OS=Homo sapiens (Human) GN=AHRR BHLHE77 KIAA1234	myi:110448350/2e-29/uncharacterized protein LOC110448350 isoform X1; K09093 aryl hydrocarbon receptor	NA	A0A0L8I1H0/6e-32/A0A0L8I1H0_OCTBM Uncharacterized protein (Fragment) OS=Octopus bimaculoides GN=OCBIM_22038775mg PE=4 SV=1	PS50888/12.989/Myc-type, basic helix-loop-helix (bHLH) domain profile.	NA
maker-Backbone_21_pilon-augustus-gene-0.29-mRNA-1	gi|762151083|ref|XP_011413517.1|/6.32462e-95/PREDICTED: bis(5&apos;-adenosyl)-triphosphatase enpp4-like [Crassostrea gigas]	Q9UJA9/7e-72/ENPP5_HUMAN Ectonucleotide pyrophosphatase/phosphodiesterase family member 5 (E-NPP 5) (NPP-5) (EC 3.1.-.-) OS=Homo sapiens (Human) GN=ENPP5 UNQ550/PRO1107	crg:105318234/1e-95/bis(5'-adenosyl)-triphosphatase enpp4; K18398 ectonucleotide pyrophosphatase/phosphodiesterase family member 5 [EC:3.1.-.-]	SPBC725.05c/1e-44/---	A0A210QNA8/6e-88/A0A210QNA8_MIZYE Bis(5'-adenosyl)-triphosphatase enpp4 OS=Mizuhopecten yessoensis GN=KP79_PYT06749 PE=4 SV=1	PF01663/1.9E-60/Type I phosphodiesterase / nucleotide pyrophosphatase	biological_process:GO:0008152//metabolic process;molecular_function:GO:0003824//catalytic activity;
maker-Backbone_21_pilon-augustus-gene-0.30-mRNA-1	NA	NA	NA	NA	NA	NA	NA
maker-Backbone_21_pilon-augustus-gene-1.112-mRNA-1	gi|676467000|ref|XP_009057747.1|/1.40536e-52/hypothetical protein LOTGIDRAFT_122139, partial [Lottia gigantea] &gt;gi|556103042|gb|ESO91694.1| hypothetical protein LOTGIDRAFT_122139, partial [Lottia gigantea]	NA	xla:108701644/7e-17/E3 ubiquitin-protein ligase RBBP6-like; K10624 E3 ubiquitin-protein ligase RBBP6 [EC:2.3.2.27]	NA	V4BRZ3/2e-52/V4BRZ3_LOTGI Uncharacterized protein (Fragment) OS=Lottia gigantea GN=LOTGIDRAFT_122139 PE=4 SV=1	NA	NA
maker-Backbone_21_pilon-augustus-gene-1.118-mRNA-1	gi|762084793|ref|XP_011424897.1|/0/PREDICTED: dynein heavy chain 1, axonemal-like isoform X4 [Crassostrea gigas]	Q63164/0.0/DYH1_RAT "Dynein heavy chain 1, axonemal (Axonemal beta dynein heavy chain 1) (Ciliary dynein heavy chain 1)" OS=Rattus norvegicus (Rat) GN=Dnah1 Dlp1	crg:105326508/0.0/dynein heavy chain 1, axonemal-like isoform X2; K10408 dynein heavy chain, axonemal	YKR054c/3e-39/---	F6PIN6/0.0/F6PIN6_XENTR Dynein axonemal heavy chain 1 OS=Xenopus tropicalis PE=4 SV=1	PF03028/1.2E-170/Dynein heavy chain and region D6 of dynein motor	biological_process:GO:0003341//cilium movement;cellular_component:GO:0005858//axonemal dynein complex;molecular_function:GO:0005524//ATP binding;GO:0003777//microtubule motor activity;GO:0016887//ATPase activity;
maker-Backbone_21_pilon-snap-gene-0.32-mRNA-1	gi|780023920|ref|XP_011665645.1|/2.36214e-13/PREDICTED: RNA-directed DNA polymerase from mobile element jockey-like [Strongylocentrotus purpuratus]	NA	NA	NA	W4YKL0/4e-13/W4YKL0_STRPU Uncharacterized protein OS=Strongylocentrotus purpuratus PE=4 SV=1	NA	NA
maker-Backbone_21_pilon-snap-gene-1.129-mRNA-1	gi|999991112|gb|KXJ30128.1|/2.18565e-119/Retrovirus-related Pol polyprotein from transposon opus [Exaiptasia pallida]	Q8I7P9/2e-53/POL5_DROME Retrovirus-related Pol polyprotein from transposon opus [Includes: Protease (EC 3.4.23.-); Reverse transcriptase (EC 2.7.7.49); Endonuclease] OS=Drosophila melanogaster (Fruit fly) GN=pol	soc:105204759/3e-52/retrovirus-related Pol polyprotein from transposon gypsy; K00025 malate dehydrogenase [EC:1.1.1.37]	SPAC13D1.01c/6e-50/---	A0A1X7U1R4/8e-111/A0A1X7U1R4_AMPQE Uncharacterized protein OS=Amphimedon queenslandica PE=4 SV=1	PS50878/14.123/Reverse transcriptase (RT) catalytic domain profile.	NA
maker-Backbone_21_pilon-snap-gene-1.130-mRNA-1	gi|762077540|ref|XP_011451295.1|/9.57101e-51/PREDICTED: palmitoyltransferase ZDHHC9-like isoform X8 [Crassostrea gigas]	Q8IZN3/2e-34/ZDH14_HUMAN Probable palmitoyltransferase ZDHHC14 (EC 2.3.1.225) (NEW1 domain-containing protein) (NEW1CP) (Zinc finger DHHC domain-containing protein 14) (DHHC-14) OS=Homo sapiens (Human) GN=ZDHHC14	cge:100765869/4e-54/zinc finger protein 729; K09228 KRAB domain-containing zinc finger protein	NA	A0A210PJK7/5e-62/A0A210PJK7_MIZYE Coagulation factor V OS=Mizuhopecten yessoensis GN=KP79_PYT03011 PE=4 SV=1	NA	NA
maker-Backbone_21_pilon-snap-gene-1.131-mRNA-1	gi|871236191|ref|XP_012938618.1|/1.21444e-25/PREDICTED: probable palmitoyltransferase ZDHHC14, partial [Aplysia californica]	Q8IZN3/1e-20/ZDH14_HUMAN Probable palmitoyltransferase ZDHHC14 (EC 2.3.1.225) (NEW1 domain-containing protein) (NEW1CP) (Zinc finger DHHC domain-containing protein 14) (DHHC-14) OS=Homo sapiens (Human) GN=ZDHHC14	obi:106880938/5e-25/probable palmitoyltransferase ZDHHC14; K16675 palmitoyltransferase ZDHHC9/14/18 [EC:2.3.1.225]	NA	A0A0B6YLR4/9e-27/A0A0B6YLR4_9EUPU Uncharacterized protein (Fragment) OS=Arion vulgaris GN=ORF27593 PE=4 SV=1	NA	NA
maker-Backbone_21_pilon-snap-gene-1.134-mRNA-1	gi|524900232|ref|XP_005106537.1|/1.81841e-67/PREDICTED: uncharacterized protein LOC101858056 [Aplysia californica]	NA	myi:110464070/7e-08/zinc finger protein 234-like; K09228 KRAB domain-containing zinc finger protein	CC3106/1e-25/---	A0A0B7AIP7/3e-65/A0A0B7AIP7_9EUPU Uncharacterized protein OS=Arion vulgaris GN=ORF117583 PE=4 SV=1	PF01168/7.9E-19/Alanine racemase, N-terminal domain	NA
maker-Backbone_21_pilon-snap-gene-1.136-mRNA-1	gi|17529698|gb|AAL40415.1|AF369891_4/9.33411e-23/endonuclease/reverse transcriptase [Branchiostoma floridae]	P21328/7e-11/RTJK_DROME RNA-directed DNA polymerase from mobile element jockey (EC 2.7.7.49) (Reverse transcriptase) OS=Drosophila melanogaster (Fruit fly) GN=pol	aqu:100633263/6e-20/uncharacterized protein LOC100633263; K00306 sarcosine oxidase / L-pipecolate oxidase [EC:1.5.3.1 1.5.3.7]	NA	A0A1B6KYZ5/4e-25/A0A1B6KYZ5_9HEMI Uncharacterized protein (Fragment) OS=Graphocephala atropunctata GN=g.35005 PE=4 SV=1	PF00078/4.2E-21/Reverse transcriptase (RNA-dependent DNA polymerase)	NA
maker-Backbone_21_pilon-snap-gene-1.138-mRNA-1	gi|156345443|ref|XP_001621368.1|/1.6487e-24/hypothetical protein NEMVEDRAFT_v1g42016 [Nematostella vectensis] &gt;gi|156207210|gb|EDO29268.1| predicted protein, partial [Nematostella vectensis]	Q8CHC8/1e-06/ADNP2_MOUSE Activity-dependent neuroprotector homeobox protein 2 (ADNP homeobox protein 2) (Zinc finger protein 508) OS=Mus musculus (Mouse) GN=Adnp2 Kiaa0863 Zfp508 Znf508	crg:105326801/1e-13/mucin-16 isoform X1; K10955 mucin-2	NA	K7EWJ5/2e-25/K7EWJ5_PELSI Uncharacterized protein OS=Pelodiscus sinensis PE=4 SV=1	NA	molecular_function:GO:0003677//DNA binding;
maker-Backbone_21_pilon-snap-gene-1.150-mRNA-1	gi|871260847|ref|XP_012943144.1|/0/PREDICTED: intraflagellar transport protein 88 homolog [Aplysia californica]	Q61371/0.0/IFT88_MOUSE Intraflagellar transport protein 88 homolog (Recessive polycystic kidney disease protein Tg737) (Tetratricopeptide repeat protein 10) (TPR repeat protein 10) (TgN(Imorpk)737Rpw) OS=Mus musculus (Mouse) GN=Ift88 Tg737 Tg737Rpw TgN737Rpw Ttc10	myi:110442229/0.0/intraflagellar transport protein 88 homolog isoform X1; K16474 intraflagellar transport protein 88	MA1613/2e-08/---	V3ZVG1/0.0/V3ZVG1_LOTGI Uncharacterized protein OS=Lottia gigantea GN=LOTGIDRAFT_131165 PE=4 SV=1	PS50005/5.222/TPR repeat profile.	NA
snap-Backbone_21_pilon-processed-gene-0.17-mRNA-1	gi|524887777|ref|XP_005100472.1|/4.75788e-28/PREDICTED: uncharacterized protein K02A2.6-like [Aplysia californica]	P20825/6e-14/POL2_DROME Retrovirus-related Pol polyprotein from transposon 297 [Includes: Protease (EC 3.4.23.-); Reverse transcriptase (EC 2.7.7.49); Endonuclease] OS=Drosophila melanogaster (Fruit fly) GN=pol	pss:102457429/1e-15/EPHA8; uncharacterized LOC102457429; K05109 Eph receptor A8 [EC:2.7.10.1]	YIL082w-a_2/1e-13/---	A0A0A9W672/9e-24/A0A0A9W672_LYGHE Uncharacterized protein (Fragment) OS=Lygus hesperus GN=CM83_17914 PE=4 SV=1	PF00077/1.2E-4/Retroviral aspartyl protease	NA
snap-Backbone_21_pilon-processed-gene-0.18-mRNA-1	gi|871238357|ref|XP_012939003.1|/0/PREDICTED: uncharacterized protein K02A2.6-like [Aplysia californica]	Q9UJA9/1e-60/ENPP5_HUMAN Ectonucleotide pyrophosphatase/phosphodiesterase family member 5 (E-NPP 5) (NPP-5) (EC 3.1.-.-) OS=Homo sapiens (Human) GN=ENPP5 UNQ550/PRO1107	myi:110450712/5e-82/bis(5'-adenosyl)-triphosphatase enpp4-like; K18398 ectonucleotide pyrophosphatase/phosphodiesterase family member 5 [EC:3.1.-.-]	SPBC725.05c/2e-40/---	A0A146QX58/3e-168/A0A146QX58_FUNHE Pol polyprotein OS=Fundulus heteroclitus PE=4 SV=1	PF01663/2.1E-54/Type I phosphodiesterase / nucleotide pyrophosphatase	NA
snap-Backbone_21_pilon-processed-gene-1.101-mRNA-1	gi|585687725|ref|XP_006820549.1|/2.07586e-70/PREDICTED: dentin sialophosphoprotein-like [Saccoglossus kowalevskii]	Q5F378/5e-16/CTHB1_CHICK Cathelicidin-B1 (CATH-B1) OS=Gallus gallus (Chicken) GN=CATHB1 RCJMB04_29o22	npr:108787703/3e-33/uncharacterized protein LOC108787703; K20880 NIMA (never in mitosis gene a)-related kinase 11 [EC:2.7.11.1]	PA0095/2e-15/---	A0A1S3N418/4e-65/A0A1S3N418_SALSA uncharacterized protein LOC106576983 isoform X1 OS=Salmo salar GN=LOC106576983 PE=4 SV=1	NA	NA
snap-Backbone_21_pilon-processed-gene-1.45-mRNA-1	gi|676473915|ref|XP_009059975.1|/3.48103e-17/hypothetical protein LOTGIDRAFT_106798 [Lottia gigantea] &gt;gi|556100272|gb|ESO88924.1| hypothetical protein LOTGIDRAFT_106798 [Lottia gigantea]	Q6PAM1/9e-15/TXLNA_MOUSE Alpha-taxilin OS=Mus musculus (Mouse) GN=Txlna Txln	NA	NA	V4BK43/6e-17/V4BK43_LOTGI Uncharacterized protein OS=Lottia gigantea GN=LOTGIDRAFT_106798 PE=4 SV=1	PF09728/5.2E-20/Myosin-like coiled-coil protein	molecular_function:GO:0019905//syntaxin binding;
augustus-Backbone_22_pilon-processed-gene-0.1-mRNA-1	NA	NA	NA	NA	A0A0B7BV45/2e-12/A0A0B7BV45_9EUPU Uncharacterized protein OS=Arion vulgaris GN=ORF211173 PE=4 SV=1	NA	NA
augustus-Backbone_22_pilon-processed-gene-0.18-mRNA-1	gi|871245917|ref|XP_012940411.1|/3.99984e-126/PREDICTED: uncharacterized protein LOC101850577 [Aplysia californica]	Q04202/2e-47/TCB2_CAEBR Transposable element Tcb2 transposase OS=Caenorhabditis briggsae	els:105029842/1e-30/zinc finger protein 135-like isoform X1; K09228 KRAB domain-containing zinc finger protein	NA	A0A1A7YAS8/4e-86/A0A1A7YAS8_9TELE Uncharacterized protein OS=Aphyosemion striatum GN=Nfu_g_1_026078 PE=4 SV=1	PF01498/1.2E-12/Transposase	NA
augustus-Backbone_22_pilon-processed-gene-0.21-mRNA-1	gi|919091294|ref|XP_013382645.1|/8.77657e-65/PREDICTED: uncharacterized protein LOC106153310 [Lingula anatina]	P04323/6e-44/POL3_DROME Retrovirus-related Pol polyprotein from transposon 17.6 [Includes: Protease (EC 3.4.23.-); Reverse transcriptase (EC 2.7.7.49); Endonuclease] OS=Drosophila melanogaster (Fruit fly) GN=pol	ncc:104945588/1e-32/leucine-rich repeat serine/threonine-protein kinase 1-like; K08843 leucine-rich repeat kinase 1 [EC:2.7.11.1]	YGR109w-b_2/4e-28/---	W4XI35/5e-66/W4XI35_STRPU Uncharacterized protein OS=Strongylocentrotus purpuratus PE=4 SV=1	NA	biological_process:GO:0015074//DNA integration;molecular_function:GO:0008270//zinc ion binding;GO:0003700//DNA binding transcription factor activity;GO:0003676//nucleic acid binding;
augustus-Backbone_22_pilon-processed-gene-0.7-mRNA-1	gi|919091294|ref|XP_013382645.1|/7.60882e-42/PREDICTED: uncharacterized protein LOC106153310 [Lingula anatina]	NA	cmy:102931785/5e-08/ADAM15; ADAM metallopeptidase domain 15; K06836 disintegrin and metalloproteinase domain-containing protein 15 [EC:3.4.24.-]	NA	A0A1S3H977/1e-41/A0A1S3H977_LINUN uncharacterized protein LOC106153310 OS=Lingula unguis GN=LOC106153310 PE=4 SV=1	PS50158/8.515/Zinc finger CCHC-type profile.	biological_process:GO:0015074//DNA integration;molecular_function:GO:0008270//zinc ion binding;GO:0003700//DNA binding transcription factor activity;GO:0003676//nucleic acid binding;
maker-Backbone_22_pilon-augustus-gene-0.56-mRNA-1	NA	NA	NA	NA	NA	NA	NA
maker-Backbone_22_pilon-snap-gene-0.59-mRNA-1	gi|449272657|gb|EMC82467.1|/2.54862e-39/Protein FAM186A, partial [Columba livia]	F1QBY1/6e-11/NIPLB_DANRE Nipped-B-like protein B OS=Danio rerio (Zebrafish) (Brachydanio rerio) GN=nipblb	chx:102174827/4e-13/MUC5AC; mucin 5AC, oligomeric mucus/gel-forming; K21125 mucin-5AC	NA	R7VQI4/4e-39/R7VQI4_COLLI Protein FAM186A (Fragment) OS=Columba livia GN=A306_09540 PE=4 SV=1	NA	NA
maker-Backbone_22_pilon-snap-gene-0.64-mRNA-1	gi|325296931|ref|NP_001191490.1|/7.30633e-48/nicotinic acetylcholine receptor alpha 2 subunit precursor [Aplysia californica] &gt;gi|18699598|gb|AAL78649.1|AF467899_1 nicotinic acetylcholine receptor alpha 2 subunit [Aplysia californica]	P25162/6e-24/ACH4_DROME Acetylcholine receptor subunit beta-like 2 (Nicotinic acetylcholine receptor beta 2) OS=Drosophila melanogaster (Fruit fly) GN=nAChRbeta2 Acr96Ac AcrF nAcRbeta-96 SBD CG6798	crg:105344297/3e-37/acetylcholine receptor subunit alpha-like 1 isoform X1; K05312 nicotinic acetylcholine receptor, invertebrate	NA	Q8T0Y9/1e-47/Q8T0Y9_APLCA Nicotinic acetylcholine receptor alpha 2 subunit OS=Aplysia californica PE=2 SV=1	PF02932/2.1E-18/Neurotransmitter-gated ion-channel transmembrane region	cellular_component:GO:0016021//integral component of membrane;GO:0030054//cell junction;GO:0045211//postsynaptic membrane;molecular_function:GO:0022848//acetylcholine-gated cation-selective channel activity;
maker-Backbone_22_pilon-snap-gene-0.65-mRNA-1	gi|325296931|ref|NP_001191490.1|/1.7564e-109/nicotinic acetylcholine receptor alpha 2 subunit precursor [Aplysia californica] &gt;gi|18699598|gb|AAL78649.1|AF467899_1 nicotinic acetylcholine receptor alpha 2 subunit [Aplysia californica]	P23414/7e-89/ACH1_SCHGR Acetylcholine receptor subunit alpha-L1 OS=Schistocerca gregaria (Desert locust)	crg:105344297/2e-103/acetylcholine receptor subunit alpha-like 1 isoform X1; K05312 nicotinic acetylcholine receptor, invertebrate	NA	Q8T0Y9/3e-109/Q8T0Y9_APLCA Nicotinic acetylcholine receptor alpha 2 subunit OS=Aplysia californica PE=2 SV=1	PS00236/-/Neurotransmitter-gated ion-channels signature.	cellular_component:GO:0016021//integral component of membrane;GO:0030054//cell junction;GO:0045211//postsynaptic membrane;molecular_function:GO:0022848//acetylcholine-gated cation-selective channel activity;
maker-Backbone_22_pilon-snap-gene-0.67-mRNA-1	gi|871204228|ref|XP_012935036.1|/1.19692e-57/PREDICTED: nicotinic acetylcholine receptor alpha 1 subunit isoform X4 [Aplysia californica]	P09478/9e-36/ACH1_DROME Acetylcholine receptor subunit alpha-like 1 (Nicotinic acetylcholine receptor alpha 1) OS=Drosophila melanogaster (Fruit fly) GN=nAChRalpha1 Acr96Aa AcrB als nAcRalpha-96Aa CG5610	lak:106171191/6e-50/acetylcholine receptor subunit alpha-like 1; K05312 nicotinic acetylcholine receptor, invertebrate	NA	M4W625/6e-57/M4W625_APLCA Nicotinic acetylcholine receptor subunit type E OS=Aplysia californica PE=2 SV=1	PF02932/4.5E-45/Neurotransmitter-gated ion-channel transmembrane region	cellular_component:GO:0016021//integral component of membrane;GO:0030054//cell junction;GO:0045211//postsynaptic membrane;molecular_function:GO:0022848//acetylcholine-gated cation-selective channel activity;
maker-Backbone_22_pilon-snap-gene-0.72-mRNA-1	gi|734649118|ref|XP_010753825.1|/3.79024e-33/PREDICTED: uncharacterized protein LOC104939049, partial [Larimichthys crocea]	Q68DN1/2e-06/CB016_HUMAN Uncharacterized protein C2orf16 OS=Homo sapiens (Human) GN=C2orf16	xtr:779458/4e-12/mki67, Ki-67, kia; marker of proliferation Ki-67; K17582 antigen KI-67	NA	H2ZT64/4e-29/H2ZT64_LATCH Uncharacterized protein OS=Latimeria chalumnae PE=4 SV=1	NA	NA
augustus-Backbone_23_pilon-processed-gene-0.12-mRNA-1	gi|831287322|ref|XP_012675014.1|/6.0524e-31/PREDICTED: uncharacterized protein K02A2.6-like, partial [Clupea harengus]	Q09575/3e-23/YRD6_CAEEL Uncharacterized protein K02A2.6 OS=Caenorhabditis elegans GN=K02A2.6	adf:107335753/1e-30/protocadherin-like protein; K16506 protocadherin Fat 1/2/3	NA	A0A1A8UV91/7e-31/A0A1A8UV91_NOTFU Uncharacterized protein (Fragment) OS=Nothobranchius furzeri GN=BX640584.1 PE=4 SV=1	NA	NA
augustus-Backbone_23_pilon-processed-gene-0.20-mRNA-1	gi|585724017|ref|XP_006813745.1|/2.72196e-21/PREDICTED: zonadhesin-like [Saccoglossus kowalevskii]	NA	cmk:103189828/3e-12/uncharacterized LOC103189828; K09228 KRAB domain-containing zinc finger protein	NA	A0A210QAE2/6e-32/A0A210QAE2_MIZYE DNA repair protein RAD50 OS=Mizuhopecten yessoensis GN=KP79_PYT10307 PE=4 SV=1	PS50192/8.927/t-SNARE coiled-coil homology domain profile.	NA
augustus-Backbone_23_pilon-processed-gene-0.22-mRNA-1	gi|585648072|ref|XP_006814159.1|/8.73875e-71/PREDICTED: nuclear receptor coactivator 5-like isoform X3 [Saccoglossus kowalevskii]	Q91W39/1e-42/NCOA5_MOUSE Nuclear receptor coactivator 5 (NCoA-5) (Coactivator independent of AF-2) (CIA) OS=Mus musculus (Mouse) GN=Ncoa5	sko:100371873/5e-15/RNA-binding protein lark-like; K13187 RNA-binding protein 4	NA	A0A0B7A4A9/3e-70/A0A0B7A4A9_9EUPU Uncharacterized protein (Fragment) OS=Arion vulgaris GN=ORF92701 PE=4 SV=1	PF00076/2.3E-12/RNA recognition motif. (a.k.a. RRM, RBD, or RNP domain)	molecular_function:GO:0003723//RNA binding;
maker-Backbone_23_pilon-snap-gene-0.62-mRNA-1	gi|780116089|ref|XP_011677218.1|/2.35024e-64/PREDICTED: uncharacterized protein LOC100888373 [Strongylocentrotus purpuratus]	NA	NA	NA	W4YFK8/4e-67/W4YFK8_STRPU Uncharacterized protein OS=Strongylocentrotus purpuratus PE=4 SV=1	NA	NA
maker-Backbone_23_pilon-snap-gene-0.63-mRNA-1	gi|954471193|gb|KRZ01763.1|/4.63823e-33/PiggyBac transposable element-derived protein 4 [Trichinella zimbabwensis]	NA	amex:103047833/5e-22/mphosph8; M-phase phosphoprotein 8; K21871 M-phase phosphoprotein 8	NA	A0A0V1GUU0/8e-33/A0A0V1GUU0_9BILA PiggyBac transposable element-derived protein 4 OS=Trichinella zimbabwensis GN=PGBD4 PE=4 SV=1	PF13843/3.1E-5/Transposase IS4	NA
maker-Backbone_23_pilon-snap-gene-0.65-mRNA-1	gi|443730753|gb|ELU16121.1|/4.77581e-09/hypothetical protein CAPTEDRAFT_189832 [Capitella teleta]	NA	NA	NA	R7VIK4/8e-09/R7VIK4_CAPTE Uncharacterized protein OS=Capitella teleta GN=CAPTEDRAFT_189832 PE=4 SV=1	NA	NA
maker-Backbone_23_pilon-snap-gene-0.67-mRNA-1	gi|762126901|ref|XP_011446516.1|/1.30515e-57/PREDICTED: nuclear envelope phosphatase-regulatory subunit 1-like [Crassostrea gigas]	Q3UJ81/4e-54/NEPR1_MOUSE Nuclear envelope phosphatase-regulatory subunit 1 (NEP1-R1) (Transmembrane protein 188) OS=Mus musculus (Mouse) GN=Cnep1r1 Tmem188	NA	NA	V4B3E5/3e-57/V4B3E5_LOTGI Uncharacterized protein OS=Lottia gigantea GN=LOTGIDRAFT_184657 PE=4 SV=1	PF09771/5.6E-52/Transmembrane protein 188	biological_process:GO:0035307//positive regulation of protein dephosphorylation;cellular_component:GO:0016021//integral component of membrane;GO:0071595//Nem1-Spo7 phosphatase complex;
snap-Backbone_23_pilon-processed-gene-0.26-mRNA-1	gi|957841486|ref|XP_014671070.1|/2.52003e-101/PREDICTED: uncharacterized protein K02A2.6-like isoform X2 [Priapulus caudatus] &gt;gi|957841488|ref|XP_014671071.1| PREDICTED: uncharacterized protein K02A2.6-like isoform X3 [Priapulus caudatus]	NA	sko:100366528/6e-18/LARGE; like-glycosyltransferase; K09668 glycosyltransferase-like protein LARGE [EC:2.4.2.- 2.4.1.-]	NA	W4Z7K7/3e-77/W4Z7K7_STRPU Uncharacterized protein OS=Strongylocentrotus purpuratus PE=4 SV=1	NA	NA
snap-Backbone_23_pilon-processed-gene-0.32-mRNA-1	NA	NA	NA	NA	NA	NA	NA
snap-Backbone_23_pilon-processed-gene-0.34-mRNA-1	gi|913295464|ref|XP_013194825.1|/4.94998e-62/PREDICTED: uncharacterized protein LOC106138234 [Amyelois transitella] &gt;gi|913307388|ref|XP_013184176.1| PREDICTED: uncharacterized protein LOC106129988 [Amyelois transitella] &gt;gi|913307390|ref|XP_013184177.1| PREDICTED: uncharacterized protein LOC106129988 [Amyelois transitella]	NA	hst:105190900/4e-19/laminin subunit alpha-1; K05637 laminin, alpha 1/2	NA	X1WST4/2e-56/X1WST4_ACYPI Uncharacterized protein OS=Acyrthosiphon pisum PE=4 SV=1	PF03184/8.3E-19/DDE superfamily endonuclease	molecular_function:GO:0003677//DNA binding;
augustus-Backbone_24_pilon-processed-gene-1.8-mRNA-1	gi|194192164|gb|EDX05740.1|/7.58756e-13/GD21638 [Drosophila simulans]	P91849/3e-13/H4_APIME Histone H4 OS=Apis mellifera (Honeybee)	srx:107726395/4e-13/histone H4-like; K11254 histone H4	SPBC1105.12/8e-12/---	B4Q4E3/1e-12/B4Q4E3_DROSI Histone H4 OS=Drosophila simulans GN=Dsim\GD21638 PE=3 SV=1	PR00623/1.5E-7/Histone H4 signature	NA
augustus-Backbone_24_pilon-processed-gene-2.0-mRNA-1	gi|908487267|ref|XP_013094049.1|/7.65423e-62/PREDICTED: V-type proton ATPase subunit S1-like [Biomphalaria glabrata]	P40682/2e-11/VAS1_BOVIN V-type proton ATPase subunit S1 (V-ATPase subunit S1) (V-ATPase Ac45 subunit) (V-ATPase S1 accessory protein) (Vacuolar proton pump subunit S1) OS=Bos taurus (Bovine) GN=ATP6AP1 ATP6IP1 ATP6S1	myi:110463780/5e-52/V-type proton ATPase subunit S1-like; K03662 V-type H+-transporting ATPase S1 subunit	NA	A0A182ZR85/1e-61/A0A182ZR85_BIOGL Uncharacterized protein OS=Biomphalaria glabrata GN=106077897 PE=4 SV=1	PF05827/4.6E-21/Vacuolar ATP synthase subunit S1 (ATP6S1)	NA
augustus-Backbone_24_pilon-processed-gene-2.1-mRNA-1	gi|918338768|gb|KOF99887.1|/1.20993e-42/hypothetical protein OCBIM_22010255mg [Octopus bimaculoides]	NA	NA	NA	A0A0L8IEI9/2e-42/A0A0L8IEI9_OCTBM Uncharacterized protein OS=Octopus bimaculoides GN=OCBIM_22010255mg PE=4 SV=1	PF13499/8.1E-9/EF-hand domain pair	molecular_function:GO:0005509//calcium ion binding;
augustus-Backbone_24_pilon-processed-gene-2.7-mRNA-1	gi|524885734|ref|XP_005099471.1|/1.67517e-163/PREDICTED: dual specificity protein phosphatase 7-like [Aplysia californica] &gt;gi|524885736|ref|XP_005099472.1| PREDICTED: dual specificity protein phosphatase 7-like [Aplysia californica]	Q91Z46/6e-110/DUS7_MOUSE Dual specificity protein phosphatase 7 (EC 3.1.3.16) (EC 3.1.3.48) OS=Mus musculus (Mouse) GN=Dusp7	crg:105328965/3e-142/dual specificity protein phosphatase 7; K04459 dual specificity MAP kinase phosphatase [EC:3.1.3.16 3.1.3.48]	SPBC17A3.06/5e-16/---	A0A182YV43/7e-162/A0A182YV43_BIOGL Dual specificity protein phosphatase OS=Biomphalaria glabrata PE=3 SV=1	PF00581/3.1E-10/Rhodanese-like domain	molecular_function:GO:0017017//MAP kinase tyrosine/serine/threonine phosphatase activity;GO:0004725//protein tyrosine phosphatase activity;
augustus-Backbone_24_pilon-processed-gene-3.0-mRNA-1	gi|946620604|ref|XP_014424782.1|/1.83839e-77/PREDICTED: zinc finger protein 271-like [Pelodiscus sinensis]	O43345/1e-70/ZN208_HUMAN Zinc finger protein 208 (Zinc finger protein 91-like) OS=Homo sapiens (Human) GN=ZNF208 ZNF91L	sgh:107575249/4e-80/LOW QUALITY PROTEIN: oocyte zinc finger protein XlCOF6-like; K09228 KRAB domain-containing zinc finger protein	SPAC144.09c/5e-11/---	A0A147A189/5e-79/A0A147A189_FUNHE Zinc finger protein 850 OS=Fundulus heteroclitus PE=4 SV=1	PS00028/-/Zinc finger C2H2 type domain signature.	NA
augustus-Backbone_24_pilon-processed-gene-3.13-mRNA-1	gi|524907764|ref|XP_005108995.1|/6.05434e-28/PREDICTED: uncharacterized protein LOC101856054 [Aplysia californica]	Q10904/9e-06/YWO1_CAEEL Probable G-protein coupled receptor AH9.1 OS=Caenorhabditis elegans GN=AH9.1	NA	NA	C0M0N9/1e-22/C0M0N9_APLDA Multitransmembrane protein (Fragment) OS=Aplysia dactylomela PE=2 SV=1	PS50262/13.992/G-protein coupled receptors family 1 profile.	NA
maker-Backbone_24_pilon-augustus-gene-0.26-mRNA-1	gi|908413730|ref|XP_013068032.1|/1.45975e-110/PREDICTED: centrosomal protein of 41 kDa-like isoform X1 [Biomphalaria glabrata]	Q99NF3/1e-74/CEP41_MOUSE Centrosomal protein of 41 kDa (Cep41) (Testis-specific gene A14 protein) OS=Mus musculus (Mouse) GN=Cep41 Tsga14	crg:105317666/3e-93/centrosomal protein of 41 kDa-like isoform X1; K16455 centrosomal protein CEP41	NA	A0A210QUW1/2e-86/A0A210QUW1_MIZYE Centrosomal protein of 41 kDa OS=Mizuhopecten yessoensis GN=KP79_PYT11412 PE=4 SV=1	SM00450/3.0E-6/--	NA
maker-Backbone_24_pilon-augustus-gene-0.27-mRNA-1	gi|815824662|ref|XP_012233685.1|/6.66671e-22/PREDICTED: uncharacterized protein LOC105678719 isoform X1 [Linepithema humile]	NA	myd:102766243/2e-06/TTN; titin; K12567 titin [EC:2.7.11.1]	NA	A0A1I8I9B7/2e-26/A0A1I8I9B7_9PLAT Uncharacterized protein OS=Macrostomum lignano PE=4 SV=1	NA	NA
maker-Backbone_24_pilon-augustus-gene-0.28-mRNA-1	gi|524894332|ref|XP_005103665.1|/2.98063e-96/PREDICTED: 40S ribosomal protein S23 [Aplysia californica]	Q86FP7/1e-91/RS23_DERVA 40S ribosomal protein S23 OS=Dermacentor variabilis (American dog tick) GN=RpS23	lak:106151941/4e-93/40S ribosomal protein S23; K02973 small subunit ribosomal protein S23e	SPBP4H10.13/5e-75/---	A0A0B6Z082/2e-95/A0A0B6Z082_9EUPU Uncharacterized protein OS=Arion vulgaris GN=ORF43646 PE=3 SV=1	PS00055/-/Ribosomal protein S12 signature.	biological_process:GO:0006412//translation;cellular_component:GO:0015935//small ribosomal subunit;molecular_function:GO:0003735//structural constituent of ribosome;
maker-Backbone_24_pilon-augustus-gene-2.58-mRNA-1	gi|908450752|ref|XP_013082216.1|/0/PREDICTED: alanine aminotransferase 2-like [Biomphalaria glabrata]	A4IFH5/0.0/ALAT1_BOVIN Alanine aminotransferase 1 (ALT1) (EC 2.6.1.2) (Glutamate pyruvate transaminase 1) (GPT 1) (Glutamic--alanine transaminase 1) (Glutamic--pyruvic transaminase 1) OS=Bos taurus (Bovine) GN=GPT GPT1	crg:105330743/0.0/alanine aminotransferase 1; K00814 alanine transaminase [EC:2.6.1.2]	YDR111c/1e-126/---	V4AU38/0.0/V4AU38_LOTGI Uncharacterized protein OS=Lottia gigantea GN=LOTGIDRAFT_114341 PE=4 SV=1	PR01438/6.2E-13/Universal stress protein signature	biological_process:GO:0009058//biosynthetic process;molecular_function:GO:0003824//catalytic activity;GO:0030170//pyridoxal phosphate binding;
maker-Backbone_24_pilon-augustus-gene-3.62-mRNA-1	gi|676467902|ref|XP_009058038.1|/1.98652e-162/hypothetical protein LOTGIDRAFT_153779 [Lottia gigantea] &gt;gi|556102691|gb|ESO91343.1| hypothetical protein LOTGIDRAFT_153779 [Lottia gigantea]	P20241/5e-67/NRG_DROME Neuroglian OS=Drosophila melanogaster (Fruit fly) GN=Nrg CG1634	myi:110467075/7e-147/neuroglian-like; K06756 neuronal cell adhesion molecule	NA	V3ZJB0/3e-162/V3ZJB0_LOTGI Uncharacterized protein OS=Lottia gigantea GN=LOTGIDRAFT_153779 PE=4 SV=1	PF00041/1.1E-9/Fibronectin type III domain	cellular_component:GO:0016021//integral component of membrane;
maker-Backbone_24_pilon-augustus-gene-3.63-mRNA-1	gi|676467902|ref|XP_009058038.1|/7.47315e-163/hypothetical protein LOTGIDRAFT_153779 [Lottia gigantea] &gt;gi|556102691|gb|ESO91343.1| hypothetical protein LOTGIDRAFT_153779 [Lottia gigantea]	P20241/4e-56/NRG_DROME Neuroglian OS=Drosophila melanogaster (Fruit fly) GN=Nrg CG1634	myi:110467075/9e-154/neuroglian-like; K06756 neuronal cell adhesion molecule	NA	V3ZJB0/1e-162/V3ZJB0_LOTGI Uncharacterized protein OS=Lottia gigantea GN=LOTGIDRAFT_153779 PE=4 SV=1	PS50835/10.245/Ig-like domain profile.	cellular_component:GO:0016021//integral component of membrane;
maker-Backbone_24_pilon-augustus-gene-3.64-mRNA-1	gi|524914585|ref|XP_005112105.1|/2.32716e-163/PREDICTED: G-protein coupled receptor GRL101-like [Aplysia californica]	P46023/2e-89/GR101_LYMST G-protein coupled receptor GRL101 OS=Lymnaea stagnalis (Great pond snail) (Helix stagnalis)	myi:110452030/6e-100/relaxin receptor 2-like; K04307 relaxin family peptide receptor 2	NA	A0A182ZTL6/2e-135/A0A182ZTL6_BIOGL Uncharacterized protein OS=Biomphalaria glabrata GN=106079811 PE=4 SV=1	PS50068/11.0/LDL-receptor class A (LDLRA) domain profile.	NA
maker-Backbone_24_pilon-augustus-gene-3.66-mRNA-1	gi|17529698|gb|AAL40415.1|AF369891_4/0/endonuclease/reverse transcriptase [Branchiostoma floridae]	P21329/2e-24/RTJK_DROFU RNA-directed DNA polymerase from mobile element jockey (EC 2.7.7.49) (Reverse transcriptase) OS=Drosophila funebris (Fruit fly) GN=jockey\pol pol	hmg:101235634/7e-39/DNA-directed RNA polymerase III subunit RPC2-like; K03021 DNA-directed RNA polymerase III subunit RPC2 [EC:2.7.7.6]	NA	Q8WS60/0.0/Q8WS60_BRAFL Endonuclease/reverse transcriptase OS=Branchiostoma floridae PE=4 SV=1	PS50878/9.675/Reverse transcriptase (RT) catalytic domain profile.	NA
maker-Backbone_24_pilon-snap-gene-0.33-mRNA-1	gi|307167568|gb|EFN61118.1|/7.64136e-26/hypothetical protein EAG_05610, partial [Camponotus floridanus]	NA	sasa:106584829/7e-19/map2k1; mitogen-activated protein kinase kinase 1; K04368 mitogen-activated protein kinase kinase 1 [EC:2.7.12.2]	NA	U6GLH7/7e-26/U6GLH7_EIMAC Uncharacterized protein (Fragment) OS=Eimeria acervulina GN=EAH_00057970 PE=4 SV=1	NA	NA
maker-Backbone_24_pilon-snap-gene-1.27-mRNA-1	gi|908496176|ref|XP_013060512.1|/0/PREDICTED: dynamin-1-like protein isoform X3 [Biomphalaria glabrata]	Q8K1M6/0.0/DNM1L_MOUSE Dynamin-1-like protein (EC 3.6.5.5) (Dynamin family member proline-rich carboxyl-terminal domain less) (Dymple) (Dynamin-related protein 1) OS=Mus musculus (Mouse) GN=Dnm1l Drp1	myi:110461247/0.0/dynamin-1-like protein; K17065 dynamin 1-like protein [EC:3.6.5.5]	YLL001w/0.0/---	A0A0B6ZVX5/0.0/A0A0B6ZVX5_9EUPU Uncharacterized protein OS=Arion vulgaris GN=ORF80501 PE=3 SV=1	PF02212/1.1E-28/Dynamin GTPase effector domain	NA
maker-Backbone_24_pilon-snap-gene-1.28-mRNA-1	gi|524884781|ref|XP_005099009.1|/0/PREDICTED: conserved oligomeric Golgi complex subunit 5-like [Aplysia californica]	Q8C0L8/0.0/COG5_MOUSE Conserved oligomeric Golgi complex subunit 5 (COG complex subunit 5) (Component of oligomeric Golgi complex 5) OS=Mus musculus (Mouse) GN=Cog5	myi:110461695/0.0/conserved oligomeric Golgi complex subunit 5-like; K20292 conserved oligomeric Golgi complex subunit 5	NA	A0A0B6ZI58/0.0/A0A0B6ZI58_9EUPU Uncharacterized protein (Fragment) OS=Arion vulgaris GN=ORF64916 PE=4 SV=1	PF10392/7.0E-31/Golgi transport complex subunit 5	biological_process:GO:0006891//intra-Golgi vesicle-mediated transport;cellular_component:GO:0017119//Golgi transport complex;
maker-Backbone_24_pilon-snap-gene-1.30-mRNA-1	gi|999970141|gb|KXJ09315.1|/3.91432e-24/putative RNA-directed DNA polymerase from transposon X-element [Exaiptasia pallida]	P21328/1e-12/RTJK_DROME RNA-directed DNA polymerase from mobile element jockey (EC 2.7.7.49) (Reverse transcriptase) OS=Drosophila melanogaster (Fruit fly) GN=pol	sfm:108923308/1e-16/glutamate decarboxylase 1-like; K01580 glutamate decarboxylase [EC:4.1.1.15]	NA	A0A131Z7M0/5e-24/A0A131Z7M0_RHIAP RNA-directed DNA polymerase from mobile element jockey-like protein (Fragment) OS=Rhipicephalus appendiculatus PE=4 SV=1	PF00078/4.5E-14/Reverse transcriptase (RNA-dependent DNA polymerase)	NA
maker-Backbone_24_pilon-snap-gene-2.85-mRNA-1	gi|929103161|ref|XP_014062671.1|/7.06883e-08/PREDICTED: zonadhesin-like isoform X2 [Salmo salar]	NA	NA	NA	A0A1S3SE96/1e-07/A0A1S3SE96_SALSA zonadhesin-like isoform X2 OS=Salmo salar GN=LOC106608949 PE=4 SV=1	NA	NA
maker-Backbone_24_pilon-snap-gene-3.69-mRNA-1	gi|908496201|ref|XP_013060523.1|/6.34536e-90/PREDICTED: monoglyceride lipase-like [Biomphalaria glabrata] &gt;gi|908496204|ref|XP_013060524.1| PREDICTED: monoglyceride lipase-like [Biomphalaria glabrata]	O35678/3e-72/MGLL_MOUSE Monoglyceride lipase (MGL) (EC 3.1.1.23) (Monoacylglycerol lipase) (MAGL) OS=Mus musculus (Mouse) GN=Mgll	myi:110460973/1e-82/monoglyceride lipase-like isoform X1; K01054 acylglycerol lipase [EC:3.1.1.23]	Rv0183/6e-44/---	V3ZJJ3/3e-87/V3ZJJ3_LOTGI Uncharacterized protein OS=Lottia gigantea GN=LOTGIDRAFT_223188 PE=4 SV=1	PR00111/1.8E-8/Alpha/beta hydrolase fold signature	NA
snap-Backbone_24_pilon-processed-gene-1.12-mRNA-1	gi|524887582|ref|XP_005100375.1|/2.28163e-13/PREDICTED: uncharacterized protein LOC101862117 [Aplysia californica] &gt;gi|871238670|ref|XP_012939060.1| PREDICTED: uncharacterized protein LOC101862117 [Aplysia californica]	NA	NA	NA	NA	NA	NA
augustus-Backbone_26_pilon-processed-gene-0.22-mRNA-1	gi|999986428|gb|KXJ25565.1|/8.73493e-45/hypothetical protein AC249_AIPGENE6350 [Exaiptasia pallida]	NA	sgh:107570614/2e-17/sodium- and chloride-dependent GABA transporter 3-like; K05039 solute carrier family 6 (neurotransmitter transporter, GABA) member 6/8/11/12/13	NA	C3Z268/9e-37/C3Z268_BRAFL Uncharacterized protein OS=Branchiostoma floridae GN=BRAFLDRAFT_76362 PE=4 SV=1	NA	NA
maker-Backbone_26_pilon-augustus-gene-0.55-mRNA-1	gi|871248899|ref|XP_012940931.1|/1.05686e-44/PREDICTED: uncharacterized protein LOC106012455 [Aplysia californica]	P46663/2e-06/BKRB1_HUMAN B1 bradykinin receptor (B1R) (BK-1 receptor) OS=Homo sapiens (Human) GN=BDKRB1 BRADYB1	epa:110251095/3e-28/uncharacterized protein LOC110251095; K11491 condensin-2 complex subunit D3	NA	W4Z2V4/4e-36/W4Z2V4_STRPU Uncharacterized protein OS=Strongylocentrotus purpuratus PE=4 SV=1	PF10324/1.7E-15/Serpentine type 7TM GPCR chemoreceptor Srw	NA
maker-Backbone_26_pilon-augustus-gene-0.60-mRNA-1	gi|908414988|ref|XP_013068704.1|/0/PREDICTED: ubiquitin carboxyl-terminal hydrolase 16-like [Biomphalaria glabrata] &gt;gi|908414990|ref|XP_013068705.1| PREDICTED: ubiquitin carboxyl-terminal hydrolase 16-like [Biomphalaria glabrata]	Q4R6X7/2e-61/UBP16_MACFA Ubiquitin carboxyl-terminal hydrolase 16 (EC 3.4.19.12) (Deubiquitinating enzyme 16) (Ubiquitin thioesterase 16) (Ubiquitin-specific-processing protease 16) OS=Macaca fascicularis (Crab-eating macaque) (Cynomolgus monkey) GN=USP16 QtsA-16913 QtsA-18064	myi:110460355/9e-112/ubiquitin carboxyl-terminal hydrolase 45-like; K11844 ubiquitin carboxyl-terminal hydrolase 16/45 [EC:3.4.19.12]	YER144c/7e-10/---	A0A210Q2M6/8e-111/A0A210Q2M6_MIZYE Ubiquitin carboxyl-terminal hydrolase 16 OS=Mizuhopecten yessoensis GN=KP79_PYT01973 PE=4 SV=1	PS50271/15.503/Zinc finger UBP-type profile.	NA
maker-Backbone_26_pilon-snap-gene-0.62-mRNA-1	gi|808876726|gb|KKF25338.1|/2.85272e-58/ATP-binding cassette sub-family E member 1 [Larimichthys crocea]	O77788/2e-19/NFM_BOVIN Neurofilament medium polypeptide (NF-M) (160 kDa neurofilament protein) (Neurofilament 3) (Neurofilament triplet M protein) OS=Bos taurus (Bovine) GN=NEFM NEF3 NFM	sasa:106580290/6e-23/neurofilament heavy polypeptide-like; K04574 neurofilament heavy polypeptide	YPO0510/1e-11/---	A0A0F8C5V4/5e-58/A0A0F8C5V4_LARCR ATP-binding cassette sub-family E member 1 OS=Larimichthys crocea GN=EH28_08242 PE=4 SV=1	PS00518/-/Zinc finger RING-type signature.	biological_process:GO:0030261//chromosome condensation;molecular_function:GO:0003677//DNA binding;
maker-Backbone_26_pilon-snap-gene-0.79-mRNA-1	gi|929334205|ref|XP_014046915.1|/1.39549e-81/PREDICTED: uncharacterized protein LOC106600097, partial [Salmo salar]	NA	pxy:105398789/3e-55/insulin-degrading enzyme-like; K01408 insulysin [EC:3.4.24.56]	NA	A0A1S3R3H4/2e-81/A0A1S3R3H4_SALSA uncharacterized protein LOC106600097 OS=Salmo salar GN=LOC106600097 PE=4 SV=1	NA	NA
maker-Backbone_26_pilon-snap-gene-0.80-mRNA-1	gi|67625701|tpe|CAJ00236.1|/3.22619e-08/TPA: endonuclease-reverse transcriptase [Schistosoma mansoni]	NA	NA	NA	A0A183LU52/1e-09/A0A183LU52_9TREM Uncharacterized protein OS=Schistosoma margrebowiei PE=4 SV=1	NA	NA
maker-Backbone_26_pilon-snap-gene-0.82-mRNA-1	gi|676473936|ref|XP_009059982.1|/1.5421e-67/hypothetical protein LOTGIDRAFT_153999 [Lottia gigantea] &gt;gi|556100280|gb|ESO88932.1| hypothetical protein LOTGIDRAFT_153999 [Lottia gigantea]	Q6IN38/2e-12/WIF1_RAT Wnt inhibitory factor 1 (WIF-1) OS=Rattus norvegicus (Rat) GN=Wif1	myi:110465735/4e-48/protein jagged-1-like isoform X1; K06052 jagged-1	NA	V3ZX43/3e-67/V3ZX43_LOTGI Uncharacterized protein OS=Lottia gigantea GN=LOTGIDRAFT_153999 PE=4 SV=1	PS50184/10.29/VWFC domain profile.	cellular_component:GO:0016021//integral component of membrane;GO:0005576//extracellular region;molecular_function:GO:0030414//peptidase inhibitor activity;
snap-Backbone_26_pilon-processed-gene-0.39-mRNA-1	gi|919080346|ref|XP_013421325.1|/0/PREDICTED: uncharacterized protein LOC106181488 [Lingula anatina]	Q7LHG5/1e-35/YI31B_YEAST Transposon Ty3-I Gag-Pol polyprotein (Gag3-Pol3) (Transposon Ty3-2 TYA-TYB polyprotein) [Cleaved into: Capsid protein (CA) (p24); Spacer peptide p3; Nucleocapsid protein p11 (NC); Ty3 protease (PR) (EC 3.4.23.-) (p16); Spacer peptide J; Reverse transcriptase/ribonuclease H (RT) (RT-RH) (EC 2.7.7.49) (EC 2.7.7.7) (EC 3.1.26.4) (p55); Integrase p52 (IN); Integrase p49 (IN)]…	adf:107335753/5e-31/protocadherin-like protein; K16506 protocadherin Fat 1/2/3	YIL082w-a_2/4e-36/---	A0A1S3KFA9/0.0/A0A1S3KFA9_LINUN uncharacterized protein LOC106181488 OS=Lingula unguis GN=LOC106181488 PE=4 SV=1	PF00078/3.9E-8/Reverse transcriptase (RNA-dependent DNA polymerase)	biological_process:GO:0015074//DNA integration;molecular_function:GO:0003676//nucleic acid binding;
snap-Backbone_26_pilon-processed-gene-0.43-mRNA-1	gi|755484662|ref|XP_011240480.1|/1.4266e-45/PREDICTED: N66 matrix protein-like isoform X1 [Mus musculus]	Q6VMQ6/6e-13/MCAF1_HUMAN Activating transcription factor 7-interacting protein 1 (ATF-interacting protein) (ATF-IP) (ATF7-interacting protein) (ATFa-associated modulator) (hAM) (MBD1-containing chromatin-associated factor 1) (P621) OS=Homo sapiens (Human) GN=ATF7IP MCAF MCAF1	sasa:106580754/5e-25/aggrecan core protein-like; K06792 aggrecan 1	RC0850/1e-08/---	A0A182Z876/6e-56/A0A182Z876_BIOGL Uncharacterized protein OS=Biomphalaria glabrata PE=4 SV=1	NA	biological_process:GO:0007015//actin filament organization;GO:0006364//rRNA processing;molecular_function:GO:0003676//nucleic acid binding;
augustus-Backbone_27_pilon-processed-gene-2.15-mRNA-1	gi|908425915|ref|XP_013074039.1|/6.89539e-79/PREDICTED: uncharacterized protein LOC106060633, partial [Biomphalaria glabrata]	NA	cmy:102931785/3e-12/ADAM15; ADAM metallopeptidase domain 15; K06836 disintegrin and metalloproteinase domain-containing protein 15 [EC:3.4.24.-]	NA	A0A131YW51/1e-39/A0A131YW51_RHIAP Reverse transcriptase OS=Rhipicephalus appendiculatus PE=4 SV=1	PF02023/5.0E-10/SCAN domain	NA
augustus-Backbone_27_pilon-processed-gene-2.2-mRNA-1	gi|524894510|ref|XP_005103752.1|/1.11523e-38/PREDICTED: bcl-2-like protein 2 [Aplysia californica]	Q91827/3e-20/AR1_XENLA Apoptosis regulator R1 (XR1) (Fragment) OS=Xenopus laevis (African clawed frog)	obi:106879288/1e-29/bcl-2-like protein 1; K04570 Bcl-2-like 1 (apoptosis regulator Bcl-X)	NA	A0A182YTM2/1e-33/A0A182YTM2_BIOGL Uncharacterized protein OS=Biomphalaria glabrata GN=106067260 PE=4 SV=1	PS50062/23.467/BCL2-like apoptosis inhibitors family profile.	biological_process:GO:0042981//regulation of apoptotic process;GO:0006915//apoptotic process;
augustus-Backbone_27_pilon-processed-gene-2.4-mRNA-1	gi|871251751|ref|XP_012941431.1|/5.72212e-18/PREDICTED: uncharacterized protein LOC106012593 [Aplysia californica]	NA	NA	NA	A0A0B7BRK8/3e-12/A0A0B7BRK8_9EUPU Uncharacterized protein (Fragment) OS=Arion vulgaris GN=ORF208147 PE=4 SV=1	PS50879/10.875/RNase H domain profile.	NA
augustus-Backbone_27_pilon-processed-gene-2.8-mRNA-1	gi|558184396|ref|XP_006128009.1|/2.99493e-46/PREDICTED: extensin-1-like [Pelodiscus sinensis]	P24587/4e-22/AKAP5_RAT A-kinase anchor protein 5 (AKAP-5) (A-kinase anchor protein 150 kDa) (AKAP 150) (P150) (cAMP-dependent protein kinase regulatory subunit II high affinity-binding protein) OS=Rattus norvegicus (Rat) GN=Akap5 Akap150	rno:171026/1e-21/Akap5, AKAP150, Akap79, P150; A-kinase anchoring protein 5; K16522 A-kinase anchor protein 5	NA	V4T8K5/2e-23/V4T8K5_9ROSI Uncharacterized protein OS=Citrus clementina GN=CICLE_v10000333mg PE=4 SV=1	NA	molecular_function:GO:0003676//nucleic acid binding;
augustus-Backbone_27_pilon-processed-gene-3.5-mRNA-1	gi|908425843|ref|XP_013074017.1|/6.0076e-180/PREDICTED: uncharacterized protein LOC106060612 isoform X3 [Biomphalaria glabrata]	Q70E73/5e-79/RAPH1_HUMAN Ras-associated and pleckstrin homology domains-containing protein 1 (RAPH1) (Amyotrophic lateral sclerosis 2 chromosomal region candidate gene 18 protein) (Amyotrophic lateral sclerosis 2 chromosomal region candidate gene 9 protein) (Lamellipodin) (Proline-rich EVH1 ligand 2) (PREL-2) (Protein RMO1) OS=Homo sapiens (Human) GN=RAPH1 ALS2CR18 ALS2CR9 KIAA1681 LPD PREL2 RMO1	obi:106878494/1e-147/ras-associated and pleckstrin homology domains-containing protein 1-like; K17704 amyloid beta A4 precursor protein-binding family B member 1-interacting protein	NA	A0A210QL32/1e-161/A0A210QL32_MIZYE Ras-associated and pleckstrin homology domains-containing protein 1 OS=Mizuhopecten yessoensis GN=KP79_PYT19469 PE=4 SV=1	SM00233/9.2E-8/--	NA
augustus-Backbone_27_pilon-processed-gene-4.11-mRNA-1	gi|297595324|gb|ADI48177.1|/1.51542e-112/twist [Crepidula fornicata]	Q8MIF3/8e-51/TWST1_EULFU Twist-related protein 1 OS=Eulemur fulvus fulvus (Brown lemur) GN=TWIST1 TWIST	lak:106181138/3e-53/twist-related protein 2-like; K09069 twist	NA	D9I031/3e-112/D9I031_CREFO Twist OS=Crepidula fornicata GN=twist PE=2 SV=1	PS50888/16.025/Myc-type, basic helix-loop-helix (bHLH) domain profile.	molecular_function:GO:0046983//protein dimerization activity;
augustus-Backbone_27_pilon-processed-gene-5.12-mRNA-1	gi|676468437|ref|XP_009058208.1|/3.75785e-175/hypothetical protein LOTGIDRAFT_73358, partial [Lottia gigantea] &gt;gi|556102329|gb|ESO90981.1| hypothetical protein LOTGIDRAFT_73358, partial [Lottia gigantea]	Q9VNM1/1e-55/NPFR_DROME Neuropeptide F receptor (DmNPFR1) OS=Drosophila melanogaster (Fruit fly) GN=NPFR NPFR1 CG1147	myi:110458238/6e-174/neuropeptide Y receptor type 2-like; K04209 neuropeptide Y receptor, invertebrate	NA	V4ACF3/6e-175/V4ACF3_LOTGI Uncharacterized protein (Fragment) OS=Lottia gigantea GN=LOTGIDRAFT_73358 PE=4 SV=1	PF00001/2.7E-53/7 transmembrane receptor (rhodopsin family)	cellular_component:GO:0016021//integral component of membrane;molecular_function:GO:0004983//neuropeptide Y receptor activity;
maker-Backbone_27_pilon-augustus-gene-2.45-mRNA-1	gi|908495325|ref|XP_013096871.1|/5.22728e-55/PREDICTED: histidine protein methyltransferase 1 homolog isoform X1 [Biomphalaria glabrata]	O95568/3e-47/MET18_HUMAN Histidine protein methyltransferase 1 homolog (EC 2.1.1.-) (Arsenic-transactivated protein 2) (AsTP2) (Methyltransferase-like protein 18) OS=Homo sapiens (Human) GN=METTL18 ASTP2 C1orf156	xla:108703067/2e-08/mettl21a.S, Fam119a; methyltransferase like 21A S homeolog; K21804 protein N-lysine methyltransferase METTL21A [EC:2.1.1.-]	NA	A0A0B6ZSC3/1e-53/A0A0B6ZSC3_9EUPU Uncharacterized protein OS=Arion vulgaris GN=ORF78320 PE=4 SV=1	PF10294/2.2E-14/Lysine methyltransferase	NA
maker-Backbone_27_pilon-augustus-gene-4.51-mRNA-1	gi|999975764|gb|KXJ14938.1|/7.24227e-140/putative RNA-directed DNA polymerase from transposon BS [Exaiptasia pallida]	P21328/2e-11/RTJK_DROME RNA-directed DNA polymerase from mobile element jockey (EC 2.7.7.49) (Reverse transcriptase) OS=Drosophila melanogaster (Fruit fly) GN=pol	ncc:104952435/5e-53/uncharacterized protein LOC104952435; K11647 SWI/SNF-related matrix-associated actin-dependent regulator of chromatin subfamily A member 2/4 [EC:3.6.4.-]	NA	Q3LG56/9e-99/Q3LG56_DANRE ORF2-encoded protein (Fragment) OS=Danio rerio GN=ORF2p PE=4 SV=1	PF03372/8.2E-6/Endonuclease/Exonuclease/phosphatase family	NA
maker-Backbone_27_pilon-augustus-gene-5.58-mRNA-1	gi|966704514|gb|KTG36755.1|/1.3453e-166/hypothetical protein cypCar_00024955 [Cyprinus carpio]	NA	NA	NA	A0A0E9QE61/6e-21/A0A0E9QE61_ANGAN Uncharacterized protein OS=Anguilla anguilla PE=4 SV=1	NA	NA
maker-Backbone_27_pilon-snap-gene-0.34-mRNA-1	gi|676477959|ref|XP_009061276.1|/7.22643e-27/hypothetical protein LOTGIDRAFT_234762 [Lottia gigantea] &gt;gi|556099305|gb|ESO87957.1| hypothetical protein LOTGIDRAFT_234762 [Lottia gigantea]	NA	ncc:104957110/4e-09/ryanodine receptor 2-like; K04962 ryanodine receptor 2	NA	V3ZUC4/1e-26/V3ZUC4_LOTGI Uncharacterized protein OS=Lottia gigantea GN=LOTGIDRAFT_234762 PE=4 SV=1	NA	NA
maker-Backbone_27_pilon-snap-gene-0.35-mRNA-1	gi|999969966|gb|KXJ09140.1|/5.21464e-99/putative RNA-directed DNA polymerase from transposon X-element [Exaiptasia pallida]	P21328/3e-20/RTJK_DROME RNA-directed DNA polymerase from mobile element jockey (EC 2.7.7.49) (Reverse transcriptase) OS=Drosophila melanogaster (Fruit fly) GN=pol	spu:754750/2e-28/uncharacterized LOC754750; K11647 SWI/SNF-related matrix-associated actin-dependent regulator of chromatin subfamily A member 2/4 [EC:3.6.4.-]	NA	W4Z4Y4/6e-91/W4Z4Y4_STRPU Uncharacterized protein OS=Strongylocentrotus purpuratus PE=4 SV=1	PS50878/17.854/Reverse transcriptase (RT) catalytic domain profile.	NA
maker-Backbone_27_pilon-snap-gene-0.37-mRNA-1	gi|524869996|ref|XP_005091784.1|/7.74788e-41/PREDICTED: phospholipid scramblase 2-like [Aplysia californica]	Q9JJ00/6e-16/PLS1_MOUSE Phospholipid scramblase 1 (PL scramblase 1) (Ca(2+)-dependent phospholipid scramblase 1) (Transplantability-associated protein 1) (NOR1) (TRA1) OS=Mus musculus (Mouse) GN=Plscr1 Tra1b Tras1	NA	NA	V4ADE4/3e-36/V4ADE4_LOTGI Phospholipid scramblase OS=Lottia gigantea GN=LOTGIDRAFT_232864 PE=3 SV=1	PF03803/6.4E-30/Scramblase	NA
maker-Backbone_27_pilon-snap-gene-1.34-mRNA-1	gi|524916390|ref|XP_005112973.1|/9.02612e-99/PREDICTED: RNA-directed DNA polymerase from mobile element jockey-like isoform X1 [Aplysia californica] &gt;gi|871276836|ref|XP_012946216.1| PREDICTED: RNA-directed DNA polymerase from mobile element jockey-like isoform X2 [Aplysia californica]	P21328/3e-20/RTJK_DROME RNA-directed DNA polymerase from mobile element jockey (EC 2.7.7.49) (Reverse transcriptase) OS=Drosophila melanogaster (Fruit fly) GN=pol	spu:754750/6e-44/uncharacterized LOC754750; K11647 SWI/SNF-related matrix-associated actin-dependent regulator of chromatin subfamily A member 2/4 [EC:3.6.4.-]	NA	W4XQA1/1e-90/W4XQA1_STRPU Uncharacterized protein OS=Strongylocentrotus purpuratus PE=4 SV=1	PF00078/5.7E-36/Reverse transcriptase (RNA-dependent DNA polymerase)	NA
maker-Backbone_27_pilon-snap-gene-1.41-mRNA-1	gi|780172328|ref|XP_011660749.1|/8.13247e-21/PREDICTED: uncharacterized protein LOC105436657 [Strongylocentrotus purpuratus]	NA	bpec:110153397/7e-15/intraflagellar transport protein 88 homolog; K16474 intraflagellar transport protein 88	NA	W4XTY1/9e-22/W4XTY1_STRPU Uncharacterized protein OS=Strongylocentrotus purpuratus PE=4 SV=1	NA	NA
maker-Backbone_27_pilon-snap-gene-1.43-mRNA-1	gi|999985014|gb|KXJ24155.1|/9.77614e-76/putative RNA-directed DNA polymerase from transposon BS [Exaiptasia pallida]	P21328/7e-12/RTJK_DROME RNA-directed DNA polymerase from mobile element jockey (EC 2.7.7.49) (Reverse transcriptase) OS=Drosophila melanogaster (Fruit fly) GN=pol	adf:107335023/3e-35/tyrosine aminotransferase-like; K00815 tyrosine aminotransferase [EC:2.6.1.5]	NA	A0A146NT14/2e-73/A0A146NT14_FUNHE Uncharacterized protein (Fragment) OS=Fundulus heteroclitus PE=4 SV=1	PS50878/14.349/Reverse transcriptase (RT) catalytic domain profile.	NA
maker-Backbone_27_pilon-snap-gene-2.49-mRNA-1	gi|871207142|ref|XP_012937892.1|/4.27512e-60/PREDICTED: equilibrative nucleoside transporter 1-like [Aplysia californica]	Q99P65/4e-11/S29A3_MOUSE Equilibrative nucleoside transporter 3 (mENT3) (Solute carrier family 29 member 3) OS=Mus musculus (Mouse) GN=Slc29a3 Ent3	myi:110460042/7e-46/equilibrative nucleoside transporter 3-like; K15014 solute carrier family 29 (equilibrative nucleoside transporter), member 1/2/3	NA	V4AE23/2e-51/V4AE23_LOTGI Uncharacterized protein OS=Lottia gigantea GN=LOTGIDRAFT_117641 PE=4 SV=1	NA	cellular_component:GO:0016021//integral component of membrane;molecular_function:GO:0005337//nucleoside transmembrane transporter activity;
maker-Backbone_27_pilon-snap-gene-2.54-mRNA-1	gi|676456400|ref|XP_009054311.1|/1.26244e-98/hypothetical protein LOTGIDRAFT_117641 [Lottia gigantea] &gt;gi|556106470|gb|ESO95122.1| hypothetical protein LOTGIDRAFT_117641 [Lottia gigantea]	O54698/1e-34/S29A1_RAT "Equilibrative nucleoside transporter 1 (Equilibrative nitrobenzylmercaptopurine riboside-sensitive nucleoside transporter) (Equilibrative NBMPR-sensitive nucleoside transporter) (Nucleoside transporter, es-type) (Solute carrier family 29 member 1)" OS=Rattus norvegicus (Rat) GN=Slc29a1 Ent1	crg:105337493/9e-92/equilibrative nucleoside transporter 1; K15014 solute carrier family 29 (equilibrative nucleoside transporter), member 1/2/3	NA	V4AE23/2e-98/V4AE23_LOTGI Uncharacterized protein OS=Lottia gigantea GN=LOTGIDRAFT_117641 PE=4 SV=1	PF01733/2.9E-52/Nucleoside transporter	cellular_component:GO:0016021//integral component of membrane;molecular_function:GO:0005337//nucleoside transmembrane transporter activity;
maker-Backbone_27_pilon-snap-gene-2.63-mRNA-1	gi|443706792|gb|ELU02706.1|/1.04063e-10/hypothetical protein CAPTEDRAFT_114394, partial [Capitella teleta]	NA	NA	NA	R7U989/2e-10/R7U989_CAPTE Uncharacterized protein (Fragment) OS=Capitella teleta GN=CAPTEDRAFT_114394 PE=4 SV=1	NA	NA
maker-Backbone_27_pilon-snap-gene-2.64-mRNA-1	gi|405958173|gb|EKC24325.1|/0/Hexokinase type 2 [Crassostrea gigas]	Q9NFT7/1e-145/HXK2_DROME Hexokinase type 2 (EC 2.7.1.1) OS=Drosophila melanogaster (Fruit fly) GN=Hex-t2 Hex CG32849	myi:110462998/0.0/hexokinase-1-like; K00844 hexokinase [EC:2.7.1.1]	SPAC24H6.04/6e-91/---	A0A210PX63/0.0/A0A210PX63_MIZYE Hexokinase type 2 OS=Mizuhopecten yessoensis GN=KP79_PYT17094 PE=4 SV=1	PF00349/1.8E-64/Hexokinase	biological_process:GO:0001678//cellular glucose homeostasis;GO:0006096//glycolytic process;cellular_component:GO:0005623//cell;molecular_function:GO:0005524//ATP binding;GO:0004396//hexokinase activity;GO:0005536//glucose binding;
maker-Backbone_27_pilon-snap-gene-2.65-mRNA-1	gi|908475950|ref|XP_013090233.1|/3.36529e-74/PREDICTED: acetylglutamate kinase-like [Biomphalaria glabrata] &gt;gi|908475952|ref|XP_013090234.1| PREDICTED: acetylglutamate kinase-like [Biomphalaria glabrata]	NA	NA	PAB0373/4e-33/---	A0A0B7A0G1/1e-72/A0A0B7A0G1_9EUPU Uncharacterized protein OS=Arion vulgaris GN=ORF87426 PE=4 SV=1	PF00696/1.7E-45/Amino acid kinase family	molecular_function:GO:0005524//ATP binding;GO:0016301//kinase activity;
maker-Backbone_27_pilon-snap-gene-3.23-mRNA-1	NA	NA	NA	NA	NA	NA	NA
maker-Backbone_27_pilon-snap-gene-3.32-mRNA-1	gi|575003697|gb|ETW64106.1|/1.29031e-22/hypothetical protein PFMC_00130 [Plasmodium falciparum CAMP/Malaysia]	NA	NA	NA	A0A164VLK0/3e-26/A0A164VLK0_DAUCA Uncharacterized protein OS=Daucus carota subsp. sativus GN=DCAR_022107 PE=4 SV=1	NA	NA
maker-Backbone_27_pilon-snap-gene-4.59-mRNA-1	gi|780172328|ref|XP_011660749.1|/6.58078e-15/PREDICTED: uncharacterized protein LOC105436657 [Strongylocentrotus purpuratus]	NA	ncc:104950366/1e-13/arginine-glutamic acid dipeptide repeats protein-like; K05628 arginine-glutamic acid dipeptide repeats protein	NA	W4XTY1/4e-15/W4XTY1_STRPU Uncharacterized protein OS=Strongylocentrotus purpuratus PE=4 SV=1	NA	NA
maker-Backbone_27_pilon-snap-gene-4.62-mRNA-1	gi|768678492|gb|AJV21322.1|/2.59922e-59/twist [Terebratalia transversa]	Q8WVJ9/1e-56/TWST2_HUMAN Twist-related protein 2 (Class A basic helix-loop-helix protein 39) (bHLHa39) (Dermis-expressed protein 1) (Dermo-1) OS=Homo sapiens (Human) GN=TWIST2 BHLHA39 DERMO1	obi:106871027/5e-58/twist-related protein 2-like; K09069 twist	NA	A0A0D4RCH1/4e-59/A0A0D4RCH1_TERTR Twist OS=Terebratalia transversa PE=2 SV=1	PF00010/8.4E-17/Helix-loop-helix DNA-binding domain	molecular_function:GO:0046983//protein dimerization activity;
maker-Backbone_27_pilon-snap-gene-5.66-mRNA-1	gi|597838842|gb|EYB88447.1|/1.8477e-15/hypothetical protein Y032_0246g1 [Ancylostoma ceylanicum]	NA	dnx:107168081/3e-13/dynein heavy chain 7, axonemal-like; K10408 dynein heavy chain, axonemal	NA	A0A1B6HKM9/3e-17/A0A1B6HKM9_9HEMI Uncharacterized protein (Fragment) OS=Homalodisca liturata GN=g.37469 PE=4 SV=1	PF00078/4.6E-9/Reverse transcriptase (RNA-dependent DNA polymerase)	NA
maker-Backbone_27_pilon-snap-gene-5.71-mRNA-1	NA	NA	NA	NA	NA	PF12815/2.0E-5/Spt5 C-terminal nonapeptide repeat binding Spt4	NA
maker-Backbone_27_pilon-snap-gene-5.81-mRNA-1	gi|34392583|dbj|BAC82624.1|/1.07121e-115/pol-like protein [Ciona intestinalis]	O00370/2e-57/LORF2_HUMAN LINE-1 retrotransposable element ORF2 protein (ORF2p) [Includes: Reverse transcriptase (EC 2.7.7.49); Endonuclease (EC 3.1.21.-)] OS=Homo sapiens (Human)	npr:108785582/3e-68/poly [ADP-ribose] polymerase 4-like; K10798 poly [ADP-ribose] polymerase [EC:2.4.2.30]	NA	Q76IK6/2e-115/Q76IK6_CIOIN Pol-like protein OS=Ciona intestinalis GN=ORF2 PE=4 SV=1	PS50878/14.902/Reverse transcriptase (RT) catalytic domain profile.	NA
snap-Backbone_27_pilon-processed-gene-0.14-mRNA-1	gi|762071693|ref|XP_011426399.1|/8.12947e-13/PREDICTED: uncharacterized protein LOC105327542 [Crassostrea gigas] &gt;gi|762071695|ref|XP_011426407.1| PREDICTED: uncharacterized protein LOC105327542 [Crassostrea gigas] &gt;gi|762071697|ref|XP_011426416.1| PREDICTED: uncharacterized protein LOC105327542 [Crassostrea gigas]	NA	NA	NA	A0A210R117/4e-17/A0A210R117_MIZYE Paraneoplastic antigen-like protein 5 OS=Mizuhopecten yessoensis GN=KP79_PYT25372 PE=4 SV=1	NA	molecular_function:GO:0008270//zinc ion binding;GO:0003676//nucleic acid binding;
snap-Backbone_27_pilon-processed-gene-1.23-mRNA-1	gi|676435002|ref|XP_009047416.1|/3.84249e-36/hypothetical protein LOTGIDRAFT_225039 [Lottia gigantea] &gt;gi|556113274|gb|ESP01926.1| hypothetical protein LOTGIDRAFT_225039 [Lottia gigantea]	Q9BUL9/1e-20/RPP25_HUMAN Ribonuclease P protein subunit p25 (RNase P protein subunit p25) (EC 3.1.26.5) OS=Homo sapiens (Human) GN=RPP25	crg:105348400/4e-36/ribonuclease P protein subunit p25-like protein; K14525 ribonucleases P/MRP protein subunit RPP25 [EC:3.1.26.5]	NA	V4B3I7/6e-36/V4B3I7_LOTGI Uncharacterized protein OS=Lottia gigantea GN=LOTGIDRAFT_225039 PE=4 SV=1	PF01918/1.7E-14/Alba	molecular_function:GO:0003676//nucleic acid binding;
snap-Backbone_27_pilon-processed-gene-2.24-mRNA-1	gi|405965461|gb|EKC30834.1|/1.37574e-12/hypothetical protein CGI_10009718 [Crassostrea gigas]	NA	myi:110456898/2e-09/relaxin receptor 2-like; K04307 relaxin family peptide receptor 2	NA	K1QI33/2e-12/K1QI33_CRAGI Uncharacterized protein OS=Crassostrea gigas GN=CGI_10009718 PE=4 SV=1	NA	NA
snap-Backbone_27_pilon-processed-gene-2.42-mRNA-1	gi|908421270|ref|XP_013071993.1|/8.1914e-126/PREDICTED: cyclin-dependent kinase 5 activator 1-like [Biomphalaria glabrata]	Q28199/3e-78/CD5R1_BOVIN "Cyclin-dependent kinase 5 activator 1 (CDK5 activator 1) (Cyclin-dependent kinase 5 regulatory subunit 1) (TPKII regulatory subunit) [Cleaved into: Cyclin-dependent kinase 5 activator 1, p35 (p35); Cyclin-dependent kinase 5 activator 1, p25 (p25) (Tau protein kinase II 23 kDa subunit) (p23)]" OS=Bos taurus (Bovine) GN=CDK5R1 CDK5R NCK5A	myi:110466931/1e-111/cyclin-dependent kinase 5 activator 1-like; K11716 cyclin-dependent kinase 5 activator 1	NA	A0A182Z5G5/1e-125/A0A182Z5G5_BIOGL Uncharacterized protein OS=Biomphalaria glabrata GN=106059012 PE=4 SV=1	PF03261/1.2E-103/Cyclin-dependent kinase 5 activator protein	cellular_component:GO:0016533//cyclin-dependent protein kinase 5 holoenzyme complex;molecular_function:GO:0016534//cyclin-dependent protein kinase 5 activator activity;
augustus-Backbone_28_pilon-processed-gene-0.11-mRNA-1	gi|957833160|ref|XP_014666628.1|/8.24475e-27/PREDICTED: uncharacterized protein LOC106808423 [Priapulus caudatus]	NA	NA	NA	A0A1A8F4M4/4e-23/A0A1A8F4M4_9TELE Uncharacterized protein OS=Nothobranchius korthausae GN=Nfu_g_1_012348 PE=4 SV=1	PS50175/8.686/Aspartyl protease, retroviral-type family profile.	molecular_function:GO:0004190//aspartic-type endopeptidase activity;
augustus-Backbone_28_pilon-processed-gene-0.20-mRNA-1	gi|17529698|gb|AAL40415.1|AF369891_4/1.24627e-41/endonuclease/reverse transcriptase [Branchiostoma floridae]	NA	myi:110464070/7e-19/zinc finger protein 234-like; K09228 KRAB domain-containing zinc finger protein	NA	Q8WS60/2e-41/Q8WS60_BRAFL Endonuclease/reverse transcriptase OS=Branchiostoma floridae PE=4 SV=1	NA	NA
augustus-Backbone_28_pilon-processed-gene-0.7-mRNA-1	gi|908461204|ref|XP_013085466.1|/2.64973e-56/PREDICTED: sulfotransferase family cytosolic 1B member 1-like isoform X1 [Biomphalaria glabrata]	O75897/6e-33/ST1C4_HUMAN Sulfotransferase 1C4 (ST1C4) (EC 2.8.2.-) (Sulfotransferase 1C2) (SULT1C#2) OS=Homo sapiens (Human) GN=SULT1C4 SULT1C2	myi:110442202/2e-47/sulfotransferase 1C4-like; K01025 sulfotransferase [EC:2.8.2.-]	NA	A0A0B6Z6Q1/4e-50/A0A0B6Z6Q1_9EUPU Uncharacterized protein OS=Arion vulgaris GN=ORF48783 PE=4 SV=1	PF00685/1.7E-47/Sulfotransferase domain	NA
maker-Backbone_28_pilon-augustus-gene-0.68-mRNA-1	gi|908413338|ref|XP_013067828.1|/3.18538e-73/PREDICTED: uncharacterized protein C45G9.7-like [Biomphalaria glabrata]	Q09506/1e-29/YQI7_CAEEL Uncharacterized protein C45G9.7 OS=Caenorhabditis elegans GN=C45G9.7	bta:107131267/8e-10/PDZ domain-containing RING finger protein 4-like; K15682 ligand of Numb protein X 3/4 [EC:2.3.2.27]	alr0702/3e-07/---	V3ZVK1/2e-65/V3ZVK1_LOTGI Uncharacterized protein OS=Lottia gigantea GN=LOTGIDRAFT_166897 PE=4 SV=1	PS50106/13.21/PDZ domain profile.	biological_process:GO:0007266//Rho protein signal transduction;GO:0030111//regulation of Wnt signaling pathway;cellular_component:GO:0005622//intracellular;
maker-Backbone_28_pilon-snap-gene-0.72-mRNA-1	gi|749772388|ref|XP_011141746.1|/4.47745e-14/PREDICTED: uncharacterized protein LOC105184570 [Harpegnathos saltator]	NA	cpic:101933860/1e-10/NACHT, LRR and PYD domains-containing protein 3-like; K12800 NACHT, LRR and PYD domains-containing protein 3	NA	W4XLM4/8e-13/W4XLM4_STRPU Uncharacterized protein OS=Strongylocentrotus purpuratus PE=4 SV=1	NA	NA
maker-Backbone_28_pilon-snap-gene-0.73-mRNA-1	gi|999975061|gb|KXJ14235.1|/3.05999e-57/hypothetical protein AC249_AIPGENE20201 [Exaiptasia pallida]	NA	NA	NA	A0A0B6ZSH2/8e-63/A0A0B6ZSH2_9EUPU Uncharacterized protein (Fragment) OS=Arion vulgaris GN=ORF75298 PE=4 SV=1	NA	NA
maker-Backbone_28_pilon-snap-gene-0.74-mRNA-1	gi|908420667|ref|XP_013071679.1|/2.98589e-58/PREDICTED: LOW QUALITY PROTEIN: uncharacterized protein LOC106058735 [Biomphalaria glabrata]	NA	pxy:105398789/3e-27/insulin-degrading enzyme-like; K01408 insulysin [EC:3.4.24.56]	NA	W5K521/2e-61/W5K521_ASTMX Uncharacterized protein OS=Astyanax mexicanus PE=4 SV=1	NA	NA
maker-Backbone_28_pilon-snap-gene-0.76-mRNA-1	gi|919060737|ref|XP_013412056.1|/2.11988e-40/PREDICTED: nucleoporin NDC1-like [Lingula anatina]	Q6AX31/1e-31/NDC1_XENLA Nucleoporin NDC1 (xNDC1) (Transmembrane protein 48) OS=Xenopus laevis (African clawed frog) GN=ndc1 tmem48	myi:110448946/4e-46/nucleoporin NDC1-like; K14315 nucleoporin NDC1	NA	A0A210R5Y6/4e-45/A0A210R5Y6_MIZYE Nucleoporin NDC1 OS=Mizuhopecten yessoensis GN=KP79_PYT08270 PE=4 SV=1	PF09531/1.4E-24/Nucleoporin protein Ndc1-Nup	cellular_component:GO:0016021//integral component of membrane;
maker-Backbone_28_pilon-snap-gene-0.77-mRNA-1	gi|676482176|ref|XP_009062613.1|/2.15477e-61/hypothetical protein LOTGIDRAFT_235256 [Lottia gigantea] &gt;gi|556097979|gb|ESO86631.1| hypothetical protein LOTGIDRAFT_235256 [Lottia gigantea]	Q6AX31/3e-33/NDC1_XENLA Nucleoporin NDC1 (xNDC1) (Transmembrane protein 48) OS=Xenopus laevis (African clawed frog) GN=ndc1 tmem48	myi:110448946/7e-56/nucleoporin NDC1-like; K14315 nucleoporin NDC1	NA	V4A053/4e-61/V4A053_LOTGI Uncharacterized protein OS=Lottia gigantea GN=LOTGIDRAFT_235256 PE=4 SV=1	PF09531/1.0E-42/Nucleoporin protein Ndc1-Nup	cellular_component:GO:0016021//integral component of membrane;
maker-Backbone_28_pilon-snap-gene-0.84-mRNA-1	gi|762082844|ref|XP_011424134.1|/9.25875e-51/PREDICTED: kelch-like protein 24 [Crassostrea gigas]	O94889/6e-25/KLH18_HUMAN Kelch-like protein 18 OS=Homo sapiens (Human) GN=KLHL18 KIAA0795 OK/SW-cl.74	crg:105326001/2e-51/kelch-like protein 24; K10461 kelch-like protein 24/35	NA	A0A1S3J396/4e-49/A0A1S3J396_LINUN kelch-like protein 12 OS=Lingula unguis GN=LOC106169676 PE=4 SV=1	SM00225/2.7E-19/--	NA
snap-Backbone_28_pilon-processed-gene-0.38-mRNA-1	gi|762083762|ref|XP_011424343.1|/4.08611e-62/PREDICTED: uncharacterized protein LOC105326175 [Crassostrea gigas]	P20825/2e-33/POL2_DROME Retrovirus-related Pol polyprotein from transposon 297 [Includes: Protease (EC 3.4.23.-); Reverse transcriptase (EC 2.7.7.49); Endonuclease] OS=Drosophila melanogaster (Fruit fly) GN=pol	ncc:104947461/1e-34/protein crumbs homolog 1-like; K16681 protein crumbs	YIL082w-a_2/7e-30/---	A0A1A8F641/1e-64/A0A1A8F641_9TELE Uncharacterized protein OS=Nothobranchius korthausae GN=BX640584.1 PE=4 SV=1	PS50878/15.804/Reverse transcriptase (RT) catalytic domain profile.	NA
snap-Backbone_28_pilon-processed-gene-0.39-mRNA-1	NA	NA	NA	NA	NA	NA	NA
snap-Backbone_28_pilon-processed-gene-0.51-mRNA-1	gi|871246373|ref|XP_012940489.1|/8.05488e-53/PREDICTED: DNA-binding protein RFX2-like [Aplysia californica]	Q5EAP5/4e-28/RFX2_DANRE DNA-binding protein RFX2 (Regulatory factor X 2) OS=Danio rerio (Zebrafish) (Brachydanio rerio) GN=rfx2 zgc:91808	myi:110448955/1e-38/DNA-binding protein RFX2-like isoform X1; K09173 regulatory factor X 1/2/3	NA	A0A182Z024/4e-48/A0A182Z024_BIOGL Uncharacterized protein OS=Biomphalaria glabrata PE=4 SV=1	NA	NA
snap-Backbone_28_pilon-processed-gene-0.53-mRNA-1	gi|405976132|gb|EKC40651.1|/1.40092e-30/Transcription factor RFX3 [Crassostrea gigas]	P48381/3e-23/RFX3_MOUSE Transcription factor RFX3 (Regulatory factor X 3) OS=Mus musculus (Mouse) GN=Rfx3	crg:105334783/4e-31/DNA-binding protein RFX2-like isoform X1; K09173 regulatory factor X 1/2/3	NA	K1S058/2e-30/K1S058_CRAGI Transcription factor RFX3 OS=Crassostrea gigas GN=CGI_10018619 PE=4 SV=1	NA	biological_process:GO:0006355//regulation of transcription, DNA-templated;molecular_function:GO:0003677//DNA binding;
augustus-Backbone_29_pilon-processed-gene-0.3-mRNA-1	gi|780029128|ref|XP_011666431.1|/2.44188e-26/PREDICTED: uncharacterized protein LOC105439301 [Strongylocentrotus purpuratus] &gt;gi|780064381|ref|XP_011670812.1| PREDICTED: uncharacterized protein LOC105441417 [Strongylocentrotus purpuratus]	NA	smm:Smp_199470/5e-07/acyl-CoA:glycerol-3-phosphate acyltransferase; K13506 glycerol-3-phosphate O-acyltransferase 3/4 [EC:2.3.1.15]	NA	H3A4I6/1e-26/H3A4I6_LATCH Uncharacterized protein OS=Latimeria chalumnae PE=4 SV=1	NA	NA
maker-Backbone_29_pilon-snap-gene-0.35-mRNA-1	gi|908441195|ref|XP_013079141.1|/4.0148e-176/PREDICTED: eukaryotic translation initiation factor 3 subunit H-like [Biomphalaria glabrata]	B5RI54/2e-132/EIF3H_SALSA Eukaryotic translation initiation factor 3 subunit H (eIF3h) (Eukaryotic translation initiation factor 3 subunit 3) (eIF-3-gamma) (eIF3 p40 subunit) OS=Salmo salar (Atlantic salmon) GN=eif3h eif3s3	crg:105347281/2e-162/eukaryotic translation initiation factor 3 subunit H-like; K03247 translation initiation factor 3 subunit H	YFR004w/1e-07/---	A0A182ZCM8/1e-175/A0A182ZCM8_BIOGL Eukaryotic translation initiation factor 3 subunit H OS=Biomphalaria glabrata PE=3 SV=1	SM00232/9.6E-27/--	biological_process:GO:0001731//formation of translation preinitiation complex;cellular_component:GO:0016282//eukaryotic 43S preinitiation complex;GO:0033290//eukaryotic 48S preinitiation complex;GO:0005852//eukaryotic translation initiation factor 3 complex;molecular_function:GO:0003743//translation initiation factor activity;
snap-Backbone_29_pilon-processed-gene-0.11-mRNA-1	gi|908484875|ref|XP_013093253.1|/1.02268e-19/PREDICTED: craniofacial development protein 2-like [Biomphalaria glabrata]	NA	cpic:101935615/3e-09/AMPH; amphiphysin; K12562 amphiphysin	NA	H3J6U9/1e-16/H3J6U9_STRPU Uncharacterized protein OS=Strongylocentrotus purpuratus PE=4 SV=1	NA	NA
augustus-Backbone_30_pilon-processed-gene-0.10-mRNA-1	gi|946656080|ref|XP_014429993.1|/1.05864e-18/PREDICTED: LOW QUALITY PROTEIN: uncharacterized protein LOC102454226 [Pelodiscus sinensis]	NA	pxy:105386179/7e-15/uncharacterized LOC105386179; K01273 membrane dipeptidase [EC:3.4.13.19]	NA	A0A0N4XII3/9e-22/A0A0N4XII3_NIPBR Uncharacterized protein OS=Nippostrongylus brasiliensis PE=4 SV=1	PF00078/3.9E-14/Reverse transcriptase (RNA-dependent DNA polymerase)	NA
augustus-Backbone_30_pilon-processed-gene-0.14-mRNA-1	gi|670985801|ref|XP_008683979.1|/2.30602e-26/PREDICTED: uncharacterized protein LOC103658302 [Ursus maritimus]	NA	NA	NA	T1J303/5e-20/T1J303_STRMM Uncharacterized protein OS=Strigamia maritima PE=4 SV=1	NA	NA
augustus-Backbone_30_pilon-processed-gene-0.19-mRNA-1	gi|871245917|ref|XP_012940411.1|/3.99984e-126/PREDICTED: uncharacterized protein LOC101850577 [Aplysia californica]	Q04202/2e-47/TCB2_CAEBR Transposable element Tcb2 transposase OS=Caenorhabditis briggsae	els:105029842/1e-30/zinc finger protein 135-like isoform X1; K09228 KRAB domain-containing zinc finger protein	NA	A0A1A7YAS8/4e-86/A0A1A7YAS8_9TELE Uncharacterized protein OS=Aphyosemion striatum GN=Nfu_g_1_026078 PE=4 SV=1	PF01498/1.2E-12/Transposase	NA
augustus-Backbone_30_pilon-processed-gene-0.20-mRNA-1	gi|999968946|gb|KXJ08120.1|/2.24188e-92/hypothetical protein AC249_AIPGENE24817, partial [Exaiptasia pallida]	NA	xla:108697235/1e-23/5-hydroxytryptamine receptor 3A-like; K04819 5-hydroxytryptamine receptor 3	NA	A0A0B7BLE8/3e-102/A0A0B7BLE8_9EUPU Uncharacterized protein OS=Arion vulgaris GN=ORF196924 PE=4 SV=1	NA	NA
augustus-Backbone_30_pilon-processed-gene-0.28-mRNA-1	gi|676455254|ref|XP_009053945.1|/5.79995e-41/hypothetical protein LOTGIDRAFT_160585 [Lottia gigantea] &gt;gi|556106785|gb|ESO95437.1| hypothetical protein LOTGIDRAFT_160585 [Lottia gigantea]	NA	NA	NA	V4AEZ6/1e-40/V4AEZ6_LOTGI Uncharacterized protein OS=Lottia gigantea GN=LOTGIDRAFT_160585 PE=4 SV=1	NA	cellular_component:GO:0016021//integral component of membrane;
augustus-Backbone_30_pilon-processed-gene-0.29-mRNA-1	NA	NA	NA	NA	NA	NA	NA
augustus-Backbone_30_pilon-processed-gene-0.4-mRNA-1	gi|871245917|ref|XP_012940411.1|/1.70854e-125/PREDICTED: uncharacterized protein LOC101850577 [Aplysia californica]	Q04202/1e-46/TCB2_CAEBR Transposable element Tcb2 transposase OS=Caenorhabditis briggsae	lak:106173846/1e-29/uncharacterized protein LOC106173846; K14445 solute carrier family 13 (sodium-dependent dicarboxylate transporter), member 2/3/5	NA	A0A1A7YAS8/2e-86/A0A1A7YAS8_9TELE Uncharacterized protein OS=Aphyosemion striatum GN=Nfu_g_1_026078 PE=4 SV=1	PF01498/1.2E-12/Transposase	NA
maker-Backbone_30_pilon-snap-gene-0.82-mRNA-1	gi|443722292|gb|ELU11214.1|/3.27557e-12/hypothetical protein CAPTEDRAFT_137438, partial [Capitella teleta]	NA	NA	NA	R7UY40/6e-12/R7UY40_CAPTE Uncharacterized protein (Fragment) OS=Capitella teleta GN=CAPTEDRAFT_137438 PE=4 SV=1	NA	NA
maker-Backbone_30_pilon-snap-gene-0.87-mRNA-1	NA	O13834/1e-05/PTR1_SCHPO E3 ubiquitin-protein ligase ptr1 (EC 2.3.2.26) (HECT-type E3 ubiquitin transferase ptr1) (Poly(A)+ RNA transport protein 1) OS=Schizosaccharomyces pombe (strain 972 / ATCC 24843) (Fission yeast) GN=ptr1 SPAC19D5.04	dnx:107161464/4e-07/midasin; K14572 midasin	SPAC19D5.04/5e-06/---	NA	NA	cellular_component:GO:0016021//integral component of membrane;
augustus-Backbone_31_pilon-processed-gene-0.2-mRNA-1	gi|908425915|ref|XP_013074039.1|/1.26243e-77/PREDICTED: uncharacterized protein LOC106060633, partial [Biomphalaria glabrata]	NA	cmy:102931785/9e-13/ADAM15; ADAM metallopeptidase domain 15; K06836 disintegrin and metalloproteinase domain-containing protein 15 [EC:3.4.24.-]	NA	W5VK73/2e-36/W5VK73_BIOGL Zinc finger protein (Fragment) OS=Biomphalaria glabrata PE=2 SV=1	PS50994/10.013/Integrase catalytic domain profile.	NA
augustus-Backbone_31_pilon-processed-gene-0.4-mRNA-1	gi|908425915|ref|XP_013074039.1|/1.175e-78/PREDICTED: uncharacterized protein LOC106060633, partial [Biomphalaria glabrata]	NA	cmy:102931785/2e-13/ADAM15; ADAM metallopeptidase domain 15; K06836 disintegrin and metalloproteinase domain-containing protein 15 [EC:3.4.24.-]	NA	W5VK73/2e-36/W5VK73_BIOGL Zinc finger protein (Fragment) OS=Biomphalaria glabrata PE=2 SV=1	PF02023/3.4E-10/SCAN domain	biological_process:GO:0015074//DNA integration;molecular_function:GO:0008270//zinc ion binding;GO:0003700//DNA binding transcription factor activity;GO:0003676//nucleic acid binding;
augustus-Backbone_31_pilon-processed-gene-0.9-mRNA-1	gi|524872743|ref|XP_005093128.1|/5.62529e-29/PREDICTED: probable G-protein coupled receptor 139 [Aplysia californica]	P32303/2e-08/AGTRA_XENLA "Type-1 angiotensin II receptor A (xAT) (Angiotensin 2 receptor, type 1-A) (Angiotensin II receptor, type 1-A)" OS=Xenopus laevis (African clawed frog) GN=agtr1-a	myi:110449139/2e-29/FMRFamide receptor-like; K04282 thyrotropin-releasing hormone receptor	NA	A0A1S3J0N5/1e-26/A0A1S3J0N5_LINUN FMRFamide receptor-like OS=Lingula unguis GN=LOC106168745 PE=3 SV=1	PS50262/17.202/G-protein coupled receptors family 1 profile.	cellular_component:GO:0016021//integral component of membrane;molecular_function:GO:0004930//G-protein coupled receptor activity;
snap-Backbone_31_pilon-processed-gene-0.21-mRNA-1	gi|871206507|ref|XP_012936781.1|/3.33636e-32/PREDICTED: opioid-binding protein/cell adhesion molecule homolog, partial [Aplysia californica]	Q6DJ83/1e-06/CADM2_XENTR Cell adhesion molecule 2 (Immunoglobulin superfamily member 4D) (IgSF4D) OS=Xenopus tropicalis (Western clawed frog) (Silurana tropicalis) GN=cadm2 igsf4d	obi:106875874/3e-21/igLON family member 5-like; K06772 limbic system-associated membrane protein	NA	V4ABU9/1e-30/V4ABU9_LOTGI Uncharacterized protein OS=Lottia gigantea GN=LOTGIDRAFT_120413 PE=4 SV=1	NA	NA
augustus-Backbone_32_pilon-processed-gene-0.11-mRNA-1	gi|124800685|ref|XP_001349533.1|/1.47479e-46/erythrocyte membrane protein 3 [Plasmodium falciparum 3D7]	P17025/9e-08/ZN182_HUMAN Zinc finger protein 182 (Zinc finger protein 21) (Zinc finger protein KOX14) OS=Homo sapiens (Human) GN=ZNF182 KOX14 ZNF21	api:100161299/4e-42/zinc finger protein 271-like; K09228 KRAB domain-containing zinc finger protein	NA	A0A210PEK4/8e-108/A0A210PEK4_MIZYE Uncharacterized protein OS=Mizuhopecten yessoensis GN=KP79_PYT15652 PE=4 SV=1	NA	NA
maker-Backbone_32_pilon-snap-gene-0.86-mRNA-1	NA	NA	NA	NA	NA	NA	NA
maker-Backbone_32_pilon-snap-gene-0.87-mRNA-1	gi|17529698|gb|AAL40415.1|AF369891_4/2.16699e-30/endonuclease/reverse transcriptase [Branchiostoma floridae]	NA	myi:110456294/5e-27/cap-specific mRNA (nucleoside-2'-O-)-methyltransferase 1-like; K14589 cap1 methyltransferase [EC:2.1.1.57]	NA	Q8WS60/4e-30/Q8WS60_BRAFL Endonuclease/reverse transcriptase OS=Branchiostoma floridae PE=4 SV=1	PF14529/8.4E-10/Endonuclease-reverse transcriptase	NA
maker-Backbone_32_pilon-snap-gene-0.92-mRNA-1	gi|871242653|ref|XP_012939827.1|/2.9872e-20/PREDICTED: uncharacterized protein LOC101852774 [Aplysia californica]	Q9NBX4/3e-09/RTXE_DROME Probable RNA-directed DNA polymerase from transposon X-element (EC 2.7.7.49) (Reverse transcriptase) OS=Drosophila melanogaster (Fruit fly) GN=X-element\ORF2 ORF2	api:100568954/6e-17/uncharacterized LOC100568954; K04911 potassium voltage-gated channel Eag-related subfamily H member 8	NA	A0A1Y1K801/1e-26/A0A1Y1K801_PHOPY Uncharacterized protein OS=Photinus pyralis PE=4 SV=1	PF00078/3.8E-10/Reverse transcriptase (RNA-dependent DNA polymerase)	NA
maker-Backbone_32_pilon-snap-gene-0.94-mRNA-1	gi|524872826|ref|XP_005093169.1|/1.22222e-150/PREDICTED: G-protein coupled receptor GRL101-like [Aplysia californica]	P46023/2e-88/GR101_LYMST G-protein coupled receptor GRL101 OS=Lymnaea stagnalis (Great pond snail) (Helix stagnalis)	lak:106160504/1e-93/G-protein coupled receptor GRL101-like; K04307 relaxin family peptide receptor 2	NA	A0A182ZTL6/6e-146/A0A182ZTL6_BIOGL Uncharacterized protein OS=Biomphalaria glabrata GN=106079811 PE=4 SV=1	SM00192/5.8E-6/--	NA
snap-Backbone_32_pilon-processed-gene-0.28-mRNA-1	NA	NA	NA	NA	NA	NA	NA
snap-Backbone_32_pilon-processed-gene-0.30-mRNA-1	gi|524870501|ref|XP_005092035.1|/2.8027e-44/PREDICTED: RNA-directed DNA polymerase from mobile element jockey-like [Aplysia californica]	P08548/1e-08/LIN1_NYCCO LINE-1 reverse transcriptase homolog (EC 2.7.7.49) OS=Nycticebus coucang (Slow loris)	lcm:106704261/7e-34/uncharacterized LOC106704261; K12354 ectonucleotide pyrophosphatase/phosphodiesterase family member 7 [EC:3.1.4.12]	NA	K7E6D6/5e-50/K7E6D6_MONDO Uncharacterized protein OS=Monodelphis domestica PE=4 SV=1	PF00078/7.2E-20/Reverse transcriptase (RNA-dependent DNA polymerase)	NA
snap-Backbone_32_pilon-processed-gene-0.59-mRNA-1	gi|929057980|ref|XP_014071791.1|/2.81494e-73/PREDICTED: uncharacterized protein LOC106613742 [Salmo salar]	NA	gfr:102035658/7e-51/hornerin-like; K15979 staphylococcal nuclease domain-containing protein 1	NA	U3KBG1/1e-73/U3KBG1_FICAL Uncharacterized protein OS=Ficedula albicollis PE=4 SV=1	NA	NA
augustus-Backbone_33_pilon-processed-gene-0.10-mRNA-1	gi|871277801|ref|XP_012946419.1|/2.80677e-44/PREDICTED: zinc carboxypeptidase A 1-like [Aplysia californica]	O02350/1e-25/CBPA1_ANOGA Zinc carboxypeptidase A 1 (EC 3.4.17.-) (AgCP) OS=Anopheles gambiae (African malaria mosquito) GN=AGAP009593	crg:105326769/4e-30/carboxypeptidase B; K01298 carboxypeptidase A2 [EC:3.4.17.15]	MA3604/3e-11/---	V3Z394/5e-31/V3Z394_LOTGI Uncharacterized protein (Fragment) OS=Lottia gigantea GN=LOTGIDRAFT_130966 PE=4 SV=1	SM00631/5.1E-4/--	molecular_function:GO:0008270//zinc ion binding;GO:0004181//metallocarboxypeptidase activity;
augustus-Backbone_33_pilon-processed-gene-0.7-mRNA-1	gi|918332905|gb|KOF95904.1|/1.40314e-39/hypothetical protein OCBIM_22036859mg, partial [Octopus bimaculoides]	P91685/8e-11/GRM_DROME Metabotropic glutamate receptor (DmGluRA) OS=Drosophila melanogaster (Fruit fly) GN=mGluR Glu-RA GluRA mGluRA CG11144	myi:110455340/2e-37/metabotropic glutamate receptor 2-like; K04611 metabotropic X receptor	NA	A0A0L8I3I7/2e-39/A0A0L8I3I7_OCTBM Uncharacterized protein (Fragment) OS=Octopus bimaculoides GN=OCBIM_22036859mg PE=4 SV=1	PR00248/5.0E-5/Metabotropic glutamate GPCR signature	cellular_component:GO:0016021//integral component of membrane;GO:0005886//plasma membrane;molecular_function:GO:0004930//G-protein coupled receptor activity;
augustus-Backbone_33_pilon-processed-gene-1.0-mRNA-1	gi|918290233|gb|KOF68825.1|/4.40604e-60/hypothetical protein OCBIM_22006428mg, partial [Octopus bimaculoides]	NA	NA	NA	A0A0L8FWR2/7e-60/A0A0L8FWR2_OCTBM Uncharacterized protein (Fragment) OS=Octopus bimaculoides GN=OCBIM_22006428mg PE=4 SV=1	NA	NA
augustus-Backbone_33_pilon-processed-gene-1.1-mRNA-1	gi|999969112|gb|KXJ08286.1|/2.59148e-54/hypothetical protein AC249_AIPGENE22223, partial [Exaiptasia pallida]	NA	adf:107334742/4e-16/codanin-1-like; K19531 codanin-1	NA	A0A0L8H5U3/8e-53/A0A0L8H5U3_OCTBM Uncharacterized protein OS=Octopus bimaculoides GN=OCBIM_22022570mg PE=4 SV=1	NA	NA
augustus-Backbone_33_pilon-processed-gene-1.16-mRNA-1	gi|929070384|ref|XP_014041903.1|/8.96076e-60/PREDICTED: zinc finger protein 239-like, partial [Salmo salar]	Q03923/4e-55/ZNF85_HUMAN Zinc finger protein 85 (Zinc finger protein HPF4) (Zinc finger protein HTF1) OS=Homo sapiens (Human) GN=ZNF85	sasa:106595049/2e-60/zinc finger protein 239-like; K09228 KRAB domain-containing zinc finger protein	SPAC144.09c/2e-15/---	X1WXG3/9e-60/X1WXG3_ACYPI Uncharacterized protein OS=Acyrthosiphon pisum GN=107883016 PE=4 SV=1	PS50157/15.874/Zinc finger C2H2 type domain profile.	NA
augustus-Backbone_33_pilon-processed-gene-3.26-mRNA-1	gi|908452500|ref|XP_013082750.1|/0/PREDICTED: LOW QUALITY PROTEIN: cationic amino acid transporter 2-like [Biomphalaria glabrata]	P30825/1e-146/CTR1_HUMAN High affinity cationic amino acid transporter 1 (CAT-1) (CAT1) (Ecotropic retroviral leukemia receptor homolog) (Ecotropic retrovirus receptor homolog) (Solute carrier family 7 member 1) (System Y+ basic amino acid transporter) OS=Homo sapiens (Human) GN=SLC7A1 ATRC1 ERR REC1L	myi:110460398/0.0/high affinity cationic amino acid transporter 1-like isoform X1; K13863 solute carrier family 7 (cationic amino acid transporter), member 1	lin0648/2e-62/---	A0A0B7A9H0/4e-176/A0A0B7A9H0_9EUPU Uncharacterized protein (Fragment) OS=Arion vulgaris GN=ORF100916 PE=4 SV=1	PF13520/6.1E-28/Amino acid permease	NA
augustus-Backbone_33_pilon-processed-gene-3.7-mRNA-1	gi|357622474|gb|EHJ73938.1|/6.41324e-72/hypothetical protein KGM_12229 [Danaus plexippus]	Q9Y7S2/2e-12/YQO3_SCHPO UPF0612 protein C569.003 OS=Schizosaccharomyces pombe (strain 972 / ATCC 24843) (Fission yeast) GN=SPCC569.03	myi:110452280/3e-08/uncharacterized protein LOC110452280; K20478 golgin subfamily B member 1	NA	A0A210QRI5/8e-77/A0A210QRI5_MIZYE Neuroblast differentiation-associated protein AHNAK OS=Mizuhopecten yessoensis GN=KP79_PYT09873 PE=4 SV=1	NA	NA
augustus-Backbone_33_pilon-processed-gene-3.9-mRNA-1	gi|676491678|ref|XP_009065673.1|/0/hypothetical protein LOTGIDRAFT_132962 [Lottia gigantea] &gt;gi|556094991|gb|ESO83644.1| hypothetical protein LOTGIDRAFT_132962 [Lottia gigantea]	Q99570/0.0/PI3R4_HUMAN Phosphoinositide 3-kinase regulatory subunit 4 (PI3-kinase regulatory subunit 4) (EC 2.7.11.1) (PI3-kinase p150 subunit) (Phosphoinositide 3-kinase adaptor protein) OS=Homo sapiens (Human) GN=PIK3R4 VPS15	myi:110457796/0.0/phosphoinositide 3-kinase regulatory subunit 4-like; K08333 phosphoinositide-3-kinase, regulatory subunit 4 [EC:2.7.11.1]	NA	V4B5A3/0.0/V4B5A3_LOTGI Uncharacterized protein OS=Lottia gigantea GN=LOTGIDRAFT_132962 PE=4 SV=1	PS00108/-/Serine/Threonine protein kinases active-site signature.	molecular_function:GO:0005524//ATP binding;GO:0004672//protein kinase activity;
maker-Backbone_33_pilon-augustus-gene-0.30-mRNA-1	gi|675388322|gb|KFM81219.1|/1.18995e-68/Carboxypeptidase A2, partial [Stegodyphus mimosarum]	Q29NC4/2e-55/CBPA1_DROPS Zinc carboxypeptidase A 1 (EC 3.4.17.-) OS=Drosophila pseudoobscura pseudoobscura (Fruit fly) GN=GA14587	crg:105326769/5e-63/carboxypeptidase B; K01298 carboxypeptidase A2 [EC:3.4.17.15]	SPBC337.07c/9e-30/---	A0A087UV30/2e-68/A0A087UV30_9ARAC Carboxypeptidase A2 (Fragment) OS=Stegodyphus mimosarum GN=X975_17422 PE=3 SV=1	PF00246/3.3E-60/Zinc carboxypeptidase	molecular_function:GO:0008270//zinc ion binding;GO:0004181//metallocarboxypeptidase activity;
maker-Backbone_33_pilon-augustus-gene-1.79-mRNA-1	gi|928019356|ref|XP_013857717.1|/2.42219e-63/PREDICTED: uncharacterized protein LOC106513442 isoform X3 [Austrofundulus limnaeus]	NA	NA	NA	A0A1S3HLZ0/5e-52/A0A1S3HLZ0_LINUN uncharacterized protein LOC106155992 OS=Lingula unguis GN=LOC106155992 PE=4 SV=1	PF10545/1.8E-5/Alcohol dehydrogenase transcription factor Myb/SANT-like	NA
maker-Backbone_33_pilon-augustus-gene-1.80-mRNA-1	gi|170819724|gb|ACB38666.1|/2.00429e-99/reverse transcriptase [Daphnia pulex]	Q99315/2e-20/YG31B_YEAST Transposon Ty3-G Gag-Pol polyprotein (Gag3-Pol3) (Transposon Ty3-1 TYA-TYB polyprotein) [Cleaved into: Capsid protein (CA) (p24); Spacer peptide p3; Nucleocapsid protein p11 (NC); Ty3 protease (PR) (EC 3.4.23.-) (p16); Spacer peptide J; Reverse transcriptase/ribonuclease H (RT) (RT-RH) (EC 2.7.7.49) (EC 2.7.7.7) (EC 3.1.26.4) (p55); Integrase p61 (IN); Integrase p58 (IN)]…	npr:108804825/7e-61/TUBGCP6; gamma-tubulin complex component 6; K16573 gamma-tubulin complex component 6	YGR109w-b_2/1e-20/---	A0A146RZW8/2e-99/A0A146RZW8_FUNHE Pol polyprotein OS=Fundulus heteroclitus PE=4 SV=1	PS00028/-/Zinc finger C2H2 type domain signature.	NA
maker-Backbone_33_pilon-augustus-gene-1.81-mRNA-1	gi|298108445|gb|ADI56518.1|/1.20362e-81/GABA(A) receptor-associated protein [Haliotis diversicolor] &gt;gi|383282285|gb|AFH01334.1| GABAA receptor-associated protein [Haliotis diversicolor supertexta] &gt;gi|383282288|gb|AFH01335.1| GABAA receptor-associated protein [Haliotis diversicolor supertexta]	O95166/4e-78/GBRAP_HUMAN Gamma-aminobutyric acid receptor-associated protein (GABA(A) receptor-associated protein) (MM46) OS=Homo sapiens (Human) GN=GABARAP FLC3B HT004	lak:106160890/3e-81/gamma-aminobutyric acid receptor-associated protein; K08341 GABA(A) receptor-associated protein	NA	D7RP03/2e-81/D7RP03_HALDV GABA(A) receptor-associated protein OS=Haliotis diversicolor PE=2 SV=1	PF02991/1.0E-48/Autophagy protein Atg8 ubiquitin like	biological_process:GO:0006914//autophagy;
maker-Backbone_33_pilon-augustus-gene-3.108-mRNA-1	gi|524908140|ref|XP_005109176.1|/6.24622e-164/PREDICTED: DNA ligase 3-like [Aplysia californica] &gt;gi|524908142|ref|XP_005109177.1| PREDICTED: DNA ligase 3-like [Aplysia californica] &gt;gi|871265129|ref|XP_012943925.1| PREDICTED: DNA ligase 3-like [Aplysia californica] &gt;gi|871265135|ref|XP_012943926.1| PREDICTED: DNA ligase 3-like [Aplysia californica] &gt;gi|871265138|ref|XP_012943927.1| P…	P49916/2e-125/DNLI3_HUMAN DNA ligase 3 (EC 6.5.1.1) (DNA ligase III) (Polydeoxyribonucleotide synthase [ATP] 3) OS=Homo sapiens (Human) GN=LIG3	crg:105333252/1e-154/DNA ligase 3; K10776 DNA ligase 3 [EC:6.5.1.1]	APE1094/5e-34/---	V4BQT5/1e-161/V4BQT5_LOTGI DNA ligase OS=Lottia gigantea GN=LOTGIDRAFT_228755 PE=3 SV=1	PS00333/-/ATP-dependent DNA ligase signature 2.	biological_process:GO:0006260//DNA replication;GO:0071897//DNA biosynthetic process;GO:0051103//DNA ligation involved in DNA repair;GO:0006310//DNA recombination;molecular_function:GO:0003677//DNA binding;GO:0005524//ATP binding;GO:0003910//DNA ligase (ATP) activity;GO:0008270//zinc ion binding;
maker-Backbone_33_pilon-augustus-gene-3.96-mRNA-1	gi|528515028|ref|XP_005161593.1|/9.50543e-64/PREDICTED: GTPase IMAP family member 8 [Danio rerio] &gt;gi|688607128|ref|XP_009294065.1| PREDICTED: GTPase IMAP family member 8 [Danio rerio]	Q8NHV1/4e-34/GIMA7_HUMAN GTPase IMAP family member 7 (Immunity-associated nucleotide 7 protein) (IAN-7) OS=Homo sapiens (Human) GN=GIMAP7 IAN7	bpec:110158281/3e-32/uncharacterized protein LOC110158281; K15261 poly [ADP-ribose] polymerase 10/14/15 [EC:2.4.2.30]	NA	A0A060YUB8/5e-43/A0A060YUB8_ONCMY Uncharacterized protein OS=Oncorhynchus mykiss GN=GSONMT00046664001 PE=4 SV=1	PF10324/7.4E-12/Serpentine type 7TM GPCR chemoreceptor Srw	NA
maker-Backbone_33_pilon-augustus-gene-3.97-mRNA-1	gi|676437295|ref|XP_009048157.1|/1.18965e-145/hypothetical protein LOTGIDRAFT_53959, partial [Lottia gigantea] &gt;gi|556112455|gb|ESP01107.1| hypothetical protein LOTGIDRAFT_53959, partial [Lottia gigantea]	Q5ZJL7/2e-121/DDB2_CHICK DNA damage-binding protein 2 (Damage-specific DNA-binding protein 2) OS=Gallus gallus (Chicken) GN=DDB2 RCJMB04_17d21	myi:110458911/1e-148/DNA damage-binding protein 2-like isoform X1; K10140 DNA damage-binding protein 2	mll2837_3/4e-06/---	A0A210Q5P4/2e-151/A0A210Q5P4_MIZYE DNA damage-binding protein 2 OS=Mizuhopecten yessoensis GN=KP79_PYT21124 PE=4 SV=1	PS50294/11.972/Trp-Asp (WD) repeats circular profile.	biological_process:GO:0006281//DNA repair;cellular_component:GO:0080008//Cul4-RING E3 ubiquitin ligase complex;GO:0005634//nucleus;molecular_function:GO:0003684//damaged DNA binding;
maker-Backbone_33_pilon-snap-gene-0.42-mRNA-1	gi|524901567|ref|XP_005107189.1|/9.14937e-22/PREDICTED: zinc carboxypeptidase A 1-like [Aplysia californica]	O02350/4e-10/CBPA1_ANOGA Zinc carboxypeptidase A 1 (EC 3.4.17.-) (AgCP) OS=Anopheles gambiae (African malaria mosquito) GN=AGAP009593	ipu:100529045/6e-08/cbpa1; carboxypeptidase a1; K08779 carboxypeptidase A1 [EC:3.4.17.1]	NA	V3Z394/1e-12/V3Z394_LOTGI Uncharacterized protein (Fragment) OS=Lottia gigantea GN=LOTGIDRAFT_130966 PE=4 SV=1	NA	NA
maker-Backbone_33_pilon-snap-gene-0.45-mRNA-1	gi|736203587|ref|XP_010775187.1|/4.1415e-12/PREDICTED: arginine-glutamic acid dipeptide repeats protein-like [Notothenia coriiceps]	NA	ncc:104950366/8e-13/arginine-glutamic acid dipeptide repeats protein-like; K05628 arginine-glutamic acid dipeptide repeats protein	NA	A0A1A8M816/6e-13/A0A1A8M816_9TELE Claudin 15b (Fragment) OS=Nothobranchius pienaari GN=CLDN15B PE=4 SV=1	NA	NA
maker-Backbone_33_pilon-snap-gene-1.85-mRNA-1	gi|939275898|ref|XP_014258401.1|/3.59789e-146/PREDICTED: tyrosine-protein phosphatase corkscrew isoform X2 [Cimex lectularius]	Q06124/5e-132/PTN11_HUMAN Tyrosine-protein phosphatase non-receptor type 11 (EC 3.1.3.48) (Protein-tyrosine phosphatase 1D) (PTP-1D) (Protein-tyrosine phosphatase 2C) (PTP-2C) (SH-PTP2) (SHP-2) (Shp2) (SH-PTP3) OS=Homo sapiens (Human) GN=PTPN11 PTP2C SHPTP2	myi:110455301/1e-142/tyrosine-protein phosphatase non-receptor type 11-like isoform X1; K07293 tyrosine-protein phosphatase non-receptor type 11 [EC:3.1.3.48]	NA	A0A1B6LAY0/4e-145/A0A1B6LAY0_9HEMI Tyrosine-protein phosphatase non-receptor type OS=Graphocephala atropunctata GN=g.11845 PE=3 SV=1	PF00017/1.2E-24/SH2 domain	NA
maker-Backbone_33_pilon-snap-gene-1.88-mRNA-1	gi|908471717|ref|XP_013088770.1|/6.30414e-09/PREDICTED: zinc carboxypeptidase A 1-like [Biomphalaria glabrata]	NA	NA	NA	NA	NA	NA
maker-Backbone_33_pilon-snap-gene-1.91-mRNA-1	gi|999966201|gb|KXJ05377.1|/3.37024e-35/putative RNA-directed DNA polymerase from transposon X-element, partial [Exaiptasia pallida]	Q9NBX4/5e-09/RTXE_DROME Probable RNA-directed DNA polymerase from transposon X-element (EC 2.7.7.49) (Reverse transcriptase) OS=Drosophila melanogaster (Fruit fly) GN=X-element\ORF2 ORF2	hmg:101235634/5e-15/DNA-directed RNA polymerase III subunit RPC2-like; K03021 DNA-directed RNA polymerase III subunit RPC2 [EC:2.7.7.6]	NA	A0A0A9XNJ7/3e-27/A0A0A9XNJ7_LYGHE RNA-directed DNA polymerase from mobile element jockey (Fragment) OS=Lygus hesperus GN=pol_352 PE=4 SV=1	PF10601/6.9E-6/LITAF-like zinc ribbon domain	NA
maker-Backbone_33_pilon-snap-gene-1.94-mRNA-1	gi|919072791|ref|XP_013417618.1|/2.08466e-172/PREDICTED: uncharacterized protein LOC106178814 [Lingula anatina]	Q95SX7/2e-47/RTBS_DROME Probable RNA-directed DNA polymerase from transposon BS (EC 2.7.7.49) (Reverse transcriptase) OS=Drosophila melanogaster (Fruit fly) GN=RTase	adf:107332652/8e-115/uncharacterized LOC107332652; K19013 stabilin-2	NA	A0A1S3K4Q9/4e-172/A0A1S3K4Q9_LINUN uncharacterized protein LOC106178814 OS=Lingula unguis GN=LOC106178814 PE=4 SV=1	PS50026/6.676/EGF-like domain profile.	biological_process:GO:0007154//cell communication;cellular_component:GO:0016021//integral component of membrane;
maker-Backbone_33_pilon-snap-gene-2.28-mRNA-1	gi|999968060|gb|KXJ07234.1|/1.2617e-130/hypothetical protein AC249_AIPGENE18906 [Exaiptasia pallida]	NA	adf:107334742/4e-11/codanin-1-like; K19531 codanin-1	NA	A0A0L8FWR2/6e-112/A0A0L8FWR2_OCTBM Uncharacterized protein (Fragment) OS=Octopus bimaculoides GN=OCBIM_22006428mg PE=4 SV=1	NA	NA
maker-Backbone_33_pilon-snap-gene-3.111-mRNA-1	gi|762132882|ref|XP_011449634.1|/2.10419e-32/PREDICTED: uncharacterized protein LOC105343837 [Crassostrea gigas]	NA	pxy:105398789/4e-14/insulin-degrading enzyme-like; K01408 insulysin [EC:3.4.24.56]	NA	A0A1S3ISD3/4e-32/A0A1S3ISD3_LINUN uncharacterized protein LOC106166864 OS=Lingula unguis GN=LOC106166864 PE=4 SV=1	NA	NA
maker-Backbone_33_pilon-snap-gene-3.118-mRNA-1	gi|961086230|ref|XP_014770330.1|/2.71374e-39/PREDICTED: G protein pathway suppressor 2-like isoform X3 [Octopus bimaculoides]	Q921N8/5e-21/GPS2_MOUSE G protein pathway suppressor 2 (GPS-2) OS=Mus musculus (Mouse) GN=Gps2	myi:110450203/3e-40/G protein pathway suppressor 2-like; K15307 G protein pathway suppressor 2	NA	A0A0B6ZVC0/1e-40/A0A0B6ZVC0_9EUPU Uncharacterized protein OS=Arion vulgaris GN=ORF82982 PE=4 SV=1	PF15991/2.0E-41/G-protein pathway suppressor	NA
maker-Backbone_33_pilon-snap-gene-3.119-mRNA-1	gi|675368932|gb|KFM61834.1|/1.44147e-77/RNA-directed DNA polymerase from mobile element jockey, partial [Stegodyphus mimosarum]	Q95SX7/1e-43/RTBS_DROME Probable RNA-directed DNA polymerase from transposon BS (EC 2.7.7.49) (Reverse transcriptase) OS=Drosophila melanogaster (Fruit fly) GN=RTase	api:100568954/6e-40/uncharacterized LOC100568954; K04911 potassium voltage-gated channel Eag-related subfamily H member 8	SMb21167/4e-10/---	A0A147ADK7/1e-82/A0A147ADK7_FUNHE Uncharacterized protein (Fragment) OS=Fundulus heteroclitus PE=4 SV=1	PS50878/18.592/Reverse transcriptase (RT) catalytic domain profile.	NA
maker-Backbone_33_pilon-snap-gene-3.134-mRNA-1	gi|999968769|gb|KXJ07943.1|/2.87701e-105/Transposon TX1 uncharacterized 149 kDa protein [Exaiptasia pallida]	P08548/2e-59/LIN1_NYCCO LINE-1 reverse transcriptase homolog (EC 2.7.7.49) OS=Nycticebus coucang (Slow loris)	lcm:102351696/1e-63/uncharacterized LOC102351696; K19941 synapsin	NA	Q76IK6/2e-86/Q76IK6_CIOIN Pol-like protein OS=Ciona intestinalis GN=ORF2 PE=4 SV=1	PS50878/14.472/Reverse transcriptase (RT) catalytic domain profile.	NA
maker-Backbone_33_pilon-snap-gene-3.143-mRNA-1	gi|676492597|ref|XP_009065970.1|/0/hypothetical protein LOTGIDRAFT_133587 [Lottia gigantea] &gt;gi|556094712|gb|ESO83365.1| hypothetical protein LOTGIDRAFT_133587 [Lottia gigantea]	Q9H1I8/1e-178/ASCC2_HUMAN Activating signal cointegrator 1 complex subunit 2 (ASC-1 complex subunit p100) (Trip4 complex subunit p100) OS=Homo sapiens (Human) GN=ASCC2 ASC1P100	myi:110459487/0.0/activating signal cointegrator 1 complex subunit 2-like; K18667 activating signal cointegrator complex subunit 2	NA	V3ZLU5/0.0/V3ZLU5_LOTGI Uncharacterized protein OS=Lottia gigantea GN=LOTGIDRAFT_133587 PE=4 SV=1	PS51140/10.278/CUE domain profile.	NA
maker-Backbone_33_pilon-snap-gene-3.145-mRNA-1	gi|449267364|gb|EMC78309.1|/4.97857e-15/Coiled-coil domain-containing protein 84, partial [Columba livia]	Q4VA36/2e-11/CCD84_MOUSE Coiled-coil domain-containing protein 84 OS=Mus musculus (Mouse) GN=Ccdc84	NA	NA	A0A091QCC1/2e-14/A0A091QCC1_MERNU Coiled-coil domain-containing protein 84 OS=Merops nubicus GN=N331_10136 PE=4 SV=1	PF14968/2.8E-15/Coiled coil protein 84	NA
maker-Backbone_33_pilon-snap-gene-3.148-mRNA-1	gi|405974301|gb|EKC38957.1|/8.71321e-38/hypothetical protein CGI_10026724 [Crassostrea gigas]	NA	NA	NA	K1QPS7/1e-37/K1QPS7_CRAGI Uncharacterized protein OS=Crassostrea gigas GN=CGI_10026724 PE=4 SV=1	NA	NA
maker-Backbone_33_pilon-snap-gene-3.149-mRNA-1	gi|676440734|ref|XP_009049271.1|/1.5858e-29/hypothetical protein LOTGIDRAFT_231005 [Lottia gigantea] &gt;gi|556111428|gb|ESP00080.1| hypothetical protein LOTGIDRAFT_231005 [Lottia gigantea]	F4JRR5/5e-10/TTL_ARATH TITAN-like protein OS=Arabidopsis thaliana (Mouse-ear cress) GN=TTL At4g24900 F13M23.40	NA	NA	V4CDQ9/3e-29/V4CDQ9_LOTGI Uncharacterized protein OS=Lottia gigantea GN=LOTGIDRAFT_231005 PE=4 SV=1	PF14968/1.5E-21/Coiled coil protein 84	NA
maker-Backbone_33_pilon-snap-gene-3.154-mRNA-1	gi|762143735|ref|XP_011455124.1|/4.12695e-129/PREDICTED: triosephosphate isomerase-like [Crassostrea gigas]	P60175/2e-117/TPIS_PANTR Triosephosphate isomerase (TIM) (EC 5.3.1.1) (Triose-phosphate isomerase) OS=Pan troglodytes (Chimpanzee) GN=TPI1 TPI	crg:105347662/8e-130/triosephosphate isomerase; K01803 triosephosphate isomerase (TIM) [EC:5.3.1.1]	YDR050c/1e-93/---	A0A1Y0F4F8/6e-138/A0A1Y0F4F8_9CAEN Triosephosphate isomerase (Fragment) OS=Conus frigidus GN=TPI PE=2 SV=1	PF00121/3.2E-91/Triosephosphate isomerase	NA
maker-Backbone_33_pilon-snap-gene-3.155-mRNA-1	gi|676442556|ref|XP_009049839.1|/0/hypothetical protein LOTGIDRAFT_113430 [Lottia gigantea] &gt;gi|556110697|gb|ESO99348.1| hypothetical protein LOTGIDRAFT_113430 [Lottia gigantea]	Q8L7I0/1e-82/GUN19_ARATH "Endoglucanase 19 (EC 3.2.1.4) (Endo-1,4-beta glucanase 19)" OS=Arabidopsis thaliana (Mouse-ear cress) GN=At4g11050 F2P3.1 T22B4.30	myi:110456829/1e-177/uncharacterized protein LOC110456829 isoform X1; K01179 endoglucanase [EC:3.2.1.4]	NA	V4A636/0.0/V4A636_LOTGI Endoglucanase OS=Lottia gigantea GN=LOTGIDRAFT_113430 PE=3 SV=1	PS00698/-/Glycosyl hydrolases family 9 active sites signature 2.	biological_process:GO:0030245//cellulose catabolic process;molecular_function:GO:0030246//carbohydrate binding;GO:0008810//cellulase activity;
maker-Backbone_33_pilon-snap-gene-3.158-mRNA-1	gi|908450305|ref|XP_013082070.1|/0/PREDICTED: NAD kinase-like isoform X3 [Biomphalaria glabrata]	P58058/1e-127/NADK_MOUSE NAD kinase (EC 2.7.1.23) (Poly(P)/ATP NAD kinase) OS=Mus musculus (Mouse) GN=Nadk	crg:105334457/2e-160/NAD kinase isoform X7; K00858 NAD+ kinase [EC:2.7.1.23]	YEL041w/2e-72/---	A0A0B7A5A5/1e-172/A0A0B7A5A5_9EUPU Uncharacterized protein OS=Arion vulgaris GN=ORF97157 PE=3 SV=1	PF01513/1.0E-66/ATP-NAD kinase	biological_process:GO:0006741//NADP biosynthetic process;GO:0019674//NAD metabolic process;molecular_function:GO:0003951//NAD+ kinase activity;
maker-Backbone_33_pilon-snap-gene-3.161-mRNA-1	NA	NA	NA	NA	NA	NA	NA
snap-Backbone_33_pilon-processed-gene-0.12-mRNA-1	gi|999969867|gb|KXJ09041.1|/1.38521e-51/hypothetical protein AC249_AIPGENE26933 [Exaiptasia pallida]	NA	xla:108718495/5e-31/col6a6.L; collagen, type VI, alpha 6 L homeolog; K06238 collagen, type VI, alpha	NA	K7F1P8/5e-67/K7F1P8_PELSI Uncharacterized protein OS=Pelodiscus sinensis PE=4 SV=1	PF00078/8.4E-7/Reverse transcriptase (RNA-dependent DNA polymerase)	NA
snap-Backbone_33_pilon-processed-gene-1.35-mRNA-1	gi|762160816|ref|XP_011418625.1|/4.79219e-113/PREDICTED: tyrosine-protein phosphatase non-receptor type 11-like isoform X3 [Crassostrea gigas]	Q90687/1e-84/PTN11_CHICK Tyrosine-protein phosphatase non-receptor type 11 (EC 3.1.3.48) (SH-PTP2) (cSH-PTP2) OS=Gallus gallus (Chicken) GN=PTPN11	crg:105321845/4e-113/tyrosine-protein phosphatase non-receptor type 11 isoform X1; K07293 tyrosine-protein phosphatase non-receptor type 11 [EC:3.1.3.48]	SPAC26F1.10c/2e-24/---	K1RKL1/3e-106/K1RKL1_CRAGI Tyrosine-protein phosphatase non-receptor type 11 OS=Crassostrea gigas GN=CGI_10024646 PE=4 SV=1	PF00102/3.8E-56/Protein-tyrosine phosphatase	NA
snap-Backbone_33_pilon-processed-gene-3.51-mRNA-1	gi|908444770|ref|XP_013080255.1|/2.29492e-14/PREDICTED: phosphoinositide 3-kinase regulatory subunit 4-like [Biomphalaria glabrata]	NA	crg:105320190/1e-13/phosphoinositide 3-kinase regulatory subunit 4; K08333 phosphoinositide-3-kinase, regulatory subunit 4 [EC:2.7.11.1]	NA	K1R976/1e-12/K1R976_CRAGI Phosphoinositide 3-kinase regulatory subunit 4 OS=Crassostrea gigas GN=CGI_10027844 PE=4 SV=1	PS50082/9.172/Trp-Asp (WD) repeats profile.	molecular_function:GO:0005524//ATP binding;GO:0004672//protein kinase activity;
augustus-Backbone_34_pilon-processed-gene-0.5-mRNA-1	gi|745991441|dbj|BAQ19216.1|/1.69666e-73/forkhead box G protein, partial [Lottia gigantea]	Q90964/3e-62/FOXG1_CHICK Forkhead box protein G1 (FoxG1) (Brain factor 1) (BF-1) (BF1) (cBF-1) (CEQ 3-1) (Forkhead-related protein FKHL1) (N-62-5) (Proto-oncogene C-QIN) OS=Gallus gallus (Chicken) GN=FOXG1 FKHL1 FOXG1B QIN	myi:110457028/4e-72/forkhead box protein G1-like; K09385 forkhead box protein G	SPBC16G5.15c/3e-26/---	A0A0B6YV98/6e-76/A0A0B6YV98_9EUPU Uncharacterized protein (Fragment) OS=Arion vulgaris GN=ORF36166 PE=4 SV=1	PR00053/5.3E-21/Fork head domain signature	cellular_component:GO:0005634//nucleus;molecular_function:GO:0043565//sequence-specific DNA binding;GO:0003700//DNA binding transcription factor activity;
augustus-Backbone_34_pilon-processed-gene-1.7-mRNA-1	gi|908457406|ref|XP_013084248.1|/8.35595e-95/PREDICTED: tRNA (guanine(37)-N1)-methyltransferase-like [Biomphalaria glabrata]	F6VSS6/3e-75/TRM5_XENTR tRNA (guanine(37)-N1)-methyltransferase (EC 2.1.1.228) (M1G-methyltransferase) (tRNA [GM37] methyltransferase) (tRNA methyltransferase 5 homolog) OS=Xenopus tropicalis (Western clawed frog) (Silurana tropicalis) GN=trmt5 trm5	crg:105330267/6e-83/tRNA (guanine(37)-N1)-methyltransferase-like; K15429 tRNA (guanine37-N1)-methyltransferase [EC:2.1.1.228]	YHR070w/6e-34/---	V4CL06/5e-85/V4CL06_LOTGI tRNA (guanine(37)-N1)-methyltransferase OS=Lottia gigantea GN=LOTGIDRAFT_110690 PE=3 SV=1	PS51684/88.176/SAM-dependent methyltransferase TRM5/TYW2-type domain profile.	NA
augustus-Backbone_34_pilon-processed-gene-2.12-mRNA-1	gi|908420667|ref|XP_013071679.1|/6.12073e-35/PREDICTED: LOW QUALITY PROTEIN: uncharacterized protein LOC106058735 [Biomphalaria glabrata]	NA	shx:MS3_08041/2e-20/Bile salt export pump; K05658 ATP-binding cassette, subfamily B (MDR/TAP), member 1 [EC:3.6.3.44]	NA	A0A183NAL4/2e-50/A0A183NAL4_9TREM Uncharacterized protein OS=Schistosoma margrebowiei PE=4 SV=1	NA	NA
augustus-Backbone_34_pilon-processed-gene-2.6-mRNA-1	gi|918303120|gb|KOF76001.1|/1.1522e-14/hypothetical protein OCBIM_22033894mg [Octopus bimaculoides]	NA	obi:106881626/8e-13/cytochrome c oxidase subunit 7A-related protein, mitochondrial-like; K02270 cytochrome c oxidase subunit 7a	NA	A0A0L8GG69/2e-14/A0A0L8GG69_OCTBM Uncharacterized protein OS=Octopus bimaculoides GN=OCBIM_22033894mg PE=4 SV=1	PF02238/4.3E-5/Cytochrome c oxidase subunit VII	cellular_component:GO:0016021//integral component of membrane;GO:0005746//mitochondrial respiratory chain;molecular_function:GO:0004129//cytochrome-c oxidase activity;
augustus-Backbone_34_pilon-processed-gene-2.7-mRNA-1	gi|961135575|ref|XP_014787575.1|/4.1255e-28/PREDICTED: cytochrome c oxidase subunit 7A-related protein, mitochondrial-like [Octopus bimaculoides] &gt;gi|918287430|gb|KOF67305.1| hypothetical protein OCBIM_22010003mg [Octopus bimaculoides]	NA	obi:106881626/8e-29/cytochrome c oxidase subunit 7A-related protein, mitochondrial-like; K02270 cytochrome c oxidase subunit 7a	NA	A0A0L8FSB0/7e-28/A0A0L8FSB0_OCTBM Uncharacterized protein OS=Octopus bimaculoides GN=OCBIM_22010003mg PE=4 SV=1	PF02238/5.6E-5/Cytochrome c oxidase subunit VII	cellular_component:GO:0016021//integral component of membrane;GO:0005746//mitochondrial respiratory chain;molecular_function:GO:0004129//cytochrome-c oxidase activity;
augustus-Backbone_34_pilon-processed-gene-3.1-mRNA-1	gi|675879393|ref|XP_009025242.1|/6.8389e-23/hypothetical protein HELRODRAFT_68503 [Helobdella robusta] &gt;gi|555692978|gb|ESN96210.1| hypothetical protein HELRODRAFT_68503 [Helobdella robusta]	NA	sko:102809018/4e-15/uncharacterized LOC102809018; K05860 phosphatidylinositol phospholipase C, epsilon [EC:3.1.4.11]	NA	T1FZF9/1e-22/T1FZF9_HELRO Uncharacterized protein OS=Helobdella robusta GN=20214207 PE=4 SV=1	NA	molecular_function:GO:0003779//actin binding;GO:0005524//ATP binding;GO:0004672//protein kinase activity;GO:0035091//phosphatidylinositol binding;
augustus-Backbone_34_pilon-processed-gene-3.10-mRNA-1	gi|871228312|ref|XP_012937177.1|/8.08734e-26/PREDICTED: uncharacterized protein LOC106011587 [Aplysia californica]	NA	NA	NA	A0A0B7AW77/2e-20/A0A0B7AW77_9EUPU Uncharacterized protein (Fragment) OS=Arion vulgaris GN=ORF146148 PE=4 SV=1	NA	cellular_component:GO:0016021//integral component of membrane;
augustus-Backbone_34_pilon-processed-gene-3.15-mRNA-1	gi|918318887|gb|KOF87612.1|/1.08303e-12/hypothetical protein OCBIM_22016545mg [Octopus bimaculoides]	NA	NA	NA	W4XV24/2e-13/W4XV24_STRPU Uncharacterized protein OS=Strongylocentrotus purpuratus PE=4 SV=1	NA	NA
augustus-Backbone_34_pilon-processed-gene-3.18-mRNA-1	gi|871261143|ref|XP_005107868.2|/8.9806e-55/PREDICTED: monocarboxylate transporter 3-like [Aplysia californica]	Q7RTX9/2e-34/MOT14_HUMAN Monocarboxylate transporter 14 (MCT 14) (Solute carrier family 16 member 14) OS=Homo sapiens (Human) GN=SLC16A14 MCT14	crg:105340363/2e-40/uncharacterized protein LOC105340363; K18417 ERI1 exoribonuclease 2 [EC:3.1.-.-]	AF0367/2e-08/---	A0A0A1X7W0/3e-58/A0A0A1X7W0_BACCU Monocarboxylate transporter 12 OS=Bactrocera cucurbitae GN=SLC16A12_3 PE=4 SV=1	PF07690/1.8E-17/Major Facilitator Superfamily	biological_process:GO:0055085//transmembrane transport;cellular_component:GO:0016021//integral component of membrane;
augustus-Backbone_34_pilon-processed-gene-3.20-mRNA-1	gi|524900836|ref|XP_005106835.1|/0/PREDICTED: cilia- and flagella-associated protein 70-like isoform X2 [Aplysia californica]	Q5T0N1/0.0/CFA70_HUMAN Cilia- and flagella-associated protein 70 (Tetratricopeptide repeat protein 18) (TPR repeat protein 18) OS=Homo sapiens (Human) GN=CFAP70 TTC18	NA	NA	A0A210PVY5/0.0/A0A210PVY5_MIZYE Tetratricopeptide repeat protein 18 OS=Mizuhopecten yessoensis GN=KP79_PYT09885 PE=4 SV=1	PS50005/8.054/TPR repeat profile.	NA
augustus-Backbone_34_pilon-processed-gene-3.7-mRNA-1	gi|871261143|ref|XP_005107868.2|/3.85064e-60/PREDICTED: monocarboxylate transporter 3-like [Aplysia californica]	Q7TM99/3e-41/MOT9_MOUSE Monocarboxylate transporter 9 (MCT 9) (Solute carrier family 16 member 9) OS=Mus musculus (Mouse) GN=Slc16a9 Mct9	crg:105340363/2e-50/uncharacterized protein LOC105340363; K18417 ERI1 exoribonuclease 2 [EC:3.1.-.-]	AF0367/1e-17/---	K1QSF8/7e-51/K1QSF8_CRAGI Monocarboxylate transporter 14 OS=Crassostrea gigas GN=CGI_10025393 PE=4 SV=1	PF07690/4.0E-26/Major Facilitator Superfamily	NA
maker-Backbone_34_pilon-augustus-gene-1.35-mRNA-1	gi|908424871|ref|XP_013073671.1|/4.64436e-34/PREDICTED: nuclear nucleic acid-binding protein C1D-like, partial [Biomphalaria glabrata]	Q5ZHS3/5e-28/C1D_CHICK Nuclear nucleic acid-binding protein C1D OS=Gallus gallus (Chicken) GN=C1D RCJMB04_33m12	crg:105324260/1e-35/nuclear nucleic acid-binding protein C1D-like; K12592 exosome complex protein LRP1	NA	A0A0B6YAZ6/5e-32/A0A0B6YAZ6_9EUPU Uncharacterized protein OS=Arion vulgaris GN=ORF20454 PE=4 SV=1	PF04000/3.6E-9/Sas10/Utp3/C1D family	NA
maker-Backbone_34_pilon-augustus-gene-1.37-mRNA-1	gi|524903041|ref|XP_005107738.1|/0/PREDICTED: EH domain-containing protein 3-like [Aplysia californica]	Q5RBP4/0.0/EHD1_PONAB EH domain-containing protein 1 OS=Pongo abelii (Sumatran orangutan) (Pongo pygmaeus abelii) GN=EHD1	myi:110463148/0.0/EH domain-containing protein 3-like; K12483 EH domain-containing protein 1	NA	V3ZU47/0.0/V3ZU47_LOTGI Uncharacterized protein OS=Lottia gigantea GN=LOTGIDRAFT_196647 PE=3 SV=1	SM00027/1.3E-34/--	molecular_function:GO:0005509//calcium ion binding;GO:0005525//GTP binding;
maker-Backbone_34_pilon-augustus-gene-1.42-mRNA-1	gi|524874065|ref|XP_005093774.1|/1.38216e-92/PREDICTED: enolase-phosphatase E1-like [Aplysia californica]	Q0VD27/2e-49/ENOPH_BOVIN "Enolase-phosphatase E1 (EC 3.1.3.77) (2,3-diketo-5-methylthio-1-phosphopentane phosphatase) (MASA homolog)" OS=Bos taurus (Bovine) GN=ENOPH1 MASA	crg:105329340/2e-84/enolase-phosphatase E1; K09880 enolase-phosphatase E1 [EC:3.1.3.77]	aq_1977/3e-34/---	K1PQI4/1e-83/K1PQI4_CRAGI Enolase-phosphatase E1 OS=Crassostrea gigas GN=CGI_10004564 PE=3 SV=1	PR00413/2.7E-5/Haloacid dehalogenase/epoxide hydrolase family signature	biological_process:GO:0019284//L-methionine salvage from S-adenosylmethionine;GO:0019509//L-methionine salvage from methylthioadenosine;cellular_component:GO:0005634//nucleus;GO:0005737//cytoplasm;molecular_function:GO:0000287//magnesium ion binding;GO:0043716//2-hydroxy-3-keto-5-methylthiopentenyl-1-phosphate phosphatase activity;GO:0043715//2,3-diketo-5-methylthiopentyl-1-phosphate enolase acti…
maker-Backbone_34_pilon-augustus-gene-1.43-mRNA-1	gi|919046291|ref|XP_013406320.1|/4.57631e-73/PREDICTED: protein yippee-like 5 [Lingula anatina]	P62700/6e-71/YPEL5_MOUSE Protein yippee-like 5 OS=Mus musculus (Mouse) GN=Ypel5	sanh:107683863/2e-67/ypel5; protein yippee-like 5; K14697 solute carrier family 30 (zinc transporter), member 10	NA	A0A1S3J7E3/8e-73/A0A1S3J7E3_LINUN Protein yippee-like OS=Lingula unguis GN=LOC106170871 PE=3 SV=1	PF03226/7.4E-14/Yippee zinc-binding/DNA-binding /Mis18, centromere assembly	molecular_function:GO:0046872//metal ion binding;
maker-Backbone_34_pilon-augustus-gene-3.76-mRNA-1	gi|762156969|ref|XP_011416628.1|/4.95101e-107/PREDICTED: leucine-rich repeat-containing protein 74B-like [Crassostrea gigas] &gt;gi|762156971|ref|XP_011416629.1| PREDICTED: leucine-rich repeat-containing protein 74B-like [Crassostrea gigas] &gt;gi|762156973|ref|XP_011416630.1| PREDICTED: leucine-rich repeat-containing protein 74B-like [Crassostrea gigas] &gt;gi|405975327|gb|EKC39901.1| hypothetic…	A0JPI9/7e-53/LR74A_RAT Leucine-rich repeat-containing protein 74A (Leucine-rich repeat-containing protein 74) OS=Rattus norvegicus (Rat) GN=Lrrc74a Lrrc74	hgl:101701752/3e-38/Lrrc74b; leucine rich repeat containing 74B; K07374 tubulin alpha	NA	K1RY07/8e-107/K1RY07_CRAGI Uncharacterized protein OS=Crassostrea gigas GN=CGI_10016633 PE=4 SV=1	PF13516/0.18/Leucine Rich repeat	NA
maker-Backbone_34_pilon-snap-gene-1.45-mRNA-1	gi|871218369|ref|XP_012935385.1|/5.53652e-126/PREDICTED: ribosome-binding protein 1-like isoform X8 [Aplysia californica]	Q99PL5/3e-17/RRBP1_MOUSE Ribosome-binding protein 1 (Ribosome receptor protein) (RRp) (mRRp) OS=Mus musculus (Mouse) GN=Rrbp1	myi:110466334/4e-107/ribosome-binding protein 1-like isoform X1; K14000 ribosome-binding protein 1	NA	A0A210PPG1/7e-107/A0A210PPG1_MIZYE Ribosome-binding protein 1 OS=Mizuhopecten yessoensis GN=KP79_PYT10739 PE=4 SV=1	NA	NA
maker-Backbone_34_pilon-snap-gene-1.50-mRNA-1	gi|871216297|ref|XP_005093100.2|/0/PREDICTED: MAPK/MAK/MRK overlapping kinase-like [Aplysia californica]	Q9UQ07/2e-136/MOK_HUMAN MAPK/MAK/MRK overlapping kinase (EC 2.7.11.22) (MOK protein kinase) (Renal tumor antigen 1) (RAGE-1) OS=Homo sapiens (Human) GN=MOK RAGE RAGE1	myi:110454355/1e-179/MAPK/MAK/MRK overlapping kinase-like; K08830 renal tumor antigen [EC:2.7.11.22]	SPAC1687.15/5e-49/---	K1QVT7/6e-172/K1QVT7_CRAGI MAPK/MAK/MRK overlapping kinase OS=Crassostrea gigas GN=CGI_10017610 PE=4 SV=1	PF00069/1.6E-58/Protein kinase domain	NA
maker-Backbone_34_pilon-snap-gene-2.44-mRNA-1	gi|919036116|ref|XP_013401533.1|/1.08197e-30/PREDICTED: uncharacterized protein LOC106167333 [Lingula anatina]	P21328/7e-09/RTJK_DROME RNA-directed DNA polymerase from mobile element jockey (EC 2.7.7.49) (Reverse transcriptase) OS=Drosophila melanogaster (Fruit fly) GN=pol	myi:110464070/8e-13/zinc finger protein 234-like; K09228 KRAB domain-containing zinc finger protein	NA	K7EZ59/2e-34/K7EZ59_PELSI Uncharacterized protein OS=Pelodiscus sinensis PE=4 SV=1	NA	NA
maker-Backbone_34_pilon-snap-gene-2.48-mRNA-1	gi|871211889|ref|XP_005091425.2|/1.31597e-151/PREDICTED: uncharacterized protein LOC101861790 isoform X1 [Aplysia californica]	Q63ZP1/2e-121/PHF10_XENLA PHD finger protein 10 OS=Xenopus laevis (African clawed frog) GN=phf10	obi:106877163/1e-141/serine-rich adhesin for platelets-like; K22197 BRG1-associated factor 45A	NA	A0A0B7BFR4/3e-154/A0A0B7BFR4_9EUPU Uncharacterized protein (Fragment) OS=Arion vulgaris GN=ORF180123 PE=4 SV=1	SM00249/4.6E-7/--	NA
maker-Backbone_34_pilon-snap-gene-3.113-mRNA-1	NA	NA	NA	NA	NA	NA	NA
maker-Backbone_34_pilon-snap-gene-3.114-mRNA-1	gi|828204662|ref|XP_012556336.1|/1.34122e-20/PREDICTED: RNA-directed DNA polymerase from mobile element jockey-like [Hydra vulgaris]	P21328/2e-08/RTJK_DROME RNA-directed DNA polymerase from mobile element jockey (EC 2.7.7.49) (Reverse transcriptase) OS=Drosophila melanogaster (Fruit fly) GN=pol	clv:102087073/2e-11/TBC1D22A; TBC1 domain family member 22A; K20360 TBC1 domain family member 2	NA	W4ZIH4/8e-20/W4ZIH4_STRPU Uncharacterized protein OS=Strongylocentrotus purpuratus PE=4 SV=1	PF00078/8.2E-10/Reverse transcriptase (RNA-dependent DNA polymerase)	NA
maker-Backbone_34_pilon-snap-gene-3.116-mRNA-1	gi|524880148|ref|XP_005096741.1|/0/PREDICTED: basal body-orientation factor 1-like [Aplysia californica]	A0JMY4/8e-126/BBOF1_XENLA Basal body-orientation factor 1 (Coiled-coil domain-containing protein 176) OS=Xenopus laevis (African clawed frog) GN=ccdc176 bbof1	NA	NA	K1QSB4/0.0/K1QSB4_CRAGI Uncharacterized protein C14orf45-like protein OS=Crassostrea gigas GN=CGI_10024694 PE=4 SV=1	PF14988/4.7E-10/Domain of unknown function (DUF4515)	NA
maker-Backbone_34_pilon-snap-gene-3.88-mRNA-1	gi|762128789|ref|XP_011447503.1|/6.22115e-140/PREDICTED: leucine-rich repeat-containing protein 74B-like [Crassostrea gigas]	A0JPI9/1e-71/LR74A_RAT Leucine-rich repeat-containing protein 74A (Leucine-rich repeat-containing protein 74) OS=Rattus norvegicus (Rat) GN=Lrrc74a Lrrc74	hgl:101701752/2e-44/Lrrc74b; leucine rich repeat containing 74B; K07374 tubulin alpha	NA	A0A210PQD3/3e-147/A0A210PQD3_MIZYE Uncharacterized protein OS=Mizuhopecten yessoensis GN=KP79_PYT10815 PE=4 SV=1	PF13516/0.93/Leucine Rich repeat	NA
maker-Backbone_34_pilon-snap-gene-3.93-mRNA-1	gi|699667808|ref|XP_009899989.1|/5.40021e-81/PREDICTED: neuroblast differentiation-associated protein AHNAK [Picoides pubescens]	NA	sasa:106570492/6e-29/tektin-2-like; K18629 tektin-2	NA	A0A210QKH4/8e-116/A0A210QKH4_MIZYE Zonadhesin OS=Mizuhopecten yessoensis GN=KP79_PYT20617 PE=4 SV=1	NA	NA
snap-Backbone_34_pilon-processed-gene-0.15-mRNA-1	NA	NA	NA	NA	NA	NA	NA
snap-Backbone_34_pilon-processed-gene-0.19-mRNA-1	gi|585718035|ref|XP_006825802.1|/1.71617e-18/PREDICTED: P2X purinoceptor 7-like [Saccoglossus kowalevskii]	NA	NA	NA	T1ILK0/6e-21/T1ILK0_STRMM Uncharacterized protein OS=Strigamia maritima PE=4 SV=1	NA	NA
snap-Backbone_34_pilon-processed-gene-2.20-mRNA-1	gi|524872680|ref|XP_005093099.1|/0/PREDICTED: ankyrin repeat and EF-hand domain-containing protein 1-like [Aplysia californica]	Q9D2J7/0.0/ANKE1_MOUSE Ankyrin repeat and EF-hand domain-containing protein 1 (Ankyrin repeat domain-containing protein 5) OS=Mus musculus (Mouse) GN=Ankef1 Ankrd5	aqu:100635111/7e-34/uncharacterized protein LOC100635111; K15503 serine/threonine-protein phosphatase 6 regulatory ankyrin repeat subunit B	all2748/4e-21/---	K1PNQ1/0.0/K1PNQ1_CRAGI Ankyrin repeat domain-containing protein 5 OS=Crassostrea gigas GN=CGI_10017611 PE=4 SV=1	PS50088/9.751/Ankyrin repeat profile.	molecular_function:GO:0005509//calcium ion binding;
snap-Backbone_34_pilon-processed-gene-3.51-mRNA-1	gi|871225167|ref|XP_012936591.1|/1.35034e-87/PREDICTED: equilibrative nucleoside transporter 3-like [Aplysia californica]	A1A4N1/2e-47/S29A3_BOVIN Equilibrative nucleoside transporter 3 (Solute carrier family 29 member 3) OS=Bos taurus (Bovine) GN=SLC29A3 ENT3	lak:106173319/1e-62/equilibrative nucleoside transporter 1-like isoform X1; K15014 solute carrier family 29 (equilibrative nucleoside transporter), member 1/2/3	NA	V4B4F6/2e-74/V4B4F6_LOTGI Uncharacterized protein OS=Lottia gigantea GN=LOTGIDRAFT_237985 PE=4 SV=1	PR01130/9.0E-27/Delayed-early response protein/equilibrative nucleoside transporter signature	cellular_component:GO:0005765//lysosomal membrane;GO:0016021//integral component of membrane;molecular_function:GO:0005337//nucleoside transmembrane transporter activity;
snap-Backbone_34_pilon-processed-gene-3.64-mRNA-1	gi|676489208|ref|XP_009064863.1|/2.12431e-18/hypothetical protein LOTGIDRAFT_236275 [Lottia gigantea] &gt;gi|556095845|gb|ESO84498.1| hypothetical protein LOTGIDRAFT_236275 [Lottia gigantea]	NA	NA	NA	V3Z1S8/4e-18/V3Z1S8_LOTGI Uncharacterized protein OS=Lottia gigantea GN=LOTGIDRAFT_236275 PE=4 SV=1	NA	NA
augustus-Backbone_35_pilon-processed-gene-1.17-mRNA-1	gi|524873061|ref|XP_005093284.1|/2.70516e-32/PREDICTED: uncharacterized protein LOC101850941 [Aplysia californica]	Q98UK4/3e-24/MAF_DANRE Transcription factor Maf OS=Danio rerio (Zebrafish) (Brachydanio rerio) GN=maf	zne:110839746/2e-28/LOW QUALITY PROTEIN: transcription factor MafB; K09035 transcription factor Maf	NA	A0A0B6YHY8/1e-33/A0A0B6YHY8_9EUPU Uncharacterized protein (Fragment) OS=Arion vulgaris GN=ORF26166 PE=3 SV=1	PF03131/8.6E-27/bZIP Maf transcription factor	NA
maker-Backbone_35_pilon-augustus-gene-0.21-mRNA-1	gi|780038760|ref|XP_001186509.2|/0/PREDICTED: uncharacterized protein LOC754648 [Strongylocentrotus purpuratus]	P04323/2e-85/POL3_DROME Retrovirus-related Pol polyprotein from transposon 17.6 [Includes: Protease (EC 3.4.23.-); Reverse transcriptase (EC 2.7.7.49); Endonuclease] OS=Drosophila melanogaster (Fruit fly) GN=pol	ncc:104945589/1e-94/uncharacterized protein LOC104945589; K08843 leucine-rich repeat kinase 1 [EC:2.7.11.1]	YGR109w-b_2/7e-77/---	W4XXG9/0.0/W4XXG9_STRPU Uncharacterized protein OS=Strongylocentrotus purpuratus PE=4 SV=1	PS50878/11.008/Reverse transcriptase (RT) catalytic domain profile.	biological_process:GO:0015074//DNA integration;molecular_function:GO:0008270//zinc ion binding;GO:0003700//DNA binding transcription factor activity;GO:0003676//nucleic acid binding;
maker-Backbone_35_pilon-augustus-gene-1.64-mRNA-1	gi|961119620|ref|XP_014782029.1|/2.16203e-163/PREDICTED: probable G-protein coupled receptor CG31760, partial [Octopus bimaculoides]	Q9VKA4/6e-45/Y1760_DROME Probable G-protein coupled receptor CG31760 OS=Drosophila melanogaster (Fruit fly) GN=CG31760	obi:106877599/4e-164/probable G-protein coupled receptor CG31760; K08469 G protein-coupled receptor 158	NA	V3ZZ52/6e-155/V3ZZ52_LOTGI Uncharacterized protein (Fragment) OS=Lottia gigantea GN=LOTGIDRAFT_127003 PE=4 SV=1	PS50259/14.169/G-protein coupled receptors family 3 profile.	cellular_component:GO:0016021//integral component of membrane;molecular_function:GO:0004930//G-protein coupled receptor activity;
maker-Backbone_35_pilon-augustus-gene-1.65-mRNA-1	gi|676456257|ref|XP_009054268.1|/0/hypothetical protein LOTGIDRAFT_232181 [Lottia gigantea] &gt;gi|556106421|gb|ESO95073.1| hypothetical protein LOTGIDRAFT_232181 [Lottia gigantea]	P33616/3e-129/CP1A1_MACFA Cytochrome P450 1A1 (EC 1.14.14.1) (CYPIA1) OS=Macaca fascicularis (Crab-eating macaque) (Cynomolgus monkey) GN=CYP1A1	myi:110453402/0.0/cytochrome P450 1A1-like; K07408 cytochrome P450 family 1 subfamily A polypeptide 1 [EC:1.14.14.1]	alr1450/3e-26/---	A0A210QHI4/0.0/A0A210QHI4_MIZYE Cytochrome P450 1A1 OS=Mizuhopecten yessoensis GN=KP79_PYT14491 PE=4 SV=1	PR00385/8.4E-13/P450 superfamily signature	cellular_component:GO:0016021//integral component of membrane;molecular_function:GO:0016705//oxidoreductase activity, acting on paired donors, with incorporation or reduction of molecular oxygen;GO:0020037//heme binding;GO:0005506//iron ion binding;GO:0004497//monooxygenase activity;
maker-Backbone_35_pilon-augustus-gene-1.66-mRNA-1	gi|676468587|ref|XP_009058257.1|/1.37824e-72/hypothetical protein LOTGIDRAFT_233490 [Lottia gigantea] &gt;gi|556102334|gb|ESO90986.1| hypothetical protein LOTGIDRAFT_233490 [Lottia gigantea]	Q6DJ25/2e-62/MED10_XENTR Mediator of RNA polymerase II transcription subunit 10 (Mediator complex subunit 10) OS=Xenopus tropicalis (Western clawed frog) (Silurana tropicalis) GN=med10	crg:105317638/1e-72/mediator of RNA polymerase II transcription subunit 10; K15151 mediator of RNA polymerase II transcription subunit 10	NA	A0A0B6XZA5/1e-72/A0A0B6XZA5_9EUPU Uncharacterized protein (Fragment) OS=Arion vulgaris GN=ORF6820 PE=4 SV=1	PF09748/1.6E-35/Transcription factor subunit Med10 of Mediator complex	cellular_component:GO:0016592//mediator complex;molecular_function:GO:0001104//RNA polymerase II transcription cofactor activity;
maker-Backbone_35_pilon-augustus-gene-1.71-mRNA-1	gi|762099964|ref|XP_011432424.1|/2.17409e-55/PREDICTED: iron/zinc purple acid phosphatase-like protein isoform X2 [Crassostrea gigas]	Q6ZNF0/4e-45/ACP7_HUMAN Acid phosphatase type 7 (EC 3.1.3.2) (Purple acid phosphatase long form) OS=Homo sapiens (Human) GN=ACP7 PAPL PAPL1	cel:CELE_Y105C5B.3/5e-20/Y105C5B.3; Purple acid phosphatase; K01113 alkaline phosphatase D [EC:3.1.3.1]	Rv2577/2e-07/---	A0A210PGK0/3e-62/A0A210PGK0_MIZYE Iron/zinc purple acid phosphatase-like protein OS=Mizuhopecten yessoensis GN=KP79_PYT13864 PE=4 SV=1	NA	NA
maker-Backbone_35_pilon-augustus-gene-1.72-mRNA-1	gi|524906009|ref|XP_005108359.1|/0/PREDICTED: protein LCHN-like [Aplysia californica]	Q3UHG7/2e-152/LCHN_MOUSE Protein LCHN OS=Mus musculus (Mouse) GN=Lchn Kiaa1147	xma:102225359/4e-112/small subunit processome component 20 homolog; K14772 U3 small nucleolar RNA-associated protein 20	NA	V4C973/0.0/V4C973_LOTGI Uncharacterized protein OS=Lottia gigantea GN=LOTGIDRAFT_231388 PE=4 SV=1	PS50211/30.342/Tripartite DENN domain profile.	NA
maker-Backbone_35_pilon-snap-gene-1.91-mRNA-1	gi|918322394|gb|KOF89967.1|/5.40833e-58/hypothetical protein OCBIM_22012204mg [Octopus bimaculoides]	Q5R9W5/6e-52/WWOX_PONAB WW domain-containing oxidoreductase (EC 1.1.1.-) OS=Pongo abelii (Sumatran orangutan) (Pongo pygmaeus abelii) GN=WWOX	myi:110466830/2e-58/WW domain-containing oxidoreductase-like; K19329 WW domain-containing oxidoreductase	MT0074/1e-15/---	A0A0L8HL73/9e-58/A0A0L8HL73_OCTBM Uncharacterized protein OS=Octopus bimaculoides GN=OCBIM_22012204mg PE=4 SV=1	PF14529/6.8E-7/Endonuclease-reverse transcriptase	NA
snap-Backbone_35_pilon-processed-gene-1.53-mRNA-1	gi|676478439|ref|XP_009061428.1|/2.7388e-69/hypothetical protein LOTGIDRAFT_234840 [Lottia gigantea] &gt;gi|556099168|gb|ESO87820.1| hypothetical protein LOTGIDRAFT_234840 [Lottia gigantea]	A0PJN4/7e-22/U2QL1_MOUSE Ubiquitin-conjugating enzyme E2Q-like protein 1 (EC 2.3.2.23) (E2Q-like ubiquitin-conjugating enzyme 1) OS=Mus musculus (Mouse) GN=Ube2ql1	myi:110466792/9e-69/ubiquitin-conjugating enzyme E2 Q2-like isoform X1; K10582 ubiquitin-conjugating enzyme E2 Q [EC:2.3.2.23]	SPBC119.02/2e-07/---	V3ZYV1/5e-69/V3ZYV1_LOTGI Uncharacterized protein OS=Lottia gigantea GN=LOTGIDRAFT_234840 PE=3 SV=1	SM00212/0.0077/--	NA
augustus-Backbone_36_pilon-processed-gene-1.12-mRNA-1	gi|731223584|ref|XP_010625910.1|/2.63035e-25/PREDICTED: coactosin-like protein [Fukomys damarensis]	Q2HJ57/5e-26/COTL1_BOVIN Coactosin-like protein OS=Bos taurus (Bovine) GN=COTL1	NA	NA	J9P0X7/1e-24/J9P0X7_CANLF Coactosin like F-actin binding protein 1 OS=Canis lupus familiaris GN=COTL1 PE=4 SV=1	PS51263/13.677/ADF-H domain profile.	cellular_component:GO:0005622//intracellular;molecular_function:GO:0003779//actin binding;
augustus-Backbone_36_pilon-processed-gene-1.13-mRNA-1	gi|17529698|gb|AAL40415.1|AF369891_4/3.9054e-55/endonuclease/reverse transcriptase [Branchiostoma floridae]	NA	myi:110464070/1e-17/zinc finger protein 234-like; K09228 KRAB domain-containing zinc finger protein	NA	Q8WS60/7e-55/Q8WS60_BRAFL Endonuclease/reverse transcriptase OS=Branchiostoma floridae PE=4 SV=1	NA	NA
maker-Backbone_36_pilon-snap-gene-1.73-mRNA-1	gi|999986959|gb|KXJ26086.1|/6.9342e-45/putative RNA-directed DNA polymerase from transposon BS [Exaiptasia pallida]	Q9NBX4/3e-20/RTXE_DROME Probable RNA-directed DNA polymerase from transposon X-element (EC 2.7.7.49) (Reverse transcriptase) OS=Drosophila melanogaster (Fruit fly) GN=X-element\ORF2 ORF2	adf:107339681/1e-22/cholesterol 24-hydroxylase-like; K07440 cholesterol 24-hydroxylase [EC:1.14.14.25]	NA	W4XCC9/5e-41/W4XCC9_STRPU Uncharacterized protein OS=Strongylocentrotus purpuratus PE=4 SV=1	PF00078/1.6E-29/Reverse transcriptase (RNA-dependent DNA polymerase)	NA
maker-Backbone_36_pilon-snap-gene-1.75-mRNA-1	gi|999966331|gb|KXJ05507.1|/3.70362e-24/putative RNA-directed DNA polymerase from transposon BS, partial [Exaiptasia pallida]	P21328/1e-12/RTJK_DROME RNA-directed DNA polymerase from mobile element jockey (EC 2.7.7.49) (Reverse transcriptase) OS=Drosophila melanogaster (Fruit fly) GN=pol	adf:107336535/1e-20/dnaJ homolog subfamily C member 13-like; K09533 DnaJ homolog subfamily C member 13	NA	A0A131Z7M0/3e-23/A0A131Z7M0_RHIAP RNA-directed DNA polymerase from mobile element jockey-like protein (Fragment) OS=Rhipicephalus appendiculatus PE=4 SV=1	PS50878/9.839/Reverse transcriptase (RT) catalytic domain profile.	NA
maker-Backbone_36_pilon-snap-gene-1.78-mRNA-1	gi|871227224|ref|XP_005096670.2|/1.18669e-136/PREDICTED: alpha-2-macroglobulin-like [Aplysia californica]	Q6YHK3/6e-89/CD109_HUMAN CD109 antigen (150 kDa TGF-beta-1-binding protein) (C3 and PZP-like alpha-2-macroglobulin domain-containing protein 7) (Platelet-specific Gov antigen) (p180) (r150) (CD antigen CD109) OS=Homo sapiens (Human) GN=CD109 CPAMD7	bter:100647494/4e-98/CD109 antigen isoform X2; K06530 CD109 antigen	TM0984/7e-11/---	A0A0B6YTJ1/2e-101/A0A0B6YTJ1_9EUPU Uncharacterized protein (Fragment) OS=Arion vulgaris GN=ORF35213 PE=4 SV=1	PF01835/2.3E-9/MG2 domain	NA
maker-Backbone_36_pilon-snap-gene-1.79-mRNA-1	gi|524915496|ref|XP_005112546.1|/9.96457e-90/PREDICTED: ras-related protein Rab-22A-like [Aplysia californica]	Q9UL26/2e-68/RB22A_HUMAN Ras-related protein Rab-22A (Rab-22) OS=Homo sapiens (Human) GN=RAB22A RAB22	myi:110457991/2e-80/ras-related protein Rab-22A-like; K07891 Ras-related protein Rab-22	SPAC18G6.03/1e-43/---	A0A0B7AHV1/1e-83/A0A0B7AHV1_9EUPU Uncharacterized protein OS=Arion vulgaris GN=ORF119613 PE=4 SV=1	SM00173/2.1E-21/--	molecular_function:GO:0005525//GTP binding;GO:0003924//GTPase activity;
maker-Backbone_36_pilon-snap-gene-1.80-mRNA-1	gi|357622474|gb|EHJ73938.1|/5.14811e-94/hypothetical protein KGM_12229 [Danaus plexippus]	NA	npr:108786006/8e-49/DNA-directed RNA polymerase II subunit RPB1-like; K03006 DNA-directed RNA polymerase II subunit RPB1 [EC:2.7.7.6]	NA	A0A210QKH4/4e-167/A0A210QKH4_MIZYE Zonadhesin OS=Mizuhopecten yessoensis GN=KP79_PYT20617 PE=4 SV=1	NA	NA
maker-Backbone_36_pilon-snap-gene-1.93-mRNA-1	NA	NA	NA	NA	NA	NA	NA
augustus-Backbone_37_pilon-processed-gene-0.12-mRNA-1	gi|999981623|gb|KXJ20797.1|/1.72814e-10/Endoplasmic reticulum resident protein 44 [Exaiptasia pallida]	NA	NA	NA	W4Z1N9/8e-08/W4Z1N9_STRPU Uncharacterized protein OS=Strongylocentrotus purpuratus PE=4 SV=1	NA	NA
augustus-Backbone_37_pilon-processed-gene-0.13-mRNA-1	gi|762110404|ref|XP_011437894.1|/2.72592e-30/PREDICTED: uncharacterized protein LOC105335618 isoform X1 [Crassostrea gigas]	NA	NA	NA	V3ZS98/5e-29/V3ZS98_LOTGI Uncharacterized protein OS=Lottia gigantea GN=LOTGIDRAFT_229418 PE=4 SV=1	NA	NA
augustus-Backbone_37_pilon-processed-gene-0.5-mRNA-1	gi|524864086|ref|XP_005088881.1|/3.6142e-162/PREDICTED: uncharacterized protein LOC101857754 [Aplysia californica]	D2GXS7/1e-14/TRIM2_AILME Tripartite motif-containing protein 2 (EC 2.3.2.27) (E3 ubiquitin-protein ligase TRIM2) (RING-type E3 ubiquitin transferase TRIM2) OS=Ailuropoda melanoleuca (Giant panda) GN=TRIM2	myi:110444725/9e-143/tripartite motif-containing protein 59-like; K12028 tripartite motif-containing protein 59	NA	A0A0B7AE16/6e-159/A0A0B7AE16_9EUPU Uncharacterized protein OS=Arion vulgaris GN=ORF114444 PE=4 SV=1	PF00643/1.4E-7/B-box zinc finger	NA
maker-Backbone_37_pilon-augustus-gene-0.43-mRNA-1	gi|676430010|ref|XP_009045787.1|/4.15532e-180/hypothetical protein LOTGIDRAFT_137238 [Lottia gigantea] &gt;gi|556114905|gb|ESP03557.1| hypothetical protein LOTGIDRAFT_137238 [Lottia gigantea]	P46197/4e-72/ANPRB_BOVIN Atrial natriuretic peptide receptor 2 (EC 4.6.1.2) (Atrial natriuretic peptide receptor type B) (ANP-B) (ANPR-B) (NPR-B) (Guanylate cyclase B) (GC-B) OS=Bos taurus (Bovine) GN=NPR2	xma:102219147/1e-77/atrial natriuretic peptide receptor 1-like; K12323 atrial natriuretic peptide receptor A [EC:4.6.1.2]	all0661/8e-45/---	V4BBX1/7e-180/V4BBX1_LOTGI Uncharacterized protein OS=Lottia gigantea GN=LOTGIDRAFT_137238 PE=3 SV=1	PS50262/11.144/G-protein coupled receptors family 1 profile.	biological_process:GO:0035556//intracellular signal transduction;cellular_component:GO:0005622//intracellular;GO:0016021//integral component of membrane;molecular_function:GO:0000166//nucleotide binding;GO:0004383//guanylate cyclase activity;
maker-Backbone_37_pilon-snap-gene-0.47-mRNA-1	gi|999979017|gb|KXJ18191.1|/8.77033e-27/RNA-directed DNA polymerase from mobile element jockey [Exaiptasia pallida]	P21329/7e-13/RTJK_DROFU RNA-directed DNA polymerase from mobile element jockey (EC 2.7.7.49) (Reverse transcriptase) OS=Drosophila funebris (Fruit fly) GN=jockey\pol pol	adf:107336535/4e-20/dnaJ homolog subfamily C member 13-like; K09533 DnaJ homolog subfamily C member 13	NA	A0A1B6J9L8/4e-27/A0A1B6J9L8_9HEMI Uncharacterized protein (Fragment) OS=Homalodisca liturata GN=g.48345 PE=4 SV=1	PS50878/10.618/Reverse transcriptase (RT) catalytic domain profile.	NA
snap-Backbone_37_pilon-processed-gene-0.38-mRNA-1	NA	NA	NA	NA	NA	NA	NA
augustus-Backbone_38_pilon-processed-gene-0.5-mRNA-1	gi|405973087|gb|EKC37819.1|/8.11635e-39/SH3 domain-binding glutamic acid-rich protein [Crassostrea gigas]	Q9WUZ7/9e-20/SH3BG_MOUSE SH3 domain-binding glutamic acid-rich protein (SH3BGR protein) OS=Mus musculus (Mouse) GN=Sh3bgr	NA	NA	A0A0B7B2G8/2e-44/A0A0B7B2G8_9EUPU Uncharacterized protein (Fragment) OS=Arion vulgaris GN=ORF158123 PE=4 SV=1	PF04908/9.3E-30/SH3-binding, glutamic acid-rich protein	biological_process:GO:0045454//cell redox homeostasis;cellular_component:GO:0005623//cell;molecular_function:GO:0015035//protein disulfide oxidoreductase activity;GO:0009055//electron transfer activity;
augustus-Backbone_38_pilon-processed-gene-1.12-mRNA-1	NA	NA	NA	NA	A0A1I8HH97/8e-13/A0A1I8HH97_9PLAT Uncharacterized protein OS=Macrostomum lignano PE=3 SV=1	NA	NA
augustus-Backbone_38_pilon-processed-gene-1.5-mRNA-1	gi|828211219|ref|XP_012558583.1|/1.33996e-111/PREDICTED: piggyBac transposable element-derived protein 4-like, partial [Hydra vulgaris]	Q96DM1/1e-61/PGBD4_HUMAN PiggyBac transposable element-derived protein 4 OS=Homo sapiens (Human) GN=PGBD4	tmu:101358792/1e-40/uncharacterized protein LOC101358792; K09173 regulatory factor X 1/2/3	NA	A0A1B6IDH4/1e-99/A0A1B6IDH4_9HEMI Uncharacterized protein (Fragment) OS=Homalodisca liturata GN=g.12535 PE=4 SV=1	PF13843/1.7E-79/Transposase IS4	NA
augustus-Backbone_38_pilon-processed-gene-2.1-mRNA-1	gi|908458287|ref|XP_013084531.1|/3.83384e-142/PREDICTED: four-jointed box protein 1-like [Biomphalaria glabrata] &gt;gi|908458290|ref|XP_013084532.1| PREDICTED: four-jointed box protein 1-like [Biomphalaria glabrata] &gt;gi|908458294|ref|XP_013084533.1| PREDICTED: four-jointed box protein 1-like [Biomphalaria glabrata] &gt;gi|908458297|ref|XP_013084534.1| PREDICTED: four-jointed box protein 1-lik…	P54360/2e-83/FOJO_DROME "Extracellular serine/threonine protein kinase four-jointed (EC 2.7.11.1) [Cleaved into: Protein four-jointed, secreted isoform]" OS=Drosophila melanogaster (Fruit fly) GN=fj CG10917	crg:105348692/5e-125/four-jointed box protein 1; K16674 four-jointed box protein 1	NA	A0A182ZH93/4e-142/A0A182ZH93_BIOGL Uncharacterized protein OS=Biomphalaria glabrata PE=4 SV=1	PR02072/2.6E-55/Four-jointed box protein 1 signature	NA
augustus-Backbone_38_pilon-processed-gene-4.0-mRNA-1	gi|676449584|ref|XP_009052101.1|/6.55837e-28/hypothetical protein LOTGIDRAFT_239161 [Lottia gigantea] &gt;gi|556108585|gb|ESO97237.1| hypothetical protein LOTGIDRAFT_239161 [Lottia gigantea]	A5PJU6/4e-09/HYKK_BOVIN Hydroxylysine kinase (5-hydroxy-L-lysine kinase) (EC 2.7.1.81) (Aminoglycoside phosphotransferase domain-containing protein 1) OS=Bos taurus (Bovine) GN=HYKK AGPHD1	myi:110445623/6e-33/hydroxylysine kinase-like; K18201 hydroxylysine kinase [EC:2.7.1.81]	NA	A0A210R6W0/5e-32/A0A210R6W0_MIZYE Hydroxylysine kinase OS=Mizuhopecten yessoensis GN=KP79_PYT16961 PE=4 SV=1	NA	NA
augustus-Backbone_38_pilon-processed-gene-4.4-mRNA-1	gi|524907141|ref|XP_005108696.1|/1.17155e-90/PREDICTED: rab-like protein 3 isoform X2 [Aplysia californica]	A4IHM6/2e-56/RABL3_XENTR Rab-like protein 3 OS=Xenopus tropicalis (Western clawed frog) (Silurana tropicalis) GN=rabl3	lak:106176779/2e-78/rab-like protein 3; K07933 Rab-like protein 3	ECU03g1430/7e-13/---	A0A0B7ANV2/4e-89/A0A0B7ANV2_9EUPU Uncharacterized protein (Fragment) OS=Arion vulgaris GN=ORF127402 PE=4 SV=1	PS50878/13.877/Reverse transcriptase (RT) catalytic domain profile.	molecular_function:GO:0005525//GTP binding;GO:0003924//GTPase activity;
augustus-Backbone_38_pilon-processed-gene-4.6-mRNA-1	gi|359500305|gb|AEV53356.1|/1.30429e-130/thioredoxin peroxidase [Oncomelania hupensis hupensis]	O08807/8e-116/PRDX4_MOUSE Peroxiredoxin-4 (EC 1.11.1.15) (Antioxidant enzyme AOE372) (Peroxiredoxin IV) (Prx-IV) (Thioredoxin peroxidase AO372) (Thioredoxin-dependent peroxide reductase A0372) OS=Mus musculus (Mouse) GN=Prdx4	crg:105338221/1e-122/peroxiredoxin-2; K03386 peroxiredoxin (alkyl hydroperoxide reductase subunit C) [EC:1.11.1.15]	SPCC576.03c/2e-86/---	G9JJS0/2e-130/G9JJS0_9CAEN Thioredoxin peroxidase OS=Oncomelania hupensis hupensis GN=TPx PE=2 SV=1	PF10417/3.8E-13/C-terminal domain of 1-Cys peroxiredoxin	biological_process:GO:0045454//cell redox homeostasis;cellular_component:GO:0005623//cell;molecular_function:GO:0051920//peroxiredoxin activity;
augustus-Backbone_38_pilon-processed-gene-5.0-mRNA-1	gi|871266073|ref|XP_012944084.1|/2.97787e-28/PREDICTED: mucin-5AC-like [Aplysia californica]	NA	sko:102804925/2e-09/wiskott-Aldrich syndrome protein family member 3-like; K06083 WAS protein family, member 3	NA	A0A0B6Z670/3e-28/A0A0B6Z670_9EUPU Uncharacterized protein (Fragment) OS=Arion vulgaris GN=ORF50724 PE=4 SV=1	NA	NA
augustus-Backbone_38_pilon-processed-gene-5.11-mRNA-1	NA	NA	NA	NA	NA	NA	NA
augustus-Backbone_38_pilon-processed-gene-5.13-mRNA-1	gi|795016360|ref|XP_011858469.1|/2.88771e-118/PREDICTED: uncharacterized protein LOC105556025, partial [Vollenhovia emeryi]	Q99315/9e-17/YG31B_YEAST Transposon Ty3-G Gag-Pol polyprotein (Gag3-Pol3) (Transposon Ty3-1 TYA-TYB polyprotein) [Cleaved into: Capsid protein (CA) (p24); Spacer peptide p3; Nucleocapsid protein p11 (NC); Ty3 protease (PR) (EC 3.4.23.-) (p16); Spacer peptide J; Reverse transcriptase/ribonuclease H (RT) (RT-RH) (EC 2.7.7.49) (EC 2.7.7.7) (EC 3.1.26.4) (p55); Integrase p61 (IN); Integrase p58 (IN)]…	npr:108804825/8e-77/TUBGCP6; gamma-tubulin complex component 6; K16573 gamma-tubulin complex component 6	YGR109w-b_2/7e-17/---	A0A1B0DIZ2/2e-114/A0A1B0DIZ2_PHLPP Uncharacterized protein OS=Phlebotomus papatasi PE=4 SV=1	PS50878/21.052/Reverse transcriptase (RT) catalytic domain profile.	NA
augustus-Backbone_38_pilon-processed-gene-6.10-mRNA-1	gi|524877829|ref|XP_005095611.1|/3.5403e-37/PREDICTED: uncharacterized protein LOC101862106 [Aplysia californica]	NA	api:100572585/1e-08/uncharacterized LOC100572585; K10443 kelch-like protein 2/3	NA	A0A0B7BV45/7e-33/A0A0B7BV45_9EUPU Uncharacterized protein OS=Arion vulgaris GN=ORF211173 PE=4 SV=1	PS50879/14.422/RNase H domain profile.	NA
maker-Backbone_38_pilon-augustus-gene-1.40-mRNA-1	gi|871225193|ref|XP_005096015.2|/0/PREDICTED: centrosomal protein of 290 kDa-like [Aplysia californica]	Q6A078/8e-109/CE290_MOUSE Centrosomal protein of 290 kDa (Cep290) (Bardet-Biedl syndrome 14 protein homolog) (Nephrocystin-6) OS=Mus musculus (Mouse) GN=Cep290 Kiaa0373 Nphp6	myi:110448348/0.0/centrosomal protein of 290 kDa-like; K16533 centrosomal protein CEP290	NA	A0A210QTG0/0.0/A0A210QTG0_MIZYE Uncharacterized protein OS=Mizuhopecten yessoensis GN=KP79_PYT06693 PE=4 SV=1	NA	NA
maker-Backbone_38_pilon-augustus-gene-1.43-mRNA-1	gi|908436737|ref|XP_013077811.1|/6.1988e-84/PREDICTED: coiled-coil domain-containing protein 83-like [Biomphalaria glabrata]	Q95K40/2e-35/CCD83_MACFA Coiled-coil domain-containing protein 83 OS=Macaca fascicularis (Crab-eating macaque) (Cynomolgus monkey) GN=CCDC83 QtsA-10152 QtsA-19320	myi:110464070/1e-23/zinc finger protein 234-like; K09228 KRAB domain-containing zinc finger protein	NA	A0A210QFF4/5e-87/A0A210QFF4_MIZYE Coiled-coil domain-containing protein 83 OS=Mizuhopecten yessoensis GN=KP79_PYT07719 PE=4 SV=1	NA	NA
maker-Backbone_38_pilon-augustus-gene-2.29-mRNA-1	gi|125901787|gb|ABN58714.1|/1.19274e-114/pol-like protein [Biomphalaria glabrata]	Q95SX7/2e-47/RTBS_DROME Probable RNA-directed DNA polymerase from transposon BS (EC 2.7.7.49) (Reverse transcriptase) OS=Drosophila melanogaster (Fruit fly) GN=RTase	api:100568954/2e-32/uncharacterized LOC100568954; K04911 potassium voltage-gated channel Eag-related subfamily H member 8	SMb21167/2e-07/---	A0A0G2KS01/2e-119/A0A0G2KS01_DANRE Uncharacterized protein OS=Danio rerio PE=4 SV=1	PF14529/7.2E-17/Endonuclease-reverse transcriptase	NA
maker-Backbone_38_pilon-augustus-gene-3.31-mRNA-1	gi|676496797|ref|XP_009067332.1|/2.9479e-10/hypothetical protein LOTGIDRAFT_170443 [Lottia gigantea] &gt;gi|556093379|gb|ESO82032.1| hypothetical protein LOTGIDRAFT_170443 [Lottia gigantea]	NA	NA	NA	V3ZDC7/5e-10/V3ZDC7_LOTGI Uncharacterized protein OS=Lottia gigantea GN=LOTGIDRAFT_170443 PE=4 SV=1	NA	NA
maker-Backbone_38_pilon-augustus-gene-4.50-mRNA-1	gi|676428790|ref|XP_009045389.1|/6.37709e-97/hypothetical protein LOTGIDRAFT_156505 [Lottia gigantea] &gt;gi|556115255|gb|ESP03907.1| hypothetical protein LOTGIDRAFT_156505 [Lottia gigantea]	Q13702/9e-73/RAPSN_HUMAN 43 kDa receptor-associated protein of the synapse (RAPsyn) (43 kDa postsynaptic protein) (Acetylcholine receptor-associated 43 kDa protein) (RING finger protein 205) OS=Homo sapiens (Human) GN=RAPSN RNF205	myi:110445623/3e-48/hydroxylysine kinase-like; K18201 hydroxylysine kinase [EC:2.7.1.81]	SMb20973_1/4e-10/---	A0A0B7BUK2/3e-143/A0A0B7BUK2_9EUPU Uncharacterized protein OS=Arion vulgaris GN=ORF212659 PE=4 SV=1	PS50005/6.077/TPR repeat profile.	biological_process:GO:0007268//chemical synaptic transmission;cellular_component:GO:0045202//synapse;molecular_function:GO:0043495//protein membrane anchor;GO:0033130//acetylcholine receptor binding;
maker-Backbone_38_pilon-augustus-gene-4.54-mRNA-1	gi|762169310|ref|XP_011423057.1|/4.3434e-62/PREDICTED: tRNA wybutosine-synthesizing protein 5-like [Crassostrea gigas]	P0C872/3e-15/JMJD7_MOUSE JmjC domain-containing protein 7 (Jumonji domain-containing protein 7) OS=Mus musculus (Mouse) GN=Jmjd7	crg:105325262/8e-63/tRNA wybutosine-synthesizing protein 5; K10277 lysine-specific demethylase 8 [EC:1.14.11.27]	NA	K1RRR8/2e-58/K1RRR8_CRAGI JmjC domain-containing protein C2orf60 OS=Crassostrea gigas GN=CGI_10028369 PE=4 SV=1	SM00558/2.6E-5/--	NA
maker-Backbone_38_pilon-augustus-gene-4.58-mRNA-1	gi|524907151|ref|XP_005108701.1|/0/PREDICTED: T-complex protein 1 subunit theta-like [Aplysia californica]	Q6EE31/0.0/TCPQ_CHICK T-complex protein 1 subunit theta (TCP-1-theta) (CCT-theta) OS=Gallus gallus (Chicken) GN=CCT8	lak:106159013/0.0/T-complex protein 1 subunit theta-like; K09500 T-complex protein 1 subunit theta	YJL008c/1e-167/---	A0A0B6YTQ1/0.0/A0A0B6YTQ1_9EUPU Uncharacterized protein OS=Arion vulgaris GN=ORF35397 PE=3 SV=1	PF00118/6.2E-152/TCP-1/cpn60 chaperonin family	biological_process:GO:0006457//protein folding;cellular_component:GO:0005737//cytoplasm;molecular_function:GO:0005524//ATP binding;GO:0051082//unfolded protein binding;
maker-Backbone_38_pilon-snap-gene-0.38-mRNA-1	gi|908502606|ref|XP_013062834.1|/8.44758e-87/PREDICTED: lebercilin-like [Biomphalaria glabrata]	Q86VQ0/2e-21/LCA5_HUMAN Lebercilin (Leber congenital amaurosis 5 protein) OS=Homo sapiens (Human) GN=LCA5 C6orf152	myi:110452280/2e-07/uncharacterized protein LOC110452280; K20478 golgin subfamily B member 1	NA	A0A182ZWM2/5e-85/A0A182ZWM2_BIOGL Uncharacterized protein OS=Biomphalaria glabrata PE=4 SV=1	PF15619/7.3E-28/Ciliary protein causing Leber congenital amaurosis disease	NA
maker-Backbone_38_pilon-snap-gene-1.44-mRNA-1	gi|908484039|ref|XP_013092974.1|/0/PREDICTED: LOW QUALITY PROTEIN: centrosomal protein of 290 kDa-like [Biomphalaria glabrata]	P85001/0.0/CE290_DANRE Centrosomal protein of 290 kDa (Cep290) OS=Danio rerio (Zebrafish) (Brachydanio rerio) GN=cep290 im:7145703	crg:105321935/0.0/centrosomal protein of 290 kDa; K16533 centrosomal protein CEP290	NA	K1PYW1/0.0/K1PYW1_CRAGI Uncharacterized protein OS=Crassostrea gigas GN=CGI_10003410 PE=4 SV=1	PF16574/3.8E-38/Coiled-coil region of centrosome protein CE290	NA
maker-Backbone_38_pilon-snap-gene-4.70-mRNA-1	NA	NA	NA	NA	NA	NA	NA
maker-Backbone_38_pilon-snap-gene-4.72-mRNA-1	gi|676826753|gb|KFP20331.1|/5.56542e-47/hypothetical protein Z169_01071, partial [Egretta garzetta]	NA	fpg:101922294/1e-13/GK; glycerol kinase; K00864 glycerol kinase [EC:2.7.1.30]	NA	W4XHC9/5e-51/W4XHC9_STRPU Uncharacterized protein OS=Strongylocentrotus purpuratus PE=4 SV=1	PR01345/5.9E-8/C.elegans hypothetical protein (pol-like reverse transciptase) signature	NA
maker-Backbone_38_pilon-snap-gene-4.75-mRNA-1	gi|676480400|ref|XP_009062049.1|/2.53108e-18/hypothetical protein LOTGIDRAFT_210470 [Lottia gigantea] &gt;gi|556098444|gb|ESO87096.1| hypothetical protein LOTGIDRAFT_210470 [Lottia gigantea]	O35347/3e-07/DGCR6_MOUSE Protein DGCR6 (DiGeorge syndrome critical region 6 homolog) OS=Mus musculus (Mouse) GN=Dgcr6	NA	NA	V4A1C9/4e-18/V4A1C9_LOTGI Uncharacterized protein OS=Lottia gigantea GN=LOTGIDRAFT_210470 PE=4 SV=1	PF07324/1.5E-19/DiGeorge syndrome critical region 6 (DGCR6) protein	NA
maker-Backbone_38_pilon-snap-gene-4.88-mRNA-1	gi|780010224|ref|XP_011663659.1|/1.64469e-77/PREDICTED: RNA-directed DNA polymerase from mobile element jockey-like [Strongylocentrotus purpuratus]	Q9NBX4/4e-22/RTXE_DROME Probable RNA-directed DNA polymerase from transposon X-element (EC 2.7.7.49) (Reverse transcriptase) OS=Drosophila melanogaster (Fruit fly) GN=X-element\ORF2 ORF2	hmg:101235634/1e-31/DNA-directed RNA polymerase III subunit RPC2-like; K03021 DNA-directed RNA polymerase III subunit RPC2 [EC:2.7.7.6]	NA	W4XTM0/1e-74/W4XTM0_STRPU Uncharacterized protein OS=Strongylocentrotus purpuratus PE=4 SV=1	PF00078/2.9E-16/Reverse transcriptase (RNA-dependent DNA polymerase)	NA
maker-Backbone_38_pilon-snap-gene-5.58-mRNA-1	gi|676490826|ref|XP_009065394.1|/2.15123e-30/hypothetical protein LOTGIDRAFT_108333, partial [Lottia gigantea] &gt;gi|556095623|gb|ESO84276.1| hypothetical protein LOTGIDRAFT_108333, partial [Lottia gigantea]	Q8AYG3/4e-24/TTK_DANRE Dual specificity protein kinase Ttk (EC 2.7.12.1) (Mitotic checkpoint serine/threonine-protein kinase Mps1) (Monopolar spindle protein 1) (Protein nightcap) OS=Danio rerio (Zebrafish) (Brachydanio rerio) GN=ttk mps1 ncp	lak:106181805/1e-26/dual specificity protein kinase Ttk-like; K08866 serine/threonine-protein kinase TTK/MPS1 [EC:2.7.12.1]	ECU02g0510/2e-16/---	V3ZTN1/4e-30/V3ZTN1_LOTGI Uncharacterized protein (Fragment) OS=Lottia gigantea GN=LOTGIDRAFT_108333 PE=4 SV=1	PS50011/18.874/Protein kinase domain profile.	biological_process:GO:0007093//mitotic cell cycle checkpoint;GO:0051304//chromosome separation;molecular_function:GO:0004712//protein serine/threonine/tyrosine kinase activity;GO:0005524//ATP binding;
maker-Backbone_38_pilon-snap-gene-6.55-mRNA-1	NA	Q8ILR9/9e-09/YPF17_PLAF7 Protein PF14_0175 OS=Plasmodium falciparum (isolate 3D7) GN=PF14_0175	NA	NA	NA	NA	NA
maker-Backbone_38_pilon-snap-gene-6.56-mRNA-1	gi|871227063|ref|XP_005096646.2|/1.06307e-25/PREDICTED: uncharacterized protein LOC101845767 [Aplysia californica]	Q61084/2e-13/M3K3_MOUSE Mitogen-activated protein kinase kinase kinase 3 (EC 2.7.11.25) (MAPK/ERK kinase kinase 3) (MEK kinase 3) (MEKK 3) OS=Mus musculus (Mouse) GN=Map3k3 Mekk3	cin:100174992/4e-13/mitogen-activated protein kinase kinase kinase 2-like; K04420 mitogen-activated protein kinase kinase kinase 2 [EC:2.7.11.25]	BS_yloP_1/7e-09/---	A0A210QL52/8e-23/A0A210QL52_MIZYE Serine/threonine-protein kinase OS=Mizuhopecten yessoensis GN=KP79_PYT07939 PE=4 SV=1	SM00220/1.2E-5/--	NA
maker-Backbone_38_pilon-snap-gene-6.59-mRNA-1	gi|585722101|ref|XP_006813392.1|/2.6128e-125/PREDICTED: uncharacterized protein LOC102810040 [Saccoglossus kowalevskii]	Q95SX7/9e-30/RTBS_DROME Probable RNA-directed DNA polymerase from transposon BS (EC 2.7.7.49) (Reverse transcriptase) OS=Drosophila melanogaster (Fruit fly) GN=RTase	smm:Smp_199470/9e-45/acyl-CoA:glycerol-3-phosphate acyltransferase; K13506 glycerol-3-phosphate O-acyltransferase 3/4 [EC:2.3.1.15]	CAC3514/3e-06/---	A0A210Q8T0/2e-94/A0A210Q8T0_MIZYE RNA-directed DNA polymerase from mobile element jockey OS=Mizuhopecten yessoensis GN=KP79_PYT26321 PE=4 SV=1	PF00078/7.8E-46/Reverse transcriptase (RNA-dependent DNA polymerase)	NA
maker-Backbone_38_pilon-snap-gene-6.60-mRNA-1	gi|325297076|ref|NP_001191543.1|/2.51203e-91/glutamate receptor subunit protein GluR7 precursor [Aplysia californica] &gt;gi|31074389|gb|AAP41209.1| glutamate receptor subunit protein GluR7 [Aplysia californica]	Q60934/3e-33/GRIK1_MOUSE "Glutamate receptor ionotropic, kainate 1 (GluK1) (Glutamate receptor 5) (GluR-5) (GluR5)" OS=Mus musculus (Mouse) GN=Grik1 Glur5	obi:106874384/2e-61/glutamate receptor ionotropic, kainate 2-like; K05313 glutamate receptor, ionotropic, invertebrate	NA	Q7Z1H3/4e-91/Q7Z1H3_APLCA Glutamate receptor subunit protein GluR7 OS=Aplysia californica PE=2 SV=1	PF01094/2.4E-28/Receptor family ligand binding region	cellular_component:GO:0016021//integral component of membrane;GO:0030054//cell junction;GO:0045211//postsynaptic membrane;molecular_function:GO:0004970//ionotropic glutamate receptor activity;GO:0005234//extracellularly glutamate-gated ion channel activity;
maker-Backbone_38_pilon-snap-gene-6.61-mRNA-1	gi|829850751|ref|XP_012637310.1|/5.13482e-54/PREDICTED: uncharacterized protein LOC105880653 [Microcebus murinus]	NA	myi:110455428/2e-08/DNA cross-link repair 1A protein-like; K15340 DNA cross-link repair 1A protein	NA	A0A210QAC4/4e-40/A0A210QAC4_MIZYE Ice nucleation protein InaA OS=Mizuhopecten yessoensis GN=KP79_PYT26287 PE=4 SV=1	NA	NA
snap-Backbone_38_pilon-processed-gene-0.25-mRNA-1	gi|524903616|ref|XP_005108004.1|/2.27399e-74/PREDICTED: delta-latroinsectotoxin-Lt1a-like [Aplysia californica]	Q95SX7/1e-17/RTBS_DROME Probable RNA-directed DNA polymerase from transposon BS (EC 2.7.7.49) (Reverse transcriptase) OS=Drosophila melanogaster (Fruit fly) GN=RTase	adf:107336535/2e-16/dnaJ homolog subfamily C member 13-like; K09533 DnaJ homolog subfamily C member 13	FN0178/3e-10/---	K1RSS7/9e-67/K1RSS7_CRAGI Death-associated protein kinase 1 OS=Crassostrea gigas GN=CGI_10022098 PE=4 SV=1	PS50088/14.265/Ankyrin repeat profile.	NA
snap-Backbone_38_pilon-processed-gene-1.16-mRNA-1	gi|524909272|ref|XP_005109685.1|/4.40266e-44/PREDICTED: mitochondrial pyruvate carrier 1-like [Aplysia californica]	P63031/3e-39/MPC1_RAT Mitochondrial pyruvate carrier 1 (Apoptosis-regulating basic protein) (Brain protein 44-like protein) OS=Rattus norvegicus (Rat) GN=Mpc1 Arbp Brp44l	aga:AgaP_AGAP001417/6e-41/AGAP001417-PB; K22138 mitochondrial pyruvate carrier 1	NA	A0A0B6ZAJ3/4e-41/A0A0B6ZAJ3_9EUPU Mitochondrial pyruvate carrier OS=Arion vulgaris GN=ORF53407 PE=3 SV=1	PF03650/3.8E-31/Uncharacterised protein family (UPF0041)	biological_process:GO:0006850//mitochondrial pyruvate transmembrane transport;cellular_component:GO:0005743//mitochondrial inner membrane;GO:0016021//integral component of membrane;GO:0031305//integral component of mitochondrial inner membrane;molecular_function:GO:0050833//pyruvate transmembrane transporter activity;GO:0003676//nucleic acid binding;
snap-Backbone_38_pilon-processed-gene-3.22-mRNA-1	gi|999978023|gb|KXJ17197.1|/3.85444e-51/putative RNA-directed DNA polymerase from transposon BS [Exaiptasia pallida]	P21329/9e-10/RTJK_DROFU RNA-directed DNA polymerase from mobile element jockey (EC 2.7.7.49) (Reverse transcriptase) OS=Drosophila funebris (Fruit fly) GN=jockey\pol pol	myi:110464070/1e-27/zinc finger protein 234-like; K09228 KRAB domain-containing zinc finger protein	NA	Q8WS60/5e-50/Q8WS60_BRAFL Endonuclease/reverse transcriptase OS=Branchiostoma floridae PE=4 SV=1	PR01345/4.0E-7/C.elegans hypothetical protein (pol-like reverse transciptase) signature	NA
snap-Backbone_38_pilon-processed-gene-4.44-mRNA-1	gi|908450104|ref|XP_013082004.1|/0/PREDICTED: heterogeneous nuclear ribonucleoprotein R-like isoform X1 [Biomphalaria glabrata]	Q7TMK9/1e-116/HNRPQ_MOUSE "Heterogeneous nuclear ribonucleoprotein Q (hnRNP Q) (Glycine- and tyrosine-rich RNA-binding protein) (GRY-RBP) (NS1-associated protein 1) (Synaptotagmin-binding, cytoplasmic RNA-interacting protein) (pp68)" OS=Mus musculus (Mouse) GN=Syncrip Hnrpq Nsap1 Nsap1l	myi:110465707/5e-163/heterogeneous nuclear ribonucleoprotein Q-like isoform X1; K13161 heterogeneous nuclear ribonucleoprotein R	NA	B0L0Y3/8e-166/B0L0Y3_PINFU RNA-binding protein OS=Pinctada fucata PE=2 SV=1	PS50102/15.221/Eukaryotic RNA Recognition Motif (RRM) profile.	cellular_component:GO:0030529//intracellular ribonucleoprotein complex;GO:0019013//viral nucleocapsid;molecular_function:GO:0003723//RNA binding;
snap-Backbone_38_pilon-processed-gene-5.18-mRNA-1	gi|908420576|ref|XP_013071631.1|/1.85566e-32/PREDICTED: serine-rich adhesin for platelets-like [Biomphalaria glabrata]	NA	NA	NA	K1PSA6/4e-31/K1PSA6_CRAGI Uncharacterized protein OS=Crassostrea gigas GN=CGI_10008817 PE=4 SV=1	NA	biological_process:GO:0030036//actin cytoskeleton organization;cellular_component:GO:0005856//cytoskeleton;
snap-Backbone_38_pilon-processed-gene-5.19-mRNA-1	gi|871266073|ref|XP_012944084.1|/3.90769e-102/PREDICTED: mucin-5AC-like [Aplysia californica]	NA	NA	NA	V4A6B5/9e-91/V4A6B5_LOTGI Uncharacterized protein OS=Lottia gigantea GN=LOTGIDRAFT_162919 PE=4 SV=1	NA	NA
snap-Backbone_38_pilon-processed-gene-5.20-mRNA-1	gi|676465257|ref|XP_009057186.1|/1.46143e-98/hypothetical protein LOTGIDRAFT_162919 [Lottia gigantea] &gt;gi|556103615|gb|ESO92267.1| hypothetical protein LOTGIDRAFT_162919 [Lottia gigantea]	NA	NA	NA	V4A6B5/2e-98/V4A6B5_LOTGI Uncharacterized protein OS=Lottia gigantea GN=LOTGIDRAFT_162919 PE=4 SV=1	NA	NA
snap-Backbone_38_pilon-processed-gene-5.27-mRNA-1	gi|170819724|gb|ACB38666.1|/2.59756e-102/reverse transcriptase [Daphnia pulex]	Q7LHG5/3e-14/YI31B_YEAST Transposon Ty3-I Gag-Pol polyprotein (Gag3-Pol3) (Transposon Ty3-2 TYA-TYB polyprotein) [Cleaved into: Capsid protein (CA) (p24); Spacer peptide p3; Nucleocapsid protein p11 (NC); Ty3 protease (PR) (EC 3.4.23.-) (p16); Spacer peptide J; Reverse transcriptase/ribonuclease H (RT) (RT-RH) (EC 2.7.7.49) (EC 2.7.7.7) (EC 3.1.26.4) (p55); Integrase p52 (IN); Integrase p49 (IN)]…	npr:108804825/8e-71/TUBGCP6; gamma-tubulin complex component 6; K16573 gamma-tubulin complex component 6	YIL082w-a_2/8e-15/---	A0A162QAT1/7e-106/A0A162QAT1_9CRUS Uncharacterized protein OS=Daphnia magna GN=APZ42_014014 PE=4 SV=1	PS50878/24.619/Reverse transcriptase (RT) catalytic domain profile.	NA
snap-Backbone_38_pilon-processed-gene-5.33-mRNA-1	gi|780038766|ref|XP_011667771.1|/7.42956e-72/PREDICTED: uncharacterized protein LOC580518 [Strongylocentrotus purpuratus]	Q7LHG5/3e-45/YI31B_YEAST Transposon Ty3-I Gag-Pol polyprotein (Gag3-Pol3) (Transposon Ty3-2 TYA-TYB polyprotein) [Cleaved into: Capsid protein (CA) (p24); Spacer peptide p3; Nucleocapsid protein p11 (NC); Ty3 protease (PR) (EC 3.4.23.-) (p16); Spacer peptide J; Reverse transcriptase/ribonuclease H (RT) (RT-RH) (EC 2.7.7.49) (EC 2.7.7.7) (EC 3.1.26.4) (p55); Integrase p52 (IN); Integrase p49 (IN)]…	pss:102457429/3e-64/EPHA8; uncharacterized LOC102457429; K05109 Eph receptor A8 [EC:2.7.10.1]	YIL082w-a_2/1e-45/---	W4XXG9/9e-74/W4XXG9_STRPU Uncharacterized protein OS=Strongylocentrotus purpuratus PE=4 SV=1	PF00078/4.7E-19/Reverse transcriptase (RNA-dependent DNA polymerase)	biological_process:GO:0015074//DNA integration;molecular_function:GO:0008270//zinc ion binding;GO:0003700//DNA binding transcription factor activity;GO:0003676//nucleic acid binding;
augustus-Backbone_39_pilon-processed-gene-0.2-mRNA-1	gi|17529698|gb|AAL40415.1|AF369891_4/1.03881e-172/endonuclease/reverse transcriptase [Branchiostoma floridae]	P21328/5e-29/RTJK_DROME RNA-directed DNA polymerase from mobile element jockey (EC 2.7.7.49) (Reverse transcriptase) OS=Drosophila melanogaster (Fruit fly) GN=pol	aqu:100633263/2e-46/uncharacterized protein LOC100633263; K00306 sarcosine oxidase / L-pipecolate oxidase [EC:1.5.3.1 1.5.3.7]	NA	Q8WS60/2e-172/Q8WS60_BRAFL Endonuclease/reverse transcriptase OS=Branchiostoma floridae PE=4 SV=1	PF00078/5.8E-44/Reverse transcriptase (RNA-dependent DNA polymerase)	NA
augustus-Backbone_39_pilon-processed-gene-0.5-mRNA-1	gi|999968060|gb|KXJ07234.1|/0/hypothetical protein AC249_AIPGENE18906 [Exaiptasia pallida]	NA	adf:107334742/8e-15/codanin-1-like; K19531 codanin-1	NA	A0A1S3KAC4/3e-54/A0A1S3KAC4_LINUN uncharacterized protein LOC106179940 OS=Lingula unguis GN=LOC106179940 PE=4 SV=1	NA	NA
maker-Backbone_39_pilon-snap-gene-0.28-mRNA-1	gi|829087617|ref|XP_012650223.1|/3.43964e-34/uncharacterized protein [Babesia microti strain RI]	Q8I480/1e-07/ZNRF2_PLAF7 RING finger protein PFE0100w OS=Plasmodium falciparum (isolate 3D7) GN=PFE0100w	dre:100126009/6e-17/zgc:165656; uncharacterized protein LOC100126009; K13295 aprataxin and PNK-like factor [EC:4.2.99.18]	HI0712/5e-18/---	I7JDI0/6e-34/I7JDI0_BABMR BmP94 secreted antigen OS=Babesia microti (strain RI) GN=BmR1_04g08155 PE=4 SV=1	PF04886/5.3E-11/PT repeat	cellular_component:GO:0016021//integral component of membrane;
maker-Backbone_39_pilon-snap-gene-0.31-mRNA-1	gi|871270740|ref|XP_012945008.1|/7.72687e-15/PREDICTED: allatostatin-A receptor-like [Aplysia californica]	NA	NA	NA	C5H675/7e-10/C5H675_APLCA Chemosensory receptor B OS=Aplysia californica PE=2 SV=1	PF10324/7.5E-9/Serpentine type 7TM GPCR chemoreceptor Srw	NA
maker-Backbone_39_pilon-snap-gene-0.33-mRNA-1	gi|676464550|ref|XP_009056957.1|/4.93481e-45/hypothetical protein LOTGIDRAFT_121106, partial [Lottia gigantea] &gt;gi|556103748|gb|ESO92400.1| hypothetical protein LOTGIDRAFT_121106, partial [Lottia gigantea]	Q8N3J2/4e-36/METL4_HUMAN Methyltransferase-like protein 4 (EC 2.1.1.-) OS=Homo sapiens (Human) GN=METTL4	NA	NA	V4ABF6/8e-45/V4ABF6_LOTGI Uncharacterized protein (Fragment) OS=Lottia gigantea GN=LOTGIDRAFT_121106 PE=3 SV=1	PS51143/21.063/MT-A70-like family profile.	biological_process:GO:0006139//nucleobase-containing compound metabolic process;cellular_component:GO:0005634//nucleus;molecular_function:GO:0008168//methyltransferase activity;GO:0009007//site-specific DNA-methyltransferase (adenine-specific) activity;GO:0003676//nucleic acid binding;
snap-Backbone_39_pilon-processed-gene-0.13-mRNA-1	gi|17529698|gb|AAL40415.1|AF369891_4/2.2097e-54/endonuclease/reverse transcriptase [Branchiostoma floridae]	NA	myi:110456294/4e-22/cap-specific mRNA (nucleoside-2'-O-)-methyltransferase 1-like; K14589 cap1 methyltransferase [EC:2.1.1.57]	NA	Q8WS60/4e-54/Q8WS60_BRAFL Endonuclease/reverse transcriptase OS=Branchiostoma floridae PE=4 SV=1	PS50016/8.992/Zinc finger PHD-type profile.	NA
snap-Backbone_39_pilon-processed-gene-0.14-mRNA-1	gi|762076595|ref|XP_011446335.1|/4.6733e-23/PREDICTED: uncharacterized protein LOC105341478 [Crassostrea gigas]	NA	myi:110456294/1e-14/cap-specific mRNA (nucleoside-2'-O-)-methyltransferase 1-like; K14589 cap1 methyltransferase [EC:2.1.1.57]	NA	Q8WS60/2e-21/Q8WS60_BRAFL Endonuclease/reverse transcriptase OS=Branchiostoma floridae PE=4 SV=1	NA	NA
snap-Backbone_39_pilon-processed-gene-0.18-mRNA-1	gi|524913026|ref|XP_005111347.1|/1.69192e-143/PREDICTED: cytochrome P450 2U1-like [Aplysia californica]	P00178/1e-90/CP2B4_RABIT Cytochrome P450 2B4 (EC 1.14.14.1) (CYPIIB4) (Cytochrome P450 isozyme 2) (Cytochrome P450 LM2) (Cytochrome P450 type B0) (Cytochrome P450 type B1) OS=Oryctolagus cuniculus (Rabbit) GN=CYP2B4	myi:110457212/1e-116/cytochrome P450 2F2-like isoform X1; K07418 cytochrome P450 family 2 subfamily J [EC:1.14.14.1]	BH0579/2e-19/---	A0A0B7BQ04/1e-133/A0A0B7BQ04_9EUPU Uncharacterized protein OS=Arion vulgaris GN=ORF204537 PE=3 SV=1	PR00463/3.2E-56/E-class P450 group I signature	NA
augustus-Backbone_40_pilon-processed-gene-0.2-mRNA-1	gi|762142509|ref|XP_011454476.1|/1.00531e-71/PREDICTED: uncharacterized GTP-binding protein C428.15-like [Crassostrea gigas]	O94362/7e-17/YHOF_SCHPO Uncharacterized GTP-binding protein C428.15 OS=Schizosaccharomyces pombe (strain 972 / ATCC 24843) (Fission yeast) GN=SPBC428.15	myi:110447522/5e-64/uncharacterized GTP-binding protein C428.15-like isoform X1; K06942 ribosome-binding ATPase	MK0373/9e-19/---	A0A210QVB0/5e-63/A0A210QVB0_MIZYE Uncharacterized protein OS=Mizuhopecten yessoensis GN=KP79_PYT05837 PE=4 SV=1	PF08438/9.2E-21/GTPase of unknown function C-terminal	NA
augustus-Backbone_40_pilon-processed-gene-1.11-mRNA-1	gi|908481481|ref|XP_013092141.1|/0/PREDICTED: probable vesicular acetylcholine transporter-B [Biomphalaria glabrata]	O17444/0.0/VACHT_DROME Vesicular acetylcholine transporter (VAChT) OS=Drosophila melanogaster (Fruit fly) GN=VAChT CG32848	myi:110446985/0.0/vesicular acetylcholine transporter-like; K14636 MFS transporter, DHA1 family, solute carrier family 18 (vesicular acetylcholine transporter), member 3	L125116/3e-12/---	A0A182ZPY3/0.0/A0A182ZPY3_BIOGL Uncharacterized protein OS=Biomphalaria glabrata GN=106075798 PE=4 SV=1	PF07690/6.1E-33/Major Facilitator Superfamily	cellular_component:GO:0016021//integral component of membrane;molecular_function:GO:0015238//drug transmembrane transporter activity;
augustus-Backbone_40_pilon-processed-gene-1.4-mRNA-1	gi|408358024|ref|NP_001191548.1|/9.57678e-67/choline acetyltransferase [Aplysia californica] &gt;gi|33243905|gb|AAO62107.1| choline acetyltransferase [Aplysia californica]	B2ZGJ1/4e-50/CLAT_DANRE Choline O-acetyltransferase (CHOACTase) (ChAT) (Choline acetylase) (EC 2.3.1.6) OS=Danio rerio (Zebrafish) (Brachydanio rerio) GN=chat	obi:106867711/1e-64/choline O-acetyltransferase-like; K00623 choline O-acetyltransferase [EC:2.3.1.6]	NA	E2QDA3/2e-66/E2QDA3_APLCA Choline acetyltransferase OS=Aplysia californica PE=2 SV=1	PF00755/3.1E-56/Choline/Carnitine o-acyltransferase	molecular_function:GO:0016746//transferase activity, transferring acyl groups;
augustus-Backbone_40_pilon-processed-gene-1.6-mRNA-1	NA	P28329/6e-13/CLAT_HUMAN Choline O-acetyltransferase (CHOACTase) (ChAT) (Choline acetylase) (EC 2.3.1.6) OS=Homo sapiens (Human) GN=CHAT	aplc:110975820/2e-13/carnitine O-acetyltransferase-like isoform X1; K00624 carnitine O-acetyltransferase [EC:2.3.1.7]	NA	A0A1I8IUG7/9e-18/A0A1I8IUG7_9PLAT Uncharacterized protein OS=Macrostomum lignano PE=4 SV=1	PS00439/-/Acyltransferases ChoActase / COT / CPT family signature 1.	molecular_function:GO:0016746//transferase activity, transferring acyl groups;
augustus-Backbone_40_pilon-processed-gene-2.12-mRNA-1	gi|871253345|ref|XP_012941719.1|/1.95153e-13/PREDICTED: uncharacterized protein LOC106012662 [Aplysia californica]	NA	NA	NA	A0A1Y1LBV0/2e-08/A0A1Y1LBV0_PHOPY Uncharacterized protein (Fragment) OS=Photinus pyralis PE=4 SV=1	NA	NA
augustus-Backbone_40_pilon-processed-gene-2.16-mRNA-1	gi|676473595|ref|XP_009059869.1|/1.05765e-71/hypothetical protein LOTGIDRAFT_218879 [Lottia gigantea] &gt;gi|556100859|gb|ESO89511.1| hypothetical protein LOTGIDRAFT_218879 [Lottia gigantea]	Q495M3/3e-55/S36A2_HUMAN Proton-coupled amino acid transporter 2 (Proton/amino acid transporter 2) (Solute carrier family 36 member 2) (Tramdorin-1) OS=Homo sapiens (Human) GN=SLC36A2 PAT2 TRAMD1	obi:106880173/2e-64/proton-coupled amino acid transporter 1-like; K14209 solute carrier family 36 (proton-coupled amino acid transporter)	SPAC3H1.09c/1e-20/---	V4A8A1/2e-71/V4A8A1_LOTGI Uncharacterized protein OS=Lottia gigantea GN=LOTGIDRAFT_218879 PE=4 SV=1	PF01490/5.4E-49/Transmembrane amino acid transporter protein	NA
augustus-Backbone_40_pilon-processed-gene-2.22-mRNA-1	gi|478267452|gb|ENN83045.1|/8.15173e-25/hypothetical protein YQE_00593, partial [Dendroctonus ponderosae]	Q01097/6e-11/NMDE2_MOUSE "Glutamate receptor ionotropic, NMDA 2B (GluN2B) (Glutamate [NMDA] receptor subunit epsilon-2) (N-methyl D-aspartate receptor subtype 2B) (NMDAR2B) (NR2B)" OS=Mus musculus (Mouse) GN=Grin2b	dpa:109537772/1e-26/glutamate receptor ionotropic, NMDA 2B-like; K05210 glutamate receptor ionotropic, NMDA 2B	NA	N6UMU1/1e-24/N6UMU1_DENPD Uncharacterized protein (Fragment) OS=Dendroctonus ponderosae GN=YQE_00593 PE=4 SV=1	PF01094/7.5E-15/Receptor family ligand binding region	cellular_component:GO:0016021//integral component of membrane;GO:0030054//cell junction;GO:0045211//postsynaptic membrane;molecular_function:GO:0004970//ionotropic glutamate receptor activity;GO:0005234//extracellularly glutamate-gated ion channel activity;
maker-Backbone_40_pilon-augustus-gene-2.68-mRNA-1	gi|908418541|ref|XP_013070592.1|/1.42094e-78/PREDICTED: chaoptin-like [Biomphalaria glabrata]	Q6UXM1/9e-23/LRIG3_HUMAN Leucine-rich repeats and immunoglobulin-like domains protein 3 (LIG-3) OS=Homo sapiens (Human) GN=LRIG3 LIG3 UNQ287/PRO326/PRO335	crg:105339008/2e-48/TLR4 interactor with leucine rich repeats; K17256 insulin-like growth factor-binding protein complex acid labile subunit	alr0124_1/8e-07/---	K1QA32/2e-47/K1QA32_CRAGI Insulin-like growth factor-binding protein complex acid labile chain OS=Crassostrea gigas GN=CGI_10013664 PE=4 SV=1	PS51450/6.064/Leucine-rich repeat profile.	NA
maker-Backbone_40_pilon-snap-gene-0.24-mRNA-1	NA	NA	NA	NA	A0A146PA49/3e-08/A0A146PA49_FUNHE Reverse transcriptase-like protein (Fragment) OS=Fundulus heteroclitus PE=4 SV=1	NA	NA
maker-Backbone_40_pilon-snap-gene-1.33-mRNA-1	gi|405966353|gb|EKC31648.1|/5.19565e-79/Putative RNA-directed DNA polymerase from transposon BS [Crassostrea gigas]	Q9NBX4/4e-19/RTXE_DROME Probable RNA-directed DNA polymerase from transposon X-element (EC 2.7.7.49) (Reverse transcriptase) OS=Drosophila melanogaster (Fruit fly) GN=X-element\ORF2 ORF2	adf:107336535/2e-34/dnaJ homolog subfamily C member 13-like; K09533 DnaJ homolog subfamily C member 13	NA	A0A210QQ08/1e-129/A0A210QQ08_MIZYE RNA-directed DNA polymerase from transposon BS OS=Mizuhopecten yessoensis GN=KP79_PYT25650 PE=4 SV=1	PF00078/2.7E-24/Reverse transcriptase (RNA-dependent DNA polymerase)	NA
maker-Backbone_40_pilon-snap-gene-1.41-mRNA-1	gi|908426981|ref|XP_013074455.1|/2.20414e-69/PREDICTED: LOW QUALITY PROTEIN: choline O-acetyltransferase-like [Biomphalaria glabrata]	B2ZGJ1/5e-47/CLAT_DANRE Choline O-acetyltransferase (CHOACTase) (ChAT) (Choline acetylase) (EC 2.3.1.6) OS=Danio rerio (Zebrafish) (Brachydanio rerio) GN=chat	crg:105343100/3e-60/choline O-acetyltransferase; K00623 choline O-acetyltransferase [EC:2.3.1.6]	NA	A0A182Z7U2/1e-69/A0A182Z7U2_BIOGL Choline acetyltransferase OS=Biomphalaria glabrata PE=3 SV=1	PF00755/3.3E-46/Choline/Carnitine o-acyltransferase	molecular_function:GO:0016746//transferase activity, transferring acyl groups;
maker-Backbone_40_pilon-snap-gene-2.86-mRNA-1	gi|765166786|ref|XP_011492157.1|/2.88084e-40/PREDICTED: RNA-directed DNA polymerase from mobile element jockey-like [Oryzias latipes]	NA	ncc:104952435/6e-31/uncharacterized protein LOC104952435; K11647 SWI/SNF-related matrix-associated actin-dependent regulator of chromatin subfamily A member 2/4 [EC:3.6.4.-]	NA	A0A1A7Z9J6/1e-40/A0A1A7Z9J6_NOTFU Uncharacterized protein (Fragment) OS=Nothobranchius furzeri GN=BX005380.2 PE=4 SV=1	NA	NA
snap-Backbone_40_pilon-processed-gene-1.21-mRNA-1	gi|405973429|gb|EKC38146.1|/7.50739e-81/WD repeat-containing protein on Y chromosome [Crassostrea gigas]	B7FF09/2e-37/WDY_DROWI WD repeat-containing protein on Y chromosome (WD40 Y) OS=Drosophila willistoni (Fruit fly) GN=WDY GK21064	NA	NA	K1RU43/1e-80/K1RU43_CRAGI WD repeat-containing protein on Y chromosome OS=Crassostrea gigas GN=CGI_10019311 PE=4 SV=1	SM00320/0.16/--	molecular_function:GO:0005509//calcium ion binding;
snap-Backbone_40_pilon-processed-gene-1.22-mRNA-1	gi|919059129|ref|XP_013411389.1|/2.82509e-09/PREDICTED: WD repeat-containing protein on Y chromosome-like [Lingula anatina]	NA	NA	NA	A0A1S3JN57/5e-09/A0A1S3JN57_LINUN WD repeat-containing protein on Y chromosome-like OS=Lingula unguis GN=LOC106174390 PE=4 SV=1	PS00678/-/Trp-Asp (WD) repeats signature.	molecular_function:GO:0005509//calcium ion binding;
snap-Backbone_40_pilon-processed-gene-2.26-mRNA-1	gi|524871541|ref|XP_005092543.1|/0/PREDICTED: spermatogenesis-associated protein 20-like isoform X2 [Aplysia californica]	Q8TB22/0.0/SPT20_HUMAN Spermatogenesis-associated protein 20 (Sperm-specific protein 411) (Ssp411) OS=Homo sapiens (Human) GN=SPATA20	lak:106166232/8e-78/U3 small nucleolar ribonucleoprotein protein IMP3-like; K14560 U3 small nucleolar ribonucleoprotein protein IMP3	aq_2146/5e-139/---	A0A1S3K5P5/0.0/A0A1S3K5P5_LINUN spermatogenesis-associated protein 20-like isoform X1 OS=Lingula unguis GN=LOC106178784 PE=4 SV=1	PS50889/9.491/S4 RNA-binding domain profile.	NA
snap-Backbone_40_pilon-processed-gene-2.40-mRNA-1	gi|189310213|emb|CAP20067.1|/3.07457e-10/transposase [Thalamita poissoni]	NA	NA	NA	B3CK29/5e-10/B3CK29_9EUCA Transposase OS=Thalamita poissoni GN=tnpA PE=4 SV=1	NA	NA
snap-Backbone_40_pilon-processed-gene-2.44-mRNA-1	NA	NA	NA	NA	NA	NA	NA
snap-Backbone_40_pilon-processed-gene-2.62-mRNA-1	gi|871238080|ref|XP_012938956.1|/0/PREDICTED: uncharacterized protein LOC101860416 [Aplysia californica]	B7ZSK1/2e-104/NMDE1_XENLA "Glutamate receptor ionotropic, NMDA 2A (GluN2A) (N-methyl D-aspartate receptor subtype 2A) (NMDAR2A) (NR2A)" OS=Xenopus laevis (African clawed frog) GN=grin2a	myi:110449358/0.0/glutamate receptor ionotropic, NMDA 2A-like; K05210 glutamate receptor ionotropic, NMDA 2B	NA	V4BAW8/0.0/V4BAW8_LOTGI Uncharacterized protein OS=Lottia gigantea GN=LOTGIDRAFT_137890 PE=3 SV=1	PF00060/6.3E-30/Ligand-gated ion channel	cellular_component:GO:0016021//integral component of membrane;GO:0030054//cell junction;GO:0045211//postsynaptic membrane;molecular_function:GO:0004970//ionotropic glutamate receptor activity;GO:0005234//extracellularly glutamate-gated ion channel activity;
augustus-Backbone_41_pilon-processed-gene-0.6-mRNA-1	gi|525004699|ref|XP_005050041.1|/1.94432e-156/PREDICTED: dimethylaniline monooxygenase [N-oxide-forming] 5-like [Ficedula albicollis]	P49109/1e-149/FMO5_CAVPO Dimethylaniline monooxygenase [N-oxide-forming] 5 (EC 1.14.13.8) (Dimethylaniline oxidase 5) (Hepatic flavin-containing monooxygenase 5) (FMO 5) OS=Cavia porcellus (Guinea pig) GN=FMO5	myi:110451074/2e-159/dimethylaniline monooxygenase [N-oxide-forming] 5-like isoform X1; K00485 dimethylaniline monooxygenase (N-oxide forming) [EC:1.14.13.8]	CC0774/1e-46/---	A0A210QMH0/1e-158/A0A210QMH0_MIZYE Dimethylaniline monooxygenase [N-oxide-forming] 5 OS=Mizuhopecten yessoensis GN=KP79_PYT04013 PE=4 SV=1	PR00370/1.1E-54/Flavin-containing monooxygenase (FMO) signature	molecular_function:GO:0050661//NADP binding;GO:0004499//N,N-dimethylaniline monooxygenase activity;GO:0050660//flavin adenine dinucleotide binding;
maker-Backbone_41_pilon-snap-gene-0.40-mRNA-1	gi|432116954|gb|ELK37527.1|/1.22753e-11/DNA-binding protein Ikaros [Myotis davidii]	NA	sasa:106613097/2e-06/unconventional myosin-XVIIIa-like; K10362 myosin XVIII	NA	A4HZU7/8e-29/A4HZU7_LEIIN A2 protein OS=Leishmania infantum GN=LINJ_22_0670 PE=4 SV=1	NA	NA
snap-Backbone_41_pilon-processed-gene-0.28-mRNA-1	gi|908484654|ref|XP_013093177.1|/1.08885e-13/PREDICTED: protein app1-like, partial [Biomphalaria glabrata]	NA	NA	NA	A0A1Q9DKB1/2e-14/A0A1Q9DKB1_SYMMI Protein MEI2-like 4 OS=Symbiodinium microadriaticum GN=ML4 PE=4 SV=1	NA	NA
augustus-Backbone_42_pilon-processed-gene-0.7-mRNA-1	gi|405971472|gb|EKC36307.1|/2.12018e-83/Ankyrin-2 [Crassostrea gigas]	G5E8K5/2e-23/ANK3_MOUSE Ankyrin-3 (ANK-3) (Ankyrin-G) OS=Mus musculus (Mouse) GN=Ank3	spu:755512/1e-29/serine/threonine-protein phosphatase 6 regulatory ankyrin repeat subunit B-like; K15502 serine/threonine-protein phosphatase 6 regulatory ankyrin repeat subunit A	all2748/1e-17/---	A0A210R0M4/2e-89/A0A210R0M4_MIZYE Ankyrin repeat domain-containing protein 50 OS=Mizuhopecten yessoensis GN=KP79_PYT13425 PE=4 SV=1	PS50088/11.194/Ankyrin repeat profile.	biological_process:GO:0035556//intracellular signal transduction;cellular_component:GO:0005622//intracellular;
augustus-Backbone_42_pilon-processed-gene-2.12-mRNA-1	gi|939279582|ref|XP_014260374.1|/5.17458e-59/PREDICTED: tigger transposable element-derived protein 6 [Cimex lectularius]	Q17RP2/1e-37/TIGD6_HUMAN Tigger transposable element-derived protein 6 OS=Homo sapiens (Human) GN=TIGD6	lcm:102349340/2e-25/nesprin-1-like; K19326 nesprin-1	NA	X1XDW1/7e-57/X1XDW1_ACYPI Uncharacterized protein OS=Acyrthosiphon pisum GN=103311465 PE=4 SV=1	PF03184/6.7E-24/DDE superfamily endonuclease	molecular_function:GO:0003677//DNA binding;
augustus-Backbone_42_pilon-processed-gene-2.19-mRNA-1	gi|871275547|ref|XP_012945963.1|/4.11158e-61/PREDICTED: G-protein coupled receptor GRL101-like [Aplysia californica]	Q91ZZ5/5e-33/RXFP2_MOUSE Relaxin receptor 2 (G-protein coupled receptor 106) (G-protein coupled receptor affecting testicular descent) (Leucine-rich repeat-containing G-protein coupled receptor 8) (Relaxin family peptide receptor 2) OS=Mus musculus (Mouse) GN=Rxfp2 Gpr106 Great Lgr8	myi:110456898/8e-40/relaxin receptor 2-like; K04307 relaxin family peptide receptor 2	NA	A0A182ZTL6/3e-46/A0A182ZTL6_BIOGL Uncharacterized protein OS=Biomphalaria glabrata GN=106079811 PE=4 SV=1	SM00192/0.0011/--	NA
augustus-Backbone_42_pilon-processed-gene-2.23-mRNA-1	gi|908455389|ref|XP_013083639.1|/3.7536e-115/PREDICTED: solute carrier family 52, riboflavin transporter, member 3-B-like [Biomphalaria glabrata]	B5X4H8/5e-74/RFT2_SALSA Riboflavin transporter 2 (RFT2) OS=Salmo salar (Atlantic salmon) GN=rft2	myi:110440253/1e-95/solute carrier family 52, riboflavin transporter, member 3-B-like; K14620 riboflavin transporter 2	NA	A0A0P6A0E7/2e-99/A0A0P6A0E7_9CRUS Solute carrier family 52, riboflavin transporter, member 3-A OS=Daphnia magna PE=4 SV=1	PF06237/7.9E-15/Protein of unknown function (DUF1011)	NA
augustus-Backbone_42_pilon-processed-gene-3.1-mRNA-1	gi|17529698|gb|AAL40415.1|AF369891_4/6.52846e-64/endonuclease/reverse transcriptase [Branchiostoma floridae]	NA	myi:110464070/5e-13/zinc finger protein 234-like; K09228 KRAB domain-containing zinc finger protein	NA	Q8WS60/1e-63/Q8WS60_BRAFL Endonuclease/reverse transcriptase OS=Branchiostoma floridae PE=4 SV=1	NA	NA
augustus-Backbone_42_pilon-processed-gene-3.3-mRNA-1	gi|585710101|ref|XP_006824477.1|/2.6426e-175/PREDICTED: glutamyl-tRNA(Gln) amidotransferase subunit B, mitochondrial-like [Saccoglossus kowalevskii]	Q7T010/7e-162/GATB_DANRE "Glutamyl-tRNA(Gln) amidotransferase subunit B, mitochondrial (Glu-AdT subunit B) (EC 6.3.5.-) (Cytochrome c oxidase assembly factor PET112 homolog) (PET112-like)" OS=Danio rerio (Zebrafish) (Brachydanio rerio) GN=gatb pet112 pet112l si:ch211-150a22.1	sko:102806033/5e-176/glutamyl-tRNA(Gln) amidotransferase subunit B, mitochondrial-like; K02434 aspartyl-tRNA(Asn)/glutamyl-tRNA(Gln) amidotransferase subunit B [EC:6.3.5.6 6.3.5.7]	SMc01350/3e-122/---	A0A1S3SKI0/8e-170/A0A1S3SKI0_SALSA Glutamyl-tRNA(Gln) amidotransferase subunit B, mitochondrial OS=Salmo salar GN=gatb PE=3 SV=1	PF02934/2.8E-99/GatB/GatE catalytic domain	biological_process:GO:0032543//mitochondrial translation;GO:0070681//glutaminyl-tRNAGln biosynthesis via transamidation;cellular_component:GO:0005739//mitochondrion;GO:0030956//glutamyl-tRNA(Gln) amidotransferase complex;molecular_function:GO:0005524//ATP binding;GO:0050567//glutaminyl-tRNA synthase (glutamine-hydrolyzing) activity;GO:0016740//transferase activity;
augustus-Backbone_42_pilon-processed-gene-3.7-mRNA-1	gi|919041492|ref|XP_013404028.1|/2.16389e-30/PREDICTED: testis, prostate and placenta-expressed protein-like isoform X1 [Lingula anatina] &gt;gi|919041494|ref|XP_013404029.1| PREDICTED: testis, prostate and placenta-expressed protein-like isoform X2 [Lingula anatina]	Q2YDM5/3e-11/TEPP_BOVIN "Testis, prostate and placenta-expressed protein" OS=Bos taurus (Bovine) GN=TEPP	NA	NA	A0A1S3J2E6/4e-30/A0A1S3J2E6_LINUN testis, prostate and placenta-expressed protein-like isoform X1 OS=Lingula unguis GN=LOC106169189 PE=4 SV=1	NA	NA
augustus-Backbone_42_pilon-processed-gene-3.8-mRNA-1	gi|919041492|ref|XP_013404028.1|/1.70063e-40/PREDICTED: testis, prostate and placenta-expressed protein-like isoform X1 [Lingula anatina] &gt;gi|919041494|ref|XP_013404029.1| PREDICTED: testis, prostate and placenta-expressed protein-like isoform X2 [Lingula anatina]	Q6IMG9/2e-13/TEPP_RAT "Testis, prostate and placenta-expressed protein" OS=Rattus norvegicus (Rat) GN=Tepp	NA	NA	A0A1S3J2E6/3e-40/A0A1S3J2E6_LINUN testis, prostate and placenta-expressed protein-like isoform X1 OS=Lingula unguis GN=LOC106169189 PE=4 SV=1	NA	NA
augustus-Backbone_42_pilon-processed-gene-4.12-mRNA-1	gi|908508120|ref|XP_013064671.1|/1.84016e-23/PREDICTED: uncharacterized protein LOC106053634, partial [Biomphalaria glabrata]	NA	obi:106875455/2e-21/uncharacterized LOC106875455; K07847 Rad and Gem related GTP binding protein 1	NA	A0A0B6Z5E0/6e-24/A0A0B6Z5E0_9EUPU Uncharacterized protein OS=Arion vulgaris GN=ORF49745 PE=4 SV=1	NA	biological_process:GO:0007165//signal transduction;cellular_component:GO:0016020//membrane;molecular_function:GO:0005525//GTP binding;GO:0003924//GTPase activity;
augustus-Backbone_42_pilon-processed-gene-4.14-mRNA-1	gi|908425915|ref|XP_013074039.1|/4.18987e-78/PREDICTED: uncharacterized protein LOC106060633, partial [Biomphalaria glabrata]	NA	cmy:102931785/9e-12/ADAM15; ADAM metallopeptidase domain 15; K06836 disintegrin and metalloproteinase domain-containing protein 15 [EC:3.4.24.-]	NA	A0A131YW51/9e-38/A0A131YW51_RHIAP Reverse transcriptase OS=Rhipicephalus appendiculatus PE=4 SV=1	PS50994/9.869/Integrase catalytic domain profile.	NA
augustus-Backbone_42_pilon-processed-gene-4.4-mRNA-1	gi|524877945|ref|XP_005095667.1|/9.9156e-80/PREDICTED: uncharacterized protein LOC101855939 [Aplysia californica]	Q8R0A7/4e-30/K0513_MOUSE Uncharacterized protein KIAA0513 OS=Mus musculus (Mouse) GN=Kiaa0513	pxy:105398789/7e-13/insulin-degrading enzyme-like; K01408 insulysin [EC:3.4.24.56]	NA	V4AXK5/1e-75/V4AXK5_LOTGI Uncharacterized protein OS=Lottia gigantea GN=LOTGIDRAFT_159106 PE=4 SV=1	PF12335/1.9E-9/Myotubularin protein	NA
augustus-Backbone_42_pilon-processed-gene-4.6-mRNA-1	gi|524877945|ref|XP_005095667.1|/6.24217e-39/PREDICTED: uncharacterized protein LOC101855939 [Aplysia californica]	NA	NA	NA	V4AMC5/2e-31/V4AMC5_LOTGI Uncharacterized protein OS=Lottia gigantea GN=LOTGIDRAFT_159107 PE=4 SV=1	NA	NA
augustus-Backbone_42_pilon-processed-gene-4.9-mRNA-1	gi|524903118|ref|XP_005107774.1|/2.1256e-21/PREDICTED: gastrin/cholecystokinin type B receptor-like [Aplysia californica]	O75388/5e-08/GPR32_HUMAN Probable G-protein coupled receptor 32 OS=Homo sapiens (Human) GN=GPR32	myi:110465812/5e-17/orexin receptor type 2-like; K04194 cholecystokinin A receptor	NA	A0A0B7BME2/3e-26/A0A0B7BME2_9EUPU Uncharacterized protein (Fragment) OS=Arion vulgaris GN=ORF199100 PE=4 SV=1	PR00237/7.9E-15/Rhodopsin-like GPCR superfamily signature	NA
maker-Backbone_42_pilon-augustus-gene-0.24-mRNA-1	gi|871262749|ref|XP_012943506.1|/7.52586e-64/PREDICTED: protein zntD-like [Aplysia californica]	A4IIC5/3e-34/S39A3_XENTR Zinc transporter ZIP3 (Solute carrier family 39 member 3) (Zrt- and Irt-like protein 3) (ZIP-3) OS=Xenopus tropicalis (Western clawed frog) (Silurana tropicalis) GN=slc39a3 zip3	myi:110458332/3e-48/uncharacterized protein LOC110458332; K14709 solute carrier family 39 (zinc transporter), member 1/2/3	NA	A0A0B7ATW6/2e-57/A0A0B7ATW6_9EUPU Uncharacterized protein OS=Arion vulgaris GN=ORF136551 PE=4 SV=1	PF02535/6.8E-54/ZIP Zinc transporter	NA
maker-Backbone_42_pilon-augustus-gene-2.59-mRNA-1	gi|17529698|gb|AAL40415.1|AF369891_4/8.22093e-84/endonuclease/reverse transcriptase [Branchiostoma floridae]	Q9D1Q1/3e-32/MPH6_MOUSE M-phase phosphoprotein 6 OS=Mus musculus (Mouse) GN=Mphosph6	lak:106159298/3e-38/M-phase phosphoprotein 6-like; K12593 M-phase phosphoprotein 6, animal type	NA	Q8WS60/1e-83/Q8WS60_BRAFL Endonuclease/reverse transcriptase OS=Branchiostoma floridae PE=4 SV=1	PF10175/5.7E-22/M-phase phosphoprotein 6	NA
maker-Backbone_42_pilon-augustus-gene-2.64-mRNA-1	gi|676440638|ref|XP_009049241.1|/1.61504e-152/hypothetical protein LOTGIDRAFT_113227 [Lottia gigantea] &gt;gi|556111398|gb|ESP00050.1| hypothetical protein LOTGIDRAFT_113227 [Lottia gigantea]	Q869C3/1e-136/ACES_ANOGA Acetylcholinesterase (AChE) (EC 3.1.1.7) OS=Anopheles gambiae (African malaria mosquito) GN=Ace ACE1 ACHE1 AGAP001356	ipu:108275184/5e-150/carboxylesterase 1D-like; K03927 carboxylesterase 2 [EC:3.1.1.1 3.1.1.84 3.1.1.56]	BS_pnbA/6e-63/---	H2WGH2/4e-161/H2WGH2_CAEJA Carboxylic ester hydrolase OS=Caenorhabditis japonica PE=3 SV=2	PS00122/-/Carboxylesterases type-B serine active site.	molecular_function:GO:0004104//cholinesterase activity;
maker-Backbone_42_pilon-augustus-gene-2.65-mRNA-1	gi|908467253|ref|XP_013087333.1|/3.0223e-46/PREDICTED: glioma pathogenesis-related protein 1-like [Biomphalaria glabrata]	P48060/4e-31/GLIP1_HUMAN Glioma pathogenesis-related protein 1 (GliPR 1) (Protein RTVP-1) OS=Homo sapiens (Human) GN=GLIPR1 GLIPR RTVP1	cmk:103179125/2e-37/peptidase inhibitor 16-like; K20412 peptidase inhibitor 16	YJL079c/1e-10/---	A0A0B6ZHJ6/2e-38/A0A0B6ZHJ6_9EUPU Uncharacterized protein OS=Arion vulgaris GN=ORF61843 PE=3 SV=1	PS01009/-/CRISP family signature 1.	NA
maker-Backbone_42_pilon-augustus-gene-4.92-mRNA-1	gi|639127130|gb|AIA24461.1|/1.62949e-72/chymotrypsin-like elastase family member 1 [Haliotis gigantea]	P35003/9e-64/CTRL_HALRU Chymotrypsin-like serine proteinase (EC 3.4.21.-) OS=Haliotis rufescens (California red abalone)	crg:105321691/2e-58/chymotrypsin-like serine proteinase; K09615 tryptase gamma 1 [EC:3.4.21.-]	VC1649/1e-16/---	A0A059XMY6/3e-72/A0A059XMY6_9VEST Chymotrypsin-like elastase family member 1 OS=Haliotis gigantea PE=2 SV=1	PR00722/6.9E-10/Chymotrypsin serine protease family (S1) signature	NA
maker-Backbone_42_pilon-augustus-gene-4.96-mRNA-1	gi|524903120|ref|XP_005107775.1|/0/PREDICTED: membrane-bound transcription factor site-1 protease-like [Aplysia californica] &gt;gi|524903122|ref|XP_005107776.1| PREDICTED: membrane-bound transcription factor site-1 protease-like [Aplysia californica] &gt;gi|524903126|ref|XP_005107777.1| PREDICTED: membrane-bound transcription factor site-1 protease-like [Aplysia californica]	Q9Z2A8/1e-163/MBTP1_CRIGR Membrane-bound transcription factor site-1 protease (EC 3.4.21.112) (Endopeptidase S1P) (Sterol-regulated luminal protease) (Subtilisin/kexin-isozyme 1) (SKI-1) OS=Cricetulus griseus (Chinese hamster) (Cricetulus barabensis griseus) GN=MBTPS1 S1P SKI1	myi:110453394/0.0/membrane-bound transcription factor site-1 protease-like; K08653 membrane-bound transcription factor site-1 protease [EC:3.4.21.112]	DR1459/1e-20/---	A0A1S3IH40/0.0/A0A1S3IH40_LINUN membrane-bound transcription factor site-1 protease-like OS=Lingula unguis GN=LOC106164261 PE=4 SV=1	PS00137/-/Serine proteases, subtilase family, histidine active site.	molecular_function:GO:0004252//serine-type endopeptidase activity;
maker-Backbone_42_pilon-snap-gene-0.25-mRNA-1	gi|780010224|ref|XP_011663659.1|/1.52672e-93/PREDICTED: RNA-directed DNA polymerase from mobile element jockey-like [Strongylocentrotus purpuratus]	P21328/1e-32/RTJK_DROME RNA-directed DNA polymerase from mobile element jockey (EC 2.7.7.49) (Reverse transcriptase) OS=Drosophila melanogaster (Fruit fly) GN=pol	aqu:100633263/1e-57/uncharacterized protein LOC100633263; K00306 sarcosine oxidase / L-pipecolate oxidase [EC:1.5.3.1 1.5.3.7]	NA	A0A1Y1S4F0/4e-90/A0A1Y1S4F0_9MICR RTJK (Fragment) OS=Enterospora canceri GN=RTJK PE=4 SV=1	PS50878/14.779/Reverse transcriptase (RT) catalytic domain profile.	NA
maker-Backbone_42_pilon-snap-gene-1.35-mRNA-1	gi|908429657|ref|XP_013075409.1|/1.72014e-120/PREDICTED: cytoplasmic dynein 1 light intermediate chain 2-like isoform X1 [Biomphalaria glabrata]	Q4R5P6/2e-75/DC1L2_MACFA "Cytoplasmic dynein 1 light intermediate chain 2 (Dynein light intermediate chain 2, cytosolic)" OS=Macaca fascicularis (Crab-eating macaque) (Cynomolgus monkey) GN=DYNC1LI2 DNCLI2 QccE-11322	lak:106180393/1e-110/cytoplasmic dynein 1 light intermediate chain 2-like isoform X1; K10416 dynein light intermediate chain 1, cytosolic	NA	A0A1S3KB13/7e-113/A0A1S3KB13_LINUN cytoplasmic dynein 1 light intermediate chain 2-like isoform X2 OS=Lingula unguis GN=LOC106180393 PE=4 SV=1	PF05783/5.3E-18/Dynein light intermediate chain (DLIC)	biological_process:GO:0007018//microtubule-based movement;cellular_component:GO:0005868//cytoplasmic dynein complex;molecular_function:GO:0003777//microtubule motor activity;
maker-Backbone_42_pilon-snap-gene-1.60-mRNA-1	gi|432097240|gb|ELK27580.1|/1.92518e-49/Neurofilament heavy polypeptide, partial [Myotis davidii]	P16884/4e-18/NFH_RAT Neurofilament heavy polypeptide (NF-H) (200 kDa neurofilament protein) (Neurofilament triplet H protein) OS=Rattus norvegicus (Rat) GN=Nefh Nfh	xla:108718157/2e-30/pre-mRNA 3' end processing protein WDR33-like; K15542 polyadenylation factor subunit 2	NA	T2M4K8/1e-54/T2M4K8_HYDVU Dentin sialophosphoprotein (Fragment) OS=Hydra vulgaris GN=DSPP PE=2 SV=1	NA	biological_process:GO:0006468//protein phosphorylation;GO:0035556//intracellular signal transduction;cellular_component:GO:0005622//intracellular;GO:0016021//integral component of membrane;molecular_function:GO:0005524//ATP binding;GO:0004672//protein kinase activity;GO:0004871//signal transducer activity;
maker-Backbone_42_pilon-snap-gene-2.103-mRNA-1	gi|961087305|ref|XP_014770719.1|/4.24974e-144/PREDICTED: probable E3 ubiquitin-protein ligase MID2 isoform X1 [Octopus bimaculoides] &gt;gi|918324218|gb|KOF90936.1| hypothetical protein OCBIM_22010080mg [Octopus bimaculoides]	Q9UJV3/7e-35/TRIM1_HUMAN Probable E3 ubiquitin-protein ligase MID2 (EC 2.3.2.27) (Midin-2) (Midline defect 2) (Midline-2) (RING finger protein 60) (RING-type E3 ubiquitin transferase MID2) (Tripartite motif-containing protein 1) OS=Homo sapiens (Human) GN=MID2 FXY2 RNF60 TRIM1	lak:106173832/2e-141/probable E3 ubiquitin-protein ligase MID2 isoform X1; K08285 midline 1 [EC:2.3.2.27]	NA	A0A0L8HNV6/7e-144/A0A0L8HNV6_OCTBM Uncharacterized protein OS=Octopus bimaculoides GN=OCBIM_22010080mg PE=4 SV=1	PS50119/9.001/Zinc finger B-box type profile.	cellular_component:GO:0005622//intracellular;molecular_function:GO:0008270//zinc ion binding;GO:0016874//ligase activity;
maker-Backbone_42_pilon-snap-gene-2.79-mRNA-1	gi|260792732|ref|XP_002591368.1|/3.05882e-20/hypothetical protein BRAFLDRAFT_93989 [Branchiostoma floridae] &gt;gi|229276573|gb|EEN47379.1| hypothetical protein BRAFLDRAFT_93989 [Branchiostoma floridae]	Q3V3A7/7e-10/RN207_MOUSE RING finger protein 207 OS=Mus musculus (Mouse) GN=Rnf207 Gm143	sko:102802490/9e-20/tripartite motif-containing protein 3-like; K11997 tripartite motif-containing protein 2/3	NA	C3ZJ48/5e-20/C3ZJ48_BRAFL Uncharacterized protein OS=Branchiostoma floridae GN=BRAFLDRAFT_93989 PE=4 SV=1	PF14447/1.4E-8/Prokaryotic RING finger family 4	cellular_component:GO:0005622//intracellular;molecular_function:GO:0008270//zinc ion binding;
maker-Backbone_42_pilon-snap-gene-2.82-mRNA-1	gi|443717910|gb|ELU08747.1|/2.82845e-13/hypothetical protein CAPTEDRAFT_144660, partial [Capitella teleta]	NA	NA	NA	W4XMI9/2e-17/W4XMI9_STRPU Uncharacterized protein OS=Strongylocentrotus purpuratus PE=4 SV=1	NA	NA
maker-Backbone_42_pilon-snap-gene-2.97-mRNA-1	gi|736155818|ref|XP_010771435.1|/1.04418e-74/PREDICTED: LOW QUALITY PROTEIN: uncharacterized protein LOC104947167, partial [Notothenia coriiceps]	NA	ncc:104952435/9e-48/uncharacterized protein LOC104952435; K11647 SWI/SNF-related matrix-associated actin-dependent regulator of chromatin subfamily A member 2/4 [EC:3.6.4.-]	NA	A0A1A7YGL9/5e-73/A0A1A7YGL9_9TELE Uncharacterized protein (Fragment) OS=Aphyosemion striatum GN=BX005380.2 PE=4 SV=1	NA	NA
maker-Backbone_42_pilon-snap-gene-3.32-mRNA-1	gi|676435089|ref|XP_009047444.1|/9.41852e-175/hypothetical protein LOTGIDRAFT_238111 [Lottia gigantea] &gt;gi|556113207|gb|ESP01859.1| hypothetical protein LOTGIDRAFT_238111 [Lottia gigantea]	O88665/1e-106/BRD7_MOUSE Bromodomain-containing protein 7 (75 kDa bromodomain protein) OS=Mus musculus (Mouse) GN=Brd7 Bp75	myi:110440239/2e-159/bromodomain-containing protein 7-like; K11723 bromodomain-containing protein 7	SPAC1952.05/3e-09/---	V4AD00/2e-174/V4AD00_LOTGI Uncharacterized protein OS=Lottia gigantea GN=LOTGIDRAFT_238111 PE=4 SV=1	SM00297/9.6E-28/--	NA
maker-Backbone_42_pilon-snap-gene-3.35-mRNA-1	gi|871227208|ref|XP_012936951.1|/0/PREDICTED: large neutral amino acids transporter small subunit 2-like, partial [Aplysia californica]	Q9WVR6/5e-175/LAT2_RAT Large neutral amino acids transporter small subunit 2 (L-type amino acid transporter 2) (Solute carrier family 7 member 8) OS=Rattus norvegicus (Rat) GN=Slc7a8 Lat2 Lat4	myi:110443382/0.0/large neutral amino acids transporter small subunit 2-like isoform X1; K13781 solute carrier family 7 (L-type amino acid transporter), member 8	BS_ykbA/7e-36/---	V3ZKE5/0.0/V3ZKE5_LOTGI Uncharacterized protein OS=Lottia gigantea GN=LOTGIDRAFT_109029 PE=4 SV=1	PF13520/5.4E-65/Amino acid permease	cellular_component:GO:0016021//integral component of membrane;molecular_function:GO:0015171//amino acid transmembrane transporter activity;
maker-Backbone_42_pilon-snap-gene-3.39-mRNA-1	gi|919036116|ref|XP_013401533.1|/1.91775e-31/PREDICTED: uncharacterized protein LOC106167333 [Lingula anatina]	P21328/3e-08/RTJK_DROME RNA-directed DNA polymerase from mobile element jockey (EC 2.7.7.49) (Reverse transcriptase) OS=Drosophila melanogaster (Fruit fly) GN=pol	myi:110464070/1e-12/zinc finger protein 234-like; K09228 KRAB domain-containing zinc finger protein	NA	W4XV94/2e-35/W4XV94_STRPU Uncharacterized protein OS=Strongylocentrotus purpuratus PE=4 SV=1	PR01345/5.5E-5/C.elegans hypothetical protein (pol-like reverse transciptase) signature	NA
maker-Backbone_42_pilon-snap-gene-3.42-mRNA-1	gi|762154125|ref|XP_011415122.1|/6.4426e-63/PREDICTED: Y+L amino acid transporter 2-like [Crassostrea gigas]	Q92536/3e-47/YLAT2_HUMAN "Y+L amino acid transporter 2 (Cationic amino acid transporter, y+ system) (Solute carrier family 7 member 6) (y(+)L-type amino acid transporter 2) (Y+LAT2) (y+LAT-2)" OS=Homo sapiens (Human) GN=SLC7A6 KIAA0245	myi:110443382/1e-53/large neutral amino acids transporter small subunit 2-like isoform X1; K13781 solute carrier family 7 (L-type amino acid transporter), member 8	BS_ykbA/2e-15/---	V3ZKE5/1e-62/V3ZKE5_LOTGI Uncharacterized protein OS=Lottia gigantea GN=LOTGIDRAFT_109029 PE=4 SV=1	PF13520/2.1E-15/Amino acid permease	cellular_component:GO:0016021//integral component of membrane;molecular_function:GO:0015171//amino acid transmembrane transporter activity;
maker-Backbone_42_pilon-snap-gene-4.106-mRNA-1	gi|871276576|ref|XP_012946168.1|/3.61134e-68/PREDICTED: uncharacterized protein LOC101863077 [Aplysia californica] &gt;gi|871276579|ref|XP_012946169.1| PREDICTED: uncharacterized protein LOC101863077 [Aplysia californica] &gt;gi|871276582|ref|XP_012946170.1| PREDICTED: uncharacterized protein LOC101863077 [Aplysia californica] &gt;gi|871276585|ref|XP_012946171.1| PREDICTED: uncharacterized protei…	NA	bfo:BRAFLDRAFT_126413/9e-65/hypothetical protein; K02156 aubergine	NA	C3XV22/8e-64/C3XV22_BRAFL Uncharacterized protein OS=Branchiostoma floridae GN=BRAFLDRAFT_126413 PE=4 SV=1	NA	biological_process:GO:0031047//gene silencing by RNA;molecular_function:GO:0003676//nucleic acid binding;
maker-Backbone_42_pilon-snap-gene-4.108-mRNA-1	NA	O13834/1e-06/PTR1_SCHPO E3 ubiquitin-protein ligase ptr1 (EC 2.3.2.26) (HECT-type E3 ubiquitin transferase ptr1) (Poly(A)+ RNA transport protein 1) OS=Schizosaccharomyces pombe (strain 972 / ATCC 24843) (Fission yeast) GN=ptr1 SPAC19D5.04	ncc:104952435/6e-50/uncharacterized protein LOC104952435; K11647 SWI/SNF-related matrix-associated actin-dependent regulator of chromatin subfamily A member 2/4 [EC:3.6.4.-]	SPAC19D5.04/6e-07/---	Q3LG56/2e-57/Q3LG56_DANRE ORF2-encoded protein (Fragment) OS=Danio rerio GN=ORF2p PE=4 SV=1	NA	NA
maker-Backbone_42_pilon-snap-gene-4.109-mRNA-1	gi|585680643|ref|XP_006819733.1|/5.51358e-18/PREDICTED: sporulation-specific protein 15-like [Saccoglossus kowalevskii]	NA	NA	NA	A0A147BIZ2/3e-14/A0A147BIZ2_IXORI Uncharacterized protein OS=Ixodes ricinus PE=4 SV=1	NA	NA
maker-Backbone_42_pilon-snap-gene-4.117-mRNA-1	gi|524868898|ref|XP_005091247.1|/3.59482e-71/PREDICTED: magnesium-dependent phosphatase 1-like isoform X2 [Aplysia californica] &gt;gi|524868900|ref|XP_005091248.1| PREDICTED: magnesium-dependent phosphatase 1-like isoform X2 [Aplysia californica]	Q9D967/1e-57/MGDP1_MOUSE Magnesium-dependent phosphatase 1 (MDP-1) (EC 3.1.3.-) (EC 3.1.3.48) OS=Mus musculus (Mouse) GN=Mdp1	myi:110450798/4e-65/magnesium-dependent phosphatase 1-like; K17619 magnesium-dependent phosphatase 1 [EC:3.1.3.48 3.1.3.-]	NA	V3ZU36/1e-64/V3ZU36_LOTGI Uncharacterized protein OS=Lottia gigantea GN=LOTGIDRAFT_234868 PE=4 SV=1	PF12689/2.5E-53/Acid Phosphatase	NA
maker-Backbone_42_pilon-snap-gene-4.118-mRNA-1	gi|524877913|ref|XP_005095652.1|/2.96257e-91/PREDICTED: protein disulfide-isomerase like 2-1-like isoform X1 [Aplysia californica] &gt;gi|524877915|ref|XP_005095653.1| PREDICTED: protein disulfide-isomerase like 2-1-like isoform X2 [Aplysia californica]	O22263/4e-11/PDI21_ARATH Protein disulfide-isomerase like 2-1 (AtPDIL2-1) (EC 5.3.4.1) (P5) (Protein MATERNAL EFFECT EMBRYO ARREST 30) (Protein UNFERTILIZED EMBRYO SAC 5) (Protein disulfide isomerase 11) (AtPDI11) (Protein disulfide-isomerase A6) (Protein disulfide-isomerase like 4-1) (AtPDIL4-1) OS=Arabidopsis thaliana (Mouse-ear cress) GN=PDIL2-1 MEE30 PDI11 PDIL4-1 UNE5 At2g47470 T30B22.23	obi:106876925/2e-56/protein disulfide-isomerase erp38-like; K09584 protein disulfide-isomerase A6 [EC:5.3.4.1]	NA	A0A0B7AXQ4/1e-88/A0A0B7AXQ4_9EUPU Uncharacterized protein OS=Arion vulgaris GN=ORF148096 PE=4 SV=1	PF13848/2.8E-7/Thioredoxin-like domain	cellular_component:GO:0005783//endoplasmic reticulum;
maker-Backbone_42_pilon-snap-gene-4.124-mRNA-1	gi|871253838|ref|XP_012941809.1|/2.9028e-112/PREDICTED: protocadherin-1-like [Aplysia californica]	Q91Y13/2e-84/PCDA7_MOUSE Protocadherin alpha-7 (PCDH-alpha-7) OS=Mus musculus (Mouse) GN=Pcdha7	myi:110454103/4e-117/protocadherin-11 X-linked-like isoform X1; K16498 protocadherin delta 1	MA4183/4e-08/---	A0A210QG07/4e-116/A0A210QG07_MIZYE Protocadherin-11 X-linked OS=Mizuhopecten yessoensis GN=KP79_PYT13067 PE=4 SV=1	PF00078/1.8E-39/Reverse transcriptase (RNA-dependent DNA polymerase)	NA
maker-Backbone_42_pilon-snap-gene-4.132-mRNA-1	gi|929317720|ref|XP_014036733.1|/1.4201e-17/PREDICTED: uncharacterized protein LOC106590343 isoform X1 [Salmo salar]	NA	sasa:106613940/8e-13/dedicator of cytokinesis protein 1-like; K13708 dedicator of cytokinesis protein 1	NA	A0A1S3Q9S3/2e-17/A0A1S3Q9S3_SALSA uncharacterized protein LOC106590343 isoform X1 OS=Salmo salar GN=LOC106590343 PE=4 SV=1	NA	NA
maker-Backbone_42_pilon-snap-gene-4.135-mRNA-1	NA	Q8TC21/2e-15/ZN596_HUMAN Zinc finger protein 596 OS=Homo sapiens (Human) GN=ZNF596	els:105030089/2e-17/zinc finger protein 2 homolog isoform X1; K09228 KRAB domain-containing zinc finger protein	NA	A0A0B7BIM0/7e-17/A0A0B7BIM0_9EUPU Uncharacterized protein (Fragment) OS=Arion vulgaris GN=ORF185936 PE=4 SV=1	PS50157/10.242/Zinc finger C2H2 type domain profile.	NA
maker-Backbone_42_pilon-snap-gene-4.136-mRNA-1	gi|58701983|gb|AAH90170.1|/7.04144e-19/Zgc:113518 [Danio rerio]	Q61116/2e-18/ZN235_MOUSE Zinc finger protein 235 (Zinc finger protein 93) (Zfp-93) OS=Mus musculus (Mouse) GN=Znf235 Zfp93	aplc:110981533/8e-20/gastrula zinc finger protein XlCGF26.1-like isoform X1; K09228 KRAB domain-containing zinc finger protein	NA	Q5EB12/1e-18/Q5EB12_DANRE Zgc:113518 OS=Danio rerio GN=znf1014 PE=2 SV=1	PS50157/14.69/Zinc finger C2H2 type domain profile.	NA
snap-Backbone_42_pilon-processed-gene-1.12-mRNA-1	gi|871236956|ref|XP_012938765.1|/1.74588e-17/PREDICTED: neo-calmodulin-like [Aplysia californica]	Q8S1Y9/8e-14/CML1_ORYSJ Calmodulin-like protein 1 (OsCAM61) OS=Oryza sativa subsp. japonica (Rice) GN=CML1 Os01g0810300 LOC_Os01g59530 OsJ_003721 P0468B07.35	crg:105319316/4e-14/neo-calmodulin isoform X1; K02183 calmodulin	SPAC3A12.14/2e-11/---	A0A0B7A2F2/2e-19/A0A0B7A2F2_9EUPU Uncharacterized protein OS=Arion vulgaris GN=ORF92620 PE=4 SV=1	SM00054/3.0E-6/--	molecular_function:GO:0005509//calcium ion binding;
snap-Backbone_42_pilon-processed-gene-2.36-mRNA-1	gi|908469880|ref|XP_013088173.1|/7.05262e-46/PREDICTED: spermine oxidase-like isoform X1 [Biomphalaria glabrata]	Q99K82/3e-33/SMOX_MOUSE Spermine oxidase (EC 1.5.3.16) (Polyamine oxidase 1) (PAO-1) (PAOh1) OS=Mus musculus (Mouse) GN=Smox Smo	lcm:102345401/8e-47/spermine oxidase-like; K12259 spermine oxidase [EC:1.5.3.16 1.5.3.-]	NA	H3B1U2/4e-45/H3B1U2_LATCH Zgc:66484 OS=Latimeria chalumnae GN=LOC102345401 PE=4 SV=1	PF01593/9.1E-31/Flavin containing amine oxidoreductase	molecular_function:GO:0016491//oxidoreductase activity;
snap-Backbone_42_pilon-processed-gene-2.46-mRNA-1	gi|871276259|ref|XP_012946103.1|/6.76341e-31/PREDICTED: piggyBac transposable element-derived protein 4-like [Aplysia californica]	Q96DM1/4e-09/PGBD4_HUMAN PiggyBac transposable element-derived protein 4 OS=Homo sapiens (Human) GN=PGBD4	NA	NA	W4ZHM1/2e-17/W4ZHM1_STRPU Uncharacterized protein OS=Strongylocentrotus purpuratus PE=4 SV=1	PF13843/1.5E-7/Transposase IS4	NA
augustus-Backbone_43_pilon-processed-gene-0.3-mRNA-1	gi|828235123|ref|XP_004213058.2|/2.56736e-17/PREDICTED: 52 kDa repressor of the inhibitor of the protein kinase-like, partial [Hydra vulgaris]	O43422/2e-09/P52K_HUMAN 52 kDa repressor of the inhibitor of the protein kinase (p52rIPK) (58 kDa interferon-induced protein kinase-interacting protein) (p58IPK-interacting protein) (Death-associated protein 4) (THAP domain-containing protein 0) (THAP domain-containing protein 12) OS=Homo sapiens (Human) GN=THAP12 DAP4 P52RIPK PRKRIR THAP0	cin:100187003/1e-07/N-alpha-acetyltransferase 35, NatC auxiliary subunit-like; K20823 N-alpha-acetyltransferase 35, NatC auxiliary subunit	NA	X1XNM8/2e-17/X1XNM8_ACYPI Uncharacterized protein OS=Acyrthosiphon pisum PE=4 SV=1	PF05699/2.3E-7/hAT family C-terminal dimerisation region	NA
augustus-Backbone_43_pilon-processed-gene-1.16-mRNA-1	gi|987409529|ref|XP_015394182.1|/3.44582e-158/PREDICTED: collagen alpha-1(I) chain-like [Panthera tigris altaica]	Q40375/3e-106/PRP2_MEDTR Repetitive proline-rich cell wall protein 2 OS=Medicago truncatula (Barrel medic) (Medicago tribuloides) GN=PRP2	xla:100126001/1e-62/mki67.L, Ki-67, kia, mki67; marker of proliferation Ki-67 L homeolog; K17582 antigen KI-67	MA2354/2e-16/---	A8XU99/9e-134/A8XU99_CAEBR Protein CBG18881 (Fragment) OS=Caenorhabditis briggsae GN=CBG18881 PE=4 SV=1	NA	NA
augustus-Backbone_43_pilon-processed-gene-10.3-mRNA-1	gi|871278444|ref|XP_012946555.1|/9.3209e-39/PREDICTED: mucin-5AC-like [Aplysia californica]	NA	NA	NA	V4AAR9/2e-32/V4AAR9_LOTGI Uncharacterized protein OS=Lottia gigantea GN=LOTGIDRAFT_238372 PE=4 SV=1	NA	NA
augustus-Backbone_43_pilon-processed-gene-11.5-mRNA-1	gi|908401551|ref|XP_013070831.1|/6.85808e-85/PREDICTED: caskin-2-like [Biomphalaria glabrata]	Q8WXE0/7e-57/CSKI2_HUMAN Caskin-2 (CASK-interacting protein 2) OS=Homo sapiens (Human) GN=CASKIN2 KIAA1139	lak:106155744/4e-78/caskin-2-like isoform X1; K21952 CASK-interacting protein	all2748/8e-21/---	A0A1S3HJ78/3e-77/A0A1S3HJ78_LINUN caskin-2-like isoform X1 OS=Lingula unguis GN=LOC106155744 PE=4 SV=1	SM00248/340.0/--	NA
augustus-Backbone_43_pilon-processed-gene-2.1-mRNA-1	gi|871210729|ref|XP_005091057.2|/0/PREDICTED: uncharacterized protein LOC101862992 [Aplysia californica]	NA	NA	NA	K1S6X7/1e-142/K1S6X7_CRAGI Uncharacterized protein OS=Crassostrea gigas GN=CGI_10027299 PE=4 SV=1	PS50017/13.451/Death domain profile.	NA
augustus-Backbone_43_pilon-processed-gene-4.6-mRNA-1	gi|524875498|ref|XP_005094476.1|/1.34171e-74/PREDICTED: monocyte to macrophage differentiation factor-like [Aplysia californica]	Q8R189/3e-42/PAQRA_MOUSE Monocyte to macrophage differentiation factor 2 (Progestin and adipoQ receptor family member 10) (Progestin and adipoQ receptor family member X) OS=Mus musculus (Mouse) GN=Mmd2 Paqr10	lak:106169619/2e-66/monocyte to macrophage differentiation factor-like isoform X1; K11064 monocyte to macrophage differentiation protein	VC0040/3e-16/---	V4B106/3e-69/V4B106_LOTGI Uncharacterized protein OS=Lottia gigantea GN=LOTGIDRAFT_230242 PE=4 SV=1	PF03006/4.0E-9/Haemolysin-III related	biological_process:GO:0019835//cytolysis;cellular_component:GO:0016021//integral component of membrane;
augustus-Backbone_43_pilon-processed-gene-5.0-mRNA-1	gi|325297011|ref|NP_001191514.1|/1.98436e-146/CaM kinase II alpha [Aplysia californica] &gt;gi|224458718|gb|ACN43221.1| CaM kinase II alpha [Aplysia californica]	Q5ZKI0/1e-142/KCC2D_CHICK Calcium/calmodulin-dependent protein kinase type II delta chain (CaM kinase II subunit delta) (CaM-kinase II delta chain) (CaMK-II subunit delta) (EC 2.7.11.17) OS=Gallus gallus (Chicken) GN=CAMK2D RCJMB04_10k21	lak:106174951/2e-146/calcium/calmodulin-dependent protein kinase type II subunit beta-like; K04515 calcium/calmodulin-dependent protein kinase (CaM kinase) II [EC:2.7.11.17]	SPAC14C4.03/7e-33/---	A0A0B6Y0D6/5e-148/A0A0B6Y0D6_9EUPU Uncharacterized protein (Fragment) OS=Arion vulgaris GN=ORF5815 PE=4 SV=1	SM00220/2.4E-47/--	molecular_function:GO:0005524//ATP binding;GO:0004683//calmodulin-dependent protein kinase activity;GO:0005516//calmodulin binding;
augustus-Backbone_43_pilon-processed-gene-5.10-mRNA-1	gi|908487591|ref|XP_013094174.1|/0/PREDICTED: netrin receptor UNC5C-like [Biomphalaria glabrata]	C5IAW9/4e-90/UN5BB_XENLA Netrin receptor UNC5B-b (Protein unc-5 homolog-b) (Unc-5-like protein B) OS=Xenopus laevis (African clawed frog) GN=unc5b-b	myi:110448227/0.0/netrin receptor UNC5C-like; K07521 netrin receptor unc-5	NA	A0A210QTQ7/0.0/A0A210QTQ7_MIZYE Netrin receptor UNC5C OS=Mizuhopecten yessoensis GN=KP79_PYT06250 PE=4 SV=1	SM00218/4.0E-13/--	NA
augustus-Backbone_43_pilon-processed-gene-5.6-mRNA-1	NA	NA	NA	NA	NA	NA	NA
augustus-Backbone_43_pilon-processed-gene-8.0-mRNA-1	gi|871231923|ref|XP_012937840.1|/9.38678e-28/PREDICTED: short-chain dehydrogenase/reductase family 42E member 1-like [Aplysia californica] &gt;gi|871231926|ref|XP_012937841.1| PREDICTED: short-chain dehydrogenase/reductase family 42E member 1-like [Aplysia californica]	Q8WUS8/4e-22/D42E1_HUMAN Short-chain dehydrogenase/reductase family 42E member 1 (EC 1.1.1.-) OS=Homo sapiens (Human) GN=SDR42E1 HSPC105	amex:103027604/4e-07/nsdhl; sterol-4-alpha-carboxylate 3-dehydrogenase, decarboxylating; K07748 sterol-4alpha-carboxylate 3-dehydrogenase (decarboxylating) [EC:1.1.1.170]	PAB1299/8e-09/---	V3ZLZ9/2e-25/V3ZLZ9_LOTGI Uncharacterized protein OS=Lottia gigantea GN=LOTGIDRAFT_197313 PE=3 SV=1	PF01073/9.8E-10/3-beta hydroxysteroid dehydrogenase/isomerase family	NA
augustus-Backbone_43_pilon-processed-gene-9.1-mRNA-1	NA	NA	NA	NA	NA	NA	NA
augustus-Backbone_43_pilon-processed-gene-9.11-mRNA-1	NA	NA	NA	NA	NA	NA	NA
augustus-Backbone_43_pilon-processed-gene-9.5-mRNA-1	gi|999969702|gb|KXJ08876.1|/4.85277e-42/Retrovirus-related Pol polyprotein from transposon 17.6 [Exaiptasia pallida]	NA	hcq:109524546/3e-17/zinc finger protein 260-like; K09228 KRAB domain-containing zinc finger protein	NA	A0A075EIL5/6e-41/A0A075EIL5_MYAAR GagPol OS=Mya arenaria PE=4 SV=1	NA	NA
augustus-Backbone_43_pilon-processed-gene-9.6-mRNA-1	gi|999970114|gb|KXJ09288.1|/1.33342e-27/hypothetical protein AC249_AIPGENE8767 [Exaiptasia pallida]	NA	NA	NA	A0A1S3HPG7/5e-27/A0A1S3HPG7_LINUN uncharacterized protein LOC106156643 OS=Lingula unguis GN=LOC106156643 PE=4 SV=1	NA	NA
maker-Backbone_43_pilon-augustus-gene-1.49-mRNA-1	gi|524872262|ref|XP_005092894.1|/9.37627e-31/PREDICTED: acetylcholine receptor subunit alpha-1-B-like [Aplysia californica]	P54131/2e-23/ACHA7_BOVIN Neuronal acetylcholine receptor subunit alpha-7 OS=Bos taurus (Bovine) GN=CHRNA7	myi:110456985/5e-24/neuronal acetylcholine receptor subunit alpha-9-like; K04803 nicotinic acetylcholine receptor alpha-1	NA	K1QA84/9e-28/K1QA84_CRAGI Acetylcholine receptor subunit alpha-L1 OS=Crassostrea gigas GN=CGI_10018400 PE=3 SV=1	PS00236/-/Neurotransmitter-gated ion-channels signature.	NA
maker-Backbone_43_pilon-augustus-gene-10.25-mRNA-1	NA	NA	NA	NA	NA	NA	NA
maker-Backbone_43_pilon-augustus-gene-10.28-mRNA-1	gi|871215901|ref|XP_012934966.1|/3.23599e-101/PREDICTED: 60S ribosomal protein L18 isoform X1 [Aplysia californica]	Q4GXG7/5e-93/RL18_TIMBA 60S ribosomal protein L18 OS=Timarcha balearica GN=RpL18	lak:106164906/7e-98/60S ribosomal protein L18-like; K02883 large subunit ribosomal protein L18e	SPBC11C11.07/2e-68/---	A0A0B6YAN7/2e-100/A0A0B6YAN7_9EUPU Uncharacterized protein (Fragment) OS=Arion vulgaris GN=ORF17075 PE=4 SV=1	PF17135/9.9E-90/Ribosomal protein 60S L18 and 50S L18e	biological_process:GO:0006412//translation;cellular_component:GO:0016020//membrane;GO:0005783//endoplasmic reticulum;GO:0005925//focal adhesion;GO:0022625//cytosolic large ribosomal subunit;GO:0005730//nucleolus;molecular_function:GO:0003723//RNA binding;GO:0003735//structural constituent of ribosome;
maker-Backbone_43_pilon-augustus-gene-2.15-mRNA-1	gi|676488084|ref|XP_009064505.1|/0/hypothetical protein LOTGIDRAFT_196341 [Lottia gigantea] &gt;gi|556096233|gb|ESO84885.1| hypothetical protein LOTGIDRAFT_196341 [Lottia gigantea]	Q9HD45/0.0/TM9S3_HUMAN Transmembrane 9 superfamily member 3 (EP70-P-iso) (SM-11044-binding protein) OS=Homo sapiens (Human) GN=TM9SF3 SMBP UNQ245/PRO282	crg:105330919/0.0/transmembrane 9 superfamily member 3-like; K17087 transmembrane 9 superfamily member 3	NA	V3ZQV1/0.0/V3ZQV1_LOTGI Transmembrane 9 superfamily member OS=Lottia gigantea GN=LOTGIDRAFT_196341 PE=3 SV=1	PF02990/3.9E-158/Endomembrane protein 70	cellular_component:GO:0016021//integral component of membrane;
maker-Backbone_43_pilon-augustus-gene-3.49-mRNA-1	gi|871253750|ref|XP_012941789.1|/0/PREDICTED: triple functional domain protein-like isoform X2 [Aplysia californica]	O60229/0.0/KALRN_HUMAN Kalirin (EC 2.7.11.1) (Huntingtin-associated protein-interacting protein) (Protein Duo) (Serine/threonine-protein kinase with Dbl- and pleckstrin homology domain) OS=Homo sapiens (Human) GN=KALRN DUET DUO HAPIP TRAD	crg:105321818/0.0/kalirin isoform X1; K15048 kalirin [EC:2.7.11.1]	YGR070w/1e-07/---	A0A210Q602/0.0/A0A210Q602_MIZYE Kalirin OS=Mizuhopecten yessoensis GN=KP79_PYT24141 PE=4 SV=1	SM00516/1.0E-16/--	biological_process:GO:0035023//regulation of Rho protein signal transduction;GO:0035556//intracellular signal transduction;cellular_component:GO:0005622//intracellular;molecular_function:GO:0004674//protein serine/threonine kinase activity;GO:0005089//Rho guanyl-nucleotide exchange factor activity;
maker-Backbone_43_pilon-augustus-gene-4.37-mRNA-1	gi|919088180|ref|XP_013381129.1|/1.4201e-88/PREDICTED: caspase-8-like [Lingula anatina]	O89110/3e-61/CASP8_MOUSE Caspase-8 (CASP-8) (EC 3.4.22.61) [Cleaved into: Caspase-8 subunit p18; Caspase-8 subunit p10] OS=Mus musculus (Mouse) GN=Casp8	lak:106152179/3e-89/caspase-8-like; K04398 caspase 8 [EC:3.4.22.61]	NA	A0A1S3H7N3/2e-88/A0A1S3H7N3_LINUN caspase-8-like OS=Lingula unguis GN=LOC106152179 PE=3 SV=1	PS01122/-/Caspase family cysteine active site.	biological_process:GO:0042981//regulation of apoptotic process;GO:0006915//apoptotic process;molecular_function:GO:0004197//cysteine-type endopeptidase activity;
maker-Backbone_43_pilon-snap-gene-1.51-mRNA-1	gi|558212551|ref|XP_006134028.1|/6.77714e-51/PREDICTED: uncharacterized protein LOC102462629 [Pelodiscus sinensis]	NA	pxy:105385451/2e-34/transcription termination factor 2-like; K15173 transcription termination factor 2 [EC:3.6.4.-]	NA	K7F0M5/2e-56/K7F0M5_PELSI Uncharacterized protein OS=Pelodiscus sinensis PE=4 SV=1	NA	NA
maker-Backbone_43_pilon-snap-gene-1.53-mRNA-1	gi|871270080|ref|XP_005110846.2|/0/PREDICTED: A disintegrin and metalloproteinase with thrombospondin motifs 3-like [Aplysia californica]	O15072/4e-161/ATS3_HUMAN A disintegrin and metalloproteinase with thrombospondin motifs 3 (ADAM-TS 3) (ADAM-TS3) (ADAMTS-3) (EC 3.4.24.-) (Procollagen II N-proteinase) (PC II-NP) (Procollagen II amino propeptide-processing enzyme) OS=Homo sapiens (Human) GN=ADAMTS3 KIAA0366	myi:110467352/0.0/A disintegrin and metalloproteinase with thrombospondin motifs 10-like; K08628 a disintegrin and metalloproteinase with thrombospondin motifs 14 [EC:3.4.24.-]	NA	A0A0B7A7Y9/0.0/A0A0B7A7Y9_9EUPU Uncharacterized protein OS=Arion vulgaris GN=ORF102045 PE=4 SV=1	SM00209/5.3E-7/--	molecular_function:GO:0004222//metalloendopeptidase activity;GO:0008270//zinc ion binding;
maker-Backbone_43_pilon-snap-gene-1.55-mRNA-1	gi|762094088|ref|XP_011429518.1|/4.14901e-57/PREDICTED: putative ZDHHC-type palmitoyltransferase 5 [Crassostrea gigas]	Q804S5/1e-17/MIB1_DANRE E3 ubiquitin-protein ligase mib1 (EC 2.3.2.27) (Protein mind bomb) (RING-type E3 ubiquitin transferase mib1) OS=Danio rerio (Zebrafish) (Brachydanio rerio) GN=mib1 mib	obi:106878475/3e-56/palmitoyltransferase ZDHHC13-like; K20032 palmitoyltransferase ZDHHC13/17 [EC:2.3.1.225]	all2748/9e-14/---	K1R3I7/8e-56/K1R3I7_CRAGI Palmitoyltransferase OS=Crassostrea gigas GN=CGI_10027708 PE=3 SV=1	PF13637/3.3E-11/Ankyrin repeats (many copies)	cellular_component:GO:0016021//integral component of membrane;molecular_function:GO:0019706//protein-cysteine S-palmitoyltransferase activity;
maker-Backbone_43_pilon-snap-gene-1.58-mRNA-1	gi|761908155|ref|XP_011403595.1|/3.93477e-54/PREDICTED: uncharacterized protein LOC105312553 [Amphimedon queenslandica]	NA	mcf:102123807/1e-22/heat shock protein HSP 90-alpha-like; K04079 molecular chaperone HtpG	NA	A0A016UWP3/6e-47/A0A016UWP3_9BILA Uncharacterized protein OS=Ancylostoma ceylanicum GN=Acey_s0023.g752 PE=4 SV=1	NA	NA
maker-Backbone_43_pilon-snap-gene-1.60-mRNA-1	gi|999971502|gb|KXJ10676.1|/3.53937e-17/hypothetical protein AC249_AIPGENE3589 [Exaiptasia pallida]	NA	ncc:104950366/3e-10/arginine-glutamic acid dipeptide repeats protein-like; K05628 arginine-glutamic acid dipeptide repeats protein	NA	A0A1A8GC70/3e-19/A0A1A8GC70_9TELE Uncharacterized protein OS=Nothobranchius korthausae GN=BX005380.2 PE=4 SV=1	NA	NA
maker-Backbone_43_pilon-snap-gene-1.62-mRNA-1	gi|688540188|ref|XP_009297279.1|/3.29542e-118/PREDICTED: uncharacterized protein LOC103910165 [Danio rerio]	P21328/4e-26/RTJK_DROME RNA-directed DNA polymerase from mobile element jockey (EC 2.7.7.49) (Reverse transcriptase) OS=Drosophila melanogaster (Fruit fly) GN=pol	csem:103389101/1e-91/LOW QUALITY PROTEIN: ryanodine receptor 3-like; K04963 ryanodine receptor 3	NA	A0A0P4W2B0/2e-126/A0A0P4W2B0_9EUCA Uncharacterized protein OS=Scylla olivacea PE=4 SV=1	PF00078/1.0E-31/Reverse transcriptase (RNA-dependent DNA polymerase)	NA
maker-Backbone_43_pilon-snap-gene-1.66-mRNA-1	gi|498999269|ref|XP_004554443.1|/2.61124e-46/PREDICTED: la-related protein 7-like isoform X1 [Maylandia zebra]	Q7ZWE3/1e-46/LARP7_DANRE La-related protein 7 (La ribonucleoprotein domain family member 7) OS=Danio rerio (Zebrafish) (Brachydanio rerio) GN=larp7 zgc:56476	mze:101470825/5e-47/la-related protein 7-like; K15191 La-related protein 7	SPAC57A10.10c/5e-12/---	C1BM58/3e-45/C1BM58_OSMMO La protein homolog OS=Osmerus mordax GN=LA PE=2 SV=1	PS50961/23.415/La-type HTH domain profile.	biological_process:GO:0006396//RNA processing;cellular_component:GO:0005634//nucleus;GO:0030529//intracellular ribonucleoprotein complex;molecular_function:GO:0003723//RNA binding;
maker-Backbone_43_pilon-snap-gene-10.30-mRNA-1	gi|524864826|ref|XP_005089247.1|/7.7044e-120/PREDICTED: solute carrier family 25 member 38-A-like isoform X2 [Aplysia californica]	Q6DE75/4e-101/S2538_XENLA Solute carrier family 25 member 38 OS=Xenopus laevis (African clawed frog) GN=slc25a38	lak:106160392/7e-108/solute carrier family 25 member 38-B-like isoform X1; K15118 solute carrier family 25, member 38	NA	A0A0B7AMB2/2e-120/A0A0B7AMB2_9EUPU Solute carrier family 25 member 38 homolog OS=Arion vulgaris GN=ORF124098 PE=3 SV=1	PS50920/23.221/Solute carrier (Solcar) repeat profile.	biological_process:GO:0055085//transmembrane transport;GO:0006783//heme biosynthetic process;cellular_component:GO:0005743//mitochondrial inner membrane;GO:0016021//integral component of membrane;molecular_function:GO:0005215//transporter activity;
maker-Backbone_43_pilon-snap-gene-10.32-mRNA-1	gi|908414312|ref|XP_013068338.1|/0/PREDICTED: ATP-binding cassette sub-family A member 5-like isoform X2 [Biomphalaria glabrata] &gt;gi|908414314|ref|XP_013068339.1| PREDICTED: ATP-binding cassette sub-family A member 5-like isoform X2 [Biomphalaria glabrata]	Q8CF82/3e-120/ABCA5_RAT ATP-binding cassette sub-family A member 5 OS=Rattus norvegicus (Rat) GN=Abca5	myi:110442150/0.0/ATP-binding cassette sub-family A member 5-like; K05648 ATP-binding cassette, subfamily A (ABC1), member 5	CAC0169/1e-40/---	A0A210PI13/0.0/A0A210PI13_MIZYE ATP-binding cassette sub-family A member 5 OS=Mizuhopecten yessoensis GN=KP79_PYT06542 PE=4 SV=1	PS50893/18.641/ATP-binding cassette, ABC transporter-type domain profile.	NA
maker-Backbone_43_pilon-snap-gene-10.33-mRNA-1	gi|908414312|ref|XP_013068338.1|/0/PREDICTED: ATP-binding cassette sub-family A member 5-like isoform X2 [Biomphalaria glabrata] &gt;gi|908414314|ref|XP_013068339.1| PREDICTED: ATP-binding cassette sub-family A member 5-like isoform X2 [Biomphalaria glabrata]	Q8WWZ7/2e-88/ABCA5_HUMAN ATP-binding cassette sub-family A member 5 OS=Homo sapiens (Human) GN=ABCA5 KIAA1888	crg:105334794/3e-158/ATP-binding cassette sub-family A member 5 isoform X1; K05648 ATP-binding cassette, subfamily A (ABC1), member 5	CC3299/1e-15/---	K1S066/4e-155/K1S066_CRAGI ATP-binding cassette sub-family A member 5 OS=Crassostrea gigas GN=CGI_10018629 PE=4 SV=1	PF00005/4.1E-16/ABC transporter	NA
maker-Backbone_43_pilon-snap-gene-10.38-mRNA-1	gi|676428836|ref|XP_009045404.1|/9.79617e-44/hypothetical protein LOTGIDRAFT_110046, partial [Lottia gigantea] &gt;gi|556115270|gb|ESP03922.1| hypothetical protein LOTGIDRAFT_110046, partial [Lottia gigantea]	Q2TAC6/1e-39/KIF19_HUMAN Kinesin-like protein KIF19 OS=Homo sapiens (Human) GN=KIF19	crg:105325781/9e-43/kinesin-like protein KIF19 isoform X1; K10401 kinesin family member 18/19	YGL216w/7e-16/---	V4BDU8/2e-43/V4BDU8_LOTGI Kinesin-like protein (Fragment) OS=Lottia gigantea GN=LOTGIDRAFT_110046 PE=3 SV=1	PF00225/4.3E-24/Kinesin motor domain	biological_process:GO:0007018//microtubule-based movement;cellular_component:GO:0005874//microtubule;molecular_function:GO:0005524//ATP binding;GO:0003777//microtubule motor activity;GO:0008017//microtubule binding;
maker-Backbone_43_pilon-snap-gene-10.39-mRNA-1	gi|871261758|ref|XP_012943320.1|/0/PREDICTED: kinesin-like protein KIF19 [Aplysia californica]	Q7ZXX2/0.0/KIF19_XENLA Kinesin-like protein KIF19 OS=Xenopus laevis (African clawed frog) GN=kif19	myi:110442513/0.0/kinesin-like protein KIF19; K10401 kinesin family member 18/19	YGL216w/5e-77/---	V4BDU8/0.0/V4BDU8_LOTGI Kinesin-like protein (Fragment) OS=Lottia gigantea GN=LOTGIDRAFT_110046 PE=3 SV=1	SM00129/2.0E-89/--	biological_process:GO:0007018//microtubule-based movement;cellular_component:GO:0005874//microtubule;molecular_function:GO:0005524//ATP binding;GO:0003777//microtubule motor activity;GO:0008017//microtubule binding;
maker-Backbone_43_pilon-snap-gene-10.44-mRNA-1	gi|524916390|ref|XP_005112973.1|/2.99866e-36/PREDICTED: RNA-directed DNA polymerase from mobile element jockey-like isoform X1 [Aplysia californica] &gt;gi|871276836|ref|XP_012946216.1| PREDICTED: RNA-directed DNA polymerase from mobile element jockey-like isoform X2 [Aplysia californica]	NA	adf:107335023/1e-23/tyrosine aminotransferase-like; K00815 tyrosine aminotransferase [EC:2.6.1.5]	NA	A0A1A8Q0T2/8e-31/A0A1A8Q0T2_9TELE Uncharacterized protein (Fragment) OS=Nothobranchius rachovii GN=BX005380.2 PE=4 SV=1	PF00078/9.0E-12/Reverse transcriptase (RNA-dependent DNA polymerase)	NA
maker-Backbone_43_pilon-snap-gene-11.38-mRNA-1	gi|999986959|gb|KXJ26086.1|/1.4049e-21/putative RNA-directed DNA polymerase from transposon BS [Exaiptasia pallida]	Q9NBX4/3e-07/RTXE_DROME Probable RNA-directed DNA polymerase from transposon X-element (EC 2.7.7.49) (Reverse transcriptase) OS=Drosophila melanogaster (Fruit fly) GN=X-element\ORF2 ORF2	spu:756739/4e-13/uncharacterized LOC756739; K11136 regulator of telomere elongation helicase 1 [EC:3.6.4.12]	NA	A0A0A9XNJ7/1e-22/A0A0A9XNJ7_LYGHE RNA-directed DNA polymerase from mobile element jockey (Fragment) OS=Lygus hesperus GN=pol_352 PE=4 SV=1	PF00078/4.7E-17/Reverse transcriptase (RNA-dependent DNA polymerase)	NA
maker-Backbone_43_pilon-snap-gene-11.39-mRNA-1	gi|999980070|gb|KXJ19244.1|/1.23677e-27/Glucosidase 2 subunit beta [Exaiptasia pallida]	NA	adf:107349283/1e-08/potassium/sodium hyperpolarization-activated cyclic nucleotide-gated channel 4-like; K04955 hyperpolarization activated cyclic nucleotide-gated potassium channel 2	NA	A0A1B6MGZ4/3e-17/A0A1B6MGZ4_9HEMI Uncharacterized protein (Fragment) OS=Graphocephala atropunctata GN=g.39922 PE=4 SV=1	NA	NA
maker-Backbone_43_pilon-snap-gene-11.44-mRNA-1	gi|908400204|ref|XP_013096433.1|/0/PREDICTED: voltage-dependent T-type calcium channel subunit alpha-1H-like isoform X8 [Biomphalaria glabrata]	O43497/3e-124/CAC1G_HUMAN Voltage-dependent T-type calcium channel subunit alpha-1G (Cav3.1c) (NBR13) (Voltage-gated calcium channel subunit alpha Cav3.1) OS=Homo sapiens (Human) GN=CACNA1G KIAA1123	crg:105336481/0.0/voltage-dependent T-type calcium channel subunit alpha-1H isoform X1; K04854 voltage-dependent calcium channel T type alpha-1G	BH1501/1e-21/---	Q869H0/0.0/Q869H0_LYMST Voltage-dependent T-type calcium channel subunit alpha OS=Lymnaea stagnalis PE=2 SV=2	PF00520/4.9E-65/Ion transport protein	NA
maker-Backbone_43_pilon-snap-gene-2.34-mRNA-1	gi|871222930|ref|XP_012936181.1|/0/PREDICTED: advillin-like [Aplysia californica]	O88398/0.0/AVIL_MOUSE Advillin (Actin-binding protein DOC6) (p92) OS=Mus musculus (Mouse) GN=Avil Advil	hmg:100215905/0.0/avil; advillin; K08017 advillin	NA	V3ZKU3/0.0/V3ZKU3_LOTGI Uncharacterized protein OS=Lottia gigantea GN=LOTGIDRAFT_221805 PE=4 SV=1	PF02209/1.3E-14/Villin headpiece domain	biological_process:GO:0007010//cytoskeleton organization;molecular_function:GO:0051015//actin filament binding;
maker-Backbone_43_pilon-snap-gene-3.59-mRNA-1	gi|676483563|ref|XP_009063066.1|/4.12363e-116/hypothetical protein LOTGIDRAFT_220800 [Lottia gigantea] &gt;gi|556097644|gb|ESO86296.1| hypothetical protein LOTGIDRAFT_220800 [Lottia gigantea]	Q0KL02/2e-86/TRIO_MOUSE Triple functional domain protein (EC 2.7.11.1) OS=Mus musculus (Mouse) GN=Trio	obi:106875262/6e-108/triple functional domain protein-like; K15048 kalirin [EC:2.7.11.1]	YLR371w/2e-08/---	A0A0B6ZUY0/3e-122/A0A0B6ZUY0_9EUPU Uncharacterized protein (Fragment) OS=Arion vulgaris GN=ORF78966 PE=4 SV=1	PF00621/7.1E-39/RhoGEF domain	biological_process:GO:0035023//regulation of Rho protein signal transduction;GO:0035556//intracellular signal transduction;cellular_component:GO:0005622//intracellular;molecular_function:GO:0004674//protein serine/threonine kinase activity;GO:0005089//Rho guanyl-nucleotide exchange factor activity;
maker-Backbone_43_pilon-snap-gene-3.63-mRNA-1	gi|676496213|ref|XP_009067143.1|/2.78304e-47/hypothetical protein LOTGIDRAFT_146678 [Lottia gigantea] &gt;gi|556093516|gb|ESO82169.1| hypothetical protein LOTGIDRAFT_146678 [Lottia gigantea]	Q0KL02/1e-24/TRIO_MOUSE Triple functional domain protein (EC 2.7.11.1) OS=Mus musculus (Mouse) GN=Trio	obi:106875262/7e-39/triple functional domain protein-like; K15048 kalirin [EC:2.7.11.1]	NA	V4B1P6/5e-47/V4B1P6_LOTGI Uncharacterized protein OS=Lottia gigantea GN=LOTGIDRAFT_146678 PE=4 SV=1	NA	biological_process:GO:0035023//regulation of Rho protein signal transduction;GO:0035556//intracellular signal transduction;cellular_component:GO:0005622//intracellular;molecular_function:GO:0004674//protein serine/threonine kinase activity;GO:0005089//Rho guanyl-nucleotide exchange factor activity;
maker-Backbone_43_pilon-snap-gene-4.46-mRNA-1	gi|908492587|ref|XP_013095909.1|/0/PREDICTED: protein SGT1-like [Biomphalaria glabrata]	Q9CS74/7e-129/ECD_MOUSE Protein ecdysoneless homolog OS=Mus musculus (Mouse) GN=Ecd	NA	NA	A0A210R4I7/0.0/A0A210R4I7_MIZYE Protein SGT1-like OS=Mizuhopecten yessoensis GN=KP79_PYT06445 PE=4 SV=1	PF07093/1.8E-177/SGT1 protein	NA
maker-Backbone_43_pilon-snap-gene-4.48-mRNA-1	gi|524892145|ref|XP_005102603.1|/1.43605e-112/PREDICTED: solute carrier family 43 member 3-like [Aplysia californica]	Q1JPD8/9e-53/S43A3_BOVIN Solute carrier family 43 member 3 OS=Bos taurus (Bovine) GN=SLC43A3	myi:110451204/5e-95/solute carrier family 43 member 3-like; K08230 MFS transporter, LAT3 family, solute carrier family 43, member 3	NA	V3ZX89/5e-98/V3ZX89_LOTGI Uncharacterized protein OS=Lottia gigantea GN=LOTGIDRAFT_228934 PE=4 SV=1	PF07690/9.5E-10/Major Facilitator Superfamily	biological_process:GO:0055085//transmembrane transport;cellular_component:GO:0016021//integral component of membrane;
maker-Backbone_43_pilon-snap-gene-4.49-mRNA-1	gi|676474114|ref|XP_009060037.1|/4.89599e-38/hypothetical protein LOTGIDRAFT_228934 [Lottia gigantea] &gt;gi|556100335|gb|ESO88987.1| hypothetical protein LOTGIDRAFT_228934 [Lottia gigantea]	A2AVZ9/1e-12/S43A3_MOUSE Solute carrier family 43 member 3 (Embryonic epithelia gene 1 protein) OS=Mus musculus (Mouse) GN=Slc43a3 Eeg1	myi:110451204/8e-29/solute carrier family 43 member 3-like; K08230 MFS transporter, LAT3 family, solute carrier family 43, member 3	NA	V3ZX89/8e-38/V3ZX89_LOTGI Uncharacterized protein OS=Lottia gigantea GN=LOTGIDRAFT_228934 PE=4 SV=1	NA	biological_process:GO:0055085//transmembrane transport;cellular_component:GO:0016021//integral component of membrane;
maker-Backbone_43_pilon-snap-gene-4.50-mRNA-1	gi|999971502|gb|KXJ10676.1|/1.85953e-19/hypothetical protein AC249_AIPGENE3589 [Exaiptasia pallida]	NA	ncc:104957110/7e-12/ryanodine receptor 2-like; K04962 ryanodine receptor 2	NA	A0A1A8GC70/7e-20/A0A1A8GC70_9TELE Uncharacterized protein OS=Nothobranchius korthausae GN=BX005380.2 PE=4 SV=1	NA	NA
maker-Backbone_43_pilon-snap-gene-4.52-mRNA-1	gi|762160281|ref|XP_011418354.1|/0/PREDICTED: microspherule protein 1-like isoform X1 [Crassostrea gigas]	Q96EZ8/0.0/MCRS1_HUMAN Microspherule protein 1 (58 kDa microspherule protein) (Cell cycle-regulated factor p78) (INO80 complex subunit J) (MCRS2) OS=Homo sapiens (Human) GN=MCRS1 INO80Q MSP58	crg:105321679/0.0/microspherule protein 1 isoform X1; K11674 microspherule protein 1	NA	A0A210QA46/0.0/A0A210QA46_MIZYE Microspherule protein 1 OS=Mizuhopecten yessoensis GN=KP79_PYT24415 PE=4 SV=1	PF13325/5.1E-88/N-terminal region of micro-spherule protein	NA
maker-Backbone_43_pilon-snap-gene-4.53-mRNA-1	gi|405962006|gb|EKC27724.1|/2.48759e-53/Mitogen-activated protein-binding protein-interacting protein [Crassostrea gigas] &gt;gi|405976251|gb|EKC40764.1| Mitogen-activated protein-binding protein-interacting protein [Crassostrea gigas]	Q3T132/3e-48/LTOR2_BOVIN Ragulator complex protein LAMTOR2 (Late endosomal/lysosomal adaptor and MAPK and MTOR activator 2) OS=Bos taurus (Bovine) GN=LAMTOR2	crg:105347446/5e-54/ragulator complex protein LAMTOR2; K20398 ragulator complex protein LAMTOR2	NA	K1RAT4/4e-53/K1RAT4_CRAGI Mitogen-activated protein-binding protein-interacting protein OS=Crassostrea gigas GN=CGI_10002796 PE=4 SV=1	SM00960/5.6E-9/--	biological_process:GO:0032008//positive regulation of TOR signaling;GO:0071230//cellular response to amino acid stimulus;cellular_component:GO:0071986//Ragulator complex;molecular_function:GO:0032947//protein complex scaffold activity;GO:0005085//guanyl-nucleotide exchange factor activity;
maker-Backbone_43_pilon-snap-gene-4.54-mRNA-1	gi|524913986|ref|XP_005111814.1|/3.53495e-53/PREDICTED: polymerase delta-interacting protein 3-like isoform X1 [Aplysia californica]	Q9BY77/2e-23/PDIP3_HUMAN Polymerase delta-interacting protein 3 (46 kDa DNA polymerase delta interaction protein) (p46) (S6K1 Aly/REF-like target) (SKAR) OS=Homo sapiens (Human) GN=POLDIP3 KIAA1649 PDIP46	rss:109442519/3e-10/THO complex subunit 4A-like; K12881 THO complex subunit 4	NA	A0A0B7AN54/1e-43/A0A0B7AN54_9EUPU Uncharacterized protein (Fragment) OS=Arion vulgaris GN=ORF129362 PE=4 SV=1	SM00360/2.5E-12/--	biological_process:GO:0006406//mRNA export from nucleus;cellular_component:GO:0005622//intracellular;molecular_function:GO:0003723//RNA binding;
maker-Backbone_43_pilon-snap-gene-7.60-mRNA-1	gi|762125439|ref|XP_011445745.1|/3.20184e-94/PREDICTED: sperm-tail PG-rich repeat-containing protein 2-like [Crassostrea gigas]	Q08BC4/2e-58/STPG2_DANRE Sperm-tail PG-rich repeat-containing protein 2 OS=Danio rerio (Zebrafish) (Brachydanio rerio) GN=stpg2 zgc:153987	NA	NA	K1PZM9/5e-94/K1PZM9_CRAGI Uncharacterized protein C4orf37-like protein OS=Crassostrea gigas GN=CGI_10026063 PE=4 SV=1	PF07004/2.2/Sperm-tail PG-rich repeat	NA
maker-Backbone_43_pilon-snap-gene-7.64-mRNA-1	gi|999980070|gb|KXJ19244.1|/1.3952e-73/Glucosidase 2 subunit beta [Exaiptasia pallida]	P21328/3e-34/RTJK_DROME RNA-directed DNA polymerase from mobile element jockey (EC 2.7.7.49) (Reverse transcriptase) OS=Drosophila melanogaster (Fruit fly) GN=pol	hmg:101235634/2e-31/DNA-directed RNA polymerase III subunit RPC2-like; K03021 DNA-directed RNA polymerase III subunit RPC2 [EC:2.7.7.6]	BH0611/2e-10/---	A0A146T4I3/2e-76/A0A146T4I3_FUNHE Reverse transcriptase (Fragment) OS=Fundulus heteroclitus PE=4 SV=1	PF00078/1.3E-42/Reverse transcriptase (RNA-dependent DNA polymerase)	NA
maker-Backbone_43_pilon-snap-gene-8.25-mRNA-1	NA	NA	NA	NA	NA	NA	NA
maker-Backbone_43_pilon-snap-gene-9.48-mRNA-1	gi|999990678|gb|KXJ29698.1|/0/Transposon Ty3-G Gag-Pol polyprotein [Exaiptasia pallida]	NA	npr:108804825/2e-56/TUBGCP6; gamma-tubulin complex component 6; K16573 gamma-tubulin complex component 6	NA	W4YIF3/0.0/W4YIF3_STRPU Uncharacterized protein OS=Strongylocentrotus purpuratus PE=4 SV=1	PF02899/3.2E-6/Phage integrase, N-terminal SAM-like domain	NA
maker-Backbone_43_pilon-snap-gene-9.49-mRNA-1	gi|780063067|ref|XP_011670645.1|/5.55354e-06/PREDICTED: uncharacterized protein LOC105441319 [Strongylocentrotus purpuratus]	NA	NA	NA	NA	NA	NA
maker-Backbone_43_pilon-snap-gene-9.50-mRNA-1	gi|325297146|ref|NP_001191582.1|/0/cAMP-dependent protein kinase regulatory subunit [Aplysia californica] &gt;gi|400119|sp|P31319.2|KAPR_APLCA RecName: Full=cAMP-dependent protein kinase regulatory subunit; AltName: Full=N4 subunit of protein kinase A &gt;gi|5588|emb|CAA44246.1| type N4 regulatory subunit of protein kinase A [Aplysia californica]	P31319/0.0/KAPR_APLCA cAMP-dependent protein kinase regulatory subunit (N4 subunit of protein kinase A) OS=Aplysia californica (California sea hare)	obi:106881659/0.0/cAMP-dependent protein kinase regulatory subunit; K04739 cAMP-dependent protein kinase regulator	YIL033c/1e-63/---	K1RXA0/2e-179/K1RXA0_CRAGI cAMP-dependent protein kinase regulatory subunit OS=Crassostrea gigas GN=CGI_10010758 PE=4 SV=1	PF00027/4.6E-21/Cyclic nucleotide-binding domain	cellular_component:GO:0005952//cAMP-dependent protein kinase complex;molecular_function:GO:0030552//cAMP binding;GO:0008603//cAMP-dependent protein kinase regulator activity;
maker-Backbone_43_pilon-snap-gene-9.52-mRNA-1	gi|17529698|gb|AAL40415.1|AF369891_4/2.10614e-13/endonuclease/reverse transcriptase [Branchiostoma floridae]	NA	myi:110464070/4e-08/zinc finger protein 234-like; K09228 KRAB domain-containing zinc finger protein	NA	Q8WS60/4e-13/Q8WS60_BRAFL Endonuclease/reverse transcriptase OS=Branchiostoma floridae PE=4 SV=1	NA	NA
snap-Backbone_43_pilon-processed-gene-1.30-mRNA-1	gi|908420689|ref|XP_013071690.1|/1.42825e-22/PREDICTED: palmitoyltransferase ERF2-like, partial [Biomphalaria glabrata]	Q4I8B6/5e-10/AKR1_GIBZE Palmitoyltransferase AKR1 (EC 2.3.1.225) (Ankyrin repeat-containing protein AKR1) OS=Gibberella zeae (strain PH-1 / ATCC MYA-4620 / FGSC 9075 / NRRL 31084) (Wheat head blight fungus) (Fusarium graminearum) GN=AKR1 FGRRES_06542_M FGSG_06542	lak:106173622/1e-20/palmitoyltransferase AKR1-like; K20032 palmitoyltransferase ZDHHC13/17 [EC:2.3.1.225]	YDR126w/1e-06/---	A0A210QUP2/4e-21/A0A210QUP2_MIZYE Palmitoyltransferase ZDHHC13 OS=Mizuhopecten yessoensis GN=KP79_PYT00596 PE=4 SV=1	PS50216/17.126/DHHC domain profile.	NA
snap-Backbone_43_pilon-processed-gene-10.17-mRNA-1	gi|688604209|ref|XP_009293363.1|/5.72062e-78/PREDICTED: uncharacterized protein LOC103909404 [Danio rerio]	P10394/8e-16/POL4_DROME Retrovirus-related Pol polyprotein from transposon 412 [Includes: Protease (EC 3.4.23.-); Reverse transcriptase (EC 2.7.7.49); Endonuclease] OS=Drosophila melanogaster (Fruit fly) GN=POL ORF3	mze:101472134/4e-37/extracellular calcium-sensing receptor-like; K04612 calcium-sensing receptor	YGR109w-b_2/2e-15/---	A0A146Q1Q0/4e-59/A0A146Q1Q0_FUNHE Pol polyprotein OS=Fundulus heteroclitus PE=4 SV=1	PS00141/-/Eukaryotic and viral aspartyl proteases active site.	NA
snap-Backbone_43_pilon-processed-gene-11.15-mRNA-1	gi|871215938|ref|XP_012934976.1|/8.73528e-158/PREDICTED: caskin-1-like isoform X2 [Aplysia californica]	Q8VHK1/6e-45/CSKI2_MOUSE Caskin-2 OS=Mus musculus (Mouse) GN=Caskin2 Kiaa1139	myi:110464206/1e-150/caskin-1-like isoform X1; K21952 CASK-interacting protein	NA	K1QS43/9e-148/K1QS43_CRAGI Caskin-1 OS=Crassostrea gigas GN=CGI_10019162 PE=4 SV=1	PS50105/15.507/SAM domain profile.	NA
snap-Backbone_43_pilon-processed-gene-5.19-mRNA-1	gi|325297015|ref|NP_001191515.1|/5.53148e-92/CaM kinase II delta [Aplysia californica] &gt;gi|224458720|gb|ACN43222.1| CaM kinase II delta [Aplysia californica]	Q5ZKI0/4e-73/KCC2D_CHICK Calcium/calmodulin-dependent protein kinase type II delta chain (CaM kinase II subunit delta) (CaM-kinase II delta chain) (CaMK-II subunit delta) (EC 2.7.11.17) OS=Gallus gallus (Chicken) GN=CAMK2D RCJMB04_10k21	lak:106174951/3e-76/calcium/calmodulin-dependent protein kinase type II subunit beta-like; K04515 calcium/calmodulin-dependent protein kinase (CaM kinase) II [EC:2.7.11.17]	NA	A0A0B6XZM3/3e-94/A0A0B6XZM3_9EUPU Uncharacterized protein (Fragment) OS=Arion vulgaris GN=ORF5818 PE=4 SV=1	PF08332/9.5E-53/Calcium/calmodulin dependent protein kinase II association domain	molecular_function:GO:0005524//ATP binding;GO:0004683//calmodulin-dependent protein kinase activity;GO:0005516//calmodulin binding;
snap-Backbone_43_pilon-processed-gene-6.10-mRNA-1	NA	NA	NA	NA	NA	NA	NA
snap-Backbone_43_pilon-processed-gene-7.37-mRNA-1	NA	NA	NA	NA	NA	NA	NA
snap-Backbone_43_pilon-processed-gene-9.19-mRNA-1	gi|762153991|ref|XP_011415051.1|/6.72191e-22/PREDICTED: G-protein coupled receptor GRL101-like [Crassostrea gigas]	Q5R5V8/8e-17/RXFP1_PONAB Relaxin receptor 1 (Relaxin family peptide receptor 1) OS=Pongo abelii (Sumatran orangutan) (Pongo pygmaeus abelii) GN=RXFP1	myi:110462939/3e-18/relaxin receptor 2-like; K04307 relaxin family peptide receptor 2	NA	A0A210PF06/9e-23/A0A210PF06_MIZYE G-protein coupled receptor GRL101 OS=Mizuhopecten yessoensis GN=KP79_PYT11358 PE=4 SV=1	PS50262/9.178/G-protein coupled receptors family 1 profile.	NA
snap-Backbone_43_pilon-processed-gene-9.38-mRNA-1	gi|676492328|ref|XP_009065881.1|/1.45429e-26/hypothetical protein LOTGIDRAFT_133477 [Lottia gigantea] &gt;gi|556094799|gb|ESO83452.1| hypothetical protein LOTGIDRAFT_133477 [Lottia gigantea]	P31319/6e-27/KAPR_APLCA cAMP-dependent protein kinase regulatory subunit (N4 subunit of protein kinase A) OS=Aplysia californica (California sea hare)	sko:100370784/4e-27/cAMP-dependent protein kinase regulatory subunit-like; K04739 cAMP-dependent protein kinase regulator	NA	V3ZH19/2e-26/V3ZH19_LOTGI Uncharacterized protein OS=Lottia gigantea GN=LOTGIDRAFT_133477 PE=4 SV=1	PF02197/2.9E-15/Regulatory subunit of type II PKA R-subunit	cellular_component:GO:0005952//cAMP-dependent protein kinase complex;molecular_function:GO:0030552//cAMP binding;GO:0008603//cAMP-dependent protein kinase regulator activity;
augustus-Backbone_44_pilon-processed-gene-0.2-mRNA-1	gi|908416703|ref|XP_013069620.1|/4.8079e-37/PREDICTED: CX3C chemokine receptor 1-like [Biomphalaria glabrata]	Q95254/2e-14/GHSR_PIG Growth hormone secretagogue receptor type 1 (GHS-R) (GH-releasing peptide receptor) (GHRP) (Ghrelin receptor) OS=Sus scrofa (Pig) GN=GHSR	crg:105349066/1e-33/neuromedin-U receptor 2; K04322 cysteinyl leukotriene receptor 1	NA	A0A182Z287/3e-35/A0A182Z287_BIOGL Uncharacterized protein OS=Biomphalaria glabrata PE=4 SV=1	PR00237/5.9E-12/Rhodopsin-like GPCR superfamily signature	cellular_component:GO:0016021//integral component of membrane;molecular_function:GO:0004930//G-protein coupled receptor activity;
augustus-Backbone_44_pilon-processed-gene-0.3-mRNA-1	gi|524871275|ref|XP_005092412.1|/3.51218e-38/PREDICTED: CX3C chemokine receptor 1-like [Aplysia californica]	Q95254/1e-15/GHSR_PIG Growth hormone secretagogue receptor type 1 (GHS-R) (GH-releasing peptide receptor) (GHRP) (Ghrelin receptor) OS=Sus scrofa (Pig) GN=GHSR	crg:105349066/9e-36/neuromedin-U receptor 2; K04322 cysteinyl leukotriene receptor 1	NA	A0A182Z287/5e-36/A0A182Z287_BIOGL Uncharacterized protein OS=Biomphalaria glabrata PE=4 SV=1	PF00001/1.6E-10/7 transmembrane receptor (rhodopsin family)	cellular_component:GO:0016021//integral component of membrane;molecular_function:GO:0004930//G-protein coupled receptor activity;
augustus-Backbone_44_pilon-processed-gene-0.4-mRNA-1	gi|443693519|gb|ELT94867.1|/8.40978e-17/hypothetical protein CAPTEDRAFT_205369 [Capitella teleta]	NA	crg:105349066/3e-16/neuromedin-U receptor 2; K04322 cysteinyl leukotriene receptor 1	NA	R7TMY0/1e-16/R7TMY0_CAPTE Uncharacterized protein OS=Capitella teleta GN=CAPTEDRAFT_205369 PE=3 SV=1	PS50262/9.559/G-protein coupled receptors family 1 profile.	cellular_component:GO:0016021//integral component of membrane;molecular_function:GO:0004930//G-protein coupled receptor activity;
augustus-Backbone_44_pilon-processed-gene-0.5-mRNA-1	gi|908416703|ref|XP_013069620.1|/1.08437e-14/PREDICTED: CX3C chemokine receptor 1-like [Biomphalaria glabrata]	NA	lak:106155388/4e-09/growth hormone secretagogue receptor type 1-like; K04284 growth hormone secretagogue receptor	NA	A0A182Z287/3e-14/A0A182Z287_BIOGL Uncharacterized protein OS=Biomphalaria glabrata PE=4 SV=1	PF00001/2.9E-6/7 transmembrane receptor (rhodopsin family)	cellular_component:GO:0016021//integral component of membrane;molecular_function:GO:0004930//G-protein coupled receptor activity;
augustus-Backbone_45_pilon-processed-gene-0.8-mRNA-1	gi|871245917|ref|XP_012940411.1|/3.99984e-126/PREDICTED: uncharacterized protein LOC101850577 [Aplysia californica]	Q04202/2e-47/TCB2_CAEBR Transposable element Tcb2 transposase OS=Caenorhabditis briggsae	els:105029842/1e-30/zinc finger protein 135-like isoform X1; K09228 KRAB domain-containing zinc finger protein	NA	A0A1A7YAS8/4e-86/A0A1A7YAS8_9TELE Uncharacterized protein OS=Aphyosemion striatum GN=Nfu_g_1_026078 PE=4 SV=1	PF01498/1.2E-12/Transposase	NA
maker-Backbone_45_pilon-augustus-gene-0.37-mRNA-1	gi|871251621|ref|XP_012941411.1|/6.96291e-44/PREDICTED: uncharacterized protein LOC106012589 [Aplysia californica]	NA	ncc:104956643/3e-08/gdf11; growth/differentiation factor 11; K05497 growth differentiation factor 8/11	NA	A0A0B7BQI9/9e-45/A0A0B7BQI9_9EUPU Uncharacterized protein (Fragment) OS=Arion vulgaris GN=ORF207425 PE=4 SV=1	PF14529/6.1E-12/Endonuclease-reverse transcriptase	NA
maker-Backbone_45_pilon-snap-gene-0.40-mRNA-1	NA	NA	NA	NA	NA	NA	NA
maker-Backbone_45_pilon-snap-gene-0.43-mRNA-1	gi|524872046|ref|XP_005092790.1|/1.59e-27/PREDICTED: RNA-directed DNA polymerase from mobile element jockey-like [Aplysia californica]	P21328/2e-09/RTJK_DROME RNA-directed DNA polymerase from mobile element jockey (EC 2.7.7.49) (Reverse transcriptase) OS=Drosophila melanogaster (Fruit fly) GN=pol	api:100568954/4e-18/uncharacterized LOC100568954; K04911 potassium voltage-gated channel Eag-related subfamily H member 8	NA	A0A0B7BRZ6/2e-40/A0A0B7BRZ6_9EUPU Uncharacterized protein (Fragment) OS=Arion vulgaris GN=ORF208302 PE=4 SV=1	PF00078/1.1E-13/Reverse transcriptase (RNA-dependent DNA polymerase)	molecular_function:GO:0003964//RNA-directed DNA polymerase activity;GO:0004523//RNA-DNA hybrid ribonuclease activity;GO:0003676//nucleic acid binding;
augustus-Backbone_47_pilon-processed-gene-0.10-mRNA-1	gi|999968946|gb|KXJ08120.1|/1.78568e-142/hypothetical protein AC249_AIPGENE24817, partial [Exaiptasia pallida]	NA	xla:108712406/3e-46/aff4.S; AF4/FMR2 family member 4 S homeolog; K15185 AF4/FMR2 family member 4	NA	A0A0B7BLE8/2e-171/A0A0B7BLE8_9EUPU Uncharacterized protein OS=Arion vulgaris GN=ORF196924 PE=4 SV=1	PS50878/9.511/Reverse transcriptase (RT) catalytic domain profile.	NA
augustus-Backbone_47_pilon-processed-gene-0.16-mRNA-1	gi|871242780|ref|XP_012939849.1|/3.8866e-28/PREDICTED: uncharacterized protein K02A2.6-like [Aplysia californica]	NA	srx:107726884/5e-23/uncharacterized protein LOC107726884; K13073 polymeric immunoglobulin receptor	NA	A0A146PZC9/4e-27/A0A146PZC9_FUNHE Pol polyprotein OS=Fundulus heteroclitus PE=4 SV=1	NA	NA
augustus-Backbone_47_pilon-processed-gene-0.17-mRNA-1	gi|524891953|ref|XP_005102508.1|/8.42246e-78/PREDICTED: uncharacterized protein K02A2.6-like [Aplysia californica]	Q09575/2e-24/YRD6_CAEEL Uncharacterized protein K02A2.6 OS=Caenorhabditis elegans GN=K02A2.6	adf:107335753/6e-39/protocadherin-like protein; K16506 protocadherin Fat 1/2/3	NA	A0A1A8EMF6/3e-60/A0A1A8EMF6_9TELE Uncharacterized protein OS=Nothobranchius korthausae GN=BX640584.1 PE=4 SV=1	PF00665/2.1E-7/Integrase core domain	NA
augustus-Backbone_47_pilon-processed-gene-0.2-mRNA-1	NA	NA	NA	NA	NA	NA	NA
augustus-Backbone_47_pilon-processed-gene-0.5-mRNA-1	gi|999968946|gb|KXJ08120.1|/1.8335e-78/hypothetical protein AC249_AIPGENE24817, partial [Exaiptasia pallida]	NA	xla:108712406/7e-33/aff4.S; AF4/FMR2 family member 4 S homeolog; K15185 AF4/FMR2 family member 4	NA	A0A0B7BLE8/9e-81/A0A0B7BLE8_9EUPU Uncharacterized protein OS=Arion vulgaris GN=ORF196924 PE=4 SV=1	PS50878/12.176/Reverse transcriptase (RT) catalytic domain profile.	NA
maker-Backbone_47_pilon-augustus-gene-1.59-mRNA-1	gi|676446293|ref|XP_009051032.1|/9.86074e-117/hypothetical protein LOTGIDRAFT_159137 [Lottia gigantea] &gt;gi|556109682|gb|ESO98334.1| hypothetical protein LOTGIDRAFT_159137 [Lottia gigantea]	NA	NA	NA	V4C9C2/2e-116/V4C9C2_LOTGI Uncharacterized protein OS=Lottia gigantea GN=LOTGIDRAFT_159137 PE=4 SV=1	NA	cellular_component:GO:0016021//integral component of membrane;
maker-Backbone_47_pilon-augustus-gene-1.64-mRNA-1	gi|908491532|ref|XP_013095532.1|/0/PREDICTED: zinc finger protein ush-like [Biomphalaria glabrata]	Q9VPQ6/1e-20/USH_DROME Zinc finger protein ush (Protein U-shaped) OS=Drosophila melanogaster (Fruit fly) GN=ush CG2762	myi:110458449/3e-174/zinc finger protein ush-like isoform X1; K17441 zinc finger protein ZFPM1	NA	V3ZHZ8/3e-179/V3ZHZ8_LOTGI Uncharacterized protein OS=Lottia gigantea GN=LOTGIDRAFT_170471 PE=3 SV=1	PS51810/18.505/Zinc finger CCHC FOG-type profile.	biological_process:GO:0006355//regulation of transcription, DNA-templated;GO:0006351//transcription, DNA-templated;molecular_function:GO:0003676//nucleic acid binding;
maker-Backbone_47_pilon-snap-gene-0.56-mRNA-1	NA	NA	NA	NA	NA	NA	NA
maker-Backbone_47_pilon-snap-gene-0.58-mRNA-1	gi|780063067|ref|XP_011670645.1|/2.88977e-46/PREDICTED: uncharacterized protein LOC105441319 [Strongylocentrotus purpuratus]	NA	xla:108712406/2e-13/aff4.S; AF4/FMR2 family member 4 S homeolog; K15185 AF4/FMR2 family member 4	NA	W4YBG1/5e-45/W4YBG1_STRPU Uncharacterized protein OS=Strongylocentrotus purpuratus PE=4 SV=1	NA	NA
maker-Backbone_47_pilon-snap-gene-0.62-mRNA-1	gi|916420318|ref|XP_013231390.1|/5.19509e-132/hypothetical protein, conserved [Eimeria tenella] &gt;gi|557142158|emb|CDJ40640.1| hypothetical protein, conserved [Eimeria tenella]	P53353/4e-26/ASPX_VULVU Sperm acrosomal protein FSA-ACR.1 (Fragment) OS=Vulpes vulpes (Red fox)	sasa:106580754/9e-35/aggrecan core protein-like; K06792 aggrecan 1	Rv0355c/8e-13/---	U6KYQ6/9e-132/U6KYQ6_EIMTE Uncharacterized protein OS=Eimeria tenella GN=ETH_00035130 PE=4 SV=1	NA	NA
maker-Backbone_47_pilon-snap-gene-0.64-mRNA-1	gi|871258925|ref|XP_012942708.1|/2.51346e-70/PREDICTED: uncharacterized protein K02A2.6-like [Aplysia californica]	P04323/4e-34/POL3_DROME Retrovirus-related Pol polyprotein from transposon 17.6 [Includes: Protease (EC 3.4.23.-); Reverse transcriptase (EC 2.7.7.49); Endonuclease] OS=Drosophila melanogaster (Fruit fly) GN=pol	xma:102231469/8e-36/multidrug resistance-associated protein 1-like; K05665 ATP-binding cassette, subfamily C (CFTR/MRP), member 1	SPAC167.08/6e-32/---	A0A1A8AJD4/4e-74/A0A1A8AJD4_NOTFU Uncharacterized protein OS=Nothobranchius furzeri GN=CR788254.1 PE=4 SV=1	PS50878/8.794/Reverse transcriptase (RT) catalytic domain profile.	NA
maker-Backbone_47_pilon-snap-gene-0.65-mRNA-1	gi|585693045|ref|XP_006821561.1|/3.98109e-77/PREDICTED: probable serine/threonine-protein kinase kinX-like, partial [Saccoglossus kowalevskii]	Q8IIG1/1e-05/YK213_PLAF7 Uncharacterized protein PF11_0213 OS=Plasmodium falciparum (isolate 3D7) GN=PF11_0213	sko:102803904/4e-13/integrator complex subunit 1-like; K13138 integrator complex subunit 1	NA	A0A091D665/2e-62/A0A091D665_FUKDA Cysteine-rich, acidic integral membrane protein OS=Fukomys damarensis GN=H920_12836 PE=4 SV=1	NA	NA
maker-Backbone_47_pilon-snap-gene-1.67-mRNA-1	gi|908404673|ref|XP_013084831.1|/7.29386e-174/PREDICTED: synaptic vesicle membrane protein VAT-1 homolog-like isoform X3 [Biomphalaria glabrata]	Q9HCJ6/1e-150/VAT1L_HUMAN Synaptic vesicle membrane protein VAT-1 homolog-like (EC 1.-.-.-) OS=Homo sapiens (Human) GN=VAT1L KIAA1576	ggo:101136546/3e-27/CRYZ; crystallin zeta; K00344 NADPH2:quinone reductase [EC:1.6.5.5]	Rv1912c/3e-36/---	A0A0B6ZIY0/2e-171/A0A0B6ZIY0_9EUPU Uncharacterized protein OS=Arion vulgaris GN=ORF66352 PE=4 SV=1	PF13602/5.2E-13/Zinc-binding dehydrogenase	molecular_function:GO:0016491//oxidoreductase activity;
maker-Backbone_47_pilon-snap-gene-1.70-mRNA-1	gi|919041546|ref|XP_013404052.1|/0/PREDICTED: ribosome biogenesis protein bop1-B-like [Lingula anatina]	A0JMQ0/0.0/BOP1_DANRE Ribosome biogenesis protein bop1 (Block of proliferation 1 protein) OS=Danio rerio (Zebrafish) (Brachydanio rerio) GN=bop1 si:ch211-251g8.4	myi:110446284/0.0/ribosome biogenesis protein bop1-A-like; K14824 ribosome biogenesis protein ERB1	all0283_3/1e-05/---	A0A210QXN8/0.0/A0A210QXN8_MIZYE Ribosome biogenesis protein bop1 OS=Mizuhopecten yessoensis GN=KP79_PYT13621 PE=4 SV=1	PS50082/16.19/Trp-Asp (WD) repeats profile.	biological_process:GO:0000466//maturation of 5.8S rRNA from tricistronic rRNA transcript (SSU-rRNA, 5.8S rRNA, LSU-rRNA);GO:0000463//maturation of LSU-rRNA from tricistronic rRNA transcript (SSU-rRNA, 5.8S rRNA, LSU-rRNA);cellular_component:GO:0005654//nucleoplasm;GO:0005730//nucleolus;GO:0030687//preribosome, large subunit precursor;molecular_function:GO:0043021//ribonucleoprotein complex bindin…
maker-Backbone_47_pilon-snap-gene-1.74-mRNA-1	gi|443691138|gb|ELT93079.1|/3.00023e-65/hypothetical protein CAPTEDRAFT_217788 [Capitella teleta]	NA	NA	NA	A0A1B0CP40/4e-83/A0A1B0CP40_LUTLO Uncharacterized protein OS=Lutzomyia longipalpis PE=4 SV=1	NA	NA
maker-Backbone_47_pilon-snap-gene-1.86-mRNA-1	gi|762164209|ref|XP_011420415.1|/0/PREDICTED: protein arginine N-methyltransferase 5-like isoform X2 [Crassostrea gigas]	Q5R698/0.0/ANM5_PONAB Protein arginine N-methyltransferase 5 (EC 2.1.1.320) (Histone-arginine N-methyltransferase PRMT5) (Shk1 kinase-binding protein 1 homolog) (SKB1 homolog) OS=Pongo abelii (Sumatran orangutan) (Pongo pygmaeus abelii) GN=PRMT5 SKB1	crg:105323137/0.0/protein arginine N-methyltransferase 5 isoform X1; K02516 type II protein arginine methyltransferase [EC:2.1.1.320]	NA	V3ZAC9/0.0/V3ZAC9_LOTGI Protein arginine N-methyltransferase OS=Lottia gigantea GN=LOTGIDRAFT_194048 PE=3 SV=1	PF17286/2.0E-52/PRMT5 oligomerisation domain	biological_process:GO:0035246//peptidyl-arginine N-methylation;molecular_function:GO:0008168//methyltransferase activity;
maker-Backbone_47_pilon-snap-gene-1.88-mRNA-1	gi|961079721|ref|XP_014768065.1|/3.99144e-85/PREDICTED: uncharacterized protein LOC106867652 isoform X1 [Octopus bimaculoides] &gt;gi|918330548|gb|KOF94551.1| hypothetical protein OCBIM_22001433mg [Octopus bimaculoides]	Q5R5U3/3e-45/ZN271_PONAB Zinc finger protein 271 OS=Pongo abelii (Sumatran orangutan) (Pongo pygmaeus abelii) GN=ZNF271	hcq:109513457/7e-51/zinc finger protein 260-like isoform X1; K09228 KRAB domain-containing zinc finger protein	SPAC144.09c/1e-14/---	A0A0L8HZE3/7e-85/A0A0L8HZE3_OCTBM Uncharacterized protein OS=Octopus bimaculoides GN=OCBIM_22001433mg PE=4 SV=1	PS50157/11.365/Zinc finger C2H2 type domain profile.	molecular_function:GO:0003676//nucleic acid binding;
maker-Backbone_47_pilon-snap-gene-2.55-mRNA-1	gi|918996153|ref|XP_013388868.1|/4.4219e-72/PREDICTED: ankyrin repeat, PH and SEC7 domain containing protein secG-like [Lingula anatina]	Q9ULJ7/2e-44/ANR50_HUMAN Ankyrin repeat domain-containing protein 50 OS=Homo sapiens (Human) GN=ANKRD50 KIAA1223	aqu:100641148/4e-53/serine/threonine-protein phosphatase 6 regulatory ankyrin repeat subunit A-like; K18441 cytohesin	all2748/4e-50/---	A0A1S3HS58/7e-72/A0A1S3HS58_LINUN ankyrin repeat, PH and SEC7 domain containing protein secG-like OS=Lingula unguis GN=LOC106157691 PE=4 SV=1	PS50088/12.85/Ankyrin repeat profile.	biological_process:GO:0007165//signal transduction;
maker-Backbone_47_pilon-snap-gene-2.56-mRNA-1	gi|762123481|ref|XP_011444721.1|/2.61044e-125/PREDICTED: uncharacterized protein LOC105340395 [Crassostrea gigas]	NA	aplc:110986150/6e-34/uncharacterized protein LOC110986150 isoform X1; K21754 BTB/POZ domain-containing protein KCTD1/15	NA	A0A182YV00/3e-100/A0A182YV00_BIOGL Uncharacterized protein OS=Biomphalaria glabrata GN=106050787 PE=4 SV=1	PS50950/13.12/Zinc finger THAP-type profile	NA
maker-Backbone_47_pilon-snap-gene-2.58-mRNA-1	gi|871216611|ref|XP_012935106.1|/1.18332e-84/PREDICTED: uncharacterized protein LOC101845154 [Aplysia californica]	Q9V477/4e-24/TOLL8_DROME Toll-like receptor Tollo (Toll-like receptor 8) OS=Drosophila melanogaster (Fruit fly) GN=Tollo Tl-8 Toll-8 CG6890	crg:105327406/7e-46/toll-like receptor 4; K10160 toll-like receptor 4	NA	A0A182ZF32/4e-67/A0A182ZF32_BIOGL Uncharacterized protein OS=Biomphalaria glabrata PE=4 SV=1	SM00255/4.3E-10/--	biological_process:GO:0007165//signal transduction;cellular_component:GO:0016021//integral component of membrane;
maker-Backbone_47_pilon-snap-gene-2.63-mRNA-1	gi|697412348|gb|KGL73373.1|/3.03374e-24/hypothetical protein N309_06989, partial [Tinamus guttatus]	NA	bfo:BRAFLDRAFT_99415/1e-17/hypothetical protein; K01132 N-acetylgalactosamine-6-sulfatase [EC:3.1.6.4]	NA	A0A074ZYR1/6e-25/A0A074ZYR1_9TREM Uncharacterized protein (Fragment) OS=Opisthorchis viverrini GN=T265_13568 PE=4 SV=1	NA	NA
maker-Backbone_47_pilon-snap-gene-2.64-mRNA-1	gi|524996151|ref|XP_005045869.1|/7.86053e-22/PREDICTED: uncharacterized protein LOC101815397 [Ficedula albicollis]	NA	myi:110443309/1e-08/uncharacterized protein LOC110443309 isoform X1; K04987 polycystin 1L1	NA	A0A210R4F0/6e-19/A0A210R4F0_MIZYE 29.1 kDa protein in cryB1 5'region OS=Mizuhopecten yessoensis GN=KP79_PYT26263 PE=4 SV=1	NA	NA
maker-Backbone_47_pilon-snap-gene-2.66-mRNA-1	gi|762120232|ref|XP_011443039.1|/1.54786e-121/PREDICTED: uncharacterized protein LOC105339271 [Crassostrea gigas]	NA	dpa:109543998/6e-27/uncharacterized protein LOC109543998 isoform X1; K19410 inner nuclear membrane protein Man1	NA	A0A0L8G1H1/6e-74/A0A0L8G1H1_OCTBM Uncharacterized protein (Fragment) OS=Octopus bimaculoides GN=OCBIM_22002051mg PE=4 SV=1	PF09588/1.8E-17/YqaJ-like viral recombinase domain	NA
maker-Backbone_47_pilon-snap-gene-2.67-mRNA-1	gi|449271970|gb|EMC82122.1|/3.37029e-16/hypothetical protein A306_09940, partial [Columba livia]	NA	NA	NA	A0A0B2UU97/2e-10/A0A0B2UU97_TOXCA Uncharacterized protein OS=Toxocara canis GN=Tcan_08010 PE=4 SV=1	NA	NA
maker-Backbone_47_pilon-snap-gene-2.68-mRNA-1	gi|762152075|ref|XP_011414036.1|/2.34087e-43/PREDICTED: ankyrin repeat domain-containing protein SOWAHC-like isoform X2 [Crassostrea gigas]	Q53LP3/2e-13/SWAHC_HUMAN Ankyrin repeat domain-containing protein SOWAHC (Ankyrin repeat domain-containing protein 57) (Protein sosondowah homolog C) OS=Homo sapiens (Human) GN=SOWAHC ANKRD57 C2orf26	tut:107360178/2e-08/RNA polymerase II subunit A C-terminal domain phosphatase-like; K15732 RNA polymerase II subunit A C-terminal domain phosphatase [EC:3.1.3.16]	NA	A0A210R2B1/2e-46/A0A210R2B1_MIZYE Ankyrin repeat domain-containing protein SOWAHC OS=Mizuhopecten yessoensis GN=KP79_PYT13699 PE=4 SV=1	SM00248/2.5E-4/--	NA
maker-Backbone_47_pilon-snap-gene-2.70-mRNA-1	gi|908428241|ref|XP_013074912.1|/3.92255e-33/PREDICTED: ankyrin repeat domain-containing protein SOWAHC-like [Biomphalaria glabrata]	Q8BZW2/6e-12/SWAHB_MOUSE Ankyrin repeat domain-containing protein SOWAHB (Ankyrin repeat domain-containing protein 56) (Protein sosondowah homolog B) OS=Mus musculus (Mouse) GN=Sowahb Ankrd56	NA	NA	A0A0B6ZLI2/2e-31/A0A0B6ZLI2_9EUPU Uncharacterized protein (Fragment) OS=Arion vulgaris GN=ORF69992 PE=4 SV=1	NA	NA
snap-Backbone_47_pilon-processed-gene-1.30-mRNA-1	gi|662221985|ref|XP_008485214.1|/1.77254e-45/PREDICTED: uncharacterized serine-rich protein C215.13-like, partial [Diaphorina citri]	NA	myi:110450725/4e-28/uncharacterized protein LOC110450725 isoform X1; K00626 acetyl-CoA C-acetyltransferase [EC:2.3.1.9]	NA	A0A210QJ00/2e-81/A0A210QJ00_MIZYE Uncharacterized protein OS=Mizuhopecten yessoensis GN=KP79_PYT10267 PE=4 SV=1	NA	NA
snap-Backbone_47_pilon-processed-gene-2.29-mRNA-1	NA	NA	NA	NA	NA	NA	NA
snap-Backbone_47_pilon-processed-gene-2.36-mRNA-1	gi|871268190|ref|XP_005110241.2|/8.62344e-117/PREDICTED: glycine receptor subunit alpha-2-like [Aplysia californica]	Q91XP5/2e-88/GLRA3_MOUSE Glycine receptor subunit alpha-3 OS=Mus musculus (Mouse) GN=Glra3	npr:108797426/1e-89/GLRA2; glycine receptor subunit alpha-2 isoform X1; K05194 glycine receptor alpha-2	NA	V4B5B2/2e-102/V4B5B2_LOTGI Uncharacterized protein OS=Lottia gigantea GN=LOTGIDRAFT_180167 PE=3 SV=1	PF02932/4.0E-25/Neurotransmitter-gated ion-channel transmembrane region	cellular_component:GO:0016021//integral component of membrane;GO:0030054//cell junction;GO:0045202//synapse;GO:0005886//plasma membrane;molecular_function:GO:0005230//extracellular ligand-gated ion channel activity;GO:0004890//GABA-A receptor activity;
snap-Backbone_47_pilon-processed-gene-2.40-mRNA-1	gi|528477201|ref|XP_005168616.1|/1.0856e-58/PREDICTED: gastrula zinc finger protein XlCGF8.2DB-like, partial [Danio rerio]	P13682/1e-57/ZNF35_HUMAN Zinc finger protein 35 (Zinc finger protein HF.10) OS=Homo sapiens (Human) GN=ZNF35	sasa:106571782/6e-59/zinc finger protein 2-like; K09228 KRAB domain-containing zinc finger protein	SPAC144.09c/4e-15/---	E7FFC2/1e-59/E7FFC2_DANRE Uncharacterized protein OS=Danio rerio PE=4 SV=1	SM00355/0.58/--	NA
maker-Backbone_48_pilon-snap-gene-0.26-mRNA-1	gi|676425954|ref|XP_009044469.1|/0/hypothetical protein LOTGIDRAFT_205986 [Lottia gigantea] &gt;gi|556116308|gb|ESP04960.1| hypothetical protein LOTGIDRAFT_205986 [Lottia gigantea]	Q9QUJ7/0.0/ACSL4_MOUSE Long-chain-fatty-acid--CoA ligase 4 (EC 6.2.1.3) (Long-chain acyl-CoA synthetase 4) (LACS 4) (mACS4) OS=Mus musculus (Mouse) GN=Acsl4 Acs4 Facl4	crg:105342925/0.0/long-chain-fatty-acid--CoA ligase 4; K01897 long-chain acyl-CoA synthetase [EC:6.2.1.3]	SPBC18H10.02/2e-103/---	V4CR53/0.0/V4CR53_LOTGI Uncharacterized protein OS=Lottia gigantea GN=LOTGIDRAFT_205986 PE=4 SV=1	PF00501/6.4E-92/AMP-binding enzyme	biological_process:GO:0008152//metabolic process;cellular_component:GO:0016021//integral component of membrane;molecular_function:GO:0003824//catalytic activity;
maker-Backbone_48_pilon-snap-gene-0.32-mRNA-1	gi|871272260|ref|XP_012945309.1|/0/PREDICTED: collagen alpha-2(IV) chain-like [Aplysia californica]	P17140/0.0/CO4A2_CAEEL Collagen alpha-2(IV) chain (Lethal protein 2) OS=Caenorhabditis elegans GN=let-2 clb-1 F01G12.5	bmy:Bm1_16850/0.0/collagen alpha 2(IV) chain precursor; K06237 collagen, type IV, alpha	NA	A0A0B7AGY1/0.0/A0A0B7AGY1_9EUPU Uncharacterized protein OS=Arion vulgaris GN=ORF119916 PE=3 SV=1	SM00111/4.4E-76/--	NA
augustus-Backbone_49_pilon-processed-gene-0.10-mRNA-1	gi|524869750|ref|XP_005091666.1|/1.39477e-65/PREDICTED: sulfotransferase family cytosolic 1B member 1-like [Aplysia californica]	O43704/1e-37/ST1B1_HUMAN Sulfotransferase family cytosolic 1B member 1 (ST1B1) (Sulfotransferase 1B1) (EC 2.8.2.-) (Sulfotransferase 1B2) (ST1B2) (Thyroid hormone sulfotransferase) OS=Homo sapiens (Human) GN=SULT1B1 ST1B2 SULT1B2	crg:105317335/4e-52/sulfotransferase 1C4; K01025 sulfotransferase [EC:2.8.2.-]	NA	K1PMV7/4e-51/K1PMV7_CRAGI Sulfotransferase 1C4 OS=Crassostrea gigas GN=CGI_10006566 PE=4 SV=1	PF00685/8.2E-39/Sulfotransferase domain	NA
augustus-Backbone_49_pilon-processed-gene-0.15-mRNA-1	gi|676782290|gb|KFP08596.1|/6.67157e-25/Neurofilament heavy polypeptide, partial [Calypte anna]	NA	xla:108704009/2e-07/phf2.L; PHD finger protein 2 L homeolog; K19414 lysine-specific demethylase PHF2 [EC:1.14.11.-]	NA	A0A091JA47/1e-24/A0A091JA47_CALAN Neurofilament heavy polypeptide (Fragment) OS=Calypte anna GN=N300_11806 PE=4 SV=1	NA	NA
augustus-Backbone_49_pilon-processed-gene-0.4-mRNA-1	gi|156356153|ref|XP_001623794.1|/1.5476e-51/predicted protein [Nematostella vectensis] &gt;gi|156210525|gb|EDO31694.1| predicted protein [Nematostella vectensis]	Q9BE18/1e-17/MAGE1_MACFA Melanoma-associated antigen E1 (Alpha-dystrobrevin-associated MAGE Protein) (DAMAGE) (MAGE-E1 antigen) OS=Macaca fascicularis (Crab-eating macaque) (Cynomolgus monkey) GN=MAGEE1 QflA-10248	sasa:106602086/3e-33/ankyrin-2-like; K10380 ankyrin	NA	A0A210R2M0/7e-49/A0A210R2M0_MIZYE Uncharacterized protein OS=Mizuhopecten yessoensis GN=KP79_PYT22666 PE=4 SV=1	NA	NA
augustus-Backbone_49_pilon-processed-gene-2.1-mRNA-1	gi|72391970|ref|XP_846279.1|/1.37689e-46/hypothetical protein [Trypanosoma brucei brucei TREU927] &gt;gi|62175305|gb|AAX69449.1| hypothetical protein, conserved [Trypanosoma brucei] &gt;gi|70802815|gb|AAZ12720.1| hypothetical protein, conserved [Trypanosoma brucei brucei TREU927]	Q8BM89/2e-21/ARSJ_MOUSE Arylsulfatase J (ASJ) (EC 3.1.6.-) OS=Mus musculus (Mouse) GN=Arsj	pret:103460830/1e-27/ephrin type-B receptor 4-like; K05113 Eph receptor B4 [EC:2.7.10.1]	STM0035/2e-11/---	Q57Y70/2e-46/Q57Y70_TRYB2 Uncharacterized protein OS=Trypanosoma brucei brucei (strain 927/4 GUTat10.1) GN=Tb927.7.6590 PE=4 SV=1	PF00884/1.2E-14/Sulfatase	biological_process:GO:0006030//chitin metabolic process;cellular_component:GO:0005576//extracellular region;molecular_function:GO:0008061//chitin binding;
augustus-Backbone_49_pilon-processed-gene-2.14-mRNA-1	gi|260826067|ref|XP_002607987.1|/2.01623e-22/hypothetical protein BRAFLDRAFT_145376 [Branchiostoma floridae] &gt;gi|229293337|gb|EEN63997.1| hypothetical protein BRAFLDRAFT_145376, partial [Branchiostoma floridae]	F7H9X2/5e-23/TRIM2_CALJA Tripartite motif-containing protein 2 (EC 2.3.2.27) (E3 ubiquitin-protein ligase TRIM2) (RING-type E3 ubiquitin transferase TRIM2) OS=Callithrix jacchus (White-tufted-ear marmoset) GN=TRIM2	lak:106171942/9e-23/tripartite motif-containing protein 2-like; K11997 tripartite motif-containing protein 2/3	NA	C3Y6N7/3e-22/C3Y6N7_BRAFL Uncharacterized protein (Fragment) OS=Branchiostoma floridae GN=BRAFLDRAFT_145376 PE=4 SV=1	SM00336/1.9E-5/--	cellular_component:GO:0005622//intracellular;molecular_function:GO:0008270//zinc ion binding;
augustus-Backbone_49_pilon-processed-gene-2.19-mRNA-1	gi|762168825|ref|XP_011422798.1|/1.64997e-37/PREDICTED: uncharacterized protein LOC105325112 isoform X1 [Crassostrea gigas]	Q17RP2/3e-25/TIGD6_HUMAN Tigger transposable element-derived protein 6 OS=Homo sapiens (Human) GN=TIGD6	rss:109448425/1e-20/CENPB; major centromere autoantigen B; K11496 centromere protein B	NA	H3B6Z7/1e-33/H3B6Z7_LATCH Uncharacterized protein OS=Latimeria chalumnae PE=4 SV=1	PS50960/15.061/Psq-type HTH domain profile.	NA
augustus-Backbone_49_pilon-processed-gene-2.20-mRNA-1	gi|405951534|gb|EKC19438.1|/1.44158e-20/Beta-ureidopropionase [Crassostrea gigas]	Q8VC97/3e-19/BUP1_MOUSE Beta-ureidopropionase (EC 3.5.1.6) (Beta-alanine synthase) (N-carbamoyl-beta-alanine amidohydrolase) OS=Mus musculus (Mouse) GN=Upb1	myi:110441412/3e-24/beta-ureidopropionase-like; K01431 beta-ureidopropionase [EC:3.5.1.6]	NA	K1PD48/2e-20/K1PD48_CRAGI Beta-ureidopropionase OS=Crassostrea gigas GN=CGI_10008470 PE=4 SV=1	NA	biological_process:GO:0006807//nitrogen compound metabolic process;molecular_function:GO:0016810//hydrolase activity, acting on carbon-nitrogen (but not peptide) bonds;
augustus-Backbone_49_pilon-processed-gene-2.24-mRNA-1	gi|762149006|ref|XP_011412429.1|/2.89532e-110/PREDICTED: uncharacterized protein LOC105317479 isoform X2 [Crassostrea gigas]	Q96AQ1/6e-09/CC74A_HUMAN Coiled-coil domain-containing protein 74A OS=Homo sapiens (Human) GN=CCDC74A	NA	NA	K1R8H7/5e-108/K1R8H7_CRAGI Coiled-coil domain-containing protein 74A OS=Crassostrea gigas GN=CGI_10024528 PE=4 SV=1	PF14916/7.5E-13/Coiled-coil domain of unknown function	NA
augustus-Backbone_49_pilon-processed-gene-2.27-mRNA-1	gi|525000038|ref|XP_005047758.1|/1.62588e-55/PREDICTED: A-kinase anchor protein 5 isoform X2 [Ficedula albicollis]	P05995/1e-26/SVP1_CAVPO Seminal vesicle major clotting proteins [Cleaved into: Seminal vesicle protein 1 (SVP-1); Seminal vesicle protein 3/4 (SVP-3/4)] OS=Cavia porcellus (Guinea pig)	xla:108718157/3e-31/pre-mRNA 3' end processing protein WDR33-like; K15542 polyadenylation factor subunit 2	NA	A0A1I8I8S5/2e-49/A0A1I8I8S5_9PLAT Uncharacterized protein OS=Macrostomum lignano PE=4 SV=1	PF04519/4.0E-9/Polymer-forming cytoskeletal	NA
augustus-Backbone_49_pilon-processed-gene-2.29-mRNA-1	gi|961073178|ref|XP_014785010.1|/1.70206e-42/PREDICTED: 28S ribosomal protein S23, mitochondrial-like [Octopus bimaculoides] &gt;gi|918336046|gb|KOF98018.1| hypothetical protein OCBIM_22027677mg [Octopus bimaculoides]	Q9Y3D9/8e-25/RT23_HUMAN "28S ribosomal protein S23, mitochondrial (MRP-S23) (S23mt) (Mitochondrial small ribosomal subunit protein mS23)" OS=Homo sapiens (Human) GN=MRPS23 CGI-138 HSPC329	obi:106879813/3e-43/28S ribosomal protein S23, mitochondrial-like; K17402 small subunit ribosomal protein S23	NA	A0A0L8I940/3e-42/A0A0L8I940_OCTBM Uncharacterized protein OS=Octopus bimaculoides GN=OCBIM_22027677mg PE=4 SV=1	PF10484/1.3E-35/Mitochondrial ribosomal protein S23	biological_process:GO:0006412//translation;cellular_component:GO:0005840//ribosome;molecular_function:GO:0003735//structural constituent of ribosome;
augustus-Backbone_49_pilon-processed-gene-2.37-mRNA-1	gi|156378027|ref|XP_001630946.1|/3.63601e-16/predicted protein [Nematostella vectensis] &gt;gi|156217977|gb|EDO38883.1| predicted protein, partial [Nematostella vectensis]	NA	pret:103460830/9e-06/ephrin type-B receptor 4-like; K05113 Eph receptor B4 [EC:2.7.10.1]	NA	A0A182ZL03/4e-20/A0A182ZL03_BIOGL Uncharacterized protein OS=Biomphalaria glabrata PE=4 SV=1	NA	NA
maker-Backbone_49_pilon-augustus-gene-1.37-mRNA-1	gi|524868269|ref|XP_005090939.1|/3.81387e-110/PREDICTED: coiled-coil domain-containing protein 65-like isoform X2 [Aplysia californica]	Q8VHI7/3e-69/CCD65_MOUSE Coiled-coil domain-containing protein 65 (Testis development protein NYD-SP28) OS=Mus musculus (Mouse) GN=Ccdc65	acs:100559501/7e-07/drc1; dynein regulatory complex subunit 1; K19754 dynein regulatry complex protein 1	NA	R7UDN7/4e-99/R7UDN7_CAPTE Uncharacterized protein OS=Capitella teleta GN=CAPTEDRAFT_167685 PE=4 SV=1	PS50879/15.115/RNase H domain profile.	NA
maker-Backbone_49_pilon-augustus-gene-2.92-mRNA-1	gi|71408769|ref|XP_806768.1|/8.96004e-21/kinetoplast DNA-associated protein [Trypanosoma cruzi strain CL Brener]	P14708/7e-18/INVO_PONPY Involucrin OS=Pongo pygmaeus (Bornean orangutan) GN=IVL	fcd:110863403/5e-17/uncharacterized protein LOC110863403; K05719 integrin beta 1	NA	A0A0F8AGA8/1e-40/A0A0F8AGA8_LARCR LWamide neuropeptide OS=Larimichthys crocea GN=EH28_04067 PE=4 SV=1	PF02214/1.1E-4/BTB/POZ domain	NA
maker-Backbone_49_pilon-snap-gene-0.63-mRNA-1	gi|871275787|ref|XP_012946008.1|/9.16121e-70/PREDICTED: sulfotransferase 1A1-like [Aplysia californica]	Q3T0Y3/5e-36/ST1B1_BOVIN Sulfotransferase family cytosolic 1B member 1 (ST1B1) (Sulfotransferase 1B1) (EC 2.8.2.-) OS=Bos taurus (Bovine) GN=SULT1B1	crg:105317335/4e-56/sulfotransferase 1C4; K01025 sulfotransferase [EC:2.8.2.-]	NA	K1PMV7/4e-55/K1PMV7_CRAGI Sulfotransferase 1C4 OS=Crassostrea gigas GN=CGI_10006566 PE=4 SV=1	PF00685/1.4E-42/Sulfotransferase domain	NA
maker-Backbone_49_pilon-snap-gene-0.70-mRNA-1	gi|871237302|ref|XP_012938829.1|/0/PREDICTED: lovastatin nonaketide synthase-like [Aplysia californica]	W7MLD7/8e-32/FUS1_GIBM7 Fusarin C synthetase (FUSS) (EC 2.3.1.-) (Fusarin C cluster PKS/NRPS FUS1) (Fusarin biosynthesis megasynthetase) (Fusarin biosynthesis protein 1) OS=Gibberella moniliformis (strain M3125 / FGSC 7600) (Maize ear and stalk rot fungus) (Fusarium verticillioides) GN=FUS1 FVEG_11086	dmo:Dmoj_GI23207/2e-18/uncharacterized protein; K00665 fatty acid synthase, animal type [EC:2.3.1.85]	CAC3355/3e-30/---	A0A182ZCN0/0.0/A0A182ZCN0_BIOGL Uncharacterized protein OS=Biomphalaria glabrata PE=4 SV=1	PF14765/9.6E-20/Polyketide synthase dehydratase	biological_process:GO:0008152//metabolic process;molecular_function:GO:0031177//phosphopantetheine binding;GO:0003824//catalytic activity;
maker-Backbone_49_pilon-snap-gene-2.106-mRNA-1	NA	NA	NA	NA	NA	NA	NA
maker-Backbone_49_pilon-snap-gene-2.109-mRNA-1	gi|585721502|ref|XP_006813280.1|/9.32181e-90/PREDICTED: phospholipid scramblase 2-like [Saccoglossus kowalevskii]	Q3ZBG9/5e-72/PLS2_BOVIN Phospholipid scramblase 2 (PL scramblase 2) (Ca(2+)-dependent phospholipid scramblase 2) OS=Bos taurus (Bovine) GN=PLSCR2	NA	NA	A0A1I8GDX3/1e-84/A0A1I8GDX3_9PLAT Phospholipid scramblase OS=Macrostomum lignano PE=3 SV=1	PF03803/2.2E-68/Scramblase	NA
maker-Backbone_49_pilon-snap-gene-2.110-mRNA-1	gi|999968060|gb|KXJ07234.1|/9.57253e-136/hypothetical protein AC249_AIPGENE18906 [Exaiptasia pallida]	NA	NA	NA	A0A0L8FWR2/1e-116/A0A0L8FWR2_OCTBM Uncharacterized protein (Fragment) OS=Octopus bimaculoides GN=OCBIM_22006428mg PE=4 SV=1	NA	NA
maker-Backbone_49_pilon-snap-gene-2.118-mRNA-1	gi|524891312|ref|XP_005102191.1|/2.57054e-33/PREDICTED: TLC domain-containing protein 2-like [Aplysia californica]	A8WGS4/2e-13/TLCD2_DANRE TLC domain-containing protein 2 OS=Danio rerio (Zebrafish) (Brachydanio rerio) GN=tlcd2 zgc:175098	NA	NA	R7TPY5/6e-31/R7TPY5_CAPTE Uncharacterized protein (Fragment) OS=Capitella teleta GN=CAPTEDRAFT_64685 PE=4 SV=1	NA	cellular_component:GO:0016021//integral component of membrane;
maker-Backbone_49_pilon-snap-gene-2.119-mRNA-1	gi|908408818|ref|XP_013065419.1|/1.11301e-23/PREDICTED: TLC domain-containing protein 2-like [Biomphalaria glabrata]	A8WGS4/5e-10/TLCD2_DANRE TLC domain-containing protein 2 OS=Danio rerio (Zebrafish) (Brachydanio rerio) GN=tlcd2 zgc:175098	tsp:Tsp_06632/2e-11/hypothetical protein; K15447 tRNASer (uridine44-2'-O)-methyltransferase [EC:2.1.1.211]	NA	A0A0B7BZN1/2e-20/A0A0B7BZN1_9EUPU Uncharacterized protein (Fragment) OS=Arion vulgaris GN=ORF216428 PE=4 SV=1	NA	NA
maker-Backbone_49_pilon-snap-gene-2.123-mRNA-1	gi|765171004|ref|XP_011471886.1|/9.84749e-28/PREDICTED: collagen alpha-1(XXI) chain-like [Oryzias latipes]	NA	crg:105344535/1e-13/signaling mucin HKR1-like; K21919 BTB/POZ domain-containing protein KCTD9	NA	A0A1X7T4Y0/2e-37/A0A1X7T4Y0_AMPQE Uncharacterized protein OS=Amphimedon queenslandica PE=4 SV=1	NA	NA
maker-Backbone_49_pilon-snap-gene-2.130-mRNA-1	NA	NA	NA	NA	NA	NA	NA
snap-Backbone_49_pilon-processed-gene-0.22-mRNA-1	gi|999977229|gb|KXJ16403.1|/2.68467e-14/hypothetical protein AC249_AIPGENE10103 [Exaiptasia pallida]	NA	bfo:BRAFLDRAFT_63324/1e-06/hypothetical protein; K11806 WD repeat and SOF domain-containing protein 1	NA	A0A146TEH3/3e-10/A0A146TEH3_FUNHE Pol polyprotein OS=Fundulus heteroclitus PE=4 SV=1	NA	NA
snap-Backbone_49_pilon-processed-gene-0.44-mRNA-1	gi|524869750|ref|XP_005091666.1|/6.95743e-62/PREDICTED: sulfotransferase family cytosolic 1B member 1-like [Aplysia californica]	O43704/1e-34/ST1B1_HUMAN Sulfotransferase family cytosolic 1B member 1 (ST1B1) (Sulfotransferase 1B1) (EC 2.8.2.-) (Sulfotransferase 1B2) (ST1B2) (Thyroid hormone sulfotransferase) OS=Homo sapiens (Human) GN=SULT1B1 ST1B2 SULT1B2	crg:105343440/6e-53/estrogen sulfotransferase; K01016 estrone sulfotransferase [EC:2.8.2.4]	NA	K1RHM0/4e-52/K1RHM0_CRAGI Sulfotransferase family cytosolic 1B member 1 OS=Crassostrea gigas GN=CGI_10025309 PE=4 SV=1	PF00685/4.3E-39/Sulfotransferase domain	NA
snap-Backbone_49_pilon-processed-gene-0.48-mRNA-1	gi|908441024|ref|XP_013079084.1|/4.98568e-88/PREDICTED: phthiocerol synthesis polyketide synthase type I PpsC-like [Biomphalaria glabrata]	P12276/1e-28/FAS_CHICK Fatty acid synthase (EC 2.3.1.85) [Includes: [Acyl-carrier-protein] S-acetyltransferase (EC 2.3.1.38); [Acyl-carrier-protein] S-malonyltransferase (EC 2.3.1.39); 3-oxoacyl-[acyl-carrier-protein] synthase (EC 2.3.1.41); 3-oxoacyl-[acyl-carrier-protein] reductase (EC 1.1.1.100); 3-hydroxyacyl-[acyl-carrier-protein] dehydratase (EC 4.2.1.59); Enoyl-[acyl-carrier-protein] reduc…	dgr:Dgri_GH10962/6e-36/GH10962 gene product from transcript GH10962-RA; K00665 fatty acid synthase, animal type [EC:2.3.1.85]	ML2354/1e-27/---	A0A182ZCN0/1e-87/A0A182ZCN0_BIOGL Uncharacterized protein OS=Biomphalaria glabrata PE=4 SV=1	PF00698/3.1E-30/Acyl transferase domain	biological_process:GO:0008152//metabolic process;molecular_function:GO:0003824//catalytic activity;
snap-Backbone_49_pilon-processed-gene-2.78-mRNA-1	gi|524869750|ref|XP_005091666.1|/6.01642e-60/PREDICTED: sulfotransferase family cytosolic 1B member 1-like [Aplysia californica]	Q3UZZ6/3e-25/ST1D1_MOUSE Sulfotransferase 1 family member D1 (ST1D1) (EC 2.8.2.-) (Amine N-sulfotransferase) (SULT-N) (Dopamine sulfotransferase Sult1d1) (Tyrosine-ester sulfotransferase) OS=Mus musculus (Mouse) GN=Sult1d1 St1d1	crg:105317337/4e-51/sulfotransferase 1C4; K01025 sulfotransferase [EC:2.8.2.-]	NA	V4AYV1/2e-53/V4AYV1_LOTGI Uncharacterized protein OS=Lottia gigantea GN=LOTGIDRAFT_230366 PE=4 SV=1	PF00685/2.1E-35/Sulfotransferase domain	molecular_function:GO:0008146//sulfotransferase activity;
augustus-Backbone_50_pilon-processed-gene-0.0-mRNA-1	gi|17529698|gb|AAL40415.1|AF369891_4/6.13517e-158/endonuclease/reverse transcriptase [Branchiostoma floridae]	P21329/5e-35/RTJK_DROFU RNA-directed DNA polymerase from mobile element jockey (EC 2.7.7.49) (Reverse transcriptase) OS=Drosophila funebris (Fruit fly) GN=jockey\pol pol	aqu:100633263/1e-61/uncharacterized protein LOC100633263; K00306 sarcosine oxidase / L-pipecolate oxidase [EC:1.5.3.1 1.5.3.7]	Q0050/3e-06/---	Q8WS60/1e-157/Q8WS60_BRAFL Endonuclease/reverse transcriptase OS=Branchiostoma floridae PE=4 SV=1	PF00078/1.5E-40/Reverse transcriptase (RNA-dependent DNA polymerase)	NA
augustus-Backbone_50_pilon-processed-gene-0.16-mRNA-1	gi|762154983|ref|XP_011415579.1|/5.62908e-170/PREDICTED: uncharacterized protein LOC105319660 isoform X2 [Crassostrea gigas]	P04323/7e-105/POL3_DROME Retrovirus-related Pol polyprotein from transposon 17.6 [Includes: Protease (EC 3.4.23.-); Reverse transcriptase (EC 2.7.7.49); Endonuclease] OS=Drosophila melanogaster (Fruit fly) GN=pol	ncc:104945589/4e-103/uncharacterized protein LOC104945589; K08843 leucine-rich repeat kinase 1 [EC:2.7.11.1]	YGR109w-b_2/3e-85/---	W4YM49/4e-169/W4YM49_STRPU Uncharacterized protein OS=Strongylocentrotus purpuratus PE=4 SV=1	PS50878/20.15/Reverse transcriptase (RT) catalytic domain profile.	NA
augustus-Backbone_50_pilon-processed-gene-0.17-mRNA-1	gi|688604209|ref|XP_009293363.1|/0/PREDICTED: uncharacterized protein LOC103909404 [Danio rerio]	P04323/1e-97/POL3_DROME Retrovirus-related Pol polyprotein from transposon 17.6 [Includes: Protease (EC 3.4.23.-); Reverse transcriptase (EC 2.7.7.49); Endonuclease] OS=Drosophila melanogaster (Fruit fly) GN=pol	mze:101472134/9e-155/extracellular calcium-sensing receptor-like; K04612 calcium-sensing receptor	YIL082w-a_2/5e-84/---	A0A1A8HG02/0.0/A0A1A8HG02_9TELE Uncharacterized protein OS=Nothobranchius korthausae GN=CU041398.1 PE=4 SV=1	PF00078/2.5E-28/Reverse transcriptase (RNA-dependent DNA polymerase)	NA
augustus-Backbone_50_pilon-processed-gene-0.22-mRNA-1	gi|17529698|gb|AAL40415.1|AF369891_4/1.92902e-69/endonuclease/reverse transcriptase [Branchiostoma floridae]	NA	aqu:100633036/8e-12/uncharacterized protein LOC100633036; K05605 3-hydroxyisobutyryl-CoA hydrolase [EC:3.1.2.4]	NA	Q8WS60/3e-69/Q8WS60_BRAFL Endonuclease/reverse transcriptase OS=Branchiostoma floridae PE=4 SV=1	NA	NA
augustus-Backbone_50_pilon-processed-gene-0.25-mRNA-1	gi|929283966|ref|XP_014018967.1|/2.19679e-33/PREDICTED: translation initiation factor IF-2-like [Salmo salar]	Q96NY7/1e-13/CLIC6_HUMAN Chloride intracellular channel protein 6 (Parchorin) OS=Homo sapiens (Human) GN=CLIC6 CLIC1L	cjc:100391926/9e-17/CLIC6; chloride intracellular channel 6; K05026 chloride intracellular channel protein 6	NA	H2W6P6/3e-35/H2W6P6_CAEJA Uncharacterized protein OS=Caenorhabditis japonica PE=4 SV=2	NA	NA
augustus-Backbone_50_pilon-processed-gene-0.32-mRNA-1	gi|560133850|emb|CDJ85919.1|/3.8708e-22/putative DNA-mediated transposase [Haemonchus contortus]	P35072/3e-14/TCB1_CAEBR Transposable element Tcb1 transposase (Transposable element Barney transposase) OS=Caenorhabditis briggsae	sasa:106573941/6e-12/trmt13; tRNA methyltransferase 13 homolog; K15446 tRNA:m4X modification enzyme [EC:2.1.1.225]	NA	A0A060ZHS7/3e-18/A0A060ZHS7_ONCMY Uncharacterized protein OS=Oncorhynchus mykiss GN=GSONMT00031925001 PE=4 SV=1	NA	NA
augustus-Backbone_50_pilon-processed-gene-0.34-mRNA-1	gi|919091294|ref|XP_013382645.1|/0/PREDICTED: uncharacterized protein LOC106153310 [Lingula anatina]	P04323/3e-98/POL3_DROME Retrovirus-related Pol polyprotein from transposon 17.6 [Includes: Protease (EC 3.4.23.-); Reverse transcriptase (EC 2.7.7.49); Endonuclease] OS=Drosophila melanogaster (Fruit fly) GN=pol	ncc:104945589/5e-102/uncharacterized protein LOC104945589; K08843 leucine-rich repeat kinase 1 [EC:2.7.11.1]	YGR109w-b_2/8e-83/---	A0A1S3H977/0.0/A0A1S3H977_LINUN uncharacterized protein LOC106153310 OS=Lingula unguis GN=LOC106153310 PE=4 SV=1	SM00343/2.1E-4/--	biological_process:GO:0015074//DNA integration;molecular_function:GO:0008270//zinc ion binding;GO:0003700//DNA binding transcription factor activity;GO:0003676//nucleic acid binding;
augustus-Backbone_50_pilon-processed-gene-0.4-mRNA-1	gi|871278858|ref|XP_005113545.2|/1.11954e-46/PREDICTED: uncharacterized protein LOC101851472 [Aplysia californica]	Q9H5H4/2e-24/ZN768_HUMAN Zinc finger protein 768 OS=Homo sapiens (Human) GN=ZNF768	lak:106157623/2e-30/uncharacterized protein LOC106157623; K09228 KRAB domain-containing zinc finger protein	ECU03g0790/2e-07/---	A0A0L8GRL2/6e-45/A0A0L8GRL2_OCTBM Uncharacterized protein OS=Octopus bimaculoides GN=OCBIM_22029776mg PE=4 SV=1	PS50157/12.217/Zinc finger C2H2 type domain profile.	molecular_function:GO:0003677//DNA binding;GO:0003676//nucleic acid binding;
maker-Backbone_50_pilon-augustus-gene-0.86-mRNA-1	gi|298108445|gb|ADI56518.1|/4.8146e-65/GABA(A) receptor-associated protein [Haliotis diversicolor] &gt;gi|383282285|gb|AFH01334.1| GABAA receptor-associated protein [Haliotis diversicolor supertexta] &gt;gi|383282288|gb|AFH01335.1| GABAA receptor-associated protein [Haliotis diversicolor supertexta]	O95166/1e-61/GBRAP_HUMAN Gamma-aminobutyric acid receptor-associated protein (GABA(A) receptor-associated protein) (MM46) OS=Homo sapiens (Human) GN=GABARAP FLC3B HT004	lak:106160890/2e-64/gamma-aminobutyric acid receptor-associated protein; K08341 GABA(A) receptor-associated protein	NA	D7RP03/8e-65/D7RP03_HALDV GABA(A) receptor-associated protein OS=Haliotis diversicolor PE=2 SV=1	PF02991/1.8E-6/Autophagy protein Atg8 ubiquitin like	biological_process:GO:0006914//autophagy;
maker-Backbone_50_pilon-augustus-gene-0.90-mRNA-1	gi|675373606|gb|KFM66508.1|/1.24653e-34/Transposable element Tcb1 transposase, partial [Stegodyphus mimosarum]	P35072/2e-12/TCB1_CAEBR Transposable element Tcb1 transposase (Transposable element Barney transposase) OS=Caenorhabditis briggsae	els:105005660/3e-12/uncharacterized protein LOC105005660; K08871 bromodomain-containing protein 2	NA	A0A1A7YAS8/1e-37/A0A1A7YAS8_9TELE Uncharacterized protein OS=Aphyosemion striatum GN=Nfu_g_1_026078 PE=4 SV=1	PF13518/3.3E-6/Helix-turn-helix domain	NA
maker-Backbone_50_pilon-snap-gene-0.102-mRNA-1	gi|260825104|ref|XP_002607507.1|/8.90119e-15/hypothetical protein BRAFLDRAFT_69938 [Branchiostoma floridae] &gt;gi|229292854|gb|EEN63517.1| hypothetical protein BRAFLDRAFT_69938 [Branchiostoma floridae]	NA	NA	NA	C3Y848/2e-14/C3Y848_BRAFL Uncharacterized protein OS=Branchiostoma floridae GN=BRAFLDRAFT_69938 PE=4 SV=1	NA	molecular_function:GO:0003964//RNA-directed DNA polymerase activity;
maker-Backbone_50_pilon-snap-gene-0.106-mRNA-1	gi|908417407|ref|XP_013070001.1|/3.19242e-127/PREDICTED: copine family protein 2-like [Biomphalaria glabrata] &gt;gi|908417409|ref|XP_013070002.1| PREDICTED: copine family protein 2-like [Biomphalaria glabrata]	Q09221/3e-88/CPNA2_CAEEL Copine family protein 2 OS=Caenorhabditis elegans GN=cpna-2 B0228.4	aplc:110982699/2e-101/E3 ubiquitin-protein ligase RGLG4-like; K16280 E3 ubiquitin-protein ligase RGLG [EC:2.3.2.27]	NA	A0A0B7AIY2/1e-119/A0A0B7AIY2_9EUPU Uncharacterized protein OS=Arion vulgaris GN=ORF121428 PE=4 SV=1	SM00327/5.5E-11/--	cellular_component:GO:0016021//integral component of membrane;molecular_function:GO:0016874//ligase activity;
maker-Backbone_50_pilon-snap-gene-0.109-mRNA-1	NA	NA	NA	NA	NA	NA	NA
maker-Backbone_50_pilon-snap-gene-0.93-mRNA-1	NA	NA	NA	NA	NA	NA	NA
snap-Backbone_50_pilon-processed-gene-0.45-mRNA-1	gi|17529698|gb|AAL40415.1|AF369891_4/3.21256e-16/endonuclease/reverse transcriptase [Branchiostoma floridae]	NA	aqu:100633263/2e-09/uncharacterized protein LOC100633263; K00306 sarcosine oxidase / L-pipecolate oxidase [EC:1.5.3.1 1.5.3.7]	NA	Q8WS60/5e-16/Q8WS60_BRAFL Endonuclease/reverse transcriptase OS=Branchiostoma floridae PE=4 SV=1	PF00078/1.6E-8/Reverse transcriptase (RNA-dependent DNA polymerase)	NA
snap-Backbone_50_pilon-processed-gene-0.49-mRNA-1	gi|700399428|ref|XP_009940514.1|/8.70482e-111/PREDICTED: mucin-6-like, partial [Opisthocomus hoazin]	Q01456/2e-12/OAM_ASCSU Ovarian abundant message protein (Protein OAM) OS=Ascaris suum (Pig roundworm) (Ascaris lumbricoides) GN=OAM	sko:102803069/9e-55/protocadherin Fat 4-like; K16669 protocadherin Fat 4	NA	A0A210QMU2/2e-62/A0A210QMU2_MIZYE Uncharacterized protein OS=Mizuhopecten yessoensis GN=KP79_PYT25697 PE=4 SV=1	NA	biological_process:GO:0042787//protein ubiquitination involved in ubiquitin-dependent protein catabolic process;GO:0032436//positive regulation of proteasomal ubiquitin-dependent protein catabolic process;GO:0000209//protein polyubiquitination;cellular_component:GO:0005737//cytoplasm;GO:0000151//ubiquitin ligase complex;GO:0016021//integral component of membrane;GO:0005581//collagen trimer;molecu…
snap-Backbone_50_pilon-processed-gene-0.66-mRNA-1	NA	NA	NA	NA	NA	NA	NA
augustus-Backbone_51_pilon-processed-gene-1.11-mRNA-1	gi|961931510|ref|XP_014864055.1|/2.84181e-114/PREDICTED: neuron navigator 3-like [Poecilia mexicana]	Q99315/3e-11/YG31B_YEAST Transposon Ty3-G Gag-Pol polyprotein (Gag3-Pol3) (Transposon Ty3-1 TYA-TYB polyprotein) [Cleaved into: Capsid protein (CA) (p24); Spacer peptide p3; Nucleocapsid protein p11 (NC); Ty3 protease (PR) (EC 3.4.23.-) (p16); Spacer peptide J; Reverse transcriptase/ribonuclease H (RT) (RT-RH) (EC 2.7.7.49) (EC 2.7.7.7) (EC 3.1.26.4) (p55); Integrase p61 (IN); Integrase p58 (IN)]…	amex:103047751/1e-73/LOW QUALITY PROTEIN: ryanodine receptor 1; K04961 ryanodine receptor 1	YGR109w-b_2/2e-11/---	A0A146QP46/2e-114/A0A146QP46_FUNHE Pol polyprotein OS=Fundulus heteroclitus PE=4 SV=1	PF00078/7.2E-15/Reverse transcriptase (RNA-dependent DNA polymerase)	NA
augustus-Backbone_51_pilon-processed-gene-1.12-mRNA-1	gi|762088931|ref|XP_011426795.1|/0/PREDICTED: E3 ubiquitin-protein ligase TRIM37-like [Crassostrea gigas]	O94972/0.0/TRI37_HUMAN E3 ubiquitin-protein ligase TRIM37 (EC 2.3.2.27) (Mulibrey nanism protein) (RING-type E3 ubiquitin transferase TRIM37) (Tripartite motif-containing protein 37) OS=Homo sapiens (Human) GN=TRIM37 KIAA0898 MUL POB1	myi:110461322/0.0/E3 ubiquitin-protein ligase TRIM37-like isoform X1; K10608 tripartite motif-containing protein 37 [EC:2.3.2.27]	NA	A0A210Q0J3/0.0/A0A210Q0J3_MIZYE E3 ubiquitin-protein ligase TRIM37 OS=Mizuhopecten yessoensis GN=KP79_PYT16417 PE=4 SV=1	SM00502/2.1E-9/--	NA
augustus-Backbone_51_pilon-processed-gene-1.13-mRNA-1	gi|405968116|gb|EKC33216.1|/5.72623e-32/E3 ubiquitin-protein ligase TRIM37 [Crassostrea gigas]	O94972/6e-29/TRI37_HUMAN E3 ubiquitin-protein ligase TRIM37 (EC 2.3.2.27) (Mulibrey nanism protein) (RING-type E3 ubiquitin transferase TRIM37) (Tripartite motif-containing protein 37) OS=Homo sapiens (Human) GN=TRIM37 KIAA0898 MUL POB1	aplc:110988798/3e-33/E3 ubiquitin-protein ligase TRIM37-like isoform X1; K10608 tripartite motif-containing protein 37 [EC:2.3.2.27]	NA	K1RGH1/1e-31/K1RGH1_CRAGI E3 ubiquitin-protein ligase TRIM37 OS=Crassostrea gigas GN=CGI_10017394 PE=4 SV=1	NA	NA
augustus-Backbone_51_pilon-processed-gene-1.19-mRNA-1	gi|676449374|ref|XP_009052034.1|/1.7268e-178/hypothetical protein LOTGIDRAFT_115099 [Lottia gigantea] &gt;gi|556108795|gb|ESO97447.1| hypothetical protein LOTGIDRAFT_115099 [Lottia gigantea]	Q6JQN1/1e-135/ACD10_HUMAN Acyl-CoA dehydrogenase family member 10 (ACAD-10) (EC 1.3.99.-) OS=Homo sapiens (Human) GN=ACAD10	myi:110458554/3e-166/acyl-CoA dehydrogenase family member 10-like isoform X1; K11729 acyl-CoA dehydrogenase family member 10	CC0299/3e-57/---	V4AK29/3e-178/V4AK29_LOTGI Uncharacterized protein OS=Lottia gigantea GN=LOTGIDRAFT_115099 PE=4 SV=1	PR00413/6.9E-17/Haloacid dehalogenase/epoxide hydrolase family signature	molecular_function:GO:0016627//oxidoreductase activity, acting on the CH-CH group of donors;GO:0016787//hydrolase activity;GO:0050660//flavin adenine dinucleotide binding;
augustus-Backbone_51_pilon-processed-gene-1.21-mRNA-1	gi|524892285|ref|XP_005102672.1|/0/PREDICTED: acyl-CoA dehydrogenase family member 10-like isoform X2 [Aplysia californica]	Q8K370/0.0/ACD10_MOUSE Acyl-CoA dehydrogenase family member 10 (ACAD-10) (EC 1.3.99.-) OS=Mus musculus (Mouse) GN=Acad10	lak:106178130/0.0/acyl-CoA dehydrogenase family member 10-like isoform X1; K11729 acyl-CoA dehydrogenase family member 10	CC0690/5e-168/---	A0A0B7ANJ2/0.0/A0A0B7ANJ2_9EUPU Uncharacterized protein OS=Arion vulgaris GN=ORF132505 PE=3 SV=1	PF02770/4.9E-20/Acyl-CoA dehydrogenase, middle domain	NA
augustus-Backbone_51_pilon-processed-gene-1.27-mRNA-1	gi|871216058|ref|XP_012934999.1|/2.72214e-133/PREDICTED: uncharacterized protein LOC101852005 [Aplysia californica]	Q640Z9/3e-07/LRC14_XENLA Leucine-rich repeat-containing protein 14 OS=Xenopus laevis (African clawed frog) GN=lrrc14	NA	NA	A0A210R2X8/1e-108/A0A210R2X8_MIZYE Leucine-rich repeat-containing protein 14 OS=Mizuhopecten yessoensis GN=KP79_PYT16336 PE=4 SV=1	NA	NA
augustus-Backbone_51_pilon-processed-gene-1.30-mRNA-1	gi|751235566|ref|XP_011171571.1|/2.72335e-69/PREDICTED: uncharacterized protein LOC105204217 [Solenopsis invicta]	NA	lak:106166978/5e-14/probable phospholipid-transporting ATPase IIB; K01530 phospholipid-translocating ATPase [EC:3.6.3.1]	NA	A0A087T2R5/2e-68/A0A087T2R5_9ARAC Uncharacterized protein (Fragment) OS=Stegodyphus mimosarum GN=X975_13527 PE=4 SV=1	NA	NA
maker-Backbone_51_pilon-snap-gene-0.0-mRNA-1	gi|999987491|gb|KXJ26606.1|/1.44688e-97/Transposon Tf2-6 polyprotein [Exaiptasia pallida]	Q09575/2e-25/YRD6_CAEEL Uncharacterized protein K02A2.6 OS=Caenorhabditis elegans GN=K02A2.6	ncc:104947461/1e-33/protein crumbs homolog 1-like; K16681 protein crumbs	YGR109w-b_2/1e-22/---	A0A1A8UZV6/3e-91/A0A1A8UZV6_NOTFU Uncharacterized protein (Fragment) OS=Nothobranchius furzeri GN=BX640584.1 PE=4 SV=1	NA	NA
maker-Backbone_51_pilon-snap-gene-1.116-mRNA-1	gi|908458706|ref|XP_013084664.1|/0/PREDICTED: cytochrome P450 4F22-like [Biomphalaria glabrata]	Q6NT55/2e-133/CP4FN_HUMAN Cytochrome P450 4F22 (EC 1.14.14.-) OS=Homo sapiens (Human) GN=CYP4F22	crg:105317780/2e-168/cytochrome P450 4F22; K17731 cytochrome P450 family 4 subfamily F polypeptide 22	BH0579/1e-37/---	A0A210PXD5/0.0/A0A210PXD5_MIZYE Leukotriene-B(4) omega-hydroxylase 1 OS=Mizuhopecten yessoensis GN=KP79_PYT16480 PE=4 SV=1	PR00463/2.9E-23/E-class P450 group I signature	NA
maker-Backbone_51_pilon-snap-gene-1.118-mRNA-1	gi|524910594|ref|XP_005110172.1|/2.21116e-169/PREDICTED: uncharacterized protein LOC101852438 [Aplysia californica]	Q7K556/3e-126/TTD14_DROME TRPL translocation defect protein 14 OS=Drosophila melanogaster (Fruit fly) GN=Ttd14 CG30118	NA	NA	A0A0B6YT04/1e-166/A0A0B6YT04_9EUPU Uncharacterized protein (Fragment) OS=Arion vulgaris GN=ORF36092 PE=4 SV=1	PF13521/7.1E-9/AAA domain	NA
maker-Backbone_51_pilon-snap-gene-1.133-mRNA-1	gi|762112078|ref|XP_011438766.1|/0/PREDICTED: acyl-CoA dehydrogenase family member 10-like isoform X1 [Crassostrea gigas]	Q8K370/8e-163/ACD10_MOUSE Acyl-CoA dehydrogenase family member 10 (ACAD-10) (EC 1.3.99.-) OS=Mus musculus (Mouse) GN=Acad10	crg:105336237/0.0/acyl-CoA dehydrogenase family member 10 isoform X1; K11729 acyl-CoA dehydrogenase family member 10	CC0690/2e-120/---	K1PQB4/0.0/K1PQB4_CRAGI Acyl-CoA dehydrogenase family member 10 OS=Crassostrea gigas GN=CGI_10016329 PE=4 SV=1	PF00441/8.8E-34/Acyl-CoA dehydrogenase, C-terminal domain	NA
maker-Backbone_51_pilon-snap-gene-1.134-mRNA-1	gi|762112078|ref|XP_011438766.1|/2.11139e-97/PREDICTED: acyl-CoA dehydrogenase family member 10-like isoform X1 [Crassostrea gigas]	Q8K370/6e-89/ACD10_MOUSE Acyl-CoA dehydrogenase family member 10 (ACAD-10) (EC 1.3.99.-) OS=Mus musculus (Mouse) GN=Acad10	crg:105336237/4e-98/acyl-CoA dehydrogenase family member 10 isoform X1; K11729 acyl-CoA dehydrogenase family member 10	MT0163/3e-65/---	K1PQB4/1e-96/K1PQB4_CRAGI Acyl-CoA dehydrogenase family member 10 OS=Crassostrea gigas GN=CGI_10016329 PE=4 SV=1	PF02770/1.0E-17/Acyl-CoA dehydrogenase, middle domain	NA
snap-Backbone_51_pilon-processed-gene-1.75-mRNA-1	gi|871216058|ref|XP_012934999.1|/3.00016e-47/PREDICTED: uncharacterized protein LOC101852005 [Aplysia californica]	NA	NA	NA	A0A210R2X8/1e-43/A0A210R2X8_MIZYE Leucine-rich repeat-containing protein 14 OS=Mizuhopecten yessoensis GN=KP79_PYT16336 PE=4 SV=1	NA	NA
snap-Backbone_51_pilon-processed-gene-1.80-mRNA-1	gi|524874372|ref|XP_005093922.1|/2.01014e-135/PREDICTED: ADP-ribose pyrophosphatase, mitochondrial-like isoform X2 [Aplysia californica]	Q9BW91/3e-107/NUDT9_HUMAN "ADP-ribose pyrophosphatase, mitochondrial (EC 3.6.1.13) (ADP-ribose diphosphatase) (ADP-ribose phosphohydrolase) (Adenosine diphosphoribose pyrophosphatase) (ADPR-PPase) (Nucleoside diphosphate-linked moiety X motif 9) (Nudix motif 9)" OS=Homo sapiens (Human) GN=NUDT9 NUDT10 PSEC0099 UNQ3012/PRO9771	lak:106161361/6e-121/ADP-ribose pyrophosphatase, mitochondrial-like; K13988 ADP-ribose pyrophosphatase [EC:3.6.1.13]	NA	R7T9B1/5e-123/R7T9B1_CAPTE Uncharacterized protein OS=Capitella teleta GN=CAPTEDRAFT_161300 PE=4 SV=1	PS51462/12.157/Nudix hydrolase domain profile.	NA
snap-Backbone_51_pilon-processed-gene-1.92-mRNA-1	gi|585663002|ref|XP_006816851.1|/6.00171e-31/PREDICTED: uncharacterized protein LOC102803152 [Saccoglossus kowalevskii]	P16112/1e-29/PGCA_HUMAN Aggrecan core protein (Cartilage-specific proteoglycan core protein) (CSPCP) (Chondroitin sulfate proteoglycan core protein 1) (Chondroitin sulfate proteoglycan 1) [Cleaved into: Aggrecan core protein 2] OS=Homo sapiens (Human) GN=ACAN AGC1 CSPG1 MSK16	hsa:176/3e-29/ACAN, AGC1, AGCAN, CSPG1, CSPGCP, MSK16, SEDK, SSOAOD; aggrecan; K06792 aggrecan 1	NA	W7HV40/5e-55/W7HV40_9PEZI Uncharacterized protein OS=Drechslerella stenobrocha 248 GN=DRE_07393 PE=4 SV=1	NA	NA
augustus-Backbone_52_pilon-processed-gene-0.2-mRNA-1	gi|585687138|ref|XP_006820442.1|/8.62137e-58/PREDICTED: uncharacterized protein LOC102805810 [Saccoglossus kowalevskii]	NA	npr:108804825/4e-34/TUBGCP6; gamma-tubulin complex component 6; K16573 gamma-tubulin complex component 6	NA	A0A0N8DT08/4e-49/A0A0N8DT08_9CRUS Reverse transcriptase/ribonuclease h/methyltransferase OS=Daphnia magna PE=4 SV=1	NA	NA
augustus-Backbone_52_pilon-processed-gene-0.7-mRNA-1	gi|908440615|ref|XP_013078966.1|/1.24104e-24/PREDICTED: uncharacterized protein LOC106064876 [Biomphalaria glabrata] &gt;gi|908440620|ref|XP_013078967.1| PREDICTED: uncharacterized protein LOC106064876 [Biomphalaria glabrata] &gt;gi|908440623|ref|XP_013078968.1| PREDICTED: uncharacterized protein LOC106064876 [Biomphalaria glabrata]	NA	NA	NA	V3ZZ09/1e-08/V3ZZ09_LOTGI Uncharacterized protein OS=Lottia gigantea GN=LOTGIDRAFT_235481 PE=4 SV=1	NA	NA
augustus-Backbone_52_pilon-processed-gene-1.2-mRNA-1	gi|919066587|ref|XP_013414830.1|/2.62583e-121/PREDICTED: protein SHQ1 homolog [Lingula anatina]	A1L1R0/4e-112/SHQ1_DANRE Protein SHQ1 homolog OS=Danio rerio (Zebrafish) (Brachydanio rerio) GN=shq1 zgc:158255	lak:106176831/5e-122/protein SHQ1 homolog; K14764 protein SHQ1	NA	A0A1S3JWM7/4e-121/A0A1S3JWM7_LINUN protein SHQ1 homolog OS=Lingula unguis GN=LOC106176831 PE=4 SV=1	PS51203/10.227/CS domain profile.	NA
augustus-Backbone_52_pilon-processed-gene-1.9-mRNA-1	gi|688533177|ref|XP_009290667.1|/1.47721e-72/PREDICTED: uncharacterized protein LOC100333395 [Danio rerio]	Q95SX7/6e-15/RTBS_DROME Probable RNA-directed DNA polymerase from transposon BS (EC 2.7.7.49) (Reverse transcriptase) OS=Drosophila melanogaster (Fruit fly) GN=RTase	lco:104928867/2e-49/homeobox protein HMX3-A; K09349 homeobox protein Nkx-5	NA	W4YCP5/1e-81/W4YCP5_STRPU Uncharacterized protein OS=Strongylocentrotus purpuratus PE=4 SV=1	PS50878/13.18/Reverse transcriptase (RT) catalytic domain profile.	NA
augustus-Backbone_52_pilon-processed-gene-3.10-mRNA-1	gi|871216071|ref|XP_012935003.1|/0/PREDICTED: TATA element modulatory factor-like [Aplysia californica]	P82094/5e-145/TMF1_HUMAN TATA element modulatory factor (TMF) (Androgen receptor coactivator 160 kDa protein) (Androgen receptor-associated protein of 160 kDa) OS=Homo sapiens (Human) GN=TMF1 ARA160	crg:105329606/0.0/TATA element modulatory factor isoform X1; K20286 TATA element modulatory factor	NA	A0A210PF99/0.0/A0A210PF99_MIZYE TATA element modulatory factor OS=Mizuhopecten yessoensis GN=KP79_PYT05407 PE=4 SV=1	PF12329/4.2E-19/TATA element modulatory factor 1 DNA binding	NA
augustus-Backbone_52_pilon-processed-gene-3.15-mRNA-1	gi|871245917|ref|XP_012940411.1|/3.99984e-126/PREDICTED: uncharacterized protein LOC101850577 [Aplysia californica]	Q04202/2e-47/TCB2_CAEBR Transposable element Tcb2 transposase OS=Caenorhabditis briggsae	els:105029842/1e-30/zinc finger protein 135-like isoform X1; K09228 KRAB domain-containing zinc finger protein	NA	A0A1A7YAS8/4e-86/A0A1A7YAS8_9TELE Uncharacterized protein OS=Aphyosemion striatum GN=Nfu_g_1_026078 PE=4 SV=1	PF01498/1.2E-12/Transposase	NA
augustus-Backbone_52_pilon-processed-gene-3.21-mRNA-1	gi|871262814|ref|XP_012943517.1|/1.17832e-38/PREDICTED: uncharacterized protein LOC101853731, partial [Aplysia californica]	Q3ZMH1/7e-26/SC5A8_DANRE Sodium-coupled monocarboxylate transporter 1 (Electrogenic sodium monocarboxylate cotransporter) (zSMCTe) (Sodium solute symporter family 5 member 8 protein) (Solute carrier family 5 member 8) OS=Danio rerio (Zebrafish) (Brachydanio rerio) GN=slc5a8 slc5a8l smcte zgc:152716	obi:106871289/2e-35/sodium-coupled monocarboxylate transporter 2-like; K14388 solute carrier family 5 (sodium-coupled monocarboxylate transporter), member 8/12	NA	A0A0B6ZVL9/8e-40/A0A0B6ZVL9_9EUPU Uncharacterized protein (Fragment) OS=Arion vulgaris GN=ORF79984 PE=3 SV=1	PS50283/13.647/Sodium:solute symporter family profile.	biological_process:GO:0055085//transmembrane transport;cellular_component:GO:0016021//integral component of membrane;molecular_function:GO:0005215//transporter activity;
augustus-Backbone_52_pilon-processed-gene-3.24-mRNA-1	gi|17529698|gb|AAL40415.1|AF369891_4/2.26397e-72/endonuclease/reverse transcriptase [Branchiostoma floridae]	Q9NBX4/1e-15/RTXE_DROME Probable RNA-directed DNA polymerase from transposon X-element (EC 2.7.7.49) (Reverse transcriptase) OS=Drosophila melanogaster (Fruit fly) GN=X-element\ORF2 ORF2	hmg:101235634/2e-45/DNA-directed RNA polymerase III subunit RPC2-like; K03021 DNA-directed RNA polymerase III subunit RPC2 [EC:2.7.7.6]	NA	Q8WS60/4e-72/Q8WS60_BRAFL Endonuclease/reverse transcriptase OS=Branchiostoma floridae PE=4 SV=1	PF00078/8.2E-28/Reverse transcriptase (RNA-dependent DNA polymerase)	NA
augustus-Backbone_52_pilon-processed-gene-3.34-mRNA-1	gi|524892102|ref|XP_005102582.1|/8.55768e-64/PREDICTED: putative peroxisomal-coenzyme A synthetase isoform X1 [Aplysia californica]	Q9S725/4e-14/4CL2_ARATH 4-coumarate--CoA ligase 2 (4CL 2) (EC 6.2.1.12) (4-coumarate--CoA ligase isoform 2) (At4CL2) (4-coumaroyl-CoA synthase 2) OS=Arabidopsis thaliana (Mouse-ear cress) GN=4CL2 At3g21240 MXL8.10	myi:110449011/2e-34/acyl-CoA synthetase family member 2, mitochondrial-like; K00666 fatty-acyl-CoA synthase [EC:6.2.1.-]	BS_yngI/2e-13/---	A0A0B7AZB3/1e-64/A0A0B7AZB3_9EUPU Uncharacterized protein OS=Arion vulgaris GN=ORF151965 PE=4 SV=1	PF00501/1.6E-21/AMP-binding enzyme	NA
augustus-Backbone_52_pilon-processed-gene-3.35-mRNA-1	gi|871245917|ref|XP_012940411.1|/4.08649e-126/PREDICTED: uncharacterized protein LOC101850577 [Aplysia californica]	Q04202/2e-47/TCB2_CAEBR Transposable element Tcb2 transposase OS=Caenorhabditis briggsae	els:105029842/3e-31/zinc finger protein 135-like isoform X1; K09228 KRAB domain-containing zinc finger protein	NA	A0A1A7YAS8/8e-87/A0A1A7YAS8_9TELE Uncharacterized protein OS=Aphyosemion striatum GN=Nfu_g_1_026078 PE=4 SV=1	PF13358/1.5E-14/DDE superfamily endonuclease	NA
augustus-Backbone_52_pilon-processed-gene-3.36-mRNA-1	gi|871245917|ref|XP_012940411.1|/1.90026e-57/PREDICTED: uncharacterized protein LOC101850577 [Aplysia californica]	Q04202/6e-18/TCB2_CAEBR Transposable element Tcb2 transposase OS=Caenorhabditis briggsae	els:105005660/2e-15/uncharacterized protein LOC105005660; K08871 bromodomain-containing protein 2	NA	A0A1A7YAS8/4e-39/A0A1A7YAS8_9TELE Uncharacterized protein OS=Aphyosemion striatum GN=Nfu_g_1_026078 PE=4 SV=1	PF13384/1.1E-5/Homeodomain-like domain	NA
augustus-Backbone_52_pilon-processed-gene-3.7-mRNA-1	gi|676470875|ref|XP_009058993.1|/1.81098e-45/hypothetical protein LOTGIDRAFT_218017 [Lottia gigantea] &gt;gi|556101669|gb|ESO90321.1| hypothetical protein LOTGIDRAFT_218017 [Lottia gigantea]	Q6QD59/7e-24/SEC20_MOUSE Vesicle transport protein SEC20 OS=Mus musculus (Mouse) GN=Bnip1 Sec20 Sec20l	lak:106176352/1e-35/vesicle transport protein SEC20-like; K08497 protein transport protein SEC20	NA	V4AAJ0/3e-45/V4AAJ0_LOTGI Uncharacterized protein OS=Lottia gigantea GN=LOTGIDRAFT_218017 PE=4 SV=1	PF03908/4.3E-16/Sec20	cellular_component:GO:0016021//integral component of membrane;
maker-Backbone_52_pilon-augustus-gene-1.32-mRNA-1	gi|908423652|ref|XP_013073220.1|/2.07596e-113/PREDICTED: protein transport protein Sec24A-like isoform X2 [Biomphalaria glabrata]	O95487/4e-84/SC24B_HUMAN Protein transport protein Sec24B (SEC24-related protein B) OS=Homo sapiens (Human) GN=SEC24B	hai:109382568/3e-102/SEC24A; SEC24 homolog A, COPII coat complex component; K14007 protein transport protein SEC24	YIL109c/2e-47/---	V3Z876/4e-113/V3Z876_LOTGI Uncharacterized protein OS=Lottia gigantea GN=LOTGIDRAFT_210457 PE=4 SV=1	PR01217/5.4E-10/Proline rich extensin signature	biological_process:GO:0006886//intracellular protein transport;GO:0006888//ER to Golgi vesicle-mediated transport;cellular_component:GO:0030127//COPII vesicle coat;molecular_function:GO:0008270//zinc ion binding;
maker-Backbone_52_pilon-augustus-gene-3.101-mRNA-1	gi|597870473|gb|EYC19854.1|/6.66677e-73/hypothetical protein Y032_0023g752 [Ancylostoma ceylanicum]	NA	myd:102766837/7e-15/RIMBP2; RIMS binding protein 2; K17591 RIMS-binding protein 2	NA	A0A016UWP3/1e-72/A0A016UWP3_9BILA Uncharacterized protein OS=Ancylostoma ceylanicum GN=Acey_s0023.g752 PE=4 SV=1	NA	NA
maker-Backbone_52_pilon-augustus-gene-3.98-mRNA-1	gi|961103149|ref|XP_014776182.1|/1.12008e-28/PREDICTED: transcription factor A, mitochondrial-like isoform X1 [Octopus bimaculoides] &gt;gi|918313089|gb|KOF83150.1| hypothetical protein OCBIM_22024306mg [Octopus bimaculoides]	Q91ZW1/3e-14/TFAM_RAT "Transcription factor A, mitochondrial (mtTFA)" OS=Rattus norvegicus (Rat) GN=Tfam	obi:106873366/2e-29/transcription factor A, mitochondrial-like; K11830 transcription factor A, mitochondrial	NA	A0A0L8H327/2e-28/A0A0L8H327_OCTBM Uncharacterized protein OS=Octopus bimaculoides GN=OCBIM_22024306mg PE=4 SV=1	SM00398/2.1E-10/--	cellular_component:GO:0005634//nucleus;molecular_function:GO:0003677//DNA binding;
maker-Backbone_52_pilon-snap-gene-0.37-mRNA-1	NA	NA	NA	NA	NA	NA	NA
[truncated: 44,829 more rows]
